# Supplementary material for: Benchmarking informatics workflows for data-independent acquisition single-cell proteomics
Source: Nat Commun. 2025 Nov 21;16:10276. doi: 10.1038/s41467-025-65174-4 (PMC12639053; doi:10.1038/s41467-025-65174-4)
Supplement: Supplementary file 3 — Supplementary Data 1 [file 41467_2025_65174_MOESM3_ESM.zip]

Archive with 4 entries (4 files):
- FigSD1-[1-6] Inter-software Comparison.pdf
- FigSD1-[19-24] Entrapment.pdf
- FigSD1-[7-18] Identification & Quantification.pdf
- SData1 Performace Comparison.xlsx
