# Supplementary material for: Benchmarking informatics workflows for data-independent acquisition single-cell proteomics
Source: Nat Commun. 2025 Nov 21;16:10276. doi: 10.1038/s41467-025-65174-4 (PMC12639053; doi:10.1038/s41467-025-65174-4)
Supplement: Supplementary file 3 — Supplementary Data 1 [file 41467_2025_65174_MOESM3_ESM.zip › SData1 Performace Comparison.xlsx]

## Sheet: Description
Supplementary Data 1. Performance comparison of DIA data analysis software with different searching strategies on the mixed-organism samples of peptide standards
Sheets
ComparisonSummary	Summary of the identification and quantification performance
QuantAccuracyProteins	Comparison of protein quantification accuracy
QuantAccuracyPeptides	Comparison of peptide quantification accuracy
EntrapmentProteins	Estimation of protein error rates by the entrapment strategy
EntrapmentPeptides	Estimation of peptide error rates by the entrapment strategy
Additional Supplementary Data Figures
FigSD1-[1-6]	Inter-software comparison of identification and quantification performance (excluding the library-free results present in Fig. 1)
FigSD1-[7-18]	Identification and quantification performance for each software and searching strategy
FigSD1-[19-24]	Results by the entrapment strategy

## Sheet: ComparisonSummary
Software		DIA-NN				Spectronaut			PEAKS
Searching Strategy		LibraryFree	DDALib	PublicLib	AlphaPeptDeep	directDIA	DDALib	PublicLib	LibraryFree	DDALib	PublicLib	AlphaPeptDeep
Proteome coverage
	Quantified proteins per run1	2501±89	2751±85	2944±97	2532±69	3066±68	3446±187	1724±251	2753±47	3286±94	3092±69	2733±40
	Quantified peptides per run1	11346±730	12738±757	13308±901	11266±589	12082±610	14168±1362	5477±1527	11023±522	13122±815	12586±643	11627±483
Data completeness
	Protein full/sparse ratio2	48% (1468/3061)	47% (1611/3463)	46% (1714/3748)	49% (1522/3083)	57% (2013/3524)	41% (1916/4661)	23% (592/2613)	66% (1925/2895)	56% (2053/3660)	62% (2052/3326)	68% (1946/2859)
	Peptide full/sparse ratio2	21% (3359/15791)	19% (3711/19994)	19% (3927/20625)	24% (3657/15210)	32% (5340/16558)	19% (4818/26014)	3% (514/15374)	23% (3357/14421)	22% (3958/17944)	24% (3832/16303)	29% (4019/14082)
	Proteins with ≥66 completeness	2322	2572	2724	2370	2972	3120	1447	2817	3243	3139	2797
	Proteins with ≥75 completeness	2169	2375	2516	2194	2831	2854	1263	2728	3062	2965	2718
	Proteins with ≥90 completeness	1891	2094	2194	1923	2510	2435	960	2437	2637	2610	2444
	Peptides with ≥66 completeness	10003	10377	10759	10145	10867	11346	3228	10313	11500	11669	11519
	Peptides with ≥75 completeness	8428	8762	9073	8573	9698	9847	2387	8769	9680	9750	9948
	Peptides with ≥90 completeness	6027	6369	6571	6223	7878	7588	1450	6220	6889	6891	7114
Quantification precision
	Protein CV3	16.5%–18.4%	16.1%–17.3%	16.9%–17.6%	15.9%–16.8%	22.2%–24.0%	23.2%–25.2%	20.5%–21.9%	27.5%–30.0%	28.1%–30.2%	27.8%–30.5%	25.8%–28.9%
	Peptide CV3	23.0%–24.3%	23.4%–24.5%	24.2%–25.0%	22.8%–23.7%	33.0%–34.4%	33.3%–34.5%	24.2%–25.6%	43.2%–45.0%	42.4%–43.8%	42.7%–44.4%	41.6%–43.8%
Quantification accuracy
	Protein log2 FC error4	-0.063–+0.14	-0.067–+0.17	-0.083–+0.26	-0.057–+0.23	-0.13–+0.47	-0.17–+0.49	-0.097–+0.29	-0.13–+0.44	-0.14–+0.47	-0.14–+0.46	-0.13–+0.38
	Peptide log2 FC error4	-0.063–+0.14	-0.066–+0.12	-0.077–+0.18	-0.051–+0.20	-0.097–+0.28	-0.21–+0.55	-0.078–+0.19	-0.13–+0.28	-0.14–+0.26	-0.14–+0.28	-0.13–+0.24
	Protein outperforming frequency (Intra-software)5	5	0	0	1	5	2	3	0	0	0	0
	Peptide outperforming frequency (Intra-software)5	1	1	0	0	5	2	3	0	0	0	0
	Protein outperforming frequency (Inter-software)6	8	9	6	2	6	3	2	1	4	2	1
	Peptide outperforming frequency (Inter-software)6	3	5	3	0	2	2	2	1	4	2	1
Notes
	1: mean ± standard deviation
	2: ratio of proteins or peptides detected in all the runs ("full") to those detected in at least one runs ("sparse")
	3: coefficient of variation (CV) in median values within each sample group
	4: median log2 fold change (FC) - theoretical value
	5: number of comparisons where the log2 FC error were significantly smaller (t-test p-value<0.05 and Cohen’s |d|>0.2) than the other searching strategies using the same software
	6: number of comparisons where the log2 FC error were significantly smaller than the other software using the same searching strategy

## Sheet: QuantAccuracyProteins
Inter-software comparison													Intra-software comparison
Method	Sample Pair	Organism	Comparision A	Comparision B	p-value	Mean Difference	Cohen's d	95% CI					Software	Sample Pair	Organism	Comparision A	Comparision B	p-value	Mean Difference	Cohen's d	95% CI
AlphaPeptDeep	S1/S3	ECOLI	DIA-NN	PEAKS	0.537261	-0.015991	-0.0566032	[-0.2363120814806101, 0.12310567940641134]					DIA-NN	S1/S3	ECOLI	LibraryFree	AlphaPeptDeep	0.57893	0.0106814	0.0551288	[-0.13945444900387524, 0.2497121187655366]
AlphaPeptDeep	S1/S3	HUMAN	DIA-NN	PEAKS	0.38548	-0.00808153	-0.0316521	[-0.10313041099365293, 0.03982623119596533]					DIA-NN	S1/S3	ECOLI	DDALib	AlphaPeptDeep	0.693092	0.00741873	0.039202	[-0.15536305946767637, 0.2337669778494358]
AlphaPeptDeep	S1/S3	YEAST	DIA-NN	PEAKS	0.0313552	-0.0563929	-0.142646	[-0.27247279590347256, -0.012819061059243186]					DIA-NN	S1/S3	ECOLI	LibraryFree	PublicLib	0.337731	0.0186476	0.0952697	[-0.09938695667446643, 0.2899263681937909]
AlphaPeptDeep	S2/S3	ECOLI	DIA-NN	PEAKS	0.943245	0.00187261	0.0065857	[-0.1746168528356898, 0.18778825773860122]					DIA-NN	S1/S3	ECOLI	LibraryFree	DDALib	0.871813	0.00326272	0.0160261	[-0.1785233251564705, 0.21057558754419292]
AlphaPeptDeep	S2/S3	HUMAN	DIA-NN	PEAKS	0.268119	0.0102253	0.0401256	[-0.0308848461040878, 0.11113606014029033]					DIA-NN	S1/S3	ECOLI	DDALib	PublicLib	0.418214	0.0153849	0.080435	[-0.11419003212861888, 0.2750599370264133]
AlphaPeptDeep	S2/S3	YEAST	DIA-NN	PEAKS	0.607372	-0.00833556	-0.0310514	[-0.14946645312360798, 0.08736367797995616]					DIA-NN	S1/S3	ECOLI	PublicLib	AlphaPeptDeep	0.6573	-0.00796617	-0.0440681	[-0.23863801990243436, 0.15050187015477748]
AlphaPeptDeep	S4/S3	ECOLI	DIA-NN	PEAKS	0.264991	0.0309242	0.106931	[-0.08093734130394237, 0.2947987896640068]					DIA-NN	S1/S3	HUMAN	LibraryFree	AlphaPeptDeep	0.565922	-0.00439971	-0.0221561	[-0.09779524168432868, 0.05348297025839685]
AlphaPeptDeep	S4/S3	HUMAN	DIA-NN	PEAKS	0.0646888	0.0168461	0.0672616	[-0.0040902803844698465, 0.13861346002377398]					DIA-NN	S1/S3	HUMAN	DDALib	AlphaPeptDeep	0.00139246	-0.022128	-0.123472	[-0.19918123856237951, -0.04776359687315125]
AlphaPeptDeep	S4/S3	YEAST	DIA-NN	PEAKS	0.548674	0.0088003	0.0356948	[-0.08092747893674779, 0.152317026627562]					DIA-NN	S1/S3	HUMAN	LibraryFree	PublicLib	0.360685	0.00675282	0.0352801	[-0.04036261914398564, 0.11092271917091207]
AlphaPeptDeep	S5/S3	ECOLI	DIA-NN	PEAKS	0.0145523	0.105278	0.255973	[0.05079407718123083, 0.4611525539156176]					DIA-NN	S1/S3	HUMAN	LibraryFree	DDALib	0.0162985	0.0177283	0.0927608	[0.017083310885423947, 0.16843821247411006]
AlphaPeptDeep	S5/S3	HUMAN	DIA-NN	PEAKS	2.735e-18	0.0815985	0.320152	[0.2482455331516584, 0.3920582421100114]					DIA-NN	S1/S3	HUMAN	DDALib	PublicLib	0.0968403	-0.0109755	-0.0640964	[-0.1397525905564286, 0.011559818030604213]
AlphaPeptDeep	S5/S3	YEAST	DIA-NN	PEAKS	0.000250515	0.0603934	0.217283	[0.1010439312759546, 0.33352134818664336]					DIA-NN	S1/S3	HUMAN	PublicLib	AlphaPeptDeep	0.107553	-0.0111525	-0.0621238	[-0.1377788513973828, 0.013531203795713515]
DDALib	S1/S3	ECOLI	DIA-NN	PEAKS	0.388418	-0.0215972	-0.098768	[-0.3229960695741976, 0.12546007119788172]					DIA-NN	S1/S3	YEAST	LibraryFree	AlphaPeptDeep	2.86973e-08	-0.119083	-0.398385	[-0.539050917303465, -0.2577188481835756]
DDALib	S1/S3	ECOLI	DIA-NN	Spectronaut	1.56379e-14	0.326069	0.949242	[0.7128670733205325, 1.1856167329816543]					DIA-NN	S1/S3	YEAST	DDALib	AlphaPeptDeep	0.0408211	-0.0449112	-0.145599	[-0.2850741657782174, -0.0061230373290286355]
DDALib	S1/S3	ECOLI	Spectronaut	PEAKS	7.31334e-15	-0.347666	-0.949998	[-1.186391457141622, -0.7136036862424562]					DIA-NN	S1/S3	YEAST	LibraryFree	PublicLib	3.04227e-08	-0.122266	-0.39762	[-0.5382804237751128, -0.2569588570982676]
DDALib	S1/S3	HUMAN	DIA-NN	PEAKS	0.0102575	-0.0233223	-0.0890233	[-0.15698734902254902, -0.021059340168983406]					DIA-NN	S1/S3	YEAST	LibraryFree	DDALib	0.00107156	-0.0741716	-0.233328	[-0.37309272507028934, -0.09356414916441319]
DDALib	S1/S3	HUMAN	DIA-NN	Spectronaut	0.442595	0.00612643	0.0266145	[-0.04131884338367031, 0.09454790181936007]					DIA-NN	S1/S3	YEAST	DDALib	PublicLib	0.0329604	-0.0480946	-0.151822	[-0.29131411538346486, -0.012330801076763043]
DDALib	S1/S3	HUMAN	Spectronaut	PEAKS	0.00148992	-0.0294487	-0.110193	[-0.1781751872325042, -0.042211389583144035]					DIA-NN	S1/S3	YEAST	PublicLib	AlphaPeptDeep	0.880449	0.00318343	0.0106919	[-0.12860019040313264, 0.1499840693890948]
DDALib	S1/S3	YEAST	DIA-NN	PEAKS	0.00101126	-0.0941216	-0.224496	[-0.35827678158676945, -0.09071573306321404]					DIA-NN	S2/S3	ECOLI	LibraryFree	AlphaPeptDeep	0.667834	0.00786504	0.0428372	[-0.15269702137949565, 0.23837148202094044]
DDALib	S1/S3	YEAST	DIA-NN	Spectronaut	1.50639e-13	-0.202564	-0.511037	[-0.6465578267502717, -0.3755170115628724]					DIA-NN	S2/S3	ECOLI	DDALib	AlphaPeptDeep	0.40705	0.015344	0.0827909	[-0.11280462407185442, 0.2783865128978627]
DDALib	S1/S3	YEAST	Spectronaut	PEAKS	0.000412509	0.108443	0.241269	[0.10742382559017641, 0.37511466612330635]					DIA-NN	S2/S3	ECOLI	LibraryFree	PublicLib	0.981763	-0.000402985	-0.00228167	[-0.19779356130787168, 0.19323022567581905]
DDALib	S2/S3	ECOLI	DIA-NN	PEAKS	0.591851	-0.0138736	-0.0613743	[-0.2855185191529859, 0.1627699511542563]					DIA-NN	S2/S3	ECOLI	LibraryFree	DDALib	0.694765	-0.007479	-0.0391702	[-0.23470072772995698, 0.15636042696826713]
DDALib	S2/S3	ECOLI	DIA-NN	Spectronaut	0.000229752	0.130121	0.428508	[0.20185958739713367, 0.6551568165156567]					DIA-NN	S2/S3	ECOLI	DDALib	PublicLib	0.691153	0.00707601	0.0396596	[-0.15587141177233965, 0.23519068583991337]
DDALib	S2/S3	ECOLI	Spectronaut	PEAKS	0.00020002	-0.143995	-0.431165	[-0.657845622055006, -0.20448513265050372]					DIA-NN	S2/S3	ECOLI	PublicLib	AlphaPeptDeep	0.627233	0.00826802	0.0484792	[-0.14706133091300533, 0.24401976195032277]
DDALib	S2/S3	HUMAN	DIA-NN	PEAKS	0.949368	0.000551774	0.00218595	[-0.06528005664564977, 0.06965194825244693]					DIA-NN	S2/S3	HUMAN	LibraryFree	AlphaPeptDeep	0.816464	-0.0017164	-0.00890133	[-0.08406427609246314, 0.06626160614643686]
DDALib	S2/S3	HUMAN	DIA-NN	Spectronaut	0.231847	0.0090706	0.0411622	[-0.026310886374301616, 0.10863536617490963]					DIA-NN	S2/S3	HUMAN	DDALib	AlphaPeptDeep	0.295938	-0.00708872	-0.0400887	[-0.11525879640048795, 0.03508143989587679]
DDALib	S2/S3	HUMAN	Spectronaut	PEAKS	0.347745	-0.00851882	-0.0323255	[-0.09979585498466467, 0.03514492153113102]					DIA-NN	S2/S3	HUMAN	LibraryFree	PublicLib	0.991591	7.36215e-05	0.000404181	[-0.07475838859475047, 0.07556675075417583]
DDALib	S2/S3	YEAST	DIA-NN	PEAKS	0.00263536	-0.0476904	-0.174599	[-0.28835506275907896, -0.060843315503962755]					DIA-NN	S2/S3	HUMAN	LibraryFree	DDALib	0.456292	0.00537232	0.0285723	[-0.04659406582807925, 0.1037387419285092]
DDALib	S2/S3	YEAST	DIA-NN	Spectronaut	4.36026e-08	-0.078663	-0.319276	[-0.4335365849384325, -0.2050149236534191]					DIA-NN	S2/S3	HUMAN	DDALib	PublicLib	0.402774	-0.0052987	-0.0320901	[-0.10725754747711586, 0.04307726511274298]
DDALib	S2/S3	YEAST	Spectronaut	PEAKS	0.0557568	0.0309726	0.110925	[-0.0027018569002759535, 0.22455220871736314]					DIA-NN	S2/S3	HUMAN	PublicLib	AlphaPeptDeep	0.784362	-0.00179003	-0.0104947	[-0.08565774692790211, 0.06466842566357502]
DDALib	S4/S3	ECOLI	DIA-NN	PEAKS	0.763319	0.00816889	0.0354075	[-0.19480082992682868, 0.2656158942692026]					DIA-NN	S2/S3	YEAST	LibraryFree	AlphaPeptDeep	0.0784506	-0.0236567	-0.112088	[-0.23689725824091085, 0.012722145994133141]
DDALib	S4/S3	ECOLI	DIA-NN	Spectronaut	7.42532e-08	-0.180546	-0.656134	[-0.8924370668262849, -0.41983126715928565]					DIA-NN	S2/S3	YEAST	DDALib	AlphaPeptDeep	0.556361	-0.00735957	-0.0374426	[-0.16216529439266456, 0.08728018662190298]
DDALib	S4/S3	ECOLI	Spectronaut	PEAKS	9.5885e-07	0.188715	0.588819	[0.35369375984990337, 0.8239447112453505]					DIA-NN	S2/S3	YEAST	LibraryFree	PublicLib	0.0214292	-0.0294641	-0.146611	[-0.2714901594047569, -0.02173167576363262]
DDALib	S4/S3	HUMAN	DIA-NN	PEAKS	0.0377181	0.0181717	0.0717685	[0.004080032471090372, 0.1394570212435594]					DIA-NN	S2/S3	YEAST	LibraryFree	DDALib	0.216485	-0.0162972	-0.0786917	[-0.20345173410990372, 0.04606840713837421]
DDALib	S4/S3	HUMAN	DIA-NN	Spectronaut	0.0651088	0.0138398	0.0637006	[-0.003983309848008862, 0.1313844369599973]					DIA-NN	S2/S3	YEAST	DDALib	PublicLib	0.265357	-0.0131669	-0.070911	[-0.19566201660598148, 0.05383998534295721]
DDALib	S4/S3	HUMAN	Spectronaut	PEAKS	0.628961	0.00433189	0.0166832	[-0.050984717566599544, 0.08435106584103048]					DIA-NN	S2/S3	YEAST	PublicLib	AlphaPeptDeep	0.631223	0.00580735	0.0305517	[-0.09416740132404294, 0.15527077617626928]
DDALib	S4/S3	YEAST	DIA-NN	PEAKS	0.0376971	0.0298678	0.117039	[0.006686383811036742, 0.22739232485810706]					DIA-NN	S4/S3	ECOLI	LibraryFree	AlphaPeptDeep	0.0270053	-0.0452322	-0.226578	[-0.42726035750184965, -0.025895380091028958]
DDALib	S4/S3	YEAST	DIA-NN	Spectronaut	0.0138403	0.0323587	0.138663	[0.028272418072871272, 0.24905448803869312]					DIA-NN	S4/S3	ECOLI	DDALib	AlphaPeptDeep	0.533982	-0.0126335	-0.063534	[-0.2636261278291626, 0.13655811936033957]
DDALib	S4/S3	YEAST	Spectronaut	PEAKS	0.871319	-0.0024909	-0.00911416	[-0.11937334647224494, 0.10114502697533624]					DIA-NN	S4/S3	ECOLI	LibraryFree	PublicLib	0.205577	-0.0251231	-0.129414	[-0.32966489682433797, 0.07083699536340446]
DDALib	S5/S3	ECOLI	DIA-NN	PEAKS	0.318005	0.0475394	0.129212	[-0.12408723700215879, 0.38251038385458086]					DIA-NN	S4/S3	ECOLI	LibraryFree	DDALib	0.112259	-0.0325986	-0.162461	[-0.36283282466471056, 0.03790993700288575]
DDALib	S5/S3	ECOLI	DIA-NN	Spectronaut	1.30399e-20	-0.553512	-1.34759	[-1.6278788354712437, -1.0673050152075994]					DIA-NN	S4/S3	ECOLI	DDALib	PublicLib	0.704991	0.00747556	0.0386689	[-0.16139144501474573, 0.23872926779769615]
DDALib	S5/S3	ECOLI	Spectronaut	PEAKS	3.02466e-20	0.601051	1.30934	[1.03050453377551, 1.5881685123583038]					DIA-NN	S4/S3	ECOLI	PublicLib	AlphaPeptDeep	0.306109	-0.0201091	-0.104593	[-0.30477135316872583, 0.09558542720203947]
DDALib	S5/S3	HUMAN	DIA-NN	PEAKS	4.35369e-17	0.0796912	0.290526	[0.22280491414678816, 0.3582463743647327]					DIA-NN	S4/S3	HUMAN	LibraryFree	AlphaPeptDeep	0.672709	-0.00309603	-0.0163157	[-0.09201013683670231, 0.0593787171714133]
DDALib	S5/S3	HUMAN	DIA-NN	Spectronaut	0.620674	0.00393169	0.0170114	[-0.05035609871528389, 0.0843789056060089]					DIA-NN	S4/S3	HUMAN	DDALib	AlphaPeptDeep	0.589694	-0.00372826	-0.0208289	[-0.09652415063589195, 0.05486628950640882]
DDALib	S5/S3	HUMAN	Spectronaut	PEAKS	5.72046e-15	0.0757596	0.269762	[0.20208990122156884, 0.337433874425028]					DIA-NN	S4/S3	HUMAN	LibraryFree	PublicLib	0.432886	0.00540599	0.0302922	[-0.04540531239947067, 0.10598970483651783]
DDALib	S5/S3	YEAST	DIA-NN	PEAKS	7.84932e-08	0.0902372	0.300752	[0.19107949055189033, 0.4104237094036197]					DIA-NN	S4/S3	HUMAN	LibraryFree	DDALib	0.929833	0.000632232	0.00340093	[-0.0722922903887644, 0.0790941543641208]
DDALib	S5/S3	YEAST	DIA-NN	Spectronaut	1.19035e-06	0.0733411	0.271596	[0.16203656573414288, 0.38115445761711103]					DIA-NN	S4/S3	HUMAN	DDALib	PublicLib	0.459174	0.00477376	0.0285902	[-0.047106819505606634, 0.10428724956632254]
DDALib	S5/S3	YEAST	Spectronaut	PEAKS	0.343113	0.0168961	0.0527699	[-0.05630637226471378, 0.16184621999969193]					DIA-NN	S4/S3	HUMAN	PublicLib	AlphaPeptDeep	0.198728	-0.00850202	-0.049645	[-0.1253497798383519, 0.026059873057284473]
LibraryFree	S1/S3	ECOLI	DIA-NN	PEAKS	0.230876	-0.0320531	-0.119422	[-0.3146228171709771, 0.07577928072247579]					DIA-NN	S4/S3	YEAST	LibraryFree	AlphaPeptDeep	0.534637	0.00710174	0.0385223	[-0.08304301801830197, 0.16008760850751264]
LibraryFree	S1/S3	ECOLI	DIA-NN	Spectronaut	2.3395e-08	0.123762	0.567056	[0.36814809905375706, 0.7659643982354309]					DIA-NN	S4/S3	YEAST	DDALib	AlphaPeptDeep	0.866826	0.00181258	0.0104024	[-0.1111524710251119, 0.13195725293052107]
LibraryFree	S1/S3	ECOLI	Spectronaut	PEAKS	1.97122e-08	-0.155815	-0.571427	[-0.7703942170555302, -0.3724590054396896]					DIA-NN	S4/S3	YEAST	LibraryFree	PublicLib	0.17046	0.0149339	0.0850709	[-0.0365380827675854, 0.2066799339409116]
LibraryFree	S1/S3	HUMAN	DIA-NN	PEAKS	8.02517e-05	-0.0397083	-0.149236	[-0.22339379293361636, -0.07507858668874398]					DIA-NN	S4/S3	YEAST	LibraryFree	DDALib	0.645175	0.00528917	0.0285659	[-0.09299432419869877, 0.1501261539666945]
LibraryFree	S1/S3	HUMAN	DIA-NN	Spectronaut	0.00138558	0.0274038	0.120938	[0.04681541725134404, 0.19505993173060354]					DIA-NN	S4/S3	YEAST	DDALib	PublicLib	0.345852	0.00964478	0.0584887	[-0.06309134603672006, 0.18006870662033567]
LibraryFree	S1/S3	HUMAN	Spectronaut	PEAKS	1.44293e-11	-0.067112	-0.25632	[-0.3306781398965318, -0.18196202352430663]					DIA-NN	S4/S3	YEAST	PublicLib	AlphaPeptDeep	0.441435	-0.0078322	-0.0477578	[-0.16932919945499972, 0.07381353308843389]
LibraryFree	S1/S3	YEAST	DIA-NN	PEAKS	3.32568e-14	-0.224889	-0.533228	[-0.6706997488294565, -0.39575605006527315]					DIA-NN	S5/S3	ECOLI	LibraryFree	AlphaPeptDeep	0.033613	-0.0788966	-0.241656	[-0.46439040653900054, -0.01892076430144471]
LibraryFree	S1/S3	YEAST	DIA-NN	Spectronaut	9.84373e-20	-0.225085	-0.642573	[-0.7811077473079586, -0.5040387730020628]					DIA-NN	S5/S3	ECOLI	DDALib	AlphaPeptDeep	0.12774	-0.0560048	-0.172919	[-0.3952600690142716, 0.049421235481572595]
LibraryFree	S1/S3	YEAST	Spectronaut	PEAKS	0.994739	0.000196113	0.000454609	[-0.13463751379724812, 0.13554673227654698]					DIA-NN	S5/S3	ECOLI	LibraryFree	PublicLib	0.0769932	-0.0629915	-0.200922	[-0.42340793026289403, 0.02156314810782886]
LibraryFree	S2/S3	ECOLI	DIA-NN	PEAKS	0.513034	-0.0164086	-0.0653151	[-0.26087907195205123, 0.1302488321757333]					DIA-NN	S5/S3	ECOLI	LibraryFree	DDALib	0.549918	-0.0228918	-0.0677712	[-0.28976116395589957, 0.1542188266771767]
LibraryFree	S2/S3	ECOLI	DIA-NN	Spectronaut	0.0260675	0.0471313	0.222803	[0.02668555623133448, 0.41892051989002543]					DIA-NN	S5/S3	ECOLI	DDALib	PublicLib	0.255401	-0.0400997	-0.129022	[-0.35117915254018883, 0.0931349973331018]
LibraryFree	S2/S3	ECOLI	Spectronaut	PEAKS	0.0147161	-0.0635399	-0.244462	[-0.4407024485961125, -0.04822099542841726]					DIA-NN	S5/S3	ECOLI	PublicLib	AlphaPeptDeep	0.638248	-0.0159051	-0.0532868	[-0.2752525262361007, 0.16867883379248172]
LibraryFree	S2/S3	HUMAN	DIA-NN	PEAKS	0.731291	0.00320934	0.0129211	[-0.060819098872795276, 0.0866613720290961]					DIA-NN	S5/S3	HUMAN	LibraryFree	AlphaPeptDeep	0.622415	-0.00385149	-0.0189629	[-0.09443297788197828, 0.05650719751780699]
LibraryFree	S2/S3	HUMAN	DIA-NN	Spectronaut	0.00453627	0.0229688	0.106867	[0.033074658800080675, 0.18065882096135935]					DIA-NN	S5/S3	HUMAN	DDALib	AlphaPeptDeep	0.0906895	-0.0123428	-0.065164	[-0.14065239201636667, 0.010324443975449432]
LibraryFree	S2/S3	HUMAN	Spectronaut	PEAKS	0.0313395	-0.0197594	-0.0810337	[-0.15480346026417452, -0.007264014705208835]					DIA-NN	S5/S3	HUMAN	LibraryFree	PublicLib	0.00152948	0.0237554	0.122149	[0.04661041305729499, 0.1976878831669102]
LibraryFree	S2/S3	YEAST	DIA-NN	PEAKS	0.000772492	-0.0612697	-0.208601	[-0.33013507038351797, -0.08706686876897694]					DIA-NN	S5/S3	HUMAN	LibraryFree	DDALib	0.258665	0.00849133	0.043502	[-0.031975363075786245, 0.11897927132209268]
LibraryFree	S2/S3	YEAST	DIA-NN	Spectronaut	3.41432e-05	-0.0631981	-0.257376	[-0.37908145432856116, -0.13567008566008415]					DIA-NN	S5/S3	HUMAN	DDALib	PublicLib	0.0278357	0.0152641	0.0847397	[0.00923740313743196, 0.1602419116782166]
LibraryFree	S2/S3	YEAST	Spectronaut	PEAKS	0.915275	0.00192832	0.00658064	[-0.11462460351324213, 0.12778587890848958]					DIA-NN	S5/S3	HUMAN	PublicLib	AlphaPeptDeep	0.000147862	-0.0276069	-0.14632	[-0.2218897459597071, -0.07075112851712864]
LibraryFree	S4/S3	ECOLI	DIA-NN	PEAKS	0.58598	-0.0155858	-0.0559382	[-0.25706930130058375, 0.14519285916659805]					DIA-NN	S5/S3	YEAST	LibraryFree	AlphaPeptDeep	0.193022	0.0167906	0.0800891	[-0.04047478052948754, 0.20065300855966622]
LibraryFree	S4/S3	ECOLI	DIA-NN	Spectronaut	0.200069	-0.0320401	-0.131707	[-0.3330166355378648, 0.06960267787535385]					DIA-NN	S5/S3	YEAST	DDALib	AlphaPeptDeep	0.999178	-1.31353e-05	-6.33681e-05	[-0.12057895863800823, 0.12045222248781075]
LibraryFree	S4/S3	ECOLI	Spectronaut	PEAKS	0.596138	0.0164543	0.0544209	[-0.1467080510801059, 0.2555499011491147]					DIA-NN	S5/S3	YEAST	LibraryFree	PublicLib	0.000302255	0.0462875	0.222925	[0.10203519892476527, 0.34381385394893416]
LibraryFree	S4/S3	HUMAN	DIA-NN	PEAKS	0.437942	0.00766002	0.0293326	[-0.04477889867276249, 0.10344408819586767]					DIA-NN	S5/S3	YEAST	LibraryFree	DDALib	0.203439	0.0168037	0.0782493	[-0.042312393438634896, 0.19881100891380377]
LibraryFree	S4/S3	HUMAN	DIA-NN	Spectronaut	0.0212083	0.0196319	0.0871731	[0.013030356746310895, 0.1613157510262662]					DIA-NN	S5/S3	YEAST	DDALib	PublicLib	0.0196678	0.0294838	0.143648	[0.022976659836807065, 0.264318489978521]
LibraryFree	S4/S3	HUMAN	Spectronaut	PEAKS	0.218469	-0.0119719	-0.0465405	[-0.12065800441974062, 0.027577075777536895]					DIA-NN	S5/S3	YEAST	PublicLib	AlphaPeptDeep	0.0165824	-0.0294969	-0.14755	[-0.2682291743653723, -0.026870249254623238]
LibraryFree	S4/S3	YEAST	DIA-NN	PEAKS	0.569906	0.00876067	0.034463	[-0.08438823006195387, 0.1533143254916349]					PEAKS	S1/S3	ECOLI	LibraryFree	AlphaPeptDeep	0.737865	0.0103737	0.0314343	[-0.15255175335222243, 0.21542040100733045]
LibraryFree	S4/S3	YEAST	DIA-NN	Spectronaut	0.010832	0.0342355	0.154769	[0.035748384279298356, 0.2737888648857524]					PEAKS	S1/S3	ECOLI	DDALib	AlphaPeptDeep	0.461643	0.0221034	0.0691571	[-0.11487258600901863, 0.25318681619215055]
LibraryFree	S4/S3	YEAST	Spectronaut	PEAKS	0.109756	-0.0254748	-0.0970549	[-0.2159672782318127, 0.021857524916419152]					PEAKS	S1/S3	ECOLI	LibraryFree	PublicLib	0.497971	0.0221543	0.0636621	[-0.12035924243066921, 0.2476833802158906]
LibraryFree	S5/S3	ECOLI	DIA-NN	PEAKS	0.965102	-0.00206801	-0.00488051	[-0.22333389917474877, 0.2135728699120737]					PEAKS	S1/S3	ECOLI	LibraryFree	DDALib	0.711688	-0.0117297	-0.0347133	[-0.21870188051290812, 0.14927526145363124]
LibraryFree	S5/S3	ECOLI	DIA-NN	Spectronaut	2.03959e-05	-0.198555	-0.482351	[-0.7039576780748891, -0.2607438689843722]					PEAKS	S1/S3	ECOLI	DDALib	PublicLib	0.286303	0.033884	0.100204	[-0.08388657099695317, 0.2842936936972809]
LibraryFree	S5/S3	ECOLI	Spectronaut	PEAKS	0.000163204	0.196487	0.425254	[0.20434593992928848, 0.6461626269617147]					PEAKS	S1/S3	ECOLI	PublicLib	AlphaPeptDeep	0.704116	-0.0117806	-0.0356699	[-0.21965921840436037, 0.14831947172766874]
LibraryFree	S5/S3	HUMAN	DIA-NN	PEAKS	3.17053e-13	0.0754297	0.275843	[0.20167483032105266, 0.3500110038027327]					PEAKS	S1/S3	HUMAN	LibraryFree	AlphaPeptDeep	0.0234006	0.0242395	0.0812576	[0.011004383176780277, 0.1515109062049953]
LibraryFree	S5/S3	HUMAN	DIA-NN	Spectronaut	0.499268	0.00580762	0.0254494	[-0.048371424718262626, 0.0992702925196461]					PEAKS	S1/S3	HUMAN	DDALib	AlphaPeptDeep	0.314527	-0.0103707	-0.0360412	[-0.10627119527084389, 0.034188781983613664]
LibraryFree	S5/S3	HUMAN	Spectronaut	PEAKS	3.81674e-12	0.0696221	0.262785	[0.18864957184892905, 0.33692114098310233]					PEAKS	S1/S3	HUMAN	LibraryFree	PublicLib	0.0214903	0.0242502	0.0824211	[0.012167045605747856, 0.15267523962313484]
LibraryFree	S5/S3	YEAST	DIA-NN	PEAKS	1.79553e-05	0.0766566	0.259196	[0.1408308876189065, 0.3775615161926863]					PEAKS	S1/S3	HUMAN	LibraryFree	DDALib	0.000869264	0.0346102	0.119417	[0.04913005152369575, 0.18970374938350737]
LibraryFree	S5/S3	YEAST	DIA-NN	Spectronaut	1.32063e-07	0.0838323	0.319425	[0.20080434834378746, 0.4380457561691051]					PEAKS	S1/S3	HUMAN	DDALib	PublicLib	0.307859	-0.01036	-0.0365414	[-0.10677159691239194, 0.03368869903678565]
LibraryFree	S5/S3	YEAST	Spectronaut	PEAKS	0.703814	-0.00717565	-0.0228694	[-0.1407446400478235, 0.09500589928458468]					PEAKS	S1/S3	HUMAN	PublicLib	AlphaPeptDeep	0.999182	-1.07286e-05	-3.67199e-05	[-0.07026100760539283, 0.0701875677308467]
PublicLib	S1/S3	ECOLI	DIA-NN	PEAKS	0.147455	-0.0369319	-0.156202	[-0.36726382020123494, 0.05485943712652805]					PEAKS	S1/S3	YEAST	LibraryFree	AlphaPeptDeep	0.0643089	0.0592401	0.11281	[-0.0066776044834375575, 0.23229704632091547]
PublicLib	S1/S3	ECOLI	DIA-NN	Spectronaut	0.00915402	0.0669642	0.282275	[0.07048804182790747, 0.4940628125616535]					PEAKS	S1/S3	YEAST	DDALib	AlphaPeptDeep	0.650029	0.0144963	0.027646	[-0.09175213325802695, 0.14704407523506008]
PublicLib	S1/S3	ECOLI	Spectronaut	PEAKS	0.00107488	-0.103896	-0.354621	[-0.5670112344402424, -0.14223040712285728]					PEAKS	S1/S3	YEAST	LibraryFree	PublicLib	0.119019	0.0481809	0.0950359	[-0.024423908248226545, 0.21449564732978704]
PublicLib	S1/S3	HUMAN	DIA-NN	PEAKS	0.270106	-0.00933511	-0.0480316	[-0.13338238108268446, 0.03731916192294149]					PEAKS	S1/S3	YEAST	LibraryFree	DDALib	0.15821	0.0447438	0.0860174	[-0.033430222492661685, 0.20546497719155066]
PublicLib	S1/S3	HUMAN	DIA-NN	Spectronaut	0.0550556	-0.0184899	-0.0835894	[-0.1689651699066369, 0.001786283310498668]					PEAKS	S1/S3	YEAST	DDALib	PublicLib	0.911261	0.00343711	0.00679042	[-0.1126023213191444, 0.12618316914396438]
PublicLib	S1/S3	HUMAN	Spectronaut	PEAKS	0.409112	0.00915482	0.0359478	[-0.04939754599629923, 0.12129317314644439]					PEAKS	S1/S3	YEAST	PublicLib	AlphaPeptDeep	0.722582	0.0110592	0.0216309	[-0.0977649579850057, 0.14102682715440873]
PublicLib	S1/S3	YEAST	DIA-NN	PEAKS	0.398741	0.0265412	0.0816632	[-0.10789611586354454, 0.27122250759664807]					PEAKS	S2/S3	ECOLI	LibraryFree	AlphaPeptDeep	0.446031	0.0238119	0.0714347	[-0.11219464845962773, 0.2550640643570557]
PublicLib	S1/S3	YEAST	DIA-NN	Spectronaut	9.87359e-06	-0.144998	-0.432632	[-0.624316407910471, -0.24094818869239565]					PEAKS	S2/S3	ECOLI	DDALib	AlphaPeptDeep	0.131885	0.0467434	0.141371	[-0.0424287861439874, 0.3251711674509338]
PublicLib	S1/S3	YEAST	Spectronaut	PEAKS	6.80159e-07	0.171539	0.487524	[0.2952494366258174, 0.6797983884459411]					PEAKS	S2/S3	ECOLI	LibraryFree	PublicLib	0.87658	0.00496188	0.0145539	[-0.16901930619682787, 0.1981271923444899]
PublicLib	S2/S3	ECOLI	DIA-NN	PEAKS	0.526354	-0.0150697	-0.0698579	[-0.28571259023378737, 0.14599682020223695]					PEAKS	S2/S3	ECOLI	LibraryFree	DDALib	0.467686	-0.0229314	-0.0680767	[-0.2517006816954731, 0.11554728446977221]
PublicLib	S2/S3	ECOLI	DIA-NN	Spectronaut	0.35646	0.0218156	0.10172	[-0.11420823953721077, 0.3176485619352374]					PEAKS	S2/S3	ECOLI	DDALib	PublicLib	0.379134	0.0278933	0.0824526	[-0.10119615639639726, 0.26610144798778024]
PublicLib	S2/S3	ECOLI	Spectronaut	PEAKS	0.220844	-0.0368853	-0.135047	[-0.35108158717443, 0.0809878641360951]					PEAKS	S2/S3	ECOLI	PublicLib	AlphaPeptDeep	0.548045	0.0188501	0.0563022	[-0.12730499273588755, 0.23990937668738607]
PublicLib	S2/S3	HUMAN	DIA-NN	PEAKS	0.600607	0.00422497	0.0222867	[-0.06113907922518677, 0.10571238020301252]					PEAKS	S2/S3	HUMAN	LibraryFree	AlphaPeptDeep	0.208708	0.0128403	0.0450072	[-0.02515842001883945, 0.11517289322733185]
PublicLib	S2/S3	HUMAN	DIA-NN	Spectronaut	0.446382	0.00738316	0.0324179	[-0.051010691712811425, 0.115846546857959]					PEAKS	S2/S3	HUMAN	DDALib	AlphaPeptDeep	0.823749	-0.00221202	-0.007973	[-0.07813005285560233, 0.06218405484005869]
PublicLib	S2/S3	HUMAN	Spectronaut	PEAKS	0.775712	-0.00315819	-0.0121282	[-0.0955520998130793, 0.07129571407922539]					PEAKS	S2/S3	HUMAN	LibraryFree	PublicLib	0.650271	0.00456339	0.0162302	[-0.05392776721483358, 0.08638809306225642]
PublicLib	S2/S3	YEAST	DIA-NN	PEAKS	0.225674	-0.0160072	-0.0906436	[-0.23721605302748888, 0.055928922111806834]					PEAKS	S2/S3	HUMAN	LibraryFree	DDALib	0.12629	0.0150523	0.0547404	[-0.015429477649227641, 0.12491034834621059]
PublicLib	S2/S3	YEAST	DIA-NN	Spectronaut	0.000612037	-0.0553233	-0.257564	[-0.40466731800645445, -0.11046045646325048]					PEAKS	S2/S3	HUMAN	DDALib	PublicLib	0.283522	-0.0104889	-0.0383939	[-0.10855712252536112, 0.031769354282020074]
PublicLib	S2/S3	YEAST	Spectronaut	PEAKS	0.0263404	0.0393161	0.166387	[0.019636921854705364, 0.3131380086392722]					PEAKS	S2/S3	HUMAN	PublicLib	AlphaPeptDeep	0.414889	0.00827692	0.0291877	[-0.04097282762878211, 0.09934819339939054]
PublicLib	S4/S3	ECOLI	DIA-NN	PEAKS	0.738299	0.00903775	0.0399826	[-0.19430556716417954, 0.2742708576707929]					PEAKS	S2/S3	YEAST	LibraryFree	AlphaPeptDeep	0.263555	0.0209729	0.0641531	[-0.04828947491873703, 0.1765957684400208]
PublicLib	S4/S3	ECOLI	DIA-NN	Spectronaut	0.432341	-0.0215678	-0.0940187	[-0.3284128537822109, 0.14037553781985623]					PEAKS	S2/S3	YEAST	DDALib	AlphaPeptDeep	0.883214	0.00261959	0.00842682	[-0.10398738753841988, 0.12084102948313782]
PublicLib	S4/S3	ECOLI	Spectronaut	PEAKS	0.357568	0.0306056	0.110145	[-0.12429723762209387, 0.3445875037774839]					PEAKS	S2/S3	YEAST	LibraryFree	PublicLib	0.658783	0.00801726	0.0253335	[-0.08708468949394421, 0.13775174773532953]
PublicLib	S4/S3	HUMAN	DIA-NN	PEAKS	0.110231	0.0127581	0.0674346	[-0.015303280110950654, 0.1501725560931128]					PEAKS	S2/S3	YEAST	LibraryFree	DDALib	0.321124	0.0183533	0.0569273	[-0.05550920408903337, 0.16936374808283727]
PublicLib	S4/S3	HUMAN	DIA-NN	Spectronaut	0.00222016	0.0268395	0.129293	[0.0464926560102604, 0.21209423142318598]					PEAKS	S2/S3	YEAST	DDALib	PublicLib	0.547943	-0.0103361	-0.0344705	[-0.14689257605049003, 0.0779515390028776]
PublicLib	S4/S3	HUMAN	Spectronaut	PEAKS	0.173383	-0.0140815	-0.0574719	[-0.14020340444159324, 0.025259568597252563]					PEAKS	S2/S3	YEAST	PublicLib	AlphaPeptDeep	0.458635	0.0129557	0.0425184	[-0.06990800882511093, 0.15494481182438496]
PublicLib	S4/S3	YEAST	DIA-NN	PEAKS	0.0456345	0.0253058	0.133769	[0.0026649853741495533, 0.26487376317365013]					PEAKS	S4/S3	ECOLI	LibraryFree	AlphaPeptDeep	0.96192	-0.00173078	-0.00458631	[-0.1927525750686924, 0.18357996248938332]
PublicLib	S4/S3	YEAST	DIA-NN	Spectronaut	0.00137505	0.0484204	0.214716	[0.08338098648798209, 0.3460506119651231]					PEAKS	S4/S3	ECOLI	DDALib	AlphaPeptDeep	0.900027	-0.00444416	-0.0120677	[-0.20023546215715868, 0.17610000597396522]
PublicLib	S4/S3	YEAST	Spectronaut	PEAKS	0.179512	-0.0231146	-0.0897575	[-0.22078140310578692, 0.041266462102281035]					PEAKS	S4/S3	ECOLI	LibraryFree	PublicLib	0.66815	0.0144453	0.0411841	[-0.14700191660358086, 0.2293700182613112]
PublicLib	S5/S3	ECOLI	DIA-NN	PEAKS	0.630678	0.0243819	0.0752558	[-0.2309530680534806, 0.3814647380172965]					PEAKS	S4/S3	ECOLI	LibraryFree	DDALib	0.938028	0.00271338	0.00746842	[-0.18069826135191047, 0.19563509338647656]
PublicLib	S5/S3	ECOLI	DIA-NN	Spectronaut	0.00453492	-0.162591	-0.451514	[-0.7614903866121925, -0.14153791118732728]					PEAKS	S4/S3	ECOLI	DDALib	PublicLib	0.720186	0.011732	0.0344119	[-0.15376805723533898, 0.22259183731409243]
PublicLib	S5/S3	ECOLI	Spectronaut	PEAKS	0.00500414	0.186973	0.444546	[0.1346879950987248, 0.7544045143283893]					PEAKS	S4/S3	ECOLI	PublicLib	AlphaPeptDeep	0.636128	-0.0161761	-0.0454538	[-0.23364415549170875, 0.1427364792732253]
PublicLib	S5/S3	HUMAN	DIA-NN	PEAKS	2.82741e-08	0.0501472	0.247242	[0.1600349316659873, 0.33444843399924035]					PEAKS	S4/S3	HUMAN	LibraryFree	AlphaPeptDeep	0.235377	0.0126062	0.0425234	[-0.027708869753068625, 0.11275557743181652]
PublicLib	S5/S3	HUMAN	DIA-NN	Spectronaut	0.242788	0.0118486	0.0517926	[-0.0350974082991597, 0.1386826646479948]					PEAKS	S4/S3	HUMAN	DDALib	AlphaPeptDeep	0.709969	-0.00376384	-0.0133259	[-0.08355092485581449, 0.056899209250276014]
PublicLib	S5/S3	HUMAN	Spectronaut	PEAKS	0.00119028	0.0382987	0.143872	[0.05688429967181914, 0.23085988103677074]					PEAKS	S4/S3	HUMAN	LibraryFree	PublicLib	0.437807	0.00812786	0.0278032	[-0.0424244946928473, 0.09803086603984133]
PublicLib	S5/S3	YEAST	DIA-NN	PEAKS	0.0345036	0.0329139	0.141671	[0.010402382159709567, 0.2729399203689562]					PEAKS	S4/S3	HUMAN	LibraryFree	DDALib	0.114778	0.0163701	0.0565206	[-0.013717695826629739, 0.12675891883280702]
PublicLib	S5/S3	YEAST	DIA-NN	Spectronaut	5.20637e-07	0.0970135	0.339136	[0.20709252854745835, 0.4711794693882247]					PEAKS	S4/S3	HUMAN	DDALib	PublicLib	0.408223	-0.00824219	-0.0296353	[-0.0998634019787596, 0.04059288243205421]
PublicLib	S5/S3	YEAST	Spectronaut	PEAKS	0.00316556	-0.0640996	-0.197982	[-0.3294067129760432, -0.06655631632214709]					PEAKS	S4/S3	HUMAN	PublicLib	AlphaPeptDeep	0.661247	0.00447835	0.0157013	[-0.05452402116911035, 0.08592671820841338]
													PEAKS	S4/S3	YEAST	LibraryFree	AlphaPeptDeep	0.890149	0.00226653	0.00784603	[-0.10347491816016427, 0.11916697747695906]
													PEAKS	S4/S3	YEAST	DDALib	AlphaPeptDeep	0.27279	-0.0175825	-0.0623138	[-0.17366138228375766, 0.049033682604314684]
													PEAKS	S4/S3	YEAST	LibraryFree	PublicLib	0.240708	0.0192633	0.0666663	[-0.04468509506351244, 0.17801777950544917]
													PEAKS	S4/S3	YEAST	LibraryFree	DDALib	0.222622	0.0198491	0.0693027	[-0.04205125598199583, 0.18065660513365162]
													PEAKS	S4/S3	YEAST	DDALib	PublicLib	0.970856	-0.000585777	-0.00207548	[-0.11339602633463236, 0.10924507263080063]
													PEAKS	S4/S3	YEAST	PublicLib	AlphaPeptDeep	0.293466	-0.0169967	-0.0596926	[-0.17103785844304892, 0.05165275722976538]
													PEAKS	S5/S3	ECOLI	LibraryFree	AlphaPeptDeep	0.955238	0.00294334	0.0057325	[-0.19430957089511827, 0.20577457546932168]
													PEAKS	S5/S3	ECOLI	DDALib	AlphaPeptDeep	0.965515	-0.00226959	-0.00441546	[-0.20445736418183647, 0.1956264479807407]
													PEAKS	S5/S3	ECOLI	LibraryFree	PublicLib	0.649245	-0.0238277	-0.0464558	[-0.2465244209622912, 0.15361286477539948]
													PEAKS	S5/S3	ECOLI	LibraryFree	DDALib	0.922292	0.00521293	0.00996248	[-0.1900804253642262, 0.21000538107366545]
													PEAKS	S5/S3	ECOLI	DDALib	PublicLib	0.579805	-0.0290407	-0.0565571	[-0.2566387876953339, 0.14352451336795]
													PEAKS	S5/S3	ECOLI	PublicLib	AlphaPeptDeep	0.602681	0.0267711	0.0531725	[-0.14690448778576087, 0.25324952827033126]
													PEAKS	S5/S3	HUMAN	LibraryFree	AlphaPeptDeep	0.773786	0.00310524	0.010299	[-0.059925726617207964, 0.08052377978993253]
													PEAKS	S5/S3	HUMAN	DDALib	AlphaPeptDeep	0.20389	-0.0131402	-0.0455316	[-0.11576499349276884, 0.02470177863859096]
													PEAKS	S5/S3	HUMAN	LibraryFree	PublicLib	0.376954	0.00947445	0.03166	[-0.03856867545408714, 0.10188869831457838]
													PEAKS	S5/S3	HUMAN	LibraryFree	DDALib	0.130495	0.0162454	0.0541929	[-0.016044230275871423, 0.12443012268097]
													PEAKS	S5/S3	HUMAN	DDALib	PublicLib	0.509162	-0.00677095	-0.0236548	[-0.09388155114859749, 0.046571935839286]
													PEAKS	S5/S3	HUMAN	PublicLib	AlphaPeptDeep	0.5372	-0.0063692	-0.0221106	[-0.09233707346742281, 0.048115793201213286]
													PEAKS	S5/S3	YEAST	LibraryFree	AlphaPeptDeep	0.976931	-0.000545437	-0.00164403	[-0.11305444857929176, 0.10976639479990585]
													PEAKS	S5/S3	YEAST	DDALib	AlphaPeptDeep	0.204415	-0.0225993	-0.0721748	[-0.1836215136654707, 0.03927182526491514]
													PEAKS	S5/S3	YEAST	LibraryFree	PublicLib	0.680856	0.00771767	0.0233845	[-0.08802975492834952, 0.13479866603765972]
													PEAKS	S5/S3	YEAST	LibraryFree	DDALib	0.237628	0.0220539	0.0671598	[-0.04428203178565428, 0.17860157877704957]
													PEAKS	S5/S3	YEAST	DDALib	PublicLib	0.417959	-0.0143362	-0.0460556	[-0.1574807748103706, 0.06536956830532564]
													PEAKS	S5/S3	YEAST	PublicLib	AlphaPeptDeep	0.644374	-0.00826311	-0.0262442	[-0.13765943778977188, 0.08517095962245981]
													Spectronaut	S1/S3	ECOLI	directDIA	PublicLib	0.498761	-0.0194787	-0.0815584	[-0.3176127396300478, 0.15449595459878662]
													Spectronaut	S1/S3	ECOLI	directDIA	DDALib	9.8231e-08	0.230914	0.668385	[0.42593039983310244, 0.9108403159484638]
													Spectronaut	S1/S3	ECOLI	DDALib	PublicLib	8.60573e-08	-0.250392	-0.66597	[-0.9083784714088362, -0.4235610839647893]
													Spectronaut	S1/S3	HUMAN	directDIA	PublicLib	0.000204775	-0.0377006	-0.161229	[-0.2463038773784606, -0.07615436638309771]
													Spectronaut	S1/S3	HUMAN	directDIA	DDALib	0.717779	0.00275005	0.0156646	[-0.06927354825804793, 0.10060280184068512]
													Spectronaut	S1/S3	HUMAN	DDALib	PublicLib	4.72405e-05	-0.0404507	-0.176765	[-0.2618680066622272, -0.09166284271749067]
													Spectronaut	S1/S3	YEAST	directDIA	PublicLib	2.12628e-06	-0.13281	-0.443209	[-0.6262319349064712, -0.2601868094588954]
													Spectronaut	S1/S3	YEAST	directDIA	DDALib	0.400599	-0.0226777	-0.0776167	[-0.2585009120055828, 0.10326745850564564]
													Spectronaut	S1/S3	YEAST	DDALib	PublicLib	0.000268796	-0.110132	-0.338724	[-0.5208320474579651, -0.15661582822069303]
													Spectronaut	S2/S3	ECOLI	directDIA	PublicLib	0.999802	-6.9424e-06	-3.05863e-05	[-0.2412899086799339, 0.24122873598726338]
													Spectronaut	S2/S3	ECOLI	directDIA	DDALib	0.0602518	0.0688947	0.232714	[-0.009360089760471257, 0.474789005751574]
													Spectronaut	S2/S3	ECOLI	DDALib	PublicLib	0.0906724	-0.0689017	-0.20911	[-0.4510275435082397, 0.0328079943110941]
													Spectronaut	S2/S3	HUMAN	directDIA	PublicLib	0.599812	-0.00536939	-0.0222849	[-0.1055223044874467, 0.06095259876496231]
													Spectronaut	S2/S3	HUMAN	directDIA	DDALib	0.829026	0.00162823	0.00917182	[-0.07406348278401338, 0.09240712882819509]
													Spectronaut	S2/S3	HUMAN	DDALib	PublicLib	0.487927	-0.00699762	-0.0294613	[-0.11270072633084643, 0.05377804047839934]
													Spectronaut	S2/S3	YEAST	directDIA	PublicLib	0.0956675	-0.0276414	-0.120256	[-0.26165111407694613, 0.021138127692711714]
													Spectronaut	S2/S3	YEAST	directDIA	DDALib	0.839353	0.00271477	0.0146161	[-0.12665275183298494, 0.15588500882305859]
													Spectronaut	S2/S3	YEAST	DDALib	PublicLib	0.0635842	-0.0303561	-0.133923	[-0.27534870522031674, 0.00750181734250735]
													Spectronaut	S4/S3	ECOLI	directDIA	PublicLib	0.23794	-0.0357133	-0.15405	[-0.4095979652441205, 0.10149894401014214]
													Spectronaut	S4/S3	ECOLI	directDIA	DDALib	1.64641e-07	-0.195946	-0.70684	[-0.9698577559155672, -0.4438224455062125]
													Spectronaut	S4/S3	ECOLI	DDALib	PublicLib	4.18321e-05	0.160232	0.544455	[0.2846002972636938, 0.8043098858357272]
													Spectronaut	S4/S3	HUMAN	directDIA	PublicLib	0.160832	0.0133097	0.0590419	[-0.023470384855806263, 0.14155421705512208]
													Spectronaut	S4/S3	HUMAN	directDIA	DDALib	0.970063	0.000284296	0.00157973	[-0.08091461697966373, 0.08407406821318483]
													Spectronaut	S4/S3	HUMAN	DDALib	PublicLib	0.163412	0.0130254	0.0586806	[-0.023831500239503423, 0.14119266313146747]
													Spectronaut	S4/S3	YEAST	directDIA	PublicLib	0.168712	0.0215959	0.0897643	[-0.038020510208627664, 0.21754910124493593]
													Spectronaut	S4/S3	YEAST	directDIA	DDALib	0.718121	-0.004527	-0.0235293	[-0.15125421530670244, 0.10419562652206647]
													Spectronaut	S4/S3	YEAST	DDALib	PublicLib	0.0891327	0.0261229	0.110908	[-0.01691030297646494, 0.23872700572097733]
													Spectronaut	S5/S3	ECOLI	directDIA	PublicLib	0.13187	-0.0908931	-0.251068	[-0.5767653671253574, 0.0746288831990895]
													Spectronaut	S5/S3	ECOLI	directDIA	DDALib	8.47447e-11	-0.429026	-1.17674	[-1.5281136819674983, -0.825357007795728]
													Spectronaut	S5/S3	ECOLI	DDALib	PublicLib	5.3795e-06	0.338133	0.782353	[0.44574982838096044, 1.1189567699615397]
													Spectronaut	S5/S3	HUMAN	directDIA	PublicLib	0.00145415	0.0339524	0.141063	[0.05425040813269734, 0.22787653215643539]
													Spectronaut	S5/S3	HUMAN	directDIA	DDALib	0.0799624	0.0141097	0.077494	[-0.009243799691965135, 0.1642318652237918]
													Spectronaut	S5/S3	HUMAN	DDALib	PublicLib	0.061088	0.0198427	0.0829047	[-0.0038378541631838153, 0.16964721298473612]
													Spectronaut	S5/S3	YEAST	directDIA	PublicLib	0.000208797	0.072888	0.242974	[0.11464719432123457, 0.37130158910392275]
													Spectronaut	S5/S3	YEAST	directDIA	DDALib	0.341504	-0.0147501	-0.0620809	[-0.1899679766925006, 0.06580621587217761]
													Spectronaut	S5/S3	YEAST	DDALib	PublicLib	8.02736e-06	0.0876381	0.293092	[0.16455156528582746, 0.42163341234065144]

## Sheet: QuantAccuracyPeptides
Inter-software comparison													Intra-software comparison
Method	Sample Pair	Organism	Comparision A	Comparision B	p-value	Mean Difference	Cohen's d	95% CI					Software	Sample Pair	Organism	Comparision A	Comparision B	p-value	Mean Difference	Cohen's d	95% CI
AlphaPeptDeep	S1/S3	ECOLI	DIA-NN	PEAKS	0.0313367	-0.0444889	-0.10906	[-0.2083182713247655, -0.00980106625331302]					DIA-NN	S1/S3	ECOLI	LibraryFree	AlphaPeptDeep	0.747195	0.00513005	0.0174337	[-0.08855299895833857, 0.12342035114463162]
AlphaPeptDeep	S1/S3	HUMAN	DIA-NN	PEAKS	0.00111568	-0.0209099	-0.0550839	[-0.08820370797786087, -0.021964161532204353]					DIA-NN	S1/S3	ECOLI	DDALib	AlphaPeptDeep	0.381456	-0.0139547	-0.0473416	[-0.15334113023198537, 0.058657883290932404]
AlphaPeptDeep	S1/S3	YEAST	DIA-NN	PEAKS	0.0010194	0.0563642	0.115124	[0.04645353428233476, 0.1837946074185298]					DIA-NN	S1/S3	ECOLI	LibraryFree	PublicLib	0.618374	0.00781116	0.0269434	[-0.0790460710207296, 0.13293286977482777]
AlphaPeptDeep	S2/S3	ECOLI	DIA-NN	PEAKS	0.146175	-0.028914	-0.0742026	[-0.1742578511447075, 0.025852639013331]					DIA-NN	S1/S3	ECOLI	LibraryFree	DDALib	0.235689	0.0190847	0.0641507	[-0.041861256269924346, 0.17016258026463155]
AlphaPeptDeep	S2/S3	HUMAN	DIA-NN	PEAKS	0.163016	0.00858825	0.0233506	[-0.00945642171743091, 0.05615767785693562]					DIA-NN	S1/S3	ECOLI	DDALib	PublicLib	0.472961	-0.0112736	-0.0388179	[-0.14481254766554433, 0.06717673761059059]
AlphaPeptDeep	S2/S3	YEAST	DIA-NN	PEAKS	0.775712	0.00304008	0.00819288	[-0.04816504157820989, 0.06455079860697455]					DIA-NN	S1/S3	ECOLI	PublicLib	AlphaPeptDeep	0.862915	-0.00268111	-0.00933843	[-0.11532367027311818, 0.09664680865074074]
AlphaPeptDeep	S4/S3	ECOLI	DIA-NN	PEAKS	0.0184828	0.0504209	0.127954	[0.021549499646663917, 0.23435877520381876]					DIA-NN	S1/S3	HUMAN	LibraryFree	AlphaPeptDeep	0.72843	-0.00171714	-0.00647293	[-0.04301132814029782, 0.030065474653597525]
AlphaPeptDeep	S4/S3	HUMAN	DIA-NN	PEAKS	0.000247963	0.022712	0.0618834	[0.028785590666574656, 0.09498120985628615]					DIA-NN	S1/S3	HUMAN	DDALib	AlphaPeptDeep	0.00214107	-0.0148494	-0.0572426	[-0.09378843259091309, -0.020696856966334345]
AlphaPeptDeep	S4/S3	YEAST	DIA-NN	PEAKS	0.020212	0.0239315	0.0639677	[0.009986277477789747, 0.11794921888209883]					DIA-NN	S1/S3	HUMAN	LibraryFree	PublicLib	0.864508	0.000843399	0.00318112	[-0.0333572049331525, 0.03971945271606969]
AlphaPeptDeep	S5/S3	ECOLI	DIA-NN	PEAKS	4.63507e-06	0.156192	0.287948	[0.16481438255314126, 0.41108072731741574]					DIA-NN	S1/S3	HUMAN	LibraryFree	DDALib	0.00927578	0.0131322	0.0485094	[0.011965747485180749, 0.0850531057056417]
AlphaPeptDeep	S5/S3	HUMAN	DIA-NN	PEAKS	9.80023e-32	0.0778123	0.19742	[0.16442744420033234, 0.23041186631074578]					DIA-NN	S1/S3	HUMAN	DDALib	PublicLib	0.0110132	-0.0122888	-0.0474009	[-0.08394432275689159, -0.010857450062716233]
AlphaPeptDeep	S5/S3	YEAST	DIA-NN	PEAKS	0.00127679	0.0354177	0.0872228	[0.03415679150546735, 0.14028885760368193]					DIA-NN	S1/S3	HUMAN	PublicLib	AlphaPeptDeep	0.588055	-0.00256054	-0.0100978	[-0.046636377032820926, 0.026440700105704505]
DDALib	S1/S3	ECOLI	DIA-NN	PEAKS	0.114276	-0.0426891	-0.137476	[-0.3079504689749787, 0.032999394041483415]					DIA-NN	S1/S3	YEAST	LibraryFree	AlphaPeptDeep	3.04837e-07	-0.0692855	-0.203186	[-0.28095268844362703, -0.125419405708327]
DDALib	S1/S3	ECOLI	DIA-NN	Spectronaut	2.40398e-24	0.35912	0.95028	[0.7706524396684498, 1.1299068319733203]					DIA-NN	S1/S3	YEAST	DDALib	AlphaPeptDeep	6.1814e-08	-0.0710665	-0.214876	[-0.29266595883988533, -0.13708542155634162]
DDALib	S1/S3	ECOLI	Spectronaut	PEAKS	4.93655e-24	-0.401809	-0.925986	[-1.1051526691678417, -0.7468191078760595]					DIA-NN	S1/S3	YEAST	LibraryFree	PublicLib	0.0199785	-0.0310796	-0.0921395	[-0.16974735403989477, -0.01453155218650068]
DDALib	S1/S3	HUMAN	DIA-NN	PEAKS	0.00032963	-0.0236493	-0.0635779	[-0.09827830247279834, -0.0288775281975508]					DIA-NN	S1/S3	YEAST	LibraryFree	DDALib	0.896385	0.00178101	0.0051543	[-0.07241257937256433, 0.08272118729119605]
DDALib	S1/S3	HUMAN	DIA-NN	Spectronaut	0.0137582	0.0135717	0.0436101	[0.008914344024938715, 0.0783058386645635]					DIA-NN	S1/S3	YEAST	DDALib	PublicLib	0.0111509	-0.0328606	-0.100512	[-0.17812759998571406, -0.022896168201525374]
DDALib	S1/S3	HUMAN	Spectronaut	PEAKS	1.55673e-07	-0.037221	-0.0929036	[-0.12761391760956697, -0.05819325155417078]					DIA-NN	S1/S3	YEAST	PublicLib	AlphaPeptDeep	0.002753	-0.0382059	-0.118605	[-0.19623993313271598, -0.04097009107652781]
DDALib	S1/S3	YEAST	DIA-NN	PEAKS	0.694568	0.00732397	0.0161955	[-0.06463484722590687, 0.09702587825422032]					DIA-NN	S2/S3	ECOLI	LibraryFree	AlphaPeptDeep	0.568103	0.008689	0.0311268	[-0.07572698201363905, 0.1379805504123767]
DDALib	S1/S3	YEAST	DIA-NN	Spectronaut	8.53206e-11	-0.11244	-0.269041	[-0.3502347277668908, -0.18784696839264103]					DIA-NN	S2/S3	ECOLI	DDALib	AlphaPeptDeep	0.976204	-0.000440254	-0.00162637	[-0.10847368657467, 0.10522094133876951]
DDALib	S1/S3	YEAST	Spectronaut	PEAKS	1.42973e-08	0.119764	0.234656	[0.15354936438677114, 0.3157628267702234]					DIA-NN	S2/S3	ECOLI	LibraryFree	PublicLib	0.94199	0.00107365	0.00396767	[-0.10287973621780998, 0.11081506662163877]
DDALib	S2/S3	ECOLI	DIA-NN	PEAKS	0.679924	0.0116188	0.0360026	[-0.13493132555429285, 0.20693661108374808]					DIA-NN	S2/S3	ECOLI	LibraryFree	DDALib	0.535043	0.00912925	0.0338251	[-0.07302979746991603, 0.14068007560327717]
DDALib	S2/S3	ECOLI	DIA-NN	Spectronaut	1.37517e-07	0.160665	0.467815	[0.29457266784856273, 0.6410571147848544]					DIA-NN	S2/S3	ECOLI	DDALib	PublicLib	0.572654	-0.0080556	-0.0307615	[-0.13761506578655092, 0.07609216468230774]
DDALib	S2/S3	ECOLI	Spectronaut	PEAKS	3.88814e-05	-0.149047	-0.361872	[-0.5341857698396371, -0.18955909746924307]					DIA-NN	S2/S3	ECOLI	PublicLib	AlphaPeptDeep	0.606833	0.00761534	0.0280595	[-0.07879306102963415, 0.13491204687644698]
DDALib	S2/S3	HUMAN	DIA-NN	PEAKS	0.375903	0.00562747	0.0153694	[-0.018650007492047434, 0.04938871367569426]					DIA-NN	S2/S3	HUMAN	LibraryFree	AlphaPeptDeep	0.941976	0.000349022	0.00134172	[-0.03478769791455121, 0.03747114199383749]
DDALib	S2/S3	HUMAN	DIA-NN	Spectronaut	0.00447206	0.0150907	0.04935	[0.015325929679438112, 0.08337400185965083]					DIA-NN	S2/S3	HUMAN	DDALib	AlphaPeptDeep	0.515785	-0.00301504	-0.0119794	[-0.04810913531062627, 0.02415034456285728]
DDALib	S2/S3	HUMAN	Spectronaut	PEAKS	0.16789	-0.0094632	-0.0239363	[-0.057956414663121306, 0.01008373837008357]					DIA-NN	S2/S3	HUMAN	LibraryFree	PublicLib	0.852691	0.000874266	0.0034229	[-0.0327065435943289, 0.039552341096532405]
DDALib	S2/S3	YEAST	DIA-NN	PEAKS	0.359926	-0.0105128	-0.0293014	[-0.09202678322227371, 0.033423962294840806]					DIA-NN	S2/S3	HUMAN	LibraryFree	DDALib	0.486447	0.00336406	0.0128295	[-0.023300274208727434, 0.048959300912266704]
DDALib	S2/S3	YEAST	DIA-NN	Spectronaut	4.93948e-05	-0.0407527	-0.130037	[-0.19282546423853802, -0.06724894385865142]					DIA-NN	S2/S3	HUMAN	DDALib	PublicLib	0.58421	-0.0024898	-0.0100879	[-0.04621749660237814, 0.026041794762005806]
DDALib	S2/S3	YEAST	Spectronaut	PEAKS	0.0188559	0.0302399	0.0751827	[0.012438502533686918, 0.1379268254737465]					DIA-NN	S2/S3	HUMAN	PublicLib	AlphaPeptDeep	0.907263	-0.000525244	-0.00214738	[-0.03827680957174787, 0.03398204303177834]
DDALib	S4/S3	ECOLI	DIA-NN	PEAKS	0.0715114	0.0530186	0.1671	[-0.014417907068992097, 0.34861812083088234]					DIA-NN	S2/S3	YEAST	LibraryFree	AlphaPeptDeep	0.243213	-0.00960221	-0.0367897	[-0.09857508631577294, 0.024995729063776603]
DDALib	S4/S3	ECOLI	DIA-NN	Spectronaut	1.0556e-05	-0.14258	-0.413412	[-0.5965390574139096, -0.23028424930669233]					DIA-NN	S2/S3	YEAST	DDALib	AlphaPeptDeep	0.11309	-0.0126232	-0.0499538	[-0.11174361299320427, 0.011836019684992496]
DDALib	S4/S3	ECOLI	Spectronaut	PEAKS	4.80865e-07	0.195598	0.472108	[0.28839939365774964, 0.6558172717126476]					DIA-NN	S2/S3	YEAST	LibraryFree	PublicLib	0.485294	-0.00568311	-0.0219975	[-0.08377953088023192, 0.03978456944632995]
DDALib	S4/S3	HUMAN	DIA-NN	PEAKS	0.030919	0.0139765	0.0379309	[0.0034834942831982046, 0.0723783339836842]					DIA-NN	S2/S3	YEAST	LibraryFree	DDALib	0.714931	0.003021	0.0115134	[-0.05026727334797332, 0.07329411387453816]
DDALib	S4/S3	HUMAN	DIA-NN	Spectronaut	0.00432235	0.0153202	0.0501578	[0.015708088460514885, 0.08460756488458585]					DIA-NN	S2/S3	YEAST	DDALib	PublicLib	0.269337	-0.00870411	-0.0348221	[-0.09660691791475728, 0.02696280941004415]
DDALib	S4/S3	HUMAN	Spectronaut	PEAKS	0.846487	-0.00134369	-0.00340236	[-0.03784671242667536, 0.031041982779147957]					DIA-NN	S2/S3	YEAST	PublicLib	AlphaPeptDeep	0.616867	-0.00391909	-0.0157708	[-0.07755191160601874, 0.04601037264110049]
DDALib	S4/S3	YEAST	DIA-NN	PEAKS	0.0159906	0.0257028	0.0713695	[0.013313515723325578, 0.1294253900911786]					DIA-NN	S4/S3	ECOLI	LibraryFree	AlphaPeptDeep	0.0491133	-0.0295897	-0.116268	[-0.23206065054158193, -0.00047495052834416185]
DDALib	S4/S3	YEAST	DIA-NN	Spectronaut	0.000495319	0.0320741	0.103224	[0.045148260257357985, 0.16130046293590575]					DIA-NN	S4/S3	ECOLI	DDALib	AlphaPeptDeep	0.167109	-0.0202553	-0.0816022	[-0.19734550209405266, 0.0341410622465132]
DDALib	S4/S3	YEAST	Spectronaut	PEAKS	0.589759	-0.00637138	-0.015967	[-0.07400535208789509, 0.04207142523796113]					DIA-NN	S4/S3	ECOLI	LibraryFree	PublicLib	0.936161	-0.00118905	-0.00472893	[-0.12042423801609309, 0.11096636914397248]
DDALib	S5/S3	ECOLI	DIA-NN	PEAKS	0.000928748	0.154347	0.364805	[0.14917971066670363, 0.5804296210724444]					DIA-NN	S4/S3	ECOLI	LibraryFree	DDALib	0.529041	-0.00933441	-0.0371679	[-0.15287298111491213, 0.07853728014310815]
DDALib	S5/S3	ECOLI	DIA-NN	Spectronaut	1.0805e-20	-0.550691	-1.10607	[-1.3356904455667944, -0.8764431886530695]					DIA-NN	S4/S3	ECOLI	DDALib	PublicLib	0.573526	0.00814536	0.0332345	[-0.08246860011078273, 0.14893765673985504]
DDALib	S5/S3	ECOLI	Spectronaut	PEAKS	4.79374e-27	0.705038	1.29237	[1.0572474925080155, 1.5274873788760375]					DIA-NN	S4/S3	ECOLI	PublicLib	AlphaPeptDeep	0.053115	-0.0284007	-0.114278	[-0.230067276191951, 0.0015117942181434724]
DDALib	S5/S3	HUMAN	DIA-NN	PEAKS	6.48116e-27	0.0726105	0.187359	[0.15318616608412436, 0.22153274700766298]					DIA-NN	S4/S3	HUMAN	LibraryFree	AlphaPeptDeep	0.243415	-0.00565448	-0.0217677	[-0.058342055299530446, 0.01480666121429448]
DDALib	S5/S3	HUMAN	DIA-NN	Spectronaut	0.00731805	0.0154834	0.0466671	[0.01256391264108235, 0.08077031663633986]					DIA-NN	S4/S3	HUMAN	DDALib	AlphaPeptDeep	0.37946	-0.00416424	-0.0164006	[-0.05297448596008364, 0.020173294056939853]
DDALib	S5/S3	HUMAN	Spectronaut	PEAKS	2.73657e-15	0.0571271	0.137653	[0.10351449408694004, 0.1717923327943255]					DIA-NN	S4/S3	HUMAN	LibraryFree	PublicLib	0.475375	0.00343658	0.0133191	[-0.023254584415604126, 0.04989277692910325]
DDALib	S5/S3	YEAST	DIA-NN	PEAKS	7.67051e-05	0.046564	0.113753	[0.05738449717303579, 0.17012109881263873]					DIA-NN	S4/S3	HUMAN	LibraryFree	DDALib	0.761549	-0.00149024	-0.00566241	[-0.042235760327895576, 0.03091093659713625]
DDALib	S5/S3	YEAST	DIA-NN	Spectronaut	0.643139	-0.00500624	-0.0133148	[-0.06963817855653656, 0.04300860806086327]					DIA-NN	S4/S3	HUMAN	DDALib	PublicLib	0.295008	0.00492682	0.0195414	[-0.01703270745086625, 0.0561155886427606]
DDALib	S5/S3	YEAST	Spectronaut	PEAKS	0.000111802	0.0515703	0.111113	[0.05474670372384878, 0.16747912937990633]					DIA-NN	S4/S3	HUMAN	PublicLib	AlphaPeptDeep	0.0500035	-0.00909106	-0.0365759	[-0.07315222516389763, 4.408720572640634e-07]
LibraryFree	S1/S3	ECOLI	DIA-NN	PEAKS	0.274056	-0.0270446	-0.0682711	[-0.19056817355584466, 0.054025929548496485]					DIA-NN	S4/S3	YEAST	LibraryFree	AlphaPeptDeep	0.83536	0.0016432	0.0062175	[-0.05241431850108294, 0.06484931592098739]
LibraryFree	S1/S3	ECOLI	DIA-NN	Spectronaut	1.60343e-06	0.0935292	0.301059	[0.1781071873092367, 0.42401133913823386]					DIA-NN	S4/S3	YEAST	DDALib	AlphaPeptDeep	0.796327	0.00195463	0.0077214	[-0.05091049411766551, 0.0663532939389044]
LibraryFree	S1/S3	ECOLI	Spectronaut	PEAKS	2.36301e-06	-0.120574	-0.296303	[-0.41923395854507106, -0.17337298369817522]					DIA-NN	S4/S3	YEAST	LibraryFree	PublicLib	0.623376	0.00378884	0.014691	[-0.04394147177232168, 0.07332346109675836]
LibraryFree	S1/S3	HUMAN	DIA-NN	PEAKS	1.97609e-06	-0.0360408	-0.0941993	[-0.13301555602673618, -0.055382994662784034]					DIA-NN	S4/S3	YEAST	LibraryFree	DDALib	0.9684	-0.000311424	-0.00118513	[-0.059816813804432184, 0.057446547594088]
LibraryFree	S1/S3	HUMAN	DIA-NN	Spectronaut	2.60548e-06	0.0288141	0.0930762	[0.05426045096036116, 0.13189199296640766]					DIA-NN	S4/S3	YEAST	DDALib	PublicLib	0.578156	0.00410026	0.0166359	[-0.041996799825763056, 0.07526857957167656]
LibraryFree	S1/S3	HUMAN	Spectronaut	PEAKS	4.02842e-16	-0.0648549	-0.161363	[-0.2002210697538814, -0.12250536202651843]					DIA-NN	S4/S3	YEAST	PublicLib	AlphaPeptDeep	0.7725	-0.00214563	-0.0086489	[-0.06728085430689454, 0.04998304502871924]
LibraryFree	S1/S3	YEAST	DIA-NN	PEAKS	0.147698	-0.0270513	-0.0589773	[-0.1388120224126789, 0.020857418257485216]					DIA-NN	S5/S3	ECOLI	LibraryFree	AlphaPeptDeep	0.0183406	-0.0727157	-0.165678	[-0.30330962737379696, -0.02804674617254327]
LibraryFree	S1/S3	YEAST	DIA-NN	Spectronaut	4.53828e-09	-0.0906605	-0.239661	[-0.31976440951934515, -0.15955763099463816]					DIA-NN	S5/S3	ECOLI	DDALib	AlphaPeptDeep	0.123876	-0.048055	-0.107976	[-0.2454717629742597, 0.029520255250590058]
LibraryFree	S1/S3	YEAST	Spectronaut	PEAKS	0.00104279	0.0636091	0.133697	[0.053790661791936256, 0.21360364413427474]					DIA-NN	S5/S3	ECOLI	LibraryFree	PublicLib	0.574697	-0.0174663	-0.0393524	[-0.1767616026684638, 0.09805685042000271]
LibraryFree	S2/S3	ECOLI	DIA-NN	PEAKS	0.677754	0.00977239	0.0263162	[-0.09777464881270878, 0.15040695635016374]					DIA-NN	S5/S3	ECOLI	LibraryFree	DDALib	0.440376	-0.0246607	-0.0541128	[-0.19153386399723482, 0.08330827944376844]
LibraryFree	S2/S3	ECOLI	DIA-NN	Spectronaut	0.00502309	0.0510919	0.178017	[0.053686299168370824, 0.3023482126254918]					DIA-NN	S5/S3	ECOLI	DDALib	PublicLib	0.819625	0.00719438	0.0159899	[-0.12140821400481994, 0.15338803488176062]
LibraryFree	S2/S3	ECOLI	Spectronaut	PEAKS	0.0889143	-0.0413195	-0.107819	[-0.23199408935172822, 0.016357017933644954]					DIA-NN	S5/S3	ECOLI	PublicLib	AlphaPeptDeep	0.0690163	-0.0552494	-0.127633	[-0.26516874133262724, 0.009902749761934171]
LibraryFree	S2/S3	HUMAN	DIA-NN	PEAKS	0.0886146	0.0122969	0.0334846	[-0.005057080772174989, 0.0720262118177038]					DIA-NN	S5/S3	HUMAN	LibraryFree	AlphaPeptDeep	0.165529	-0.00721853	-0.0256332	[-0.061862680884879645, 0.010596353119508597]
LibraryFree	S2/S3	HUMAN	DIA-NN	Spectronaut	0.00120632	0.0188504	0.0636739	[0.025125237701443877, 0.10222265809671843]					DIA-NN	S5/S3	HUMAN	DDALib	AlphaPeptDeep	0.179023	-0.0069069	-0.0248393	[-0.061068755592617416, 0.011390096976297906]
LibraryFree	S2/S3	HUMAN	Spectronaut	PEAKS	0.389609	-0.00655348	-0.0169172	[-0.05545679631410398, 0.021622473826012203]					DIA-NN	S5/S3	HUMAN	LibraryFree	PublicLib	0.000710262	0.0175621	0.0625949	[0.026357957308434585, 0.09883175691072064]
LibraryFree	S2/S3	YEAST	DIA-NN	PEAKS	0.184421	-0.0173213	-0.0449447	[-0.11130807444585257, 0.021418587707856027]					DIA-NN	S5/S3	HUMAN	LibraryFree	DDALib	0.952933	-0.000311632	-0.00109101	[-0.03731904114942336, 0.03513702281184351]
LibraryFree	S2/S3	YEAST	DIA-NN	Spectronaut	2.75686e-05	-0.0428517	-0.142133	[-0.2085717445771436, -0.07569438063821807]					DIA-NN	S5/S3	HUMAN	DDALib	PublicLib	0.000483226	0.0178737	0.0645242	[0.028286700884022506, 0.10076161082395528]
LibraryFree	S2/S3	YEAST	Spectronaut	PEAKS	0.0589698	0.0255303	0.0639553	[-0.0024166433473781224, 0.13032718692019118]					DIA-NN	S5/S3	HUMAN	PublicLib	AlphaPeptDeep	9.06575e-07	-0.0247806	-0.0908203	[-0.12706703479545017, -0.054573633241021005]
LibraryFree	S4/S3	ECOLI	DIA-NN	PEAKS	0.129342	0.0378339	0.100117	[-0.02920231303577228, 0.22943670894651477]					DIA-NN	S5/S3	YEAST	LibraryFree	AlphaPeptDeep	0.274313	0.00940976	0.0318275	[-0.025233910749739324, 0.0888889258055589]
LibraryFree	S4/S3	ECOLI	DIA-NN	Spectronaut	0.718287	0.0072557	0.0237946	[-0.10544855714430929, 0.15303773484162142]					DIA-NN	S5/S3	YEAST	DDALib	AlphaPeptDeep	0.165752	0.0118576	0.0403538	[-0.016709810218788104, 0.09741741542517462]
LibraryFree	S4/S3	ECOLI	Spectronaut	PEAKS	0.2441	0.0305782	0.0768589	[-0.05242742303170918, 0.20614513604540569]					DIA-NN	S5/S3	YEAST	LibraryFree	PublicLib	0.0268731	0.0191218	0.0644535	[0.007380856516223569, 0.12152609363172827]
LibraryFree	S4/S3	HUMAN	DIA-NN	PEAKS	0.0714223	0.0133706	0.035949	[-0.003133163773614063, 0.07503123319236901]					DIA-NN	S5/S3	YEAST	LibraryFree	DDALib	0.780223	-0.00244789	-0.00812331	[-0.06518135063426739, 0.04893473191613766]
LibraryFree	S4/S3	HUMAN	DIA-NN	Spectronaut	0.124853	0.00919558	0.0306023	[-0.008479009861994919, 0.06968364903256344]					DIA-NN	S5/S3	YEAST	DDALib	PublicLib	0.0120132	0.0215697	0.0731484	[0.01607149446780061, 0.1302252622929746]
LibraryFree	S4/S3	HUMAN	Spectronaut	PEAKS	0.594892	0.00417504	0.0106027	[-0.02847657005956551, 0.04968206341659891]					DIA-NN	S5/S3	YEAST	PublicLib	AlphaPeptDeep	0.248489	-0.00971207	-0.0335992	[-0.09066101935872438, 0.02346264387448424]
LibraryFree	S4/S3	YEAST	DIA-NN	PEAKS	0.40277	0.00989191	0.0270709	[-0.03633948362358122, 0.09048135247717234]					PEAKS	S1/S3	ECOLI	LibraryFree	AlphaPeptDeep	0.781341	0.00785643	0.0159761	[-0.09681106043266167, 0.1287631902372282]
LibraryFree	S4/S3	YEAST	DIA-NN	Spectronaut	0.00571957	0.0271914	0.0894514	[0.02601220709749874, 0.15289063892679416]					PEAKS	S1/S3	ECOLI	DDALib	AlphaPeptDeep	0.231931	0.0329375	0.0688222	[-0.043996515154140436, 0.181640903206207]
LibraryFree	S4/S3	YEAST	Spectronaut	PEAKS	0.16638	-0.0172995	-0.0447804	[-0.10819589348251951, 0.018635027130280292]					PEAKS	S1/S3	ECOLI	LibraryFree	PublicLib	0.636212	-0.0132812	-0.0272251	[-0.14001561385915218, 0.08556548787464294]
LibraryFree	S5/S3	ECOLI	DIA-NN	PEAKS	4.74854e-05	0.175738	0.31602	[0.16386135177648734, 0.4681777907404109]					PEAKS	S1/S3	ECOLI	LibraryFree	DDALib	0.366941	-0.0250811	-0.0519365	[-0.164740793112562, 0.06086788436661264]
LibraryFree	S5/S3	ECOLI	DIA-NN	Spectronaut	0.160121	-0.0523049	-0.108493	[-0.25982109410508547, 0.04283588067434917]					PEAKS	S1/S3	ECOLI	DDALib	PublicLib	0.665731	0.0117999	0.0248658	[-0.08792392298110652, 0.13765544619055525]
LibraryFree	S5/S3	ECOLI	Spectronaut	PEAKS	1.42182e-07	0.228043	0.410666	[0.2578630487298884, 0.5634687721750195]					PEAKS	S1/S3	ECOLI	PublicLib	AlphaPeptDeep	0.447601	0.0211376	0.0437141	[-0.0690847452301022, 0.15651284596104814]
LibraryFree	S5/S3	HUMAN	DIA-NN	PEAKS	6.2745e-28	0.0911673	0.217904	[0.17894803686795177, 0.25685911953404555]					PEAKS	S1/S3	HUMAN	LibraryFree	AlphaPeptDeep	0.0175452	0.0210059	0.045187	[0.007897937821466347, 0.08247611233543536]
LibraryFree	S5/S3	HUMAN	DIA-NN	Spectronaut	0.527015	0.00405451	0.0125358	[-0.0263050452870107, 0.05137661375493648]					PEAKS	S1/S3	HUMAN	DDALib	AlphaPeptDeep	0.215389	-0.0106682	-0.0235681	[-0.060853764511103456, 0.013717483090147555]
LibraryFree	S5/S3	HUMAN	Spectronaut	PEAKS	1.59167e-23	0.0871127	0.198638	[0.15970195449010516, 0.23757418129967628]					PEAKS	S1/S3	HUMAN	LibraryFree	PublicLib	0.00387018	0.0255579	0.0549595	[0.017668113826512295, 0.09225084878517004]
LibraryFree	S5/S3	YEAST	DIA-NN	PEAKS	6.51784e-08	0.0785548	0.172042	[0.10968130679580314, 0.23440289394170877]					PEAKS	S1/S3	HUMAN	LibraryFree	DDALib	0.00029769	0.0316741	0.0688325	[0.03153717676962426, 0.10612791368393909]
LibraryFree	S5/S3	YEAST	DIA-NN	Spectronaut	0.0833564	0.0190366	0.0550046	[-0.007252966964324023, 0.1172620736633823]					PEAKS	S1/S3	HUMAN	DDALib	PublicLib	0.477697	-0.00611614	-0.0135067	[-0.050791478580842916, 0.023778030559030137]
LibraryFree	S5/S3	YEAST	Spectronaut	PEAKS	0.000101347	0.0595182	0.123598	[0.06129322091130502, 0.18590352910817187]					PEAKS	S1/S3	HUMAN	PublicLib	AlphaPeptDeep	0.601032	-0.00455201	-0.00994753	[-0.04723208619966439, 0.027337033889495935]
PublicLib	S1/S3	ECOLI	DIA-NN	PEAKS	0.0188305	-0.0618292	-0.175819	[-0.3223943161801084, -0.0292433783915714]					PEAKS	S1/S3	YEAST	LibraryFree	AlphaPeptDeep	0.0511375	0.0449623	0.0710078	[-0.0003463676423906964, 0.14236199000463434]
PublicLib	S1/S3	ECOLI	DIA-NN	Spectronaut	3.28971e-05	0.0949544	0.312143	[0.16496167706270742, 0.4593242121934758]					PEAKS	S1/S3	YEAST	DDALib	AlphaPeptDeep	0.892958	-0.0030993	-0.00489761	[-0.07622942203978433, 0.06643419878406254]
PublicLib	S1/S3	ECOLI	Spectronaut	PEAKS	1.25009e-07	-0.156784	-0.398731	[-0.5464711053288833, -0.25099187279506596]					PEAKS	S1/S3	YEAST	LibraryFree	PublicLib	0.144014	0.0332618	0.0531852	[-0.018159073118591502, 0.12452955332979854]
PublicLib	S1/S3	HUMAN	DIA-NN	PEAKS	0.00156062	-0.0253341	-0.0820382	[-0.1328616310454112, -0.03121470418834372]					PEAKS	S1/S3	YEAST	LibraryFree	DDALib	0.0377638	0.0480616	0.075638	[0.004280758557425796, 0.1469951683785415]
PublicLib	S1/S3	HUMAN	DIA-NN	Spectronaut	0.449593	0.00515924	0.0195991	[-0.03120426576485611, 0.07040237040649355]					PEAKS	S1/S3	YEAST	DDALib	PublicLib	0.515323	-0.0147998	-0.0236795	[-0.09501371456203452, 0.04765469193120693]
PublicLib	S1/S3	HUMAN	Spectronaut	PEAKS	0.000858777	-0.0304934	-0.0864385	[-0.1372643233594821, -0.035612690794466655]					PEAKS	S1/S3	YEAST	PublicLib	AlphaPeptDeep	0.605716	0.0117005	0.0187884	[-0.0525449227673475, 0.09012163167790725]
PublicLib	S1/S3	YEAST	DIA-NN	PEAKS	0.0280589	0.0506337	0.129509	[0.013994002593326102, 0.2450237726545162]					PEAKS	S2/S3	ECOLI	LibraryFree	AlphaPeptDeep	0.763866	-0.00821733	-0.0174796	[-0.13150084170683632, 0.09654156593900899]
PublicLib	S1/S3	YEAST	DIA-NN	Spectronaut	4.26476e-08	-0.11043	-0.324915	[-0.4410680521035708, -0.20876231158733272]					PEAKS	S2/S3	ECOLI	DDALib	AlphaPeptDeep	0.135726	0.0388978	0.0868477	[-0.027225089258465368, 0.20092043729041223]
PublicLib	S1/S3	YEAST	Spectronaut	PEAKS	1.79904e-10	0.161064	0.379047	[0.26262107222793835, 0.49547223872554985]					PEAKS	S2/S3	ECOLI	LibraryFree	PublicLib	0.203169	-0.0344342	-0.0740708	[-0.18812895173022381, 0.039987283424817735]
PublicLib	S2/S3	ECOLI	DIA-NN	PEAKS	0.57117	-0.013227	-0.0450126	[-0.2007154244661217, 0.11069017897988295]					PEAKS	S2/S3	ECOLI	LibraryFree	DDALib	0.0783478	-0.0471152	-0.102495	[-0.21658871436801164, 0.011599013563977648]
PublicLib	S2/S3	ECOLI	DIA-NN	Spectronaut	0.154179	0.028519	0.11333	[-0.0424783023864084, 0.2691377157764404]					PEAKS	S2/S3	ECOLI	DDALib	PublicLib	0.622285	0.012681	0.0286644	[-0.08536050280469885, 0.1426892603609272]
PublicLib	S2/S3	ECOLI	Spectronaut	PEAKS	0.105467	-0.041746	-0.128783	[-0.2846278583455044, 0.02706090517792159]					PEAKS	S2/S3	ECOLI	PublicLib	AlphaPeptDeep	0.320244	0.0262168	0.0578458	[-0.056197080231777864, 0.17188865821664162]
PublicLib	S2/S3	HUMAN	DIA-NN	PEAKS	0.674588	0.00322356	0.0109367	[-0.04011509017949147, 0.061988396271591556]					PEAKS	S2/S3	HUMAN	LibraryFree	AlphaPeptDeep	0.573042	0.00473084	0.0106395	[-0.026361642560212208, 0.047640672503396576]
PublicLib	S2/S3	HUMAN	DIA-NN	Spectronaut	0.0347726	0.0145832	0.055	[0.003938940399983007, 0.10606096550843958]					PEAKS	S2/S3	HUMAN	DDALib	AlphaPeptDeep	0.997266	-2.80447e-05	-6.46907e-05	[-0.03706558647426922, 0.0369362050512078]
PublicLib	S2/S3	HUMAN	Spectronaut	PEAKS	0.209083	-0.0113596	-0.0327206	[-0.08377537242189022, 0.018334182706048738]					PEAKS	S2/S3	HUMAN	LibraryFree	PublicLib	0.554797	0.0049711	0.0111494	[-0.025851744491516872, 0.04815062195996638]
PublicLib	S2/S3	YEAST	DIA-NN	PEAKS	0.446707	0.00980902	0.0333447	[-0.05253045631996484, 0.11921979575153313]					PEAKS	S2/S3	HUMAN	LibraryFree	DDALib	0.569239	0.00475889	0.0107452	[-0.02625600899756597, 0.04774631651432948]
PublicLib	S2/S3	YEAST	DIA-NN	Spectronaut	0.00289882	-0.0345028	-0.130666	[-0.21662721987462036, -0.04470573611247379]					PEAKS	S2/S3	HUMAN	DDALib	PublicLib	0.979372	0.000212215	0.000488117	[-0.036512779466674875, 0.0374890131414167]
PublicLib	S2/S3	YEAST	Spectronaut	PEAKS	0.00325748	0.0443118	0.129059	[0.04310021172874173, 0.21501721808915641]					PEAKS	S2/S3	HUMAN	PublicLib	AlphaPeptDeep	0.976743	-0.00024026	-0.000550351	[-0.03755124760930375, 0.03645054529770116]
PublicLib	S4/S3	ECOLI	DIA-NN	PEAKS	0.0447739	0.0549455	0.167109	[0.004055708561248483, 0.3301616670370249]					PEAKS	S2/S3	YEAST	LibraryFree	AlphaPeptDeep	0.503983	0.0095422	0.0205995	[-0.03981717279896045, 0.0810160982801917]
PublicLib	S4/S3	ECOLI	DIA-NN	Spectronaut	0.567283	-0.0128956	-0.0475361	[-0.21032823311388998, 0.11525602046664972]					PEAKS	S2/S3	YEAST	DDALib	AlphaPeptDeep	0.51253	0.00911845	0.0201885	[-0.04022811292494812, 0.08060503155797694]
PublicLib	S4/S3	ECOLI	Spectronaut	PEAKS	0.0227937	0.0678411	0.189628	[0.02649370544532695, 0.3527627905224078]					PEAKS	S2/S3	YEAST	LibraryFree	PublicLib	0.851069	0.00266684	0.0057877	[-0.054627460158183996, 0.06620285938373646]
PublicLib	S4/S3	HUMAN	DIA-NN	PEAKS	0.250518	0.00868667	0.028668	[-0.020227707379174457, 0.07756364122500257]					PEAKS	S2/S3	YEAST	LibraryFree	DDALib	0.976483	0.000423754	0.000908698	[-0.05950633884384152, 0.06132373396534473]
PublicLib	S4/S3	HUMAN	DIA-NN	Spectronaut	0.0561335	0.0125959	0.0476557	[-0.001244391891456087, 0.09655581294136757]					PEAKS	S2/S3	YEAST	DDALib	PublicLib	0.8713	0.00224309	0.00499402	[-0.055421111681675635, 0.06540914323686954]
PublicLib	S4/S3	HUMAN	Spectronaut	PEAKS	0.648983	-0.00390928	-0.0113551	[-0.060248694735492145, 0.037538419154920136]					PEAKS	S2/S3	YEAST	PublicLib	AlphaPeptDeep	0.616963	0.00687536	0.015418	[-0.04499789707143525, 0.07583396468933631]
PublicLib	S4/S3	YEAST	DIA-NN	PEAKS	0.53436	0.00709247	0.0232903	[-0.05016627325379253, 0.09674691825253726]					PEAKS	S4/S3	ECOLI	LibraryFree	AlphaPeptDeep	0.761223	-0.0090293	-0.0185842	[-0.13842469201344446, 0.10125627500671822]
PublicLib	S4/S3	YEAST	DIA-NN	Spectronaut	1.72518e-06	0.0468245	0.179693	[0.10609054821654694, 0.2532949350773309]					PEAKS	S4/S3	ECOLI	DDALib	AlphaPeptDeep	0.916721	0.00305554	0.0063948	[-0.11344340020592496, 0.12623300584938915]
PublicLib	S4/S3	YEAST	Spectronaut	PEAKS	0.00216354	-0.0397321	-0.115043	[-0.18855820684664681, -0.041528525605426594]					PEAKS	S4/S3	ECOLI	LibraryFree	PublicLib	0.974371	0.000930415	0.00196472	[-0.11787320226205297, 0.12180264904396373]
PublicLib	S5/S3	ECOLI	DIA-NN	PEAKS	0.00341202	0.192341	0.385658	[0.12812654940709384, 0.6431892318209351]					PEAKS	S4/S3	ECOLI	LibraryFree	DDALib	0.676957	-0.0120848	-0.0254798	[-0.14532257998634895, 0.09436293846240515]
PublicLib	S5/S3	ECOLI	DIA-NN	Spectronaut	0.105092	-0.0892674	-0.211822	[-0.4677069377742349, 0.04406273387537976]					PEAKS	S4/S3	ECOLI	DDALib	PublicLib	0.647416	0.0130153	0.0279714	[-0.09187238346562518, 0.14781512984212225]
PublicLib	S5/S3	ECOLI	Spectronaut	PEAKS	4.35936e-05	0.281609	0.543123	[0.28329118730311115, 0.8029554072010741]					PEAKS	S4/S3	ECOLI	PublicLib	AlphaPeptDeep	0.732844	-0.00995971	-0.0208759	[-0.1407170299225527, 0.098965291668778]
PublicLib	S5/S3	HUMAN	DIA-NN	PEAKS	2.83892e-07	0.0507364	0.150302	[0.0929440678184402, 0.20765899659555834]					PEAKS	S4/S3	HUMAN	LibraryFree	AlphaPeptDeep	0.731055	0.00299217	0.00653275	[-0.030717998239940796, 0.04378349226363984]
PublicLib	S5/S3	HUMAN	DIA-NN	Spectronaut	0.828586	-0.00190952	-0.00632757	[-0.06360436639565015, 0.05094922416904683]					PEAKS	S4/S3	HUMAN	DDALib	AlphaPeptDeep	0.669193	-0.00357597	-0.0081204	[-0.045371198539173874, 0.029130400289375635]
PublicLib	S5/S3	HUMAN	Spectronaut	PEAKS	3.17531e-06	0.0526459	0.136322	[0.07897908166608932, 0.1936653602532563]					PEAKS	S4/S3	HUMAN	LibraryFree	PublicLib	0.191207	0.0114095	0.0248419	[-0.012410145115236526, 0.062094020139458334]
PublicLib	S5/S3	YEAST	DIA-NN	PEAKS	0.594058	0.0082893	0.0224458	[-0.060087733131530235, 0.10497924082077872]					PEAKS	S4/S3	HUMAN	LibraryFree	DDALib	0.444158	0.00656813	0.0145433	[-0.022707838608511242, 0.051794438020788376]
PublicLib	S5/S3	YEAST	DIA-NN	Spectronaut	1.78737e-07	0.0779297	0.220615	[0.13783296911206278, 0.3033960895132769]					PEAKS	S4/S3	HUMAN	DDALib	PublicLib	0.56412	0.00484141	0.0109614	[-0.026289543813799568, 0.048212307437670784]
PublicLib	S5/S3	YEAST	Spectronaut	PEAKS	0.000134778	-0.0696404	-0.161027	[-0.24369194105451683, -0.07836287947785117]					PEAKS	S4/S3	HUMAN	PublicLib	AlphaPeptDeep	0.323118	-0.00841738	-0.0187796	[-0.0560310181348033, 0.01847191578906788]
													PEAKS	S4/S3	YEAST	LibraryFree	AlphaPeptDeep	0.908463	0.00150203	0.00340702	[-0.05466869389932931, 0.06148272515206653]
													PEAKS	S4/S3	YEAST	DDALib	AlphaPeptDeep	0.229993	-0.0157831	-0.0355725	[-0.09365273902992165, 0.022507781519987113]
													PEAKS	S4/S3	YEAST	LibraryFree	PublicLib	0.682761	0.00538779	0.0121107	[-0.04596548908969138, 0.07018691043061605]
													PEAKS	S4/S3	YEAST	LibraryFree	DDALib	0.196466	0.0172851	0.0382789	[-0.01980211895364104, 0.09635985242328232]
													PEAKS	S4/S3	YEAST	DDALib	PublicLib	0.369817	-0.0118973	-0.0265757	[-0.08465391204946204, 0.03150254973747211]
													PEAKS	S4/S3	YEAST	PublicLib	AlphaPeptDeep	0.764061	-0.00388576	-0.00889417	[-0.06697012847331134, 0.04918178057979229]
													PEAKS	S5/S3	ECOLI	LibraryFree	AlphaPeptDeep	0.813586	-0.0114866	-0.0170014	[-0.15827089680334264, 0.12426819553297855]
													PEAKS	S5/S3	ECOLI	DDALib	AlphaPeptDeep	0.936422	-0.00376669	-0.00575119	[-0.14701847166517373, 0.13551610070631076]
													PEAKS	S5/S3	ECOLI	LibraryFree	PublicLib	0.879457	0.00735872	0.0109344	[-0.13033369242120058, 0.15220240711047772]
													PEAKS	S5/S3	ECOLI	LibraryFree	DDALib	0.872972	-0.00771987	-0.0115276	[-0.1527957437837619, 0.12974059104118593]
													PEAKS	S5/S3	ECOLI	DDALib	PublicLib	0.748479	0.0150786	0.0231188	[-0.11815292427386694, 0.16439050188938165]
													PEAKS	S5/S3	ECOLI	PublicLib	AlphaPeptDeep	0.691349	-0.0188453	-0.0286264	[-0.1699005916817591, 0.1126478667327653]
													PEAKS	S5/S3	HUMAN	LibraryFree	AlphaPeptDeep	0.0769189	-0.0168432	-0.0337369	[-0.07111869908942661, 0.003644882250812019]
													PEAKS	S5/S3	HUMAN	DDALib	AlphaPeptDeep	0.265967	-0.0099267	-0.0212156	[-0.0585957995360656, 0.016164567000419943]
													PEAKS	S5/S3	HUMAN	LibraryFree	PublicLib	0.768391	-0.00282444	-0.00561617	[-0.04299537400977663, 0.03176303687518463]
													PEAKS	S5/S3	HUMAN	LibraryFree	DDALib	0.462844	-0.00691646	-0.0140019	[-0.05138146993825886, 0.02337770960242493]
													PEAKS	S5/S3	HUMAN	DDALib	PublicLib	0.649274	0.00409202	0.00867318	[-0.02870612804840996, 0.046052486938509225]
													PEAKS	S5/S3	HUMAN	PublicLib	AlphaPeptDeep	0.123593	-0.0140187	-0.029369	[-0.06675013665519831, 0.008012156860926267]
													PEAKS	S5/S3	YEAST	LibraryFree	AlphaPeptDeep	0.00416918	-0.0456206	-0.084146	[-0.14170661036293797, -0.026585333023269132]
													PEAKS	S5/S3	YEAST	DDALib	AlphaPeptDeep	0.380688	-0.0130234	-0.0257357	[-0.08327322179500812, 0.03180190752214931]
													PEAKS	S5/S3	YEAST	LibraryFree	PublicLib	0.00323257	-0.0474937	-0.0864868	[-0.14404892176537976, -0.028924773070545515]
													PEAKS	S5/S3	YEAST	LibraryFree	DDALib	0.0433093	-0.0325972	-0.0593339	[-0.1168817896001523, -0.0017861071344083754]
													PEAKS	S5/S3	YEAST	DDALib	PublicLib	0.323101	-0.0148965	-0.0290086	[-0.08654679998633164, 0.02852961787358999]
													PEAKS	S5/S3	YEAST	PublicLib	AlphaPeptDeep	0.899613	0.00187308	0.00370332	[-0.05383191273116637, 0.061238551951448936]
													Spectronaut	S1/S3	ECOLI	directDIA	PublicLib	0.343574	0.0274125	0.104439	[-0.11149651180073283, 0.32037540121797686]
													Spectronaut	S1/S3	ECOLI	directDIA	DDALib	3.34856e-10	0.279684	0.723854	[0.5011104959757621, 0.9465973736242445]
													Spectronaut	S1/S3	ECOLI	DDALib	PublicLib	6.38821e-08	-0.252272	-0.61258	[-0.8333719183129009, -0.3917881508105872]
													Spectronaut	S1/S3	HUMAN	directDIA	PublicLib	0.061955	-0.0146558	-0.0500049	[-0.1025089524195798, 0.0024990849434995965]
													Spectronaut	S1/S3	HUMAN	directDIA	DDALib	0.653349	0.00329284	0.0120296	[-0.04046673396462044, 0.06452584608129372]
													Spectronaut	S1/S3	HUMAN	DDALib	PublicLib	0.0224742	-0.0179486	-0.0611443	[-0.11365237066132641, -0.008636210295740687]
													Spectronaut	S1/S3	YEAST	directDIA	PublicLib	5.57276e-06	-0.0948121	-0.270602	[-0.3873344940708928, -0.15386858599405728]
													Spectronaut	S1/S3	YEAST	directDIA	DDALib	0.429096	0.0183362	0.0468991	[-0.06931920051571103, 0.1631174594434039]
													Spectronaut	S1/S3	YEAST	DDALib	PublicLib	4.92656e-06	-0.113148	-0.272165	[-0.3889037811483663, -0.1554256057590958]
													Spectronaut	S2/S3	ECOLI	directDIA	PublicLib	0.869334	-0.0039934	-0.0185238	[-0.23904575912638945, 0.2019981562284068]
													Spectronaut	S2/S3	ECOLI	directDIA	DDALib	0.178261	0.0488735	0.151925	[-0.06890979444624643, 0.37276043258160374]
													Spectronaut	S2/S3	ECOLI	DDALib	PublicLib	0.160367	-0.0528669	-0.158417	[-0.37928007648758916, 0.06244560213486927]
													Spectronaut	S2/S3	HUMAN	directDIA	PublicLib	0.472088	0.00567579	0.0193061	[-0.03331374674354555, 0.07192597422729825]
													Spectronaut	S2/S3	HUMAN	directDIA	DDALib	0.687316	0.00293898	0.0108062	[-0.041812846698668, 0.06342519081289925]
													Spectronaut	S2/S3	HUMAN	DDALib	PublicLib	0.732962	0.00273681	0.00916007	[-0.043458840125153, 0.06177898121422411]
													Spectronaut	S2/S3	YEAST	directDIA	PublicLib	0.0114217	-0.0316943	-0.115813	[-0.2055362975375381, -0.026089431474193278]
													Spectronaut	S2/S3	YEAST	directDIA	DDALib	0.755208	0.00411106	0.0142627	[-0.0753867996703102, 0.10391210655304614]
													Spectronaut	S2/S3	YEAST	DDALib	PublicLib	0.0112352	-0.0358053	-0.116075	[-0.20579918118610196, -0.02635163346484358]
													Spectronaut	S4/S3	ECOLI	directDIA	PublicLib	0.405241	-0.02461	-0.0978984	[-0.3282265880633027, 0.132429752385599]
													Spectronaut	S4/S3	ECOLI	directDIA	DDALib	0.000303296	-0.147156	-0.431219	[-0.6640687593766463, -0.198368371662962]
													Spectronaut	S4/S3	ECOLI	DDALib	PublicLib	0.00408344	0.122546	0.340449	[0.10859754631482005, 0.5723012544726978]
													Spectronaut	S4/S3	HUMAN	directDIA	PublicLib	0.175729	0.0100667	0.035035	[-0.015677343875697365, 0.08574743814891292]
													Spectronaut	S4/S3	HUMAN	directDIA	DDALib	0.428301	0.00553426	0.0204944	[-0.030215427362974986, 0.0712042369547633]
													Spectronaut	S4/S3	HUMAN	DDALib	PublicLib	0.540514	0.00453245	0.0158353	[-0.034873960069914986, 0.06654463138762826]
													Spectronaut	S4/S3	YEAST	directDIA	PublicLib	0.0411172	0.023335	0.0816711	[0.0033011142079646394, 0.16004112637971768]
													Spectronaut	S4/S3	YEAST	directDIA	DDALib	0.198771	-0.0149737	-0.0513752	[-0.1297254445357046, 0.02697510918925044]
													Spectronaut	S4/S3	YEAST	DDALib	PublicLib	0.00162267	0.0383087	0.126109	[0.047694074293346975, 0.20452443750304478]
													Spectronaut	S5/S3	ECOLI	directDIA	PublicLib	0.609155	0.0298261	0.0913294	[-0.25807399660346575, 0.44073272997539226]
													Spectronaut	S5/S3	ECOLI	directDIA	DDALib	2.29236e-09	-0.520377	-1.16962	[-1.5475178507971135, -0.7917137172956565]
													Spectronaut	S5/S3	ECOLI	DDALib	PublicLib	4.81349e-10	0.550203	1.22573	[0.8451247299776535, 1.6063315433405445]
													Spectronaut	S5/S3	HUMAN	directDIA	PublicLib	0.0020913	0.0302844	0.092978	[0.03375560780710758, 0.1522004830409744]
													Spectronaut	S5/S3	HUMAN	directDIA	DDALib	0.451781	0.00704693	0.0227254	[-0.0364669588839632, 0.08191779255093774]
													Spectronaut	S5/S3	HUMAN	DDALib	PublicLib	0.0209017	0.0232375	0.0697782	[0.010569729591875535, 0.12898667931515628]
													Spectronaut	S5/S3	YEAST	directDIA	PublicLib	1.99147e-07	0.0879088	0.232812	[0.1450804736990165, 0.3205429605042413]
													Spectronaut	S5/S3	YEAST	directDIA	DDALib	5.07973e-05	-0.0703947	-0.181166	[-0.26878113715280766, -0.09355168931049206]
													Spectronaut	S5/S3	YEAST	DDALib	PublicLib	3.58355e-17	0.158303	0.379277	[0.29105845069617065, 0.46749475127568874]

## Sheet: EntrapmentProteins
		DIA-NN				Spectronaut			PEAKS
		LibraryFree	DDALib	PublicLib	AlphaPeptDeep	directDIA	DDALib	PublicLib	LibraryFree	DDALib	PublicLib	AlphaPeptDeep
Library proteins
	Human	20251	3624	7109	20251	20251	3225	7746	20251	3767	7392	20251
	Yeast	6563	2306	4064	6563	6563	2386	4337	6563	2394	4194	6563
	E. coli	4459	725	2496	4459	4459	741	2616	4459	914	2572	4459
Average proteins per run
Sample group
Blank	Contaminant	0	2	0	0	12	13	18	0	0	1	0
Human	Organism-specific	1641	2273	2053	1741	2009	2249	1127	1589	1669	1664	1443
	Wrong-organism	48	11	103	38	84	102	46	91	78	103	94
	Sample-specific (including contam)	1644	2275	2057	1741	2015	2254	1130	1594	1674	1671	1450
	Entrapment (excluding contam)	45	9	99	38	78	97	43	86	73	96	87
	PI0	0.947956	0.66157	0.851018	0.944886	0.936212	0.6487	0.923893	0.949539	0.765758	0.883155	0.954098
	Error rate	0.0716606	0.0057238	0.0814251	0.0572659	0.0989939	0.0543683	0.0715991	0.137915	0.0684357	0.100402	0.153231
Proteins ≥75% data completeness
Sample group
Human	Organism-specific	1455	2000	1794	1549	1829	1964	813	1373	1432	1459	1358
	Wrong-organism	30	3	73	25	34	39	19	71	64	84	84
	Sample-specific (including contam)	1457	2000	1797	1549	1832	1966	814	1377	1436	1466	1364
	Entrapment (excluding contam)	28	3	70	25	31	37	18	67	60	77	78
	PI0	0.947956	0.66157	0.851018	0.944886	0.936212	0.6487	0.923893	0.949539	0.765758	0.883155	0.954098
	Error rate	0.0507141	0.0021756	0.0664853	0.0425818	0.044201	0.0243415	0.0422558	0.125006	0.0656859	0.0922214	0.14643

## Sheet: EntrapmentPeptides
		DIA-NN				Spectronaut			PEAKS
		LibraryFree	DDALib	PublicLib	AlphaPeptDeep	directDIA	DDALib	PublicLib	LibraryFree	DDALib	PublicLib	AlphaPeptDeep
Library peptides
	Human	1362318	24277	86655	1362318	1362318	17939	89958	1362318	17861	81825	1362318
	Yeast	374353	15542	44891	374353	374353	13644	45419	374353	11832	42095	374353
	E. coli	163423	3922	35826	163423	163423	3004	34031	163423	2928	32842	163423
Average peptides per run
Sample group
Blank	Contaminant	0	3	0	0	12	14	18	0	0	1	0
Human	Organism-specific	7607	10299	9928	8342	8825	9790	3346	5686	5883	6191	5876
	Wrong-organism	75	12	155	64	111	127	58	30	7	24	24
	Sample-specific (including contam)	7610	10301	9939	8342	8833	9796	3350	5688	5883	6193	5877
	Entrapment (excluding contam)	72	10	144	64	103	121	54	28	7	22	23
	PI0	0.996035	0.766855	0.941211	0.995654	0.995398	0.719604	0.980423	0.997036	0.821459	0.960889	0.996938
	Error rate	0.0329842	0.00167136	0.0278726	0.0267838	0.0405382	0.018241	0.0331633	0.0172564	0.00215764	0.0071154	0.0137315
Peptides ≥75% data completeness
Sample group
Human	Organism-specific	5786	7353	7079	6524	6955	7290	1113	3359	3744	3842	3875
	Wrong-organism	47	3	105	43	49	51	20	96	90	108	114
	Sample-specific (including contam)	5786	7353	7080	6524	6955	7290	1113	3361	3747	3845	3877
	Entrapment (excluding contam)	47	3	104	43	49	51	20	94	87	105	112
	PI0	0.996035	0.766855	0.941211	0.995654	0.995398	0.719604	0.980423	0.997036	0.821459	0.960889	0.996938
	Error rate	0.0283566	0.000702829	0.0282535	0.0230347	0.0246048	0.0103863	0.0369023	0.0958439	0.0411969	0.0534331	0.0988999
