# Supplementary material for: Benchmarking informatics workflows for data-independent acquisition single-cell proteomics
Source: Nat Commun. 2025 Nov 21;16:10276. doi: 10.1038/s41467-025-65174-4 (PMC12639053; doi:10.1038/s41467-025-65174-4)
Supplement: Supplementary file 4 — Supplementary Data 2 [file 41467_2025_65174_MOESM4_ESM.zip]

Archive with 5 entries (5 files):
- FigSD2-[1-8] Inter-software Comparison.pdf
- FigSD2-[15-26] Identification & Quantification.pdf
- FigSD2-[27-32] Entrapment.pdf
- FigSD2-[9-14] Intra-software Comparison.pdf
- SData2 Performace Comparison.xlsx
