# Supplementary material for: Benchmarking informatics workflows for data-independent acquisition single-cell proteomics
Source: Nat Commun. 2025 Nov 21;16:10276. doi: 10.1038/s41467-025-65174-4 (PMC12639053; doi:10.1038/s41467-025-65174-4)
Supplement: Supplementary file 4 — Supplementary Data 2 [file 41467_2025_65174_MOESM4_ESM.zip › SData2 Performace Comparison.xlsx]

## Sheet: Description
Supplementary Data 2. Performance comparison of DIA data analysis software with different searching strategies on the mixed-organism samples with independent digestion
Sheets
ComparisonSummary	Summary of the identification and quantification performance
QuantAccuracyProteins	Comparison of protein quantification accuracy
QuantAccuracyPeptides	Comparison of peptide quantification accuracy
EntrapmentProteins	Estimation of protein error rates by the entrapment strategy
EntrapmentPeptides	Estimation of peptide error rates by the entrapment strategy
Additional Supplementary Data Figures
FigSD2-[1-8]	Inter-software comparison of identification and quantification performance
FigSD2-[9-14]	Intra-software comparison of identification and quantification performance
FigSD2-[15-26]	Identification and quantification performance for each software and searching strategy
FigSD2-[27-32]	Results by the entrapment strategy
For PEAKS, the following runs resulted in a error when searching and were excluded in the analyses.
Blank 1
Blank 2

## Sheet: ComparisonSummary
Software		DIA-NN				Spectronaut			PEAKS
Searching Strategy		LibraryFree	DDALib	PublicLib	AlphaPeptDeep	directDIA	DDALib	PublicLib	LibraryFree	DDALib	PublicLib	AlphaPeptDeep
Proteome coverage
	Quantified proteins per run1	1711±72	2240±94	2344±95	1959±63	2342±65	3088±222	1475±175	2145±42	2435±58	2394±61	2102±39
	Quantified peptides per run1	7095±452	9277±649	10476±693	7862±348	9893±456	11369±1215	5027±959	7871±305	9462±553	9342±450	7761±259
Data completeness
	Protein full/sparse ratio2	41% (926/2251)	42% (1206/2906)	40% (1243/3079)	45% (1099/2431)	54% (1511/2773)	30% (1387/4701)	22% (513/2302)	57% (1325/2337)	58% (1534/2630)	53% (1415/2645)	58% (1324/2297)
	Peptide full/sparse ratio2	18% (2021/11031)	18% (2534/14325)	15% (2601/17075)	23% (2492/10759)	31% (4159/13276)	9% (2427/26200)	3% (423/13709)	23% (2309/10129)	20% (2549/12903)	20% (2428/12157)	26% (2494/9548)
	Proteins with ≥66 completeness	1596	2053	2140	1838	2257	2657	1222	2178	2485	2403	2127
	Proteins with ≥75 completeness	1462	1864	1952	1687	2128	2349	1065	2043	2347	2230	1974
	Proteins with ≥90 completeness	1229	1579	1646	1447	1891	1890	819	1746	2022	1916	1717
	Peptides with ≥66 completeness	5940	7555	8131	7100	9131	8291	3370	7514	8436	8695	7689
	Peptides with ≥75 completeness	5011	6273	6739	6062	8167	6979	2684	6450	6912	7118	6617
	Peptides with ≥90 completeness	3498	4496	4716	4382	6389	4962	1602	4541	4048	4771	4729
Quantification precision
	Protein CV3	16.4%–18.8%	19.3%–20.9%	19.4%–21.7%	18.5%–20.8%	24.0%–26.8%	26.4%–27.4%	21.5%–23.8%	32.1%–35.5%	30.2%–33.1%	31.3%–34.9%	32.3%–34.1%
	Peptide CV3	21.6%–23.9%	25.9%–28.2%	26.9%–28.7%	24.0%–27.0%	35.2%–38.2%	34.5%–35.7%	27.3%–30.2%	44.9%–48.8%	45.1%–47.3%	45.7%–48.8%	44.7%–48.3%
Quantification accuracy
	Protein log2 FC error4	-0.35–0.062	-0.073–0.28	-0.11–0.26	-0.34–0.061	-0.23–0.39	-0.24–0.46	-0.24–0.18	-0.095–0.26	-0.13–0.56	-0.17–0.41	-0.09–0.34
	Peptide log2 FC error4	-0.35–0.051	-0.081–0.17	-0.12–0.16	-0.35–0.050	-0.2–0.21	-0.21–0.13	-0.23–0.09	-0.094–0.16	-0.11–0.24	-0.14–0.17	-0.09–0.17
	Protein outperforming frequency (Intra-software)5	4	17	17	4	3	4	0	1	0	0	1
	Peptide outperforming frequency (Intra-software)5	2	19	17	1	1	1	0	0	0	0	0
	Protein outperforming frequency (Inter-software)6	3	5	5	2	5	1	7	10	5	7	8
	Peptide outperforming frequency (Inter-software)6	0	3	3	0	8	0	2	8	1	2	7
Notes
	1: mean ± standard deviation
	2: ratio of proteins or peptides detected in all the runs ("full") to those detected in at least one runs ("sparse")
	3: coefficient of variation (CV) in median values within each sample group
	4: median log2 fold change (FC) - theoretical value
	5: number of comparisons where the log2 FC error were significantly smaller (t-test p-value<0.05 and Cohen’s |d|>0.2) than the other searching strategies using the same software
	6: number of comparisons where the log2 FC error were significantly smaller than the other software using the same searching strategy

## Sheet: QuantAccuracyProteins
Inter-software comparison													Intra-software comparison
Method	Sample Pair	Organism	Comparision A	Comparision B	p-value	Mean Difference	Cohen's d	95% CI					Software	Sample Pair	Organism	Comparision A	Comparision B	p-value	Mean Difference	Cohen's d	95% CI
AlphaPeptDeep	S1/S3	ECOLI	DIA-NN	PEAKS	1.10254e-45	-0.255426	-0.91241	[-1.0379776543058112, -0.7868430404034026]					DIA-NN	S1/S3	ECOLI	LibraryFree	AlphaPeptDeep	0.498893	-0.0088896	-0.0436672	[-0.17019971868845699, 0.08286534726811959]
AlphaPeptDeep	S1/S3	HUMAN	DIA-NN	PEAKS	2.46356e-43	-0.247972	-0.687456	[-0.7849545219578762, -0.5899577434630521]					DIA-NN	S1/S3	ECOLI	DDALib	AlphaPeptDeep	2.84974e-80	0.27253	1.3498	[1.2096108337748657, 1.4899826399250609]
AlphaPeptDeep	S1/S3	YEAST	DIA-NN	PEAKS	1.20236e-19	-0.337525	-0.816929	[-0.9925143404074093, -0.6413439118350406]					DIA-NN	S1/S3	ECOLI	LibraryFree	PublicLib	1.11296e-76	-0.253696	-1.31365	[-1.4531442230779485, -1.1741500136250216]
AlphaPeptDeep	S2/S3	ECOLI	DIA-NN	PEAKS	9.01234e-06	-0.0777208	-0.272637	[-0.39291791662338726, -0.15235595953798375]					DIA-NN	S1/S3	ECOLI	LibraryFree	DDALib	2.72848e-85	-0.281419	-1.40123	[-1.5424221174384463, -1.260038022355241]
AlphaPeptDeep	S2/S3	HUMAN	DIA-NN	PEAKS	7.88853e-08	-0.0991066	-0.259359	[-0.3540006170545352, -0.16471777932111872]					DIA-NN	S1/S3	ECOLI	DDALib	PublicLib	0.0250362	0.0277233	0.144875	[0.018191770024942155, 0.27155839558213224]
AlphaPeptDeep	S2/S3	YEAST	DIA-NN	PEAKS	0.000684436	-0.0762835	-0.255152	[-0.4022436594373786, -0.10805935508660106]					DIA-NN	S1/S3	ECOLI	PublicLib	AlphaPeptDeep	1.30874e-71	0.244806	1.26038	[1.1218665723371166, 1.3988870765405519]
AlphaPeptDeep	S4/S3	ECOLI	DIA-NN	PEAKS	0.00111683	-0.0620144	-0.205222	[-0.3285263527749346, -0.08191709246130757]					DIA-NN	S1/S3	HUMAN	LibraryFree	AlphaPeptDeep	0.371033	0.01219	0.0481414	[-0.05732037727077023, 0.15360310820741951]
AlphaPeptDeep	S4/S3	HUMAN	DIA-NN	PEAKS	0.256025	-0.027621	-0.0547934	[-0.14933068700507546, 0.039743968124684385]					DIA-NN	S1/S3	HUMAN	DDALib	AlphaPeptDeep	4.11486e-85	0.275774	1.13134	[1.0177667242593524, 1.2449043946995566]
AlphaPeptDeep	S4/S3	YEAST	DIA-NN	PEAKS	0.0447483	-0.0417634	-0.147454	[-0.2913632166424628, -0.003544545414184086]					DIA-NN	S1/S3	HUMAN	LibraryFree	PublicLib	1.28893e-71	-0.240428	-1.0219	[-1.1340188293664937, -0.909783471367562]
AlphaPeptDeep	S5/S3	ECOLI	DIA-NN	PEAKS	1.72242e-31	-0.332466	-0.823748	[-0.9615382014317275, -0.6859582151402768]					DIA-NN	S1/S3	HUMAN	LibraryFree	DDALib	6.55719e-85	-0.263584	-1.12825	[-1.2417777390235203, -1.014725366977934]
AlphaPeptDeep	S5/S3	HUMAN	DIA-NN	PEAKS	2.95721e-20	-0.269181	-0.450313	[-0.5460226177774004, -0.3546025720677001]					DIA-NN	S1/S3	HUMAN	DDALib	PublicLib	0.0560445	0.0231553	0.10288	[-0.0026359031106007597, 0.20839650111206764]
AlphaPeptDeep	S5/S3	YEAST	DIA-NN	PEAKS	1.61605e-29	-0.2734	-0.867765	[-1.0170901253700015, -0.7184389421504211]					DIA-NN	S1/S3	HUMAN	PublicLib	AlphaPeptDeep	1.94939e-72	0.252618	1.02964	[0.9174283479814525, 1.1418605474224928]
DDALib	S1/S3	ECOLI	DIA-NN	PEAKS	0.103511	0.0276353	0.0951174	[-0.01935410084513109, 0.20958894199134354]					DIA-NN	S1/S3	YEAST	LibraryFree	AlphaPeptDeep	0.28191	0.03666	0.103932	[-0.08523486021792684, 0.29309867266869316]
DDALib	S1/S3	ECOLI	DIA-NN	Spectronaut	1.88535e-25	0.157986	0.623747	[0.5065917185656457, 0.7409032676293323]					DIA-NN	S1/S3	YEAST	DDALib	AlphaPeptDeep	1.13235e-24	0.298963	1.05374	[0.85200641188262, 1.255470346697775]
DDALib	S1/S3	ECOLI	Spectronaut	PEAKS	1.65273e-12	-0.13035	-0.416867	[-0.5325096116627226, -0.30122409425052077]					DIA-NN	S1/S3	YEAST	LibraryFree	PublicLib	1.64856e-12	-0.250599	-0.704461	[-0.8992749716460426, -0.5096463415449948]
DDALib	S1/S3	HUMAN	DIA-NN	PEAKS	0.643121	0.00657366	0.0214332	[-0.06921888849224295, 0.11208525447191273]					DIA-NN	S1/S3	YEAST	LibraryFree	DDALib	1.92706e-13	-0.262303	-0.735601	[-0.9309290231660037, -0.540273490974494]
DDALib	S1/S3	HUMAN	DIA-NN	Spectronaut	1.54091e-11	0.0829631	0.313877	[0.222670590185825, 0.4050824428863109]					DIA-NN	S1/S3	YEAST	DDALib	PublicLib	0.673112	0.0117039	0.0407178	[-0.14834096035081412, 0.22977658716254457]
DDALib	S1/S3	HUMAN	Spectronaut	PEAKS	2.18355e-07	-0.0763895	-0.240661	[-0.331637677718977, -0.14968364909187806]					DIA-NN	S1/S3	YEAST	PublicLib	AlphaPeptDeep	3.08564e-23	0.287259	1.01632	[0.815448873442617, 1.2171940454883345]
DDALib	S1/S3	YEAST	DIA-NN	PEAKS	0.0269297	-0.0868216	-0.181491	[-0.34212152650621774, -0.02086074418966974]					DIA-NN	S2/S3	ECOLI	LibraryFree	AlphaPeptDeep	0.438469	0.0100251	0.0502429	[-0.07682504250862712, 0.1773109031745778]
DDALib	S1/S3	YEAST	DIA-NN	Spectronaut	0.158177	-0.0475282	-0.115573	[-0.2760070819835585, 0.04486189046625587]					DIA-NN	S2/S3	ECOLI	DDALib	AlphaPeptDeep	1.51611e-11	0.0907451	0.442712	[0.31411752791529113, 0.5713071358665983]
DDALib	S1/S3	YEAST	Spectronaut	PEAKS	0.355838	-0.0392934	-0.0755766	[-0.23593456821000772, 0.0847813041056518]					DIA-NN	S2/S3	ECOLI	LibraryFree	PublicLib	1.52543e-10	-0.0792608	-0.419667	[-0.5481060456408742, -0.2912284430898368]
DDALib	S2/S3	ECOLI	DIA-NN	PEAKS	0.908926	0.00190252	0.00668464	[-0.10782010491953718, 0.1211893798815347]					DIA-NN	S2/S3	ECOLI	LibraryFree	DDALib	4.27446e-10	-0.0807199	-0.409027	[-0.5373968807721293, -0.28065782543173345]
DDALib	S2/S3	ECOLI	DIA-NN	Spectronaut	6.62108e-06	0.0652825	0.264471	[0.14946715108520386, 0.37947494313816327]					DIA-NN	S2/S3	ECOLI	DDALib	PublicLib	0.907938	0.00145913	0.00749786	[-0.11955051982769285, 0.1345462325983757]
DDALib	S2/S3	ECOLI	Spectronaut	PEAKS	0.000412205	-0.06338	-0.206973	[-0.32178373356479023, -0.09216256603703081]					DIA-NN	S2/S3	ECOLI	PublicLib	AlphaPeptDeep	4.92421e-12	0.0892859	0.453633	[0.32496181056115814, 0.5823049623120703]
DDALib	S2/S3	HUMAN	DIA-NN	PEAKS	0.75871	0.00450486	0.0140154	[-0.07540049431047977, 0.10343128711114624]					DIA-NN	S2/S3	HUMAN	LibraryFree	AlphaPeptDeep	0.598303	0.00753535	0.0282482	[-0.07682403647311914, 0.13332050003865117]
DDALib	S2/S3	HUMAN	DIA-NN	Spectronaut	0.00230592	0.0384663	0.139222	[0.049699360962711187, 0.22874545536474092]					DIA-NN	S2/S3	HUMAN	DDALib	AlphaPeptDeep	5.31708e-12	0.0997831	0.372969	[0.266992131020832, 0.478945241449289]
DDALib	S2/S3	HUMAN	Spectronaut	PEAKS	0.0212521	-0.0339615	-0.105176	[-0.1946528246037296, -0.015699642609682818]					DIA-NN	S2/S3	HUMAN	LibraryFree	PublicLib	1.01068e-08	-0.0804488	-0.308981	[-0.4146726369161451, -0.20328846833818948]
DDALib	S2/S3	YEAST	DIA-NN	PEAKS	0.836249	0.004049	0.0140684	[-0.11929431623337808, 0.14743119955393938]					DIA-NN	S2/S3	HUMAN	LibraryFree	DDALib	6.31317e-11	-0.0922478	-0.353147	[-0.45902995654474726, -0.2472643320014351]
DDALib	S2/S3	YEAST	DIA-NN	Spectronaut	0.752942	-0.00534178	-0.0214238	[-0.1547887116522993, 0.1119411559055002]					DIA-NN	S2/S3	HUMAN	DDALib	PublicLib	0.3995	0.011799	0.0451774	[-0.05990305071289561, 0.15025780957386436]
DDALib	S2/S3	YEAST	Spectronaut	PEAKS	0.64349	0.00939078	0.0315029	[-0.10186644615981458, 0.16487231378976266]					DIA-NN	S2/S3	HUMAN	PublicLib	AlphaPeptDeep	9.87209e-10	0.0879841	0.329887	[0.22410788546659888, 0.4356663611709948]
DDALib	S4/S3	ECOLI	DIA-NN	PEAKS	0.136048	0.0282844	0.0914834	[-0.02875480341429254, 0.21172150625511854]					DIA-NN	S2/S3	YEAST	LibraryFree	AlphaPeptDeep	0.52922	0.0128143	0.0521978	[-0.1103190926682092, 0.21471469814253535]
DDALib	S4/S3	ECOLI	DIA-NN	Spectronaut	0.259997	-0.0201619	-0.0691067	[-0.1893178829169912, 0.051104468167290154]					DIA-NN	S2/S3	YEAST	DDALib	AlphaPeptDeep	9.67451e-10	0.0990873	0.515441	[0.35027612406460945, 0.6806067709197852]
DDALib	S4/S3	ECOLI	Spectronaut	PEAKS	0.0285136	0.0484463	0.134471	[0.01416014339506147, 0.254782244939627]					DIA-NN	S2/S3	YEAST	LibraryFree	PublicLib	0.000560431	-0.0700391	-0.287866	[-0.4511948377197573, -0.12453759484591198]
DDALib	S4/S3	HUMAN	DIA-NN	PEAKS	0.00511825	0.0455043	0.128403	[0.038521623681572956, 0.2182851915309606]					DIA-NN	S2/S3	YEAST	LibraryFree	DDALib	2.22804e-05	-0.0862731	-0.354919	[-0.5186829272540348, -0.19115591369700438]
DDALib	S4/S3	HUMAN	DIA-NN	Spectronaut	0.00111843	0.0462813	0.149522	[0.0596068890852868, 0.23943625177101566]					DIA-NN	S2/S3	YEAST	DDALib	PublicLib	0.301701	0.016234	0.0856977	[-0.07686614157061236, 0.24826144663979918]
DDALib	S4/S3	HUMAN	Spectronaut	PEAKS	0.961465	-0.00077697	-0.00221368	[-0.0920030137954333, 0.0875756548784766]					DIA-NN	S2/S3	YEAST	PublicLib	AlphaPeptDeep	2.89755e-07	0.0828533	0.430353	[0.2659940993752742, 0.594712740175661]
DDALib	S4/S3	YEAST	DIA-NN	PEAKS	0.00493062	0.0504927	0.186705	[0.05661871316823719, 0.3167920441579501]					DIA-NN	S4/S3	ECOLI	LibraryFree	AlphaPeptDeep	0.000373583	0.049145	0.242213	[0.10882578556324579, 0.3755995069621441]
DDALib	S4/S3	YEAST	DIA-NN	Spectronaut	2.31125e-09	0.0952497	0.399758	[0.26866393089624807, 0.5308523968030096]					DIA-NN	S4/S3	ECOLI	DDALib	AlphaPeptDeep	2.82673e-07	0.0692172	0.350933	[0.21701348637727838, 0.4848524679920643]
DDALib	S4/S3	YEAST	Spectronaut	PEAKS	0.0178422	-0.0447571	-0.15718	[-0.2871842147461651, -0.0271753224780793]					DIA-NN	S4/S3	ECOLI	LibraryFree	PublicLib	0.566376	-0.00746403	-0.0388951	[-0.17180811321174272, 0.09401791097401835]
DDALib	S5/S3	ECOLI	DIA-NN	PEAKS	0.866547	0.00447261	0.0114116	[-0.12164293872255869, 0.14446616658295172]					DIA-NN	S4/S3	ECOLI	LibraryFree	DDALib	0.134441	-0.0200722	-0.101589	[-0.2345749516012886, 0.03139733289126956]
DDALib	S5/S3	ECOLI	DIA-NN	Spectronaut	0.000200253	-0.0937886	-0.253634	[-0.3872213433324872, -0.12004662664039306]					DIA-NN	S4/S3	ECOLI	DDALib	PublicLib	0.317488	0.0126082	0.0678207	[-0.06511791770570777, 0.2007593766982995]
DDALib	S5/S3	ECOLI	Spectronaut	PEAKS	0.00113914	0.0982612	0.221622	[0.08816052709368424, 0.35508310214055194]					DIA-NN	S4/S3	ECOLI	PublicLib	AlphaPeptDeep	1.46832e-05	0.056609	0.295537	[0.16191319708478116, 0.42916112903459247]
DDALib	S5/S3	HUMAN	DIA-NN	PEAKS	0.0467242	0.0351935	0.0903661	[0.0013216927185587812, 0.1794105464892979]					DIA-NN	S4/S3	HUMAN	LibraryFree	AlphaPeptDeep	0.721646	-0.00628231	-0.0192402	[-0.12507273746124448, 0.0865922644770106]
DDALib	S5/S3	HUMAN	DIA-NN	Spectronaut	0.0344278	0.0368178	0.0961079	[0.007057489909883141, 0.18515824846865375]					DIA-NN	S4/S3	HUMAN	DDALib	AlphaPeptDeep	0.0136237	0.0418351	0.133387	[0.027438956582120005, 0.23933429668218]
DDALib	S5/S3	HUMAN	Spectronaut	PEAKS	0.931806	-0.00162435	-0.00388619	[-0.09288529212223025, 0.08511290669218337]					DIA-NN	S4/S3	HUMAN	LibraryFree	PublicLib	0.0157928	-0.0383765	-0.13049	[-0.2364326980782067, -0.024547458151674556]
DDALib	S5/S3	YEAST	DIA-NN	PEAKS	0.0117897	0.0465946	0.165345	[0.036722413861829895, 0.29396858450847707]					DIA-NN	S4/S3	HUMAN	LibraryFree	DDALib	0.00256796	-0.0481175	-0.163109	[-0.26911527341968144, -0.057103513896589575]
DDALib	S5/S3	YEAST	DIA-NN	Spectronaut	1.23209e-12	0.126696	0.472194	[0.34201276986859286, 0.6023746409583606]					DIA-NN	S4/S3	HUMAN	DDALib	PublicLib	0.519074	0.00974098	0.0348235	[-0.07101459717409334, 0.140661549278719]
DDALib	S5/S3	YEAST	Spectronaut	PEAKS	9.99995e-05	-0.0801013	-0.255998	[-0.38492627332916046, -0.12706881583297264]					DIA-NN	S4/S3	HUMAN	PublicLib	AlphaPeptDeep	0.0576103	0.0320942	0.102607	[-0.003292266005489486, 0.20850706912469205]
LibraryFree	S1/S3	ECOLI	DIA-NN	PEAKS	3.19603e-43	-0.255736	-0.940202	[-1.0731117238356687, -0.8072925562730936]					DIA-NN	S4/S3	YEAST	LibraryFree	AlphaPeptDeep	0.685721	0.00807741	0.0327338	[-0.12573337513665736, 0.19120106423955832]
LibraryFree	S1/S3	ECOLI	DIA-NN	Spectronaut	1.1439e-20	-0.135611	-0.613878	[-0.7429386869441945, -0.484818014394555]					DIA-NN	S4/S3	YEAST	DDALib	AlphaPeptDeep	0.000134012	0.0563298	0.31074	[0.15133009353529547, 0.4701501334408724]
LibraryFree	S1/S3	ECOLI	Spectronaut	PEAKS	4.00307e-11	-0.120126	-0.430449	[-0.5580247915340409, -0.3028725215100071]					DIA-NN	S4/S3	YEAST	LibraryFree	PublicLib	0.081639	-0.0334227	-0.141073	[-0.29972657602782854, 0.017580588131902664]
LibraryFree	S1/S3	HUMAN	DIA-NN	PEAKS	1.58636e-36	-0.225092	-0.678925	[-0.7842856882729016, -0.5735637237133507]					DIA-NN	S4/S3	YEAST	LibraryFree	DDALib	0.0138355	-0.0482524	-0.199712	[-0.35856294577815306, -0.04086070972856534]
LibraryFree	S1/S3	HUMAN	DIA-NN	Spectronaut	2.06796e-29	-0.176449	-0.601698	[-0.7064418259312814, -0.4969550191112223]					DIA-NN	S4/S3	YEAST	DDALib	PublicLib	0.274274	0.0148297	0.088466	[-0.07006807366566105, 0.24700012003154725]
LibraryFree	S1/S3	HUMAN	Spectronaut	PEAKS	0.00430608	-0.0486434	-0.14947	[-0.2520635811341031, -0.046875988644760974]					DIA-NN	S4/S3	YEAST	PublicLib	AlphaPeptDeep	0.00347781	0.0415001	0.23718	[0.07816700075585073, 0.39619249744698803]
LibraryFree	S1/S3	YEAST	DIA-NN	PEAKS	3.33836e-09	-0.233813	-0.574314	[-0.764574560555615, -0.38405395206401505]					DIA-NN	S5/S3	ECOLI	LibraryFree	AlphaPeptDeep	1.53561e-06	0.0971514	0.362832	[0.2149272829481688, 0.5107361705711672]
LibraryFree	S1/S3	YEAST	DIA-NN	Spectronaut	5.08562e-15	-0.291101	-0.772545	[-0.9658300217652858, -0.5792592774180159]					DIA-NN	S5/S3	ECOLI	DDALib	AlphaPeptDeep	2.23223e-41	0.281452	1.07675	[0.9197777656017789, 1.2337240140399037]
LibraryFree	S1/S3	YEAST	Spectronaut	PEAKS	0.106118	0.0572879	0.154046	[-0.03268606541404348, 0.34077737123003793]					DIA-NN	S5/S3	ECOLI	LibraryFree	PublicLib	1.34197e-17	-0.173653	-0.656229	[-0.806827535473939, -0.5056295038981035]
LibraryFree	S2/S3	ECOLI	DIA-NN	PEAKS	0.000149943	-0.0631012	-0.245593	[-0.3724545788049657, -0.11873173681886007]					DIA-NN	S5/S3	ECOLI	LibraryFree	DDALib	2.46864e-19	-0.184301	-0.692753	[-0.8437915154524359, -0.5417146241737091]
LibraryFree	S2/S3	ECOLI	DIA-NN	Spectronaut	0.468553	-0.0101195	-0.0467581	[-0.17316126449951683, 0.07964501821481232]					DIA-NN	S5/S3	ECOLI	DDALib	PublicLib	0.581808	0.0106475	0.0412412	[-0.10547673072775807, 0.18795908307863565]
LibraryFree	S2/S3	ECOLI	Spectronaut	PEAKS	0.00231482	-0.0529817	-0.197014	[-0.32370617151012565, -0.0703219672067601]					DIA-NN	S5/S3	ECOLI	PublicLib	AlphaPeptDeep	4.01167e-39	0.270805	1.04177	[0.8854322117380686, 1.1981057908066122]
LibraryFree	S2/S3	HUMAN	DIA-NN	PEAKS	9.842e-06	-0.087155	-0.231103	[-0.3335463739396294, -0.12866041378695836]					DIA-NN	S5/S3	HUMAN	LibraryFree	AlphaPeptDeep	0.957239	0.00110834	0.00287066	[-0.10204579329088564, 0.10778710398995475]
LibraryFree	S2/S3	HUMAN	DIA-NN	Spectronaut	0.00786609	-0.046193	-0.138644	[-0.24086926509972764, -0.03641863678014687]					DIA-NN	S5/S3	HUMAN	DDALib	AlphaPeptDeep	2.17707e-21	0.220338	0.516902	[0.4102479721263459, 0.6235560284919568]
LibraryFree	S2/S3	HUMAN	Spectronaut	PEAKS	0.0289288	-0.0409621	-0.113914	[-0.2160990181008007, -0.01172802454227262]					DIA-NN	S5/S3	HUMAN	LibraryFree	PublicLib	9.68744e-24	-0.205973	-0.547663	[-0.6545282477423654, -0.4407981398507924]
LibraryFree	S2/S3	YEAST	DIA-NN	PEAKS	0.00385399	-0.0677775	-0.240966	[-0.40432492310845847, -0.07760738558871627]					DIA-NN	S5/S3	HUMAN	LibraryFree	DDALib	4.44095e-22	-0.21923	-0.526302	[-0.6330191962140845, -0.41958467066351646]
LibraryFree	S2/S3	YEAST	DIA-NN	Spectronaut	0.000212035	-0.0793826	-0.309707	[-0.47344860600292593, -0.14596457506610502]					DIA-NN	S5/S3	HUMAN	DDALib	PublicLib	0.552877	0.0132575	0.0317749	[-0.07314814105662257, 0.1366978887417105]
LibraryFree	S2/S3	YEAST	Spectronaut	PEAKS	0.578337	0.0116051	0.0461852	[-0.11660560467821138, 0.20897607332159765]					DIA-NN	S5/S3	HUMAN	PublicLib	AlphaPeptDeep	8.71589e-23	0.207081	0.535327	[0.4285483049410114, 0.6421063327937064]
LibraryFree	S4/S3	ECOLI	DIA-NN	PEAKS	0.838728	0.00368741	0.0136181	[-0.11748787610273888, 0.1447239874069326]					DIA-NN	S5/S3	YEAST	LibraryFree	AlphaPeptDeep	0.0313887	-0.0409079	-0.173018	[-0.3304889766152065, -0.01554602506402411]
LibraryFree	S4/S3	ECOLI	DIA-NN	Spectronaut	0.260287	-0.0172811	-0.0753477	[-0.20649866749795895, 0.05580317993879366]					DIA-NN	S5/S3	YEAST	DDALib	AlphaPeptDeep	9.36668e-42	0.224984	1.17161	[1.0014820130161635, 1.3417394125468678]
LibraryFree	S4/S3	ECOLI	Spectronaut	PEAKS	0.270541	0.0209685	0.0737494	[-0.05739961501947695, 0.20489832825656606]					DIA-NN	S5/S3	YEAST	LibraryFree	PublicLib	4.82358e-32	-0.238773	-1.00656	[-1.173393979973663, -0.8397260319520524]
LibraryFree	S4/S3	HUMAN	DIA-NN	PEAKS	0.489998	-0.0156011	-0.036117	[-0.13864626508647387, 0.06641223689845338]					DIA-NN	S5/S3	YEAST	LibraryFree	DDALib	5.42916e-39	-0.265892	-1.13418	[-1.303528585174555, -0.964841220616437]
LibraryFree	S4/S3	HUMAN	DIA-NN	Spectronaut	0.880134	0.00321884	0.00788916	[-0.09463213143907445, 0.11041045229586302]					DIA-NN	S5/S3	YEAST	DDALib	PublicLib	0.0802117	0.0271194	0.140524	[-0.016847364923489427, 0.29789573070182684]
LibraryFree	S4/S3	HUMAN	Spectronaut	PEAKS	0.396962	-0.01882	-0.0443199	[-0.146853412572241, 0.05821354418863442]					DIA-NN	S5/S3	YEAST	PublicLib	AlphaPeptDeep	1.09627e-32	0.197865	1.01253	[0.8455832267559018, 1.179474170632114]
LibraryFree	S4/S3	YEAST	DIA-NN	PEAKS	0.343015	-0.021611	-0.07672	[-0.23523485662603927, 0.08179492217808661]					PEAKS	S1/S3	ECOLI	LibraryFree	AlphaPeptDeep	0.721512	0.00730641	0.0217585	[-0.09785960893466736, 0.141376523102945]
LibraryFree	S4/S3	YEAST	DIA-NN	Spectronaut	0.997839	5.69007e-05	0.000219053	[-0.15823755616328675, 0.15867566150127918]					PEAKS	S1/S3	ECOLI	DDALib	AlphaPeptDeep	0.926325	0.0018254	0.00564455	[-0.11397021431244918, 0.12525931556352243]
LibraryFree	S4/S3	YEAST	Spectronaut	PEAKS	0.265586	-0.0216679	-0.0900899	[-0.24862688724287568, 0.06844704678503866]					PEAKS	S1/S3	ECOLI	LibraryFree	PublicLib	0.0509589	0.0398543	0.119251	[-0.0004697811971301896, 0.23897180473240937]
LibraryFree	S5/S3	ECOLI	DIA-NN	PEAKS	9.89001e-14	-0.202774	-0.563548	[-0.711688384970496, -0.41540722730885044]					PEAKS	S1/S3	ECOLI	LibraryFree	DDALib	0.791745	0.00548101	0.0161182	[-0.10349828926389874, 0.13573464861963272]
LibraryFree	S5/S3	ECOLI	DIA-NN	Spectronaut	3.66126e-22	-0.236402	-0.741879	[-0.8920781116681634, -0.5916793141462414]					PEAKS	S1/S3	ECOLI	DDALib	PublicLib	0.0802995	0.0343733	0.106836	[-0.012863892913059533, 0.22653575853443342]
LibraryFree	S5/S3	ECOLI	Spectronaut	PEAKS	0.226177	0.0336281	0.0897901	[-0.05556792780033355, 0.23514818313371344]					PEAKS	S1/S3	ECOLI	PublicLib	AlphaPeptDeep	0.093023	-0.0325479	-0.102598	[-0.2222907607232784, 0.0170956277471926]
LibraryFree	S5/S3	HUMAN	DIA-NN	PEAKS	1.47361e-19	-0.253501	-0.47857	[-0.5821940104072234, -0.37494547954268836]					PEAKS	S1/S3	HUMAN	LibraryFree	AlphaPeptDeep	0.688268	-0.00706444	-0.0199274	[-0.11726294042397488, 0.0774081296668069]
LibraryFree	S5/S3	HUMAN	DIA-NN	Spectronaut	1.53603e-15	-0.206829	-0.420302	[-0.5235964413150739, -0.317008494734619]					PEAKS	S1/S3	HUMAN	DDALib	AlphaPeptDeep	0.134105	0.0252652	0.0744337	[-0.022933154259679636, 0.1718004805229249]
LibraryFree	S5/S3	HUMAN	Spectronaut	PEAKS	0.100272	-0.0466716	-0.08573	[-0.1879490229828314, 0.016488947221524344]					PEAKS	S1/S3	HUMAN	LibraryFree	PublicLib	0.597498	-0.00894894	-0.0262256	[-0.12356293782311367, 0.07111166877612177]
LibraryFree	S5/S3	YEAST	DIA-NN	PEAKS	1.73542e-36	-0.325791	-1.07829	[-1.245961151916819, -0.9106131586511684]					PEAKS	S1/S3	HUMAN	LibraryFree	DDALib	0.0489972	-0.0323296	-0.0978353	[-0.19522658979865093, -0.0004439299611894848]
LibraryFree	S5/S3	YEAST	DIA-NN	Spectronaut	2.03689e-20	-0.204334	-0.767008	[-0.9293412206967161, -0.6046746782280968]					PEAKS	S1/S3	HUMAN	DDALib	PublicLib	0.148294	0.0233807	0.0718217	[-0.025542805557900214, 0.16918618293597942]
LibraryFree	S5/S3	YEAST	Spectronaut	PEAKS	2.30192e-07	-0.121457	-0.418437	[-0.5768172737658525, -0.26005739461287747]					PEAKS	S1/S3	HUMAN	PublicLib	AlphaPeptDeep	0.913657	0.0018845	0.0053853	[-0.09194799721188422, 0.10271859439783797]
PublicLib	S1/S3	ECOLI	DIA-NN	PEAKS	0.0313904	0.0355386	0.138874	[0.012467379676132068, 0.26528096308121407]					PEAKS	S1/S3	YEAST	LibraryFree	AlphaPeptDeep	0.778876	-0.0116447	-0.0221727	[-0.17688749339070772, 0.1325421328148879]
PublicLib	S1/S3	ECOLI	DIA-NN	Spectronaut	5.40096e-24	0.16951	0.672157	[0.5423863496581708, 0.8019279846453208]					PEAKS	S1/S3	YEAST	DDALib	AlphaPeptDeep	0.282229	0.0462917	0.0849511	[-0.06982877295127903, 0.2397308761171208]
PublicLib	S1/S3	ECOLI	Spectronaut	PEAKS	1.87712e-11	-0.133971	-0.437806	[-0.5655644083212008, -0.3100479441420381]					PEAKS	S1/S3	YEAST	LibraryFree	PublicLib	0.957395	0.00218351	0.00421847	[-0.15049175681385565, 0.1589287062111999]
PublicLib	S1/S3	HUMAN	DIA-NN	PEAKS	0.120215	0.0241046	0.0878949	[-0.02294433750734569, 0.19873412148355607]					PEAKS	S1/S3	YEAST	LibraryFree	DDALib	0.172028	-0.0579364	-0.107923	[-0.2627452317185798, 0.0469000492718801]
PublicLib	S1/S3	HUMAN	DIA-NN	Spectronaut	0.000120929	0.0658299	0.218091	[0.10697662987867333, 0.3292058276597814]					PEAKS	S1/S3	YEAST	DDALib	PublicLib	0.157061	0.06012	0.111825	[-0.04300593852631428, 0.26665591376142744]
PublicLib	S1/S3	HUMAN	Spectronaut	PEAKS	0.0278269	-0.0417253	-0.124484	[-0.23537669285713775, -0.013590701807598235]					PEAKS	S1/S3	YEAST	PublicLib	AlphaPeptDeep	0.739197	-0.0138282	-0.0262898	[-0.18100652005990225, 0.1284269645621396]
PublicLib	S1/S3	YEAST	DIA-NN	PEAKS	0.0458023	0.0817789	0.229325	[0.0044979325834783035, 0.45415160590078574]					PEAKS	S2/S3	ECOLI	LibraryFree	AlphaPeptDeep	0.0606161	0.0383506	0.115274	[-0.0051145959543328345, 0.23566195400220386]
PublicLib	S1/S3	YEAST	DIA-NN	Spectronaut	0.123477	-0.0628963	-0.17662	[-0.4011484501170751, 0.04790747990011571]					PEAKS	S2/S3	ECOLI	DDALib	AlphaPeptDeep	0.0486466	0.0402353	0.121145	[0.000746033445717692, 0.24154343561361502]
PublicLib	S1/S3	YEAST	Spectronaut	PEAKS	0.00132158	0.144675	0.370595	[0.14458781146483313, 0.5966015113878117]					PEAKS	S2/S3	ECOLI	LibraryFree	PublicLib	0.39771	0.0168778	0.0519241	[-0.06838455683889648, 0.17223281214963687]
PublicLib	S2/S3	ECOLI	DIA-NN	PEAKS	0.510187	0.0102648	0.0429329	[-0.08480236262036017, 0.17066806624439113]					PEAKS	S2/S3	ECOLI	LibraryFree	DDALib	0.925448	-0.00188474	-0.0057441	[-0.1260327661865473, 0.11454456340040987]
PublicLib	S2/S3	ECOLI	DIA-NN	Spectronaut	1.10969e-07	0.0790418	0.348975	[0.22028560251030926, 0.4776635394350085]					PEAKS	S2/S3	ECOLI	DDALib	PublicLib	0.346296	0.0187626	0.0578255	[-0.062488091951886364, 0.1781390135821843]
PublicLib	S2/S3	ECOLI	Spectronaut	PEAKS	0.00014908	-0.068777	-0.24816	[-0.37637093017012935, -0.11994863087727034]					PEAKS	S2/S3	ECOLI	PublicLib	AlphaPeptDeep	0.287949	0.0214728	0.0652483	[-0.05507208476232603, 0.1855687538644859]
PublicLib	S2/S3	HUMAN	DIA-NN	PEAKS	0.506739	0.0110655	0.0361496	[-0.07054804890530596, 0.1428471510289952]					PEAKS	S2/S3	HUMAN	LibraryFree	AlphaPeptDeep	0.732158	0.00637819	0.0169679	[-0.08018743701254337, 0.1141232454514919]
PublicLib	S2/S3	HUMAN	DIA-NN	Spectronaut	0.226019	0.021275	0.0659338	[-0.04078410442529913, 0.17265163641096987]					PEAKS	S2/S3	HUMAN	DDALib	AlphaPeptDeep	0.866169	0.00297154	0.00835486	[-0.0887991563662161, 0.1055088774037691]
PublicLib	S2/S3	HUMAN	Spectronaut	PEAKS	0.595656	-0.0102094	-0.0288922	[-0.13558669689671746, 0.07780220843756777]					PEAKS	S2/S3	HUMAN	LibraryFree	PublicLib	0.65741	0.00796521	0.0219872	[-0.07516937307227273, 0.11914368383183321]
PublicLib	S2/S3	YEAST	DIA-NN	PEAKS	0.77227	-0.00569132	-0.0254957	[-0.19807111753706566, 0.14707965933308062]					PEAKS	S2/S3	HUMAN	LibraryFree	DDALib	0.847608	0.00340665	0.00952711	[-0.0876270341520751, 0.1066812541849255]
PublicLib	S2/S3	YEAST	DIA-NN	Spectronaut	0.720362	-0.00824276	-0.0315398	[-0.20411887996422173, 0.14103933260560653]					PEAKS	S2/S3	HUMAN	DDALib	PublicLib	0.787569	0.00455856	0.0133593	[-0.08379539461672966, 0.11051395881335055]
PublicLib	S2/S3	YEAST	Spectronaut	PEAKS	0.920724	0.00255143	0.00876696	[-0.16380225013416724, 0.18133616308195463]					PEAKS	S2/S3	HUMAN	PublicLib	AlphaPeptDeep	0.929219	-0.00158702	-0.00440371	[-0.1015574195820734, 0.09275000198787228]
PublicLib	S4/S3	ECOLI	DIA-NN	PEAKS	0.809653	-0.00392682	-0.0178379	[-0.16292644764602462, 0.1272507412787615]					PEAKS	S2/S3	YEAST	LibraryFree	AlphaPeptDeep	0.494664	0.0179743	0.0491167	[-0.09180599581756028, 0.19003947141226124]
PublicLib	S4/S3	ECOLI	DIA-NN	Spectronaut	0.0106464	-0.0449559	-0.189671	[-0.33508296757987555, -0.044259844332624615]					PEAKS	S2/S3	YEAST	DDALib	AlphaPeptDeep	0.208226	0.0311283	0.0905462	[-0.05042744263120459, 0.23151990074482354]
PublicLib	S4/S3	ECOLI	Spectronaut	PEAKS	0.0449094	0.0410291	0.148713	[0.0034268888376851325, 0.2939991118251061]					PEAKS	S2/S3	YEAST	LibraryFree	PublicLib	0.788946	0.00676122	0.0192497	[-0.12165500536133869, 0.1601545016316853]
PublicLib	S4/S3	HUMAN	DIA-NN	PEAKS	0.25934	0.0215945	0.0637341	[-0.04699138522818068, 0.1744595526225477]					PEAKS	S2/S3	YEAST	LibraryFree	DDALib	0.591202	-0.013154	-0.0386274	[-0.17954201926500907, 0.10228723960129793]
PublicLib	S4/S3	HUMAN	DIA-NN	Spectronaut	0.619455	-0.0116031	-0.0280565	[-0.13875936089571392, 0.0826462689713511]					PEAKS	S2/S3	YEAST	DDALib	PublicLib	0.398707	0.0199152	0.0607029	[-0.0802310273494207, 0.20163684580440763]
PublicLib	S4/S3	HUMAN	Spectronaut	PEAKS	0.172072	0.0331976	0.0771736	[-0.033565011028698286, 0.18791212240949756]					PEAKS	S2/S3	YEAST	PublicLib	AlphaPeptDeep	0.659962	0.0112131	0.0316408	[-0.10926948971305878, 0.17255112316098997]
PublicLib	S4/S3	YEAST	DIA-NN	PEAKS	0.357093	0.0167483	0.0742757	[-0.08372001799563059, 0.23227148311939674]					PEAKS	S4/S3	ECOLI	LibraryFree	AlphaPeptDeep	0.917822	0.0023649	0.0064502	[-0.11605012085923432, 0.12895051621726702]
PublicLib	S4/S3	YEAST	DIA-NN	Spectronaut	0.127276	0.035596	0.12312	[-0.03497121156359022, 0.2812105168465257]					PEAKS	S4/S3	ECOLI	DDALib	AlphaPeptDeep	0.399417	-0.0196752	-0.0526885	[-0.17520975010137657, 0.06983275490252615]
PublicLib	S4/S3	YEAST	Spectronaut	PEAKS	0.47115	-0.0188477	-0.0581077	[-0.21608234518151884, 0.09986691091848734]					PEAKS	S4/S3	ECOLI	LibraryFree	PublicLib	0.783313	-0.00597779	-0.0171923	[-0.13969457077917818, 0.10530995517805714]
PublicLib	S5/S3	ECOLI	DIA-NN	PEAKS	0.535325	-0.0168129	-0.0539944	[-0.22462159060207104, 0.11663277880478673]					PEAKS	S4/S3	ECOLI	LibraryFree	DDALib	0.329457	0.0220401	0.0609796	[-0.06154886511858742, 0.18350806797814898]
PublicLib	S5/S3	ECOLI	DIA-NN	Spectronaut	7.75723e-07	-0.132329	-0.435789	[-0.6083976315309709, -0.2631794060291409]					PEAKS	S4/S3	ECOLI	DDALib	PublicLib	0.206766	-0.0280178	-0.0789572	[-0.20150489529979432, 0.04359054783738929]
PublicLib	S5/S3	ECOLI	Spectronaut	PEAKS	0.000179078	0.115516	0.32847	[0.1567271817640865, 0.5002124351956306]					PEAKS	S4/S3	ECOLI	PublicLib	AlphaPeptDeep	0.710989	0.00834269	0.0231645	[-0.0993396230158747, 0.14566859343240385]
PublicLib	S5/S3	HUMAN	DIA-NN	PEAKS	0.238961	-0.0283939	-0.0644166	[-0.1716106162437186, 0.04277745060085224]					PEAKS	S4/S3	HUMAN	LibraryFree	AlphaPeptDeep	0.438004	-0.0154046	-0.038453	[-0.13561555767754327, 0.058709584358339]
PublicLib	S5/S3	HUMAN	DIA-NN	Spectronaut	0.766104	0.00750889	0.0162685	[-0.09089955034097141, 0.12343648330820187]					PEAKS	S4/S3	HUMAN	DDALib	AlphaPeptDeep	0.222353	-0.0233839	-0.0605116	[-0.1576874472490839, 0.03666420161126603]
PublicLib	S5/S3	HUMAN	Spectronaut	PEAKS	0.192243	-0.0359028	-0.0713331	[-0.17853342208440137, 0.03586721863355592]					PEAKS	S4/S3	HUMAN	LibraryFree	PublicLib	0.921354	0.00184221	0.00489452	[-0.09225921516903784, 0.1020482618234046]
PublicLib	S5/S3	YEAST	DIA-NN	PEAKS	0.00606277	-0.0548695	-0.215778	[-0.3697433857170943, -0.06181309992162898]					PEAKS	S4/S3	HUMAN	LibraryFree	DDALib	0.662133	0.00797928	0.0216638	[-0.0754926728792928, 0.11882021260146573]
PublicLib	S5/S3	YEAST	DIA-NN	Spectronaut	4.42691e-07	0.115942	0.400778	[0.24572514548320598, 0.5558302553831579]					PEAKS	S4/S3	HUMAN	DDALib	PublicLib	0.731854	-0.00613707	-0.016988	[-0.11414331429268827, 0.08016737644521753]
PublicLib	S5/S3	YEAST	Spectronaut	PEAKS	9.72071e-11	-0.170811	-0.515603	[-0.6716515474519809, -0.35955358998635517]					PEAKS	S4/S3	HUMAN	PublicLib	AlphaPeptDeep	0.377465	-0.0172468	-0.0437599	[-0.14092508099795015, 0.0534053589083051]
													PEAKS	S4/S3	YEAST	LibraryFree	AlphaPeptDeep	0.515608	-0.0157696	-0.0463409	[-0.18600384243111331, 0.0933220763572156]
													PEAKS	S4/S3	YEAST	DDALib	AlphaPeptDeep	0.234989	-0.026318	-0.0846815	[-0.22438833442876405, 0.05502524644169471]
													PEAKS	S4/S3	YEAST	LibraryFree	PublicLib	0.771167	0.00670812	0.0207293	[-0.11891869861111615, 0.1603772379265726]
													PEAKS	S4/S3	YEAST	LibraryFree	DDALib	0.629428	0.0105484	0.034393	[-0.10526149664722928, 0.17404758636304246]
													PEAKS	S4/S3	YEAST	DDALib	PublicLib	0.853805	-0.00384028	-0.0131328	[-0.1527785096813397, 0.12651293681121317]
													PEAKS	S4/S3	YEAST	PublicLib	AlphaPeptDeep	0.335656	-0.0224777	-0.0686381	[-0.20832342186893316, 0.07104723824438312]
													PEAKS	S5/S3	ECOLI	LibraryFree	AlphaPeptDeep	0.467638	-0.0231867	-0.0481224	[-0.1779453893448706, 0.08170052447243728]
													PEAKS	S5/S3	ECOLI	DDALib	AlphaPeptDeep	0.0145638	-0.0781381	-0.162105	[-0.292122255193263, -0.032087887639539125]
													PEAKS	S5/S3	ECOLI	LibraryFree	PublicLib	0.685519	-0.0126544	-0.0268266	[-0.15663665404157986, 0.10298336468311595]
													PEAKS	S5/S3	ECOLI	LibraryFree	DDALib	0.0840338	0.0549514	0.114548	[-0.015362396997041644, 0.24445875746166348]
													PEAKS	S5/S3	ECOLI	DDALib	PublicLib	0.0307869	-0.0676058	-0.143261	[-0.2732311278488083, -0.013289993248770199]
													PEAKS	S5/S3	ECOLI	PublicLib	AlphaPeptDeep	0.737339	-0.0105323	-0.0222179	[-0.152026050996026, 0.10759030033393385]
													PEAKS	S5/S3	HUMAN	LibraryFree	AlphaPeptDeep	0.411099	-0.019091	-0.0407286	[-0.1378325935175474, 0.05637548066995371]
													PEAKS	S5/S3	HUMAN	DDALib	AlphaPeptDeep	0.000334815	-0.0810177	-0.178063	[-0.27534891025473196, -0.08077653644230505]
													PEAKS	S5/S3	HUMAN	LibraryFree	PublicLib	0.357642	0.0205186	0.0455811	[-0.051525502509880666, 0.14268765418621432]
													PEAKS	S5/S3	HUMAN	LibraryFree	DDALib	0.0051341	0.0619267	0.13882	[0.04160940938857212, 0.23603109932102107]
													PEAKS	S5/S3	HUMAN	DDALib	PublicLib	0.0552944	-0.041408	-0.0950101	[-0.19215879552442797, 0.002138673536217911]
													PEAKS	S5/S3	HUMAN	PublicLib	AlphaPeptDeep	0.0816828	-0.0396096	-0.0862992	[-0.18343834940514409, 0.01083996121483606]
													PEAKS	S5/S3	YEAST	LibraryFree	AlphaPeptDeep	0.702663	-0.00983917	-0.027002	[-0.16560126718863713, 0.11159722192162005]
													PEAKS	S5/S3	YEAST	DDALib	AlphaPeptDeep	0.000423972	-0.0875615	-0.250309	[-0.38944333643981416, -0.11117416184640644]
													PEAKS	S5/S3	YEAST	LibraryFree	PublicLib	0.0222792	0.0574268	0.16193	[0.023110288127015044, 0.300750036920024]
													PEAKS	S5/S3	YEAST	LibraryFree	DDALib	0.00121972	0.0777223	0.229525	[0.09047654565222002, 0.3685735710771892]
													PEAKS	S5/S3	YEAST	DDALib	PublicLib	0.398337	-0.0202955	-0.0597543	[-0.1983781446114372, 0.07886956377304433]
													PEAKS	S5/S3	YEAST	PublicLib	AlphaPeptDeep	0.00939069	-0.067266	-0.184119	[-0.3230047975717234, -0.0452322789429134]
													Spectronaut	S1/S3	ECOLI	directDIA	PublicLib	0.00518752	0.0464413	0.18683	[0.055878369881343315, 0.3177812037146101]
													Spectronaut	S1/S3	ECOLI	directDIA	DDALib	0.380083	-0.0127743	-0.0585451	[-0.189239744387447, 0.07214956589957527]
													Spectronaut	S1/S3	ECOLI	DDALib	PublicLib	0.000418036	0.0592156	0.236157	[0.10503605022895163, 0.36727871656798555]
													Spectronaut	S1/S3	HUMAN	directDIA	PublicLib	0.969774	-0.00063236	-0.00215607	[-0.1136566100720156, 0.10934446332238194]
													Spectronaut	S1/S3	HUMAN	directDIA	DDALib	0.630039	0.00667402	0.0274082	[-0.08409750074924706, 0.1389139776666266]
													Spectronaut	S1/S3	HUMAN	DDALib	PublicLib	0.661721	-0.00730638	-0.0248973	[-0.13640212872056964, 0.08660751927339422]
													Spectronaut	S1/S3	YEAST	directDIA	PublicLib	0.0149657	-0.0925109	-0.259204	[-0.4678339680118363, -0.05057361451185127]
													Spectronaut	S1/S3	YEAST	directDIA	DDALib	0.338668	0.0331772	0.101558	[-0.1063350559400027, 0.3094518836815981]
													Spectronaut	S1/S3	YEAST	DDALib	PublicLib	0.000761268	-0.125688	-0.360073	[-0.5695089275175229, -0.15063622872133647]
													Spectronaut	S2/S3	ECOLI	directDIA	PublicLib	0.315406	0.0162569	0.0673437	[-0.06409223793451307, 0.19877963808204363]
													Spectronaut	S2/S3	ECOLI	directDIA	DDALib	0.111913	-0.0239574	-0.106677	[-0.23816896696038822, 0.024815277506586436]
													Spectronaut	S2/S3	ECOLI	DDALib	PublicLib	0.0151273	0.0402143	0.163184	[0.031566894523598815, 0.29480130606090593]
													Spectronaut	S2/S3	HUMAN	directDIA	PublicLib	0.279468	-0.0177735	-0.0595171	[-0.16735377409144664, 0.04831956565560208]
													Spectronaut	S2/S3	HUMAN	directDIA	DDALib	0.353022	-0.0128831	-0.051105	[-0.1589353553884602, 0.05672544585911782]
													Spectronaut	S2/S3	HUMAN	DDALib	PublicLib	0.767648	-0.00489044	-0.0162555	[-0.12407005931412879, 0.0915591087811316]
													Spectronaut	S2/S3	YEAST	directDIA	PublicLib	0.825351	0.00470535	0.0185604	[-0.1462130731379332, 0.18333380166383478]
													Spectronaut	S2/S3	YEAST	directDIA	DDALib	0.680035	-0.00712596	-0.0346882	[-0.19947045717222844, 0.13009410446046504]
													Spectronaut	S2/S3	YEAST	DDALib	PublicLib	0.579689	0.0118313	0.0465893	[-0.118202921704646, 0.21138156046631637]
													Spectronaut	S4/S3	ECOLI	directDIA	PublicLib	0.108409	-0.0304939	-0.121003	[-0.2686693306743574, 0.02666285314684863]
													Spectronaut	S4/S3	ECOLI	directDIA	DDALib	0.957086	0.000908169	0.00405187	[-0.14347942830695146, 0.1515831668191642]
													Spectronaut	S4/S3	ECOLI	DDALib	PublicLib	0.107466	-0.031402	-0.121324	[-0.2689903522296367, 0.026343261679690547]
													Spectronaut	S4/S3	HUMAN	directDIA	PublicLib	0.00978885	-0.0572144	-0.147118	[-0.25867921637545654, -0.03555719663466128]
													Spectronaut	S4/S3	HUMAN	directDIA	DDALib	0.601737	-0.00822228	-0.0296737	[-0.14109023993992595, 0.0817428279704446]
													Spectronaut	S4/S3	HUMAN	DDALib	PublicLib	0.0269645	-0.0489921	-0.125923	[-0.23744355691963867, -0.014402037404396578]
													Spectronaut	S4/S3	YEAST	directDIA	PublicLib	0.770964	-0.0065957	-0.022505	[-0.17395260600415552, 0.12894260603456315]
													Spectronaut	S4/S3	YEAST	directDIA	DDALib	0.846673	0.00296985	0.0149465	[-0.1364984433742995, 0.16639141002701746]
													Spectronaut	S4/S3	YEAST	DDALib	PublicLib	0.669491	-0.00956556	-0.0330001	[-0.18445326893403877, 0.11845297014411757]
													Spectronaut	S5/S3	ECOLI	directDIA	PublicLib	0.0100716	-0.0667174	-0.226583	[-0.3990373553255421, -0.05412918659911228]
													Spectronaut	S5/S3	ECOLI	directDIA	DDALib	0.0591639	0.0443061	0.165866	[-0.006332386045342142, 0.3380650179928871]
													Spectronaut	S5/S3	ECOLI	DDALib	PublicLib	3.84308e-05	-0.111024	-0.364298	[-0.5376215958349906, -0.19097485139118403]
													Spectronaut	S5/S3	HUMAN	directDIA	PublicLib	0.480408	0.0168223	0.0388855	[-0.06910097892105153, 0.14687198915141775]
													Spectronaut	S5/S3	HUMAN	directDIA	DDALib	0.388678	0.0190915	0.0475043	[-0.06048721942795966, 0.1554957970152755]
													Spectronaut	S5/S3	HUMAN	DDALib	PublicLib	0.926301	-0.00226918	-0.0050968	[-0.11307325080012334, 0.1028796602225858]
													Spectronaut	S5/S3	YEAST	directDIA	PublicLib	0.000188628	0.0856767	0.284731	[0.13539319196017305, 0.4340696116706122]
													Spectronaut	S5/S3	YEAST	directDIA	DDALib	0.139445	0.0270535	0.112166	[-0.0365381876057044, 0.26086982883058896]
													Spectronaut	S5/S3	YEAST	DDALib	PublicLib	0.00851326	0.0586232	0.200108	[0.05114958412933626, 0.34906682905873565]

## Sheet: QuantAccuracyPeptides
Inter-software comparison													Intra-software comparison
Method	Sample Pair	Organism	Comparision A	Comparision B	p-value	Mean Difference	Cohen's d	95% CI					Software	Sample Pair	Organism	Comparision A	Comparision B	p-value	Mean Difference	Cohen's d	95% CI
AlphaPeptDeep	S1/S3	ECOLI	DIA-NN	PEAKS	8.29935e-96	-0.267424	-0.676129	[-0.739728751812198, -0.6125290068371414]					DIA-NN	S1/S3	ECOLI	LibraryFree	AlphaPeptDeep	0.172266	-0.0126559	-0.0472748	[-0.11515357480072325, 0.0206038828609156]
AlphaPeptDeep	S1/S3	HUMAN	DIA-NN	PEAKS	9.13665e-76	-0.251151	-0.459294	[-0.5081109772190214, -0.4104762296415331]					DIA-NN	S1/S3	ECOLI	DDALib	AlphaPeptDeep	1.70956e-160	0.274291	0.988325	[0.9164319922626694, 1.0602186226836567]
AlphaPeptDeep	S1/S3	YEAST	DIA-NN	PEAKS	2.62017e-24	-0.234632	-0.448685	[-0.5349276304683774, -0.36244318654021346]					DIA-NN	S1/S3	ECOLI	LibraryFree	PublicLib	1.49562e-163	-0.264424	-0.999192	[-1.0711719772163135, -0.9272124750620674]
AlphaPeptDeep	S2/S3	ECOLI	DIA-NN	PEAKS	4.05427e-12	-0.101861	-0.220891	[-0.2832951791720826, -0.158487532401447]					DIA-NN	S1/S3	ECOLI	LibraryFree	DDALib	4.49695e-188	-0.286947	-1.08194	[-1.1546077609824112, -1.009277212399446]
AlphaPeptDeep	S2/S3	HUMAN	DIA-NN	PEAKS	4.37095e-13	-0.0999973	-0.176518	[-0.22427447973975573, -0.12876238384996708]					DIA-NN	S1/S3	ECOLI	DDALib	PublicLib	0.0178927	0.0225235	0.0820319	[0.014134141827612759, 0.1499297171330864]
AlphaPeptDeep	S2/S3	YEAST	DIA-NN	PEAKS	1.15325e-07	-0.083335	-0.191764	[-0.26262905703244105, -0.12089963902151486]					DIA-NN	S1/S3	ECOLI	PublicLib	AlphaPeptDeep	3.25465e-138	0.251768	0.908976	[0.83768774133466, 0.9802635468044918]
AlphaPeptDeep	S4/S3	ECOLI	DIA-NN	PEAKS	0.000182681	-0.0523853	-0.125834	[-0.19172776994926827, -0.059939710091858237]					DIA-NN	S1/S3	HUMAN	LibraryFree	AlphaPeptDeep	0.258996	0.0115159	0.03169	[-0.023334043302694375, 0.08671404767987226]
AlphaPeptDeep	S4/S3	HUMAN	DIA-NN	PEAKS	2.77504e-06	-0.0764923	-0.114655	[-0.16259922915915237, -0.06671109471260063]					DIA-NN	S1/S3	HUMAN	DDALib	AlphaPeptDeep	1.32054e-140	0.271537	0.731561	[0.6747295675129338, 0.7883919181034632]
AlphaPeptDeep	S4/S3	YEAST	DIA-NN	PEAKS	3.69553e-06	-0.0685283	-0.162134	[-0.2307763479558767, -0.0934917625834122]					DIA-NN	S1/S3	HUMAN	LibraryFree	PublicLib	1.61746e-102	-0.238888	-0.61773	[-0.6740470416970259, -0.5614120158839913]
AlphaPeptDeep	S5/S3	ECOLI	DIA-NN	PEAKS	1.35918e-44	-0.274737	-0.550336	[-0.6270488088618789, -0.47362225800945507]					DIA-NN	S1/S3	HUMAN	LibraryFree	DDALib	7.67338e-130	-0.260021	-0.700832	[-0.7575168504402323, -0.6441479512901584]
AlphaPeptDeep	S5/S3	HUMAN	DIA-NN	PEAKS	1.32902e-41	-0.292423	-0.331791	[-0.3799170097164572, -0.2836659861365161]					DIA-NN	S1/S3	HUMAN	DDALib	PublicLib	0.0561262	0.0211328	0.0536309	[-0.0013995840677988938, 0.10866138028921773]
AlphaPeptDeep	S5/S3	YEAST	DIA-NN	PEAKS	4.5654e-81	-0.300374	-0.683662	[-0.7536116804488951, -0.6137124129248891]					DIA-NN	S1/S3	HUMAN	PublicLib	AlphaPeptDeep	7.00911e-112	0.250404	0.647255	[0.5908123406192168, 0.7036980460451733]
DDALib	S1/S3	ECOLI	DIA-NN	PEAKS	0.0312445	0.0279273	0.0703415	[0.006342537071700835, 0.13434053913619187]					DIA-NN	S1/S3	YEAST	LibraryFree	AlphaPeptDeep	3.19192e-05	0.0706086	0.214298	[0.11333099016550734, 0.3152649777902925]
DDALib	S1/S3	ECOLI	DIA-NN	Spectronaut	3.86306e-24	0.113204	0.333256	[0.26883415371158004, 0.39767771760503556]					DIA-NN	S1/S3	YEAST	DDALib	AlphaPeptDeep	2.12324e-54	0.272346	0.830819	[0.7258873717365697, 0.9357513366168422]
DDALib	S1/S3	ECOLI	Spectronaut	PEAKS	1.29538e-09	-0.0852772	-0.1986	[-0.26273671262182813, -0.1344632297466345]					DIA-NN	S1/S3	YEAST	LibraryFree	PublicLib	2.14764e-23	-0.176828	-0.520526	[-0.6228949230342802, -0.4181566245805399]
DDALib	S1/S3	HUMAN	DIA-NN	PEAKS	0.041619	0.0236016	0.0509759	[0.0019372436269902774, 0.10001447581949122]					DIA-NN	S1/S3	YEAST	LibraryFree	DDALib	8.05566e-31	-0.201738	-0.606289	[-0.7092544364666679, -0.5033235119873144]
DDALib	S1/S3	HUMAN	DIA-NN	Spectronaut	1.0694e-19	0.0925454	0.227935	[0.17874528958140184, 0.27712450102115593]					DIA-NN	S1/S3	YEAST	DDALib	PublicLib	0.151664	0.0249096	0.0736803	[-0.027032273879436672, 0.17439290958568565]
DDALib	S1/S3	HUMAN	Spectronaut	PEAKS	1.02472e-08	-0.0689439	-0.143453	[-0.1925462372717592, -0.09435888778592691]					DIA-NN	S1/S3	YEAST	PublicLib	AlphaPeptDeep	4.61467e-44	0.247437	0.738891	[0.6348335703534251, 0.8429478515118738]
DDALib	S1/S3	YEAST	DIA-NN	PEAKS	2.84915e-06	0.106258	0.219072	[0.12741289507728315, 0.3107312457108723]					DIA-NN	S2/S3	ECOLI	LibraryFree	AlphaPeptDeep	0.611849	0.00580077	0.017647	[-0.05051022450680228, 0.08580418448487276]
DDALib	S1/S3	YEAST	DIA-NN	Spectronaut	0.0662509	0.0363188	0.0856914	[-0.005735999300588546, 0.1771188045029515]					DIA-NN	S2/S3	ECOLI	DDALib	AlphaPeptDeep	7.32348e-17	0.0983592	0.291624	[0.22310715986146878, 0.360141537919883]
DDALib	S1/S3	YEAST	Spectronaut	PEAKS	0.00445143	0.0699391	0.132785	[0.04129906681333449, 0.22427131088193347]					DIA-NN	S2/S3	ECOLI	LibraryFree	PublicLib	4.36508e-15	-0.0901569	-0.274061	[-0.3425355953985124, -0.20558544299060344]
DDALib	S2/S3	ECOLI	DIA-NN	PEAKS	0.427573	-0.0107271	-0.0261167	[-0.09063367037925436, 0.038400201674361575]					DIA-NN	S2/S3	ECOLI	LibraryFree	DDALib	7.67565e-16	-0.0925584	-0.281656	[-0.3501485047187899, -0.21316256664941655]
DDALib	S2/S3	ECOLI	DIA-NN	Spectronaut	0.00495654	0.0333367	0.0925443	[0.02799556660215935, 0.15709298579678677]					DIA-NN	S2/S3	ECOLI	DDALib	PublicLib	0.837889	0.00240152	0.00711501	[-0.06104108565669557, 0.07527110154183946]
DDALib	S2/S3	ECOLI	Spectronaut	PEAKS	0.00208235	-0.0440637	-0.101396	[-0.16595179201169974, -0.036840536710011904]					DIA-NN	S2/S3	ECOLI	PublicLib	AlphaPeptDeep	4.22034e-16	0.0959577	0.284221	[0.21572223382166547, 0.3527204802319509]
DDALib	S2/S3	HUMAN	DIA-NN	PEAKS	0.508849	-0.00808127	-0.0159047	[-0.06308983702388027, 0.03128048809540531]					DIA-NN	S2/S3	HUMAN	LibraryFree	AlphaPeptDeep	0.438304	0.0078229	0.0212941	[-0.03255272713721089, 0.07514100691189679]
DDALib	S2/S3	HUMAN	DIA-NN	Spectronaut	0.188101	0.014464	0.0316894	[-0.01549802540693812, 0.07887673048761723]					DIA-NN	S2/S3	HUMAN	DDALib	AlphaPeptDeep	4.58307e-16	0.0889983	0.223846	[0.16983255698430996, 0.27785996724432827]
DDALib	S2/S3	HUMAN	Spectronaut	PEAKS	0.0702866	-0.0225453	-0.0435818	[-0.09077178869935666, 0.0036082463912095325]					DIA-NN	S2/S3	HUMAN	LibraryFree	PublicLib	9.05933e-15	-0.0831634	-0.213587	[-0.26758563801337093, -0.15958834332858476]
DDALib	S2/S3	YEAST	DIA-NN	PEAKS	0.221981	0.0175724	0.0419601	[-0.025373852957495606, 0.10929401929005564]					DIA-NN	S2/S3	HUMAN	LibraryFree	DDALib	4.66057e-14	-0.0811754	-0.20775	[-0.26174013541461644, -0.15375934871626046]
DDALib	S2/S3	YEAST	DIA-NN	Spectronaut	0.776199	0.00345415	0.00976574	[-0.05756118889084441, 0.07709266948872559]					DIA-NN	S2/S3	HUMAN	DDALib	PublicLib	0.862561	-0.00198799	-0.00475605	[-0.058601469041629974, 0.049089365341932985]
DDALib	S2/S3	YEAST	Spectronaut	PEAKS	0.351324	0.0141182	0.03202	[-0.03531088018915429, 0.09935080385326894]					DIA-NN	S2/S3	HUMAN	PublicLib	AlphaPeptDeep	8.05716e-17	0.0909863	0.229625	[0.17560205627502712, 0.28364704640217103]
DDALib	S4/S3	ECOLI	DIA-NN	PEAKS	0.000559377	0.0507636	0.124712	[0.05389482130602541, 0.19552918270616265]					DIA-NN	S2/S3	YEAST	LibraryFree	AlphaPeptDeep	0.0055952	0.0321099	0.108099	[0.03163409679037324, 0.18456317402601852]
DDALib	S4/S3	ECOLI	DIA-NN	Spectronaut	0.348129	0.0118398	0.0338719	[-0.03688164112405473, 0.10462538839106947]					DIA-NN	S2/S3	YEAST	DDALib	AlphaPeptDeep	6.92431e-18	0.10294	0.338313	[0.26135945717692316, 0.4152662614625983]
DDALib	S4/S3	ECOLI	Spectronaut	PEAKS	0.0156695	0.0389237	0.0872781	[0.01649602808322996, 0.15806026124565337]					DIA-NN	S2/S3	YEAST	LibraryFree	PublicLib	1.6361e-06	-0.0561565	-0.187311	[-0.2638870567850032, -0.11073480915070244]
DDALib	S4/S3	HUMAN	DIA-NN	PEAKS	0.0628858	0.0240125	0.0456669	[-0.002452926277464851, 0.09378672438702286]					DIA-NN	S2/S3	YEAST	LibraryFree	DDALib	2.26426e-09	-0.0708298	-0.23385	[-0.3105191606529069, -0.15718023169119671]
DDALib	S4/S3	HUMAN	DIA-NN	Spectronaut	0.00821279	0.0304449	0.064904	[0.016777814113582715, 0.11303025486151884]					DIA-NN	S2/S3	YEAST	DDALib	PublicLib	0.220248	0.0146734	0.0478007	[-0.028618951445041375, 0.12422038078675743]
DDALib	S4/S3	HUMAN	Spectronaut	PEAKS	0.62699	-0.00643236	-0.01193	[-0.060043968338154716, 0.036183996711608254]					DIA-NN	S2/S3	YEAST	PublicLib	AlphaPeptDeep	7.63963e-14	0.0882664	0.293044	[0.21622610781486185, 0.3698616263382647]
DDALib	S4/S3	YEAST	DIA-NN	PEAKS	0.0114224	0.0347081	0.080274	[0.018081581776461242, 0.14246649696709585]					DIA-NN	S4/S3	ECOLI	LibraryFree	AlphaPeptDeep	2.56373e-05	0.0438285	0.160046	[0.08552619685985967, 0.23456538977478975]
DDALib	S4/S3	YEAST	DIA-NN	Spectronaut	4.53119e-09	0.0679597	0.186403	[0.12410074208405353, 0.24870530891092013]					DIA-NN	S4/S3	ECOLI	DDALib	AlphaPeptDeep	4.05327e-09	0.0627637	0.223997	[0.14936330964464745, 0.2986303727002391]
DDALib	S4/S3	YEAST	Spectronaut	PEAKS	0.0208653	-0.0332516	-0.0733131	[-0.1355013880519211, -0.01112477779692509]					DIA-NN	S4/S3	ECOLI	LibraryFree	PublicLib	0.420509	-0.00857516	-0.0305824	[-0.1049873359382025, 0.043822527140079746]
DDALib	S5/S3	ECOLI	DIA-NN	PEAKS	0.0584893	0.0369116	0.0792956	[-0.0028320382506039354, 0.1614232059247746]					DIA-NN	S4/S3	ECOLI	LibraryFree	DDALib	0.0731835	-0.0189352	-0.0680373	[-0.142459392654395, 0.006384816959665543]
DDALib	S5/S3	ECOLI	DIA-NN	Spectronaut	0.15616	-0.0242303	-0.0594192	[-0.1415326332844426, 0.022694325874385322]					DIA-NN	S4/S3	ECOLI	DDALib	PublicLib	0.341037	0.01036	0.0361481	[-0.03825854930158217, 0.11055476760350225]
DDALib	S5/S3	ECOLI	Spectronaut	PEAKS	0.00450611	0.0611419	0.119093	[0.036924782576378753, 0.20126099619011212]					DIA-NN	S4/S3	ECOLI	PublicLib	AlphaPeptDeep	1.06228e-06	0.0524037	0.185648	[0.11108743037606124, 0.26020878007015014]
DDALib	S5/S3	HUMAN	DIA-NN	PEAKS	0.0424652	0.0325534	0.0489525	[0.0016649592802069485, 0.09623995579390263]					DIA-NN	S4/S3	HUMAN	LibraryFree	AlphaPeptDeep	0.39823	-0.00971826	-0.0235868	[-0.0783083222422305, 0.031134639964991384]
DDALib	S5/S3	HUMAN	DIA-NN	Spectronaut	0.0210782	0.0360256	0.0556537	[0.008364150029352493, 0.10294328873946411]					DIA-NN	S4/S3	HUMAN	DDALib	AlphaPeptDeep	7.54301e-07	0.0589015	0.138279	[0.08349366164530458, 0.19306352695797319]
DDALib	S5/S3	HUMAN	Spectronaut	PEAKS	0.833175	-0.00347217	-0.00508119	[-0.052361685791846205, 0.04219930185810687]					DIA-NN	S4/S3	HUMAN	LibraryFree	PublicLib	1.68498e-06	-0.0562028	-0.133827	[-0.18860773702309835, -0.07904614749844935]
DDALib	S5/S3	YEAST	DIA-NN	PEAKS	0.0283886	0.0311765	0.0678309	[0.007181998556733363, 0.12847975649496035]					DIA-NN	S4/S3	HUMAN	LibraryFree	DDALib	7.02467e-09	-0.0686198	-0.161929	[-0.2167381595467447, -0.10711979910392522]
DDALib	S5/S3	YEAST	DIA-NN	Spectronaut	2.29702e-11	0.0826028	0.207399	[0.14660501930905467, 0.26819347787241404]					DIA-NN	S4/S3	HUMAN	DDALib	PublicLib	0.305117	0.012417	0.0286335	[-0.02608885695470886, 0.08335590777267268]
DDALib	S5/S3	YEAST	Spectronaut	PEAKS	0.000596402	-0.0514263	-0.106291	[-0.1669651050506597, -0.04561661833686938]					DIA-NN	S4/S3	HUMAN	PublicLib	AlphaPeptDeep	8.12558e-05	0.0464845	0.110105	[0.05534388276438729, 0.1648659296164699]
LibraryFree	S1/S3	ECOLI	DIA-NN	PEAKS	1.03003e-84	-0.273609	-0.726619	[-0.7992168019283787, -0.6540211779728045]					DIA-NN	S4/S3	YEAST	LibraryFree	AlphaPeptDeep	0.910463	0.00126754	0.00416963	[-0.06849783991575178, 0.0768371015679204]
LibraryFree	S1/S3	ECOLI	DIA-NN	Spectronaut	1.63107e-46	-0.159685	-0.522688	[-0.5941932831631337, -0.45118295569692807]					DIA-NN	S4/S3	YEAST	DDALib	AlphaPeptDeep	6.81256e-09	0.0680434	0.215513	[0.14263496381293508, 0.2883910241564239]
LibraryFree	S1/S3	ECOLI	Spectronaut	PEAKS	2.4771e-15	-0.113924	-0.285538	[-0.35620968633221906, -0.21486567697082684]					DIA-NN	S4/S3	YEAST	LibraryFree	PublicLib	2.45845e-05	-0.0475631	-0.156658	[-0.22943658972812367, -0.08387905444784047]
LibraryFree	S1/S3	HUMAN	DIA-NN	PEAKS	1.0087e-56	-0.236702	-0.447482	[-0.5026993747392142, -0.3922642694937696]					DIA-NN	S4/S3	YEAST	LibraryFree	DDALib	1.37734e-08	-0.0667759	-0.211051	[-0.28392067223118744, -0.1381818506550594]
LibraryFree	S1/S3	HUMAN	DIA-NN	Spectronaut	8.17291e-46	-0.186881	-0.399285	[-0.4543649110920614, -0.3442049591605006]					DIA-NN	S4/S3	YEAST	DDALib	PublicLib	0.100445	0.0192127	0.060923	[-0.011761279004526552, 0.13360721475614765]
LibraryFree	S1/S3	HUMAN	Spectronaut	PEAKS	0.00096452	-0.0498214	-0.0919002	[-0.1464682216383155, -0.03733223359843426]					DIA-NN	S4/S3	YEAST	PublicLib	AlphaPeptDeep	1.42107e-05	0.0488307	0.161203	[0.0884174626307811, 0.23398809973012225]
LibraryFree	S1/S3	YEAST	DIA-NN	PEAKS	1.71604e-05	-0.102953	-0.224737	[-0.32709187532480366, -0.12238166896146215]					DIA-NN	S5/S3	ECOLI	LibraryFree	AlphaPeptDeep	0.000204207	0.0533469	0.167659	[0.07918530968380814, 0.25613287922666345]
LibraryFree	S1/S3	YEAST	DIA-NN	Spectronaut	4.80817e-23	-0.193017	-0.523944	[-0.6277135969537657, -0.420174830606022]					DIA-NN	S5/S3	ECOLI	DDALib	AlphaPeptDeep	4.19512e-58	0.24348	0.748614	[0.6572539442275276, 0.8399737228458191]
LibraryFree	S1/S3	YEAST	Spectronaut	PEAKS	0.000483896	0.0900641	0.182101	[0.07985644311784305, 0.2843459944583139]					DIA-NN	S5/S3	ECOLI	LibraryFree	PublicLib	6.95631e-28	-0.164577	-0.500947	[-0.5906406854387322, -0.41125413061479754]
LibraryFree	S2/S3	ECOLI	DIA-NN	PEAKS	9.82327e-07	-0.0750426	-0.177996	[-0.2492329956256854, -0.1067583641205776]					DIA-NN	S5/S3	ECOLI	LibraryFree	DDALib	1.04098e-37	-0.190133	-0.590782	[-0.681007171925684, -0.5005576205505631]
LibraryFree	S2/S3	ECOLI	DIA-NN	Spectronaut	0.000462604	-0.0443571	-0.127156	[-0.1983241334648297, -0.055987169623140945]					DIA-NN	S5/S3	ECOLI	DDALib	PublicLib	0.0909645	0.0255566	0.0762047	[-0.012146057891860351, 0.16455555701682922]
LibraryFree	S2/S3	ECOLI	Spectronaut	PEAKS	0.0563716	-0.0306856	-0.0692445	[-0.1403625118972064, 0.0018734385841278067]					DIA-NN	S5/S3	ECOLI	PublicLib	AlphaPeptDeep	9.44327e-46	0.217924	0.656653	[0.5659849769791228, 0.7473203223969009]
LibraryFree	S2/S3	HUMAN	DIA-NN	PEAKS	7.29629e-07	-0.0728232	-0.137164	[-0.1914320263771462, -0.08289565636784665]					DIA-NN	S5/S3	HUMAN	LibraryFree	AlphaPeptDeep	0.725816	-0.00647905	-0.00968805	[-0.06383077367354173, 0.044454675412640476]
LibraryFree	S2/S3	HUMAN	DIA-NN	Spectronaut	4.30963e-07	-0.065155	-0.139969	[-0.19423944891040942, -0.08569781857371347]					DIA-NN	S5/S3	HUMAN	DDALib	AlphaPeptDeep	8.04765e-39	0.240051	0.362946	[0.30835966911381535, 0.41753236402724175]
LibraryFree	S2/S3	HUMAN	Spectronaut	PEAKS	0.60591	-0.00766815	-0.0142689	[-0.06847404746476984, 0.03993630205238328]					DIA-NN	S5/S3	HUMAN	LibraryFree	PublicLib	1.88757e-33	-0.224704	-0.335265	[-0.38978678207275785, -0.2807439015854978]
LibraryFree	S2/S3	YEAST	DIA-NN	PEAKS	0.0531467	-0.0322391	-0.0804837	[-0.1620419119808179, 0.001074590697471109]					DIA-NN	S5/S3	HUMAN	LibraryFree	DDALib	1.06631e-39	-0.24653	-0.367288	[-0.42188468449999694, -0.3126907092500669]
LibraryFree	S2/S3	YEAST	DIA-NN	Spectronaut	1.10759e-07	-0.0713203	-0.221519	[-0.30329422205736917, -0.1397444179427737]					DIA-NN	S5/S3	HUMAN	DDALib	PublicLib	0.23333	0.0218261	0.0329264	[-0.0212196798851401, 0.08707247103464413]
LibraryFree	S2/S3	YEAST	Spectronaut	PEAKS	0.0279125	0.0390812	0.0915095	[0.009941568210561968, 0.17307738712917328]					DIA-NN	S5/S3	HUMAN	PublicLib	AlphaPeptDeep	1.47785e-32	0.218225	0.330448	[0.2759376034972063, 0.3849589298000151]
LibraryFree	S4/S3	ECOLI	DIA-NN	PEAKS	0.246111	0.0177872	0.0451595	[-0.03114308944866053, 0.12146215117436629]					DIA-NN	S5/S3	YEAST	LibraryFree	AlphaPeptDeep	0.00643077	-0.0313763	-0.0994722	[-0.17101397395150664, -0.027930332376342543]
LibraryFree	S4/S3	ECOLI	DIA-NN	Spectronaut	0.127293	-0.0188293	-0.059375	[-0.13568475452702736, 0.01693465516457427]					DIA-NN	S5/S3	YEAST	DDALib	AlphaPeptDeep	1.88817e-88	0.245182	0.752236	[0.678252732362853, 0.8262187659475252]
LibraryFree	S4/S3	ECOLI	Spectronaut	PEAKS	0.0261057	0.0366166	0.0866472	[0.010318547949345572, 0.1629759226508279]					DIA-NN	S5/S3	YEAST	LibraryFree	PublicLib	1.49944e-94	-0.2511	-0.780087	[-0.8542543932139073, -0.705920212886245]
LibraryFree	S4/S3	HUMAN	DIA-NN	PEAKS	0.00151573	-0.0558225	-0.0881513	[-0.1426221349220227, -0.033680375320807476]					DIA-NN	S5/S3	YEAST	LibraryFree	DDALib	5.29773e-110	-0.276558	-0.847879	[-0.9225197116694599, -0.7732377313288448]
LibraryFree	S4/S3	HUMAN	DIA-NN	Spectronaut	0.123668	-0.0241324	-0.0427725	[-0.09722319916901812, 0.011678139699195879]					DIA-NN	S5/S3	YEAST	DDALib	PublicLib	0.0357349	0.0254582	0.0766366	[0.005112742314677704, 0.148160460264276]
LibraryFree	S4/S3	HUMAN	Spectronaut	PEAKS	0.0762665	-0.0316901	-0.0492539	[-0.1037066072109587, 0.00519879034694639]					DIA-NN	S5/S3	YEAST	PublicLib	AlphaPeptDeep	4.29244e-74	0.219724	0.683125	[0.6095718659112522, 0.756678630445713]
LibraryFree	S4/S3	YEAST	DIA-NN	PEAKS	0.0384108	-0.0330432	-0.0816692	[-0.1589661842113259, -0.004372140032973301]					PEAKS	S1/S3	ECOLI	LibraryFree	AlphaPeptDeep	0.509648	0.0110078	0.0236886	[-0.04671915209597212, 0.09409634309276645]
LibraryFree	S4/S3	YEAST	DIA-NN	Spectronaut	0.395003	-0.0112996	-0.0335364	[-0.11080668794213355, 0.043733813557827766]					PEAKS	S1/S3	ECOLI	DDALib	AlphaPeptDeep	0.911822	-0.00185096	-0.00397825	[-0.0743835965678331, 0.06642709950439198]
LibraryFree	S4/S3	YEAST	Spectronaut	PEAKS	0.202945	-0.0217436	-0.0502045	[-0.12748151348157893, 0.02707246727714071]					PEAKS	S1/S3	ECOLI	LibraryFree	PublicLib	0.0264444	0.0380878	0.0797693	[0.009336076463557996, 0.1502026220317829]
LibraryFree	S5/S3	ECOLI	DIA-NN	PEAKS	1.23608e-14	-0.152467	-0.352579	[-0.4420363133186345, -0.2631211891410728]					PEAKS	S1/S3	ECOLI	LibraryFree	DDALib	0.45361	0.0128588	0.026923	[-0.04348548309159655, 0.09733145268572974]
LibraryFree	S5/S3	ECOLI	DIA-NN	Spectronaut	1.06609e-49	-0.25387	-0.691837	[-0.7832249742340961, -0.6004499552358887]					PEAKS	S1/S3	ECOLI	DDALib	PublicLib	0.141875	0.025229	0.0527759	[-0.01764161301081136, 0.12319345410325866]
LibraryFree	S5/S3	ECOLI	Spectronaut	PEAKS	1.80288e-06	0.101404	0.216936	[0.12790445850149612, 0.305966936472476]					PEAKS	S1/S3	ECOLI	PublicLib	AlphaPeptDeep	0.105164	-0.02708	-0.0582206	[-0.12864077434913468, 0.012199610315418954]
LibraryFree	S5/S3	HUMAN	DIA-NN	PEAKS	3.54291e-27	-0.260747	-0.30076	[-0.3553534340997435, -0.24616614887229063]					PEAKS	S1/S3	HUMAN	LibraryFree	AlphaPeptDeep	0.664397	-0.00663937	-0.0121772	[-0.06718749604312292, 0.042833035628426414]
LibraryFree	S5/S3	HUMAN	DIA-NN	Spectronaut	4.16497e-21	-0.220817	-0.262275	[-0.31679568433674143, -0.20775471194011694]					PEAKS	S1/S3	HUMAN	DDALib	AlphaPeptDeep	0.641132	-0.00695103	-0.0130829	[-0.06809325660534488, 0.04192743237640381]
LibraryFree	S5/S3	HUMAN	Spectronaut	PEAKS	0.0937043	-0.0399294	-0.0464347	[-0.10072963569211887, 0.007860172888751106]					PEAKS	S1/S3	HUMAN	LibraryFree	PublicLib	0.753032	0.00485416	0.00883134	[-0.04617868349706858, 0.06384136483221879]
LibraryFree	S5/S3	YEAST	DIA-NN	PEAKS	9.35367e-90	-0.33056	-0.815776	[-0.8949692776511861, -0.736583130996454]					PEAKS	S1/S3	HUMAN	LibraryFree	DDALib	0.983486	0.000311661	0.00058098	[-0.054428777039001494, 0.055590737318492]
LibraryFree	S5/S3	YEAST	DIA-NN	Spectronaut	1.31139e-50	-0.211263	-0.594021	[-0.6717725261025365, -0.5162697167454666]					PEAKS	S1/S3	HUMAN	DDALib	PublicLib	0.76263	0.0045425	0.00847727	[-0.04653272859484301, 0.06348727759445219]
LibraryFree	S5/S3	YEAST	Spectronaut	PEAKS	3.2945e-12	-0.119297	-0.271694	[-0.34813601029535923, -0.1952526981977678]					PEAKS	S1/S3	HUMAN	PublicLib	AlphaPeptDeep	0.452148	-0.0114935	-0.0211029	[-0.07611417393350364, 0.03390840025982477]
PublicLib	S1/S3	ECOLI	DIA-NN	PEAKS	0.0749495	0.0249389	0.0656901	[-0.006600533346293222, 0.13798066689457938]					PEAKS	S1/S3	YEAST	LibraryFree	AlphaPeptDeep	0.39734	-0.0242112	-0.0381467	[-0.12647353521195043, 0.05018004530557425]
PublicLib	S1/S3	ECOLI	DIA-NN	Spectronaut	2.09699e-34	0.150415	0.457211	[0.3840019393324243, 0.5304204468992129]					PEAKS	S1/S3	YEAST	DDALib	AlphaPeptDeep	0.259003	-0.0320461	-0.0508769	[-0.13920992689124473, 0.037456163313471194]
PublicLib	S1/S3	ECOLI	Spectronaut	PEAKS	2.40018e-16	-0.125476	-0.304208	[-0.376895661555265, -0.23151982547468097]					PEAKS	S1/S3	YEAST	LibraryFree	PublicLib	0.62149	0.0143382	0.0222517	[-0.06606978807197128, 0.11057319444462424]
PublicLib	S1/S3	HUMAN	DIA-NN	PEAKS	0.0608432	0.0320259	0.0628759	[-0.0028581188537890323, 0.12860997693468543]					PEAKS	S1/S3	YEAST	LibraryFree	DDALib	0.782304	0.0078349	0.0124527	[-0.07586688410194772, 0.1007723441951047]
PublicLib	S1/S3	HUMAN	DIA-NN	Spectronaut	1.71196e-07	0.0836276	0.175648	[0.10980359628279414, 0.24149241881477596]					PEAKS	S1/S3	YEAST	DDALib	PublicLib	0.821507	0.00650334	0.0101674	[-0.07815195069282721, 0.09848670690507391]
PublicLib	S1/S3	HUMAN	Spectronaut	PEAKS	0.0028792	-0.0516017	-0.1	[-0.16575900891161194, -0.034241263234170316]					PEAKS	S1/S3	YEAST	PublicLib	AlphaPeptDeep	0.184911	-0.0385495	-0.0597616	[-0.14810006758727123, 0.02857687260190779]
PublicLib	S1/S3	YEAST	DIA-NN	PEAKS	3.12371e-05	0.13269	0.270201	[0.14310768696077691, 0.39729458524717864]					PEAKS	S2/S3	ECOLI	LibraryFree	AlphaPeptDeep	0.635371	-0.0087088	-0.0171346	[-0.08795354517041376, 0.05368441096789647]
PublicLib	S1/S3	YEAST	DIA-NN	Spectronaut	0.192671	-0.0352879	-0.0841494	[-0.21072287053116254, 0.042424002426878465]					PEAKS	S2/S3	ECOLI	DDALib	AlphaPeptDeep	0.167443	0.0243833	0.0498901	[-0.02093854459267338, 0.12071884429538302]
PublicLib	S1/S3	YEAST	Spectronaut	PEAKS	1.85815e-07	0.167978	0.339165	[0.2117413459959682, 0.4665889752954918]					PEAKS	S2/S3	ECOLI	LibraryFree	PublicLib	0.929315	0.00165061	0.00320536	[-0.0676123642604387, 0.07402308390193618]
PublicLib	S2/S3	ECOLI	DIA-NN	PEAKS	0.849046	0.00294428	0.00716666	[-0.06662528411171847, 0.08095860549332448]					PEAKS	S2/S3	ECOLI	LibraryFree	DDALib	0.064221	-0.0330921	-0.0668908	[-0.1377282335847698, 0.003946726178499699]
PublicLib	S2/S3	ECOLI	DIA-NN	Spectronaut	8.59978e-05	0.05271	0.14807	[0.0741774134118099, 0.22196292421808794]					PEAKS	S2/S3	ECOLI	DDALib	PublicLib	0.0524941	0.0347427	0.0700885	[-0.0007509333937017193, 0.1409279027019577]
PublicLib	S2/S3	ECOLI	Spectronaut	PEAKS	0.00246556	-0.0497657	-0.114091	[-0.18794274083952917, -0.040239307650280956]					PEAKS	S2/S3	ECOLI	PublicLib	AlphaPeptDeep	0.573439	-0.0103594	-0.020344	[-0.09116350183498065, 0.05047551906426992]
PublicLib	S2/S3	HUMAN	DIA-NN	PEAKS	0.599503	0.00811677	0.0169983	[-0.04644361438175118, 0.08044011743896856]					PEAKS	S2/S3	HUMAN	LibraryFree	AlphaPeptDeep	0.996003	8.02775e-05	0.00014005	[-0.05465431837081677, 0.05493441880186588]
PublicLib	S2/S3	HUMAN	DIA-NN	Spectronaut	0.10113	0.0238033	0.0530764	[-0.010375458885467065, 0.11652831958076285]					PEAKS	S2/S3	HUMAN	DDALib	AlphaPeptDeep	0.679636	0.00643467	0.0115455	[-0.043249310649878275, 0.06634033938830394]
PublicLib	S2/S3	HUMAN	Spectronaut	PEAKS	0.315831	-0.0156865	-0.0324712	[-0.09591607528466409, 0.030973726262567107]					PEAKS	S2/S3	HUMAN	LibraryFree	PublicLib	0.630418	-0.00761183	-0.0134517	[-0.06824664133166974, 0.04134333505904633]
PublicLib	S2/S3	YEAST	DIA-NN	PEAKS	0.0326491	0.0404312	0.100851	[0.008345266473471044, 0.19335608108578223]					PEAKS	S2/S3	HUMAN	LibraryFree	DDALib	0.687689	-0.00635439	-0.0112389	[-0.06603367657312717, 0.04355592561228846]
PublicLib	S2/S3	YEAST	DIA-NN	Spectronaut	0.59454	-0.00874848	-0.0251098	[-0.11756011425054413, 0.06734049079836729]					PEAKS	S2/S3	HUMAN	DDALib	PublicLib	0.934799	-0.00125744	-0.00228717	[-0.05708155818731952, 0.052507214680741564]
PublicLib	S2/S3	YEAST	Spectronaut	PEAKS	0.0114204	0.0491797	0.119441	[0.0269117684275373, 0.21196987097683861]					PEAKS	S2/S3	HUMAN	PublicLib	AlphaPeptDeep	0.621847	0.00769211	0.0137899	[-0.04100516937745347, 0.06858487011510297]
PublicLib	S4/S3	ECOLI	DIA-NN	PEAKS	0.179454	0.0243052	0.060424	[-0.027780737006851033, 0.14862864233189976]					PEAKS	S2/S3	YEAST	LibraryFree	AlphaPeptDeep	0.314396	-0.0200524	-0.0386582	[-0.11396632618740073, 0.03664997499532287]
PublicLib	S4/S3	ECOLI	DIA-NN	Spectronaut	0.431045	-0.0120652	-0.0354344	[-0.1236259384340884, 0.05275703969423778]					PEAKS	S2/S3	YEAST	DDALib	AlphaPeptDeep	0.793326	-0.00491791	-0.0100665	[-0.08536813966473647, 0.06523504924269433]
PublicLib	S4/S3	ECOLI	Spectronaut	PEAKS	0.0567815	0.0363704	0.0857631	[-0.002462043416305959, 0.17398815407060947]					PEAKS	S2/S3	YEAST	LibraryFree	PublicLib	0.931673	-0.0017212	-0.00329436	[-0.07859552678187842, 0.0720068104490213]
PublicLib	S4/S3	HUMAN	DIA-NN	PEAKS	0.350421	-0.0177497	-0.0313749	[-0.09722645862290055, 0.03447661911657391]					PEAKS	S2/S3	YEAST	LibraryFree	DDALib	0.432275	-0.0151345	-0.0301751	[-0.10548051445471109, 0.0451302909390985]
PublicLib	S4/S3	HUMAN	DIA-NN	Spectronaut	0.0325862	0.0393751	0.0718272	[0.005958451786721025, 0.1376958850851127]					PEAKS	S2/S3	YEAST	DDALib	PublicLib	0.478472	0.0134133	0.0272337	[-0.04807092120649456, 0.10253829481646731]
PublicLib	S4/S3	HUMAN	Spectronaut	PEAKS	0.00367443	-0.0571248	-0.0976552	[-0.16354194575587386, -0.03176849889044964]					PEAKS	S2/S3	YEAST	PublicLib	AlphaPeptDeep	0.349565	-0.0183312	-0.0359446	[-0.1112518095194107, 0.039362586339725766]
PublicLib	S4/S3	YEAST	DIA-NN	PEAKS	0.798173	0.00447156	0.0111938	[-0.07459371508615571, 0.09698136750084417]					PEAKS	S4/S3	ECOLI	LibraryFree	AlphaPeptDeep	0.221372	-0.0232397	-0.0463805	[-0.12071083670571625, 0.02794976341644575]
PublicLib	S4/S3	YEAST	DIA-NN	Spectronaut	0.00155178	0.0475426	0.138706	[0.05281610744547029, 0.22459603319847765]					PEAKS	S4/S3	ECOLI	DDALib	AlphaPeptDeep	0.0611233	-0.0353973	-0.0710351	[-0.14537884386775388, 0.003308643302385783]
PublicLib	S4/S3	YEAST	Spectronaut	PEAKS	0.0181437	-0.0430711	-0.103498	[-0.1893421297556488, -0.017653562725755786]					PEAKS	S4/S3	ECOLI	LibraryFree	PublicLib	0.686213	0.00779725	0.0153207	[-0.05900071871377138, 0.0896420790182858]
PublicLib	S5/S3	ECOLI	DIA-NN	PEAKS	0.208268	0.0335574	0.0685844	[-0.038214990593610776, 0.17538378395328302]					PEAKS	S4/S3	ECOLI	LibraryFree	DDALib	0.522666	0.0121577	0.0242422	[-0.05008087894580344, 0.09856519770518513]
PublicLib	S5/S3	ECOLI	DIA-NN	Spectronaut	0.000658431	-0.0747826	-0.185995	[-0.2929932456472429, -0.07899604544580197]					PEAKS	S4/S3	ECOLI	DDALib	PublicLib	0.820314	-0.00436044	-0.00861368	[-0.08293432998759476, 0.06570697644928558]
PublicLib	S5/S3	ECOLI	Spectronaut	PEAKS	9.08167e-05	0.10834	0.213911	[0.10683854064110429, 0.3209843642257215]					PEAKS	S4/S3	ECOLI	PublicLib	AlphaPeptDeep	0.105707	-0.0310369	-0.0613643	[-0.13570209991857768, 0.012973495486986973]
PublicLib	S5/S3	HUMAN	DIA-NN	PEAKS	0.336706	-0.0250069	-0.0309941	[-0.09422366528732358, 0.03223553947910486]					PEAKS	S4/S3	HUMAN	LibraryFree	AlphaPeptDeep	0.223093	-0.0205087	-0.0340247	[-0.08875891408515123, 0.020709493681704175]
PublicLib	S5/S3	HUMAN	DIA-NN	Spectronaut	0.163845	0.0373479	0.0449203	[-0.01831352534183287, 0.10815403391608827]					PEAKS	S4/S3	HUMAN	DDALib	AlphaPeptDeep	0.0786877	-0.0288328	-0.0491093	[-0.10384779488219215, 0.005629191185216743]
PublicLib	S5/S3	HUMAN	Spectronaut	PEAKS	0.0247163	-0.0623547	-0.072474	[-0.13572056057310716, -0.009227442938513478]					PEAKS	S4/S3	HUMAN	LibraryFree	PublicLib	0.817551	-0.00386021	-0.00644221	[-0.06117259148091758, 0.04828818047918082]
PublicLib	S5/S3	YEAST	DIA-NN	PEAKS	0.27902	-0.0193535	-0.0448839	[-0.1261387470529256, 0.03637093849606747]					PEAKS	S4/S3	HUMAN	LibraryFree	DDALib	0.61536	0.00832411	0.0140307	[-0.040700224512683736, 0.06876161028941995]
PublicLib	S5/S3	YEAST	DIA-NN	Spectronaut	5.58362e-15	0.120461	0.326072	[0.24428895191813513, 0.40785438437882704]					PEAKS	S4/S3	HUMAN	DDALib	PublicLib	0.454586	-0.0121843	-0.0208826	[-0.07561434811699405, 0.03384912324547444]
PublicLib	S5/S3	YEAST	Spectronaut	PEAKS	1.22734e-13	-0.139815	-0.309279	[-0.3910079804388362, -0.22755022207997544]					PEAKS	S4/S3	HUMAN	PublicLib	AlphaPeptDeep	0.314826	-0.0166484	-0.0280701	[-0.08280301810606197, 0.026662860240351062]
													PEAKS	S4/S3	YEAST	LibraryFree	AlphaPeptDeep	0.0972794	-0.0310552	-0.0616035	[-0.1344133710164245, 0.011206300956128401]
													PEAKS	S4/S3	YEAST	DDALib	AlphaPeptDeep	0.00973249	-0.0472167	-0.0960753	[-0.16890985479532916, -0.023240745231296753]
													PEAKS	S4/S3	YEAST	LibraryFree	PublicLib	0.740105	0.00631789	0.0123207	[-0.06047251455878597, 0.08511401181223924]
													PEAKS	S4/S3	YEAST	LibraryFree	DDALib	0.384103	0.0161615	0.0323293	[-0.04046799460026183, 0.10512666044004279]
													PEAKS	S4/S3	YEAST	DDALib	PublicLib	0.59634	-0.00984363	-0.0196737	[-0.09246802086838223, 0.053120646051660905]
													PEAKS	S4/S3	YEAST	PublicLib	AlphaPeptDeep	0.0461974	-0.0373731	-0.0740717	[-0.1468892522573102, -0.0012541925346394311]
													PEAKS	S5/S3	ECOLI	LibraryFree	AlphaPeptDeep	0.307721	-0.0244454	-0.0429792	[-0.1255562390177824, 0.03959781574038072]
													PEAKS	S5/S3	ECOLI	DDALib	AlphaPeptDeep	0.0522976	-0.0466696	-0.0817967	[-0.16439874511435731, 0.0008052856912069556]
													PEAKS	S5/S3	ECOLI	LibraryFree	PublicLib	0.140843	0.0358633	0.0620595	[-0.020527856019469375, 0.14464687997235676]
													PEAKS	S5/S3	ECOLI	LibraryFree	DDALib	0.352162	0.0222243	0.0392026	[-0.043372852961703456, 0.12177799881658569]
													PEAKS	S5/S3	ECOLI	DDALib	PublicLib	0.576517	0.013639	0.0235301	[-0.05904026345174504, 0.10610044168538782]
													PEAKS	S5/S3	ECOLI	PublicLib	AlphaPeptDeep	0.0138876	-0.0603087	-0.103719	[-0.1863415520335417, -0.021095570548156584]
													PEAKS	S5/S3	HUMAN	LibraryFree	AlphaPeptDeep	0.292517	-0.022177	-0.0293046	[-0.08386784431987776, 0.025258692012854016]
													PEAKS	S5/S3	HUMAN	DDALib	AlphaPeptDeep	0.000145628	-0.0800556	-0.105815	[-0.16041362245199103, -0.051216606516258804]
													PEAKS	S5/S3	HUMAN	LibraryFree	PublicLib	0.12621	0.0320612	0.0425756	[-0.011990875382739727, 0.09714216623233163]
													PEAKS	S5/S3	HUMAN	LibraryFree	DDALib	0.00538502	0.0578786	0.0775044	[0.022923581989509015, 0.13208522155814773]
													PEAKS	S5/S3	HUMAN	DDALib	PublicLib	0.21802	-0.0258174	-0.034294	[-0.08885833671073631, 0.020270363615704272]
													PEAKS	S5/S3	HUMAN	PublicLib	AlphaPeptDeep	0.0106625	-0.0542382	-0.0711093	[-0.125686929474228, -0.01653176938451867]
													PEAKS	S5/S3	YEAST	LibraryFree	AlphaPeptDeep	0.158736	-0.0264511	-0.0518916	[-0.12405230793692264, 0.020269168722573047]
													PEAKS	S5/S3	YEAST	DDALib	AlphaPeptDeep	3.66393e-07	-0.0972442	-0.187632	[-0.25993916387224925, -0.11532481254717238]
													PEAKS	S5/S3	YEAST	LibraryFree	PublicLib	0.0485661	0.0376153	0.0726346	[0.00046223868498339316, 0.14480700500467653]
													PEAKS	S5/S3	YEAST	LibraryFree	DDALib	0.000151239	0.0707931	0.139658	[0.06742140912842019, 0.21189439737158405]
													PEAKS	S5/S3	YEAST	DDALib	PublicLib	0.0868845	-0.0331777	-0.0630431	[-0.13520956844780735, 0.00912346483354641]
													PEAKS	S5/S3	YEAST	PublicLib	AlphaPeptDeep	0.00101352	-0.0640665	-0.121108	[-0.19332277661514574, -0.04889336619569032]
													Spectronaut	S1/S3	ECOLI	directDIA	PublicLib	0.00136809	0.0432713	0.129929	[0.05038901695106332, 0.2094682589786138]
													Spectronaut	S1/S3	ECOLI	directDIA	DDALib	0.0905168	-0.022346	-0.0686464	[-0.14812558191930664, 0.010832878039368207]
													Spectronaut	S1/S3	ECOLI	DDALib	PublicLib	2.74e-06	0.0656173	0.190553	[0.11091740964782129, 0.27018930145894227]
													Spectronaut	S1/S3	HUMAN	directDIA	PublicLib	0.152254	0.0209219	0.0493627	[-0.01821375421208473, 0.11693907343508256]
													Spectronaut	S1/S3	HUMAN	directDIA	DDALib	0.117673	0.0222572	0.0539502	[-0.013628263316800927, 0.12152856650432611]
													Spectronaut	S1/S3	HUMAN	DDALib	PublicLib	0.928364	-0.0013353	-0.00309944	[-0.07066560389595376, 0.06446672689046155]
													Spectronaut	S1/S3	YEAST	directDIA	PublicLib	0.130699	-0.0419029	-0.0971357	[-0.22307350076958155, 0.028802130491527925]
													Spectronaut	S1/S3	YEAST	directDIA	DDALib	0.0407668	0.0567971	0.131556	[0.005556217541861613, 0.25755558917030097]
													Spectronaut	S1/S3	YEAST	DDALib	PublicLib	0.000512399	-0.0986999	-0.223854	[-0.35011156030984053, -0.09759717137071916]
													Spectronaut	S2/S3	ECOLI	directDIA	PublicLib	0.616942	0.00755109	0.020772	[-0.06061473399285648, 0.10215879591031544]
													Spectronaut	S2/S3	ECOLI	directDIA	DDALib	0.101782	-0.0239502	-0.0679696	[-0.14937764185195473, 0.013438490076288875]
													Spectronaut	S2/S3	ECOLI	DDALib	PublicLib	0.0408226	0.0315013	0.0849753	[0.003553988014752013, 0.1663965696527334]
													Spectronaut	S2/S3	HUMAN	directDIA	PublicLib	0.90847	0.00156219	0.00384435	[-0.061689596420286964, 0.06937828987876273]
													Spectronaut	S2/S3	HUMAN	directDIA	DDALib	0.309658	-0.0132347	-0.0339735	[-0.09951207017040792, 0.03156514959020832]
													Spectronaut	S2/S3	HUMAN	DDALib	PublicLib	0.294046	0.0147969	0.0350888	[-0.030450160151316727, 0.10062769053427571]
													Spectronaut	S2/S3	YEAST	directDIA	PublicLib	0.797489	-0.00416232	-0.0124635	[-0.10765041639264736, 0.0827234608743507]
													Spectronaut	S2/S3	YEAST	directDIA	DDALib	0.680317	0.00661163	0.0200135	[-0.07517493429829655, 0.11520186037442395]
													Spectronaut	S2/S3	YEAST	DDALib	PublicLib	0.517491	-0.010774	-0.0314383	[-0.1266301718078563, 0.06375361667015306]
													Spectronaut	S4/S3	ECOLI	directDIA	PublicLib	0.888129	0.00221417	0.00684482	[-0.08851029583318076, 0.1021999307268599]
													Spectronaut	S4/S3	ECOLI	directDIA	DDALib	0.855147	-0.00279051	-0.00888274	[-0.10423804554284868, 0.08647256304966239]
													Spectronaut	S4/S3	ECOLI	DDALib	PublicLib	0.755742	0.00500469	0.0151365	[-0.08021970337632855, 0.11049269561018982]
													Spectronaut	S4/S3	HUMAN	directDIA	PublicLib	0.894554	0.00228431	0.0045955	[-0.0633553622363729, 0.07254636521713027]
													Spectronaut	S4/S3	HUMAN	directDIA	DDALib	0.774791	-0.00472446	-0.00992	[-0.07787119411213071, 0.05803118980972385]
													Spectronaut	S4/S3	HUMAN	DDALib	PublicLib	0.690971	0.00700877	0.0137834	[-0.0541682282315471, 0.0817349335019393]
													Spectronaut	S4/S3	YEAST	directDIA	PublicLib	0.520197	0.00985053	0.0290995	[-0.059584770640557394, 0.11778384090522837]
													Spectronaut	S4/S3	YEAST	directDIA	DDALib	0.654671	-0.00678657	-0.0202403	[-0.10892217002644655, 0.06844159632501165]
													Spectronaut	S4/S3	YEAST	DDALib	PublicLib	0.291511	0.0166371	0.0477376	[-0.04095462387995361, 0.13642986084441056]
													Spectronaut	S5/S3	ECOLI	directDIA	PublicLib	0.452346	0.0152847	0.0424573	[-0.0682525763272589, 0.15316710335064884]
													Spectronaut	S5/S3	ECOLI	directDIA	DDALib	0.000149864	0.07977	0.214794	[0.10377778734639688, 0.3258100050136356]
													Spectronaut	S5/S3	ECOLI	DDALib	PublicLib	0.00283904	-0.0644853	-0.168903	[-0.27979748558813233, -0.05800834942800509]
													Spectronaut	S5/S3	HUMAN	directDIA	PublicLib	0.215481	0.0326822	0.0413757	[-0.024092036252454603, 0.10684345538237858]
													Spectronaut	S5/S3	HUMAN	directDIA	DDALib	0.651459	0.0114957	0.0150885	[-0.05037316906257132, 0.08055017799739513]
													Spectronaut	S5/S3	HUMAN	DDALib	PublicLib	0.428262	0.0211864	0.0264602	[-0.03900344900085111, 0.09192376403365268]
													Spectronaut	S5/S3	YEAST	directDIA	PublicLib	3.98061e-06	0.0741249	0.198999	[0.11444582158195066, 0.28355276265135443]
													Spectronaut	S5/S3	YEAST	directDIA	DDALib	0.325128	0.0161605	0.0423532	[-0.04200122381832965, 0.12670762860830775]
													Spectronaut	S5/S3	YEAST	DDALib	PublicLib	0.000478639	0.0579644	0.150521	[0.06605670796295494, 0.23498535145439126]

## Sheet: EntrapmentProteins
		DIA-NN				Spectronaut			PEAKS
		LibraryFree	DDALib	PublicLib	AlphaPeptDeep	directDIA	DDALib	PublicLib	LibraryFree	DDALib	PublicLib	AlphaPeptDeep
Library proteins
	Human	20251	3624	7109	20251	20251	3225	7746	20251	3767	7392	20251
	Yeast	6563	2306	4064	6563	6563	2386	4337	6563	2394	4194	6563
	E. coli	4459	725	2496	4459	4459	741	2616	4459	914	2572	4459
Average proteins per run
Sample group
Blank	Contaminant	33	0	28	45	57	14	19	16	0	0	23
Human	Organism-specific	1008	1519	1328	1066	1242	1603	755	1220	1308	1299	1086
	Wrong-organism	52	16	101	52	82	112	46	102	96	102	96
	Sample-specific (including contam)	1027	1523	1364	1088	1277	1625	766	1249	1336	1327	1112
	Entrapment (excluding contam)	33	12	65	30	47	90	35	73	68	74	70
	PI0	0.967489	0.773438	0.90121	0.965558	0.959574	0.746733	0.948409	0.960461	0.813054	0.907209	0.964798
	Error rate	0.08546	0.0132758	0.0854162	0.0735134	0.0966491	0.0796025	0.0876086	0.15048	0.0842214	0.10027	0.162116
Proteins ≥75% data completeness
Sample group
Human	Organism-specific	882	1346	1144	946	1086	1262	577	1026	1195	1134	993
	Wrong-organism	33	4	76	35	42	39	23	73	71	80	71
	Sample-specific (including contam)	895	1348	1174	961	1110	1273	584	1049	1216	1155	1013
	Entrapment (excluding contam)	20	2	46	20	18	28	16	50	50	59	51
	PI0	0.967489	0.773438	0.90121	0.965558	0.959574	0.746733	0.948409	0.960461	0.813054	0.907209	0.964798
	Error rate	0.0600017	0.00251584	0.0708039	0.0558532	0.0434461	0.0326459	0.0534663	0.123983	0.0686779	0.0922594	0.131212

## Sheet: EntrapmentPeptides
		DIA-NN				Spectronaut			PEAKS
		LibraryFree	DDALib	PublicLib	AlphaPeptDeep	directDIA	DDALib	PublicLib	LibraryFree	DDALib	PublicLib	AlphaPeptDeep
Library peptides
	Human	1362318	24277	86655	1362318	1362318	17939	89958	1362318	17861	81825	1362318
	Yeast	374353	15542	44891	374353	374353	13644	45419	374353	11832	42095	374353
	E. coli	163423	3922	35826	163423	163423	3004	34031	163423	2928	32842	163423
Average peptides per run
Sample group
Blank	Contaminant	106	0	62	140	133	22	40	26	0	0	46
Human	Organism-specific	4560	5678	6342	4714	5428	5891	2506	4368	4788	4938	4392
	Wrong-organism	85	18	161	89	115	142	60	51	35	43	46
	Sample-specific (including contam)	4599	5682	6415	4762	5483	5924	2522	4384	4804	4956	4407
	Entrapment (excluding contam)	46	14	88	41	60	109	44	35	19	25	31
	PI0	0.997604	0.871398	0.962055	0.997519	0.997143	0.830435	0.985262	0.997716	0.854206	0.968701	0.997704
	Error rate	0.0349063	0.00481317	0.0269952	0.0300861	0.0381362	0.0311709	0.0360236	0.0279206	0.0074372	0.0101709	0.0246235
Peptides ≥75% data completeness
Sample group
Human	Organism-specific	3442	4421	4611	3824	4369	3906	1278	2556	3181	3108	2715
	Wrong-organism	52	4	110	62	60	56	23	97	96	115	103
	Sample-specific (including contam)	3465	4423	4648	3854	4393	3918	1281	2582	3207	3137	2743
	Entrapment (excluding contam)	29	2	73	32	36	44	20	71	70	86	75
	PI0	0.997604	0.871398	0.962055	0.997519	0.997143	0.830435	0.985262	0.997716	0.854206	0.968701	0.997704
	Error rate	0.0292555	0.000885095	0.0308466	0.029023	0.028637	0.01916	0.0322957	0.0943413	0.0403269	0.054072	0.09382
