# Supplementary material for: Benchmarking informatics workflows for data-independent acquisition single-cell proteomics
Source: Nat Commun. 2025 Nov 21;16:10276. doi: 10.1038/s41467-025-65174-4 (PMC12639053; doi:10.1038/s41467-025-65174-4)
Supplement: Supplementary file 5 — Supplementary Data 3 [file 41467_2025_65174_MOESM5_ESM.zip]

Archive with 5 entries (5 files):
- FigSD3-[1-7] DIA-NN Varying SR.pdf
- FigSD3-[15-21] PEAKS Varying SR.pdf
- FigSD3-[22-28] SHAP Varying SR.txt
- FigSD3-[8-14] Spectronaut Varying SR.pdf
- SData3 Benchmarking Standards Abridged.xlsx
