# Supplementary material for: Benchmarking informatics workflows for data-independent acquisition single-cell proteomics
Source: Nat Commun. 2025 Nov 21;16:10276. doi: 10.1038/s41467-025-65174-4 (PMC12639053; doi:10.1038/s41467-025-65174-4)
Supplement: Supplementary file 5 — Supplementary Data 3 [file 41467_2025_65174_MOESM5_ESM.zip › FigSD3-[22-28] SHAP Varying SR.txt]

This is the abridged version of the Supplementary Data 3 file. Due to file size limitations, the complete version has been deposited in the ProteomeXchange Consortium via the iProX partner repository with the dataset identifier PXD056832 or IPX0009767000.
To access the full file, please visit: https://download.iprox.cn/IPX0009767000/IPX0009767001/SData3%20Benchmarking%20Standards%20Full.zip

The following figures are present in the full version file:	
FigSD3-[22-28]	SHAP explanations of the benchmarking results, with different sparsity reduction and comparison groups
