# Supplementary material for: Benchmarking informatics workflows for data-independent acquisition single-cell proteomics
Source: Nat Commun. 2025 Nov 21;16:10276. doi: 10.1038/s41467-025-65174-4 (PMC12639053; doi:10.1038/s41467-025-65174-4)
Supplement: Supplementary file 5 — Supplementary Data 3 [file 41467_2025_65174_MOESM5_ESM.zip › SData3 Benchmarking Standards Abridged.xlsx]

## Sheet: Description
Supplementary Data 3. Benchmarking results of different method combinations on the mixed-organism peptide standards
This is the abridged version of the Supplementary Data 3 file. Due to file size limitations, the complete version has been deposited in the ProteomeXchange Consortium via the iProX partner repository with the dataset identifier PXD056832 or IPX0009767000.
To access the full file, please visit: https://download.iprox.cn/IPX0009767000/IPX0009767001/SData3%20Benchmarking%20Standards%20Full.zip
Sheets
DIA-NN Abridged	Benchmarking performed on DIA-NN quantification results, using p-value < 0.05
Spectronaut Abridged	Benchmarking performed on Spectronaut quantification results, using p-value < 0.05
PEAKS Abridged	Benchmarking performed on PEAKS quantification results, using p-value < 0.05
	Results using other p-values are present in the full version file.
Columns
Average Rank	Rank based on the average metrics, separate for each p-value
ARI	Adjusted Rand index
Average pAUC	Average pAUC of all the comparison groups
Average Accuracy	Average accuracy of all the comparison groups
Average Precision	Average precision of all the comparison groups
Average Recall	Average recall of all the comparison groups
Average F1-Score	Average F1-score of all the comparison groups
[Group1]/[Group2] Rank	Rank of method combinations for the specified comparison group, separate for each p-value
[Group1]/[Group2] pAUC	Partial area under ROC curve
[Group1]/[Group2] TP	Number of true positive proteins
[Group1]/[Group2] TN	Number of true negative proteins
[Group1]/[Group2] FP	Number of false positive proteins
[Group1]/[Group2] FN	Number of false negative proteins
[Group1]/[Group2] Accuracy	(TP + TN) / (TP + TN + FP + FN)
[Group1]/[Group2] Precision	TP / (TP + FP)
[Group1]/[Group2] Recall	TP / (TP + FN)
[Group1]/[Group2] F1-Score	2 * Precision * Recall / (Precision + Recall)
[Batch1]/[Batch2] Up	Number of differential proteins between batches, fold change > 1
[Batch1]/[Batch2] Down	Number of differential proteins between batches, fold change < 1
Additional Supplementary Data Figures
FigSD3-[1-7]	Benchmarking performed on DIA-NN quantification results, with different sparsity reduction and comparison groups
FigSD3-[8-14]	Benchmarking performed on Spectronaut quantification results, with different sparsity reduction and comparison groups
FigSD3-[15-21]	Benchmarking performed on PEAKS quantification results, with different sparsity reduction and comparison groups
The following figures are present in the full version file:
FigSD3-[22-28]	SHAP explanations of the benchmarking results, with different sparsity reduction and comparison groups

## Sheet: DIA-NN Abridged
Sparsity Reduction	Missing Value Imputation	Normalization	Batch Correction	Statistical Test	p-value	Average Rank	ARI	Average pAUC	Average Accuracy	Average Precision	Average Recall	Average F1-Score	S4/S2 Rank	S4/S2 pAUC	S4/S2 TP	S4/S2 TN	S4/S2 FP	S4/S2 FN	S4/S2 Accuracy	S4/S2 Precision	S4/S2 Recall	S4/S2 F1-Score	S5/S1 Rank	S5/S1 pAUC	S5/S1 TP	S5/S1 TN	S5/S1 FP	S5/S1 FN	S5/S1 Accuracy	S5/S1 Precision	S5/S1 Recall	S5/S1 F1-Score	Batch1/Batch2 Up	Batch1/Batch2 Down	Batch2/Batch3 Up	Batch2/Batch3 Down	Batch1/Batch3 Up	Batch1/Batch3 Down
SR90	KNN	Sum	limma	DESeq2	0.05	1	1	0.086163	0.978613	0.95771	0.979275	0.968355	2	0.0808398	558	1122	29	21	0.971098	0.950596	0.963731	0.957118	1	0.0914861	576	1130	21	3	0.986127	0.964824	0.994819	0.979592	0	0	0	0	0	0
SR90	RowMedian	Sum	Combat-P	DESeq2	0.05	2	1	0.0833735	0.978324	0.956906	0.979275	0.967952	8	0.0800205	558	1120	31	21	0.969942	0.947368	0.963731	0.955479	2	0.0867264	576	1131	20	3	0.986705	0.966443	0.994819	0.980426	0	0	0	0	0	0
SR90	SoftImpute	Sum	Combat-NP	DESeq2	0.05	3	1	0.0835742	0.977168	0.952175	0.981002	0.966365	6	0.0803214	560	1118	33	19	0.969942	0.944351	0.967185	0.955631	4	0.086827	576	1127	24	3	0.984393	0.96	0.994819	0.977099	0	0	0	0	0	0
SR90	RowMedian	Sum	Combat-NP	DESeq2	0.05	4	1	0.0824251	0.978035	0.956103	0.979275	0.967544	11	0.0801518	558	1119	32	21	0.969364	0.945763	0.963731	0.954662	3	0.0846984	576	1131	20	3	0.986705	0.966443	0.994819	0.980426	0	0	0	0	0	0
SR90	SoftImpute	Sum	Combat-P	DESeq2	0.05	5	1	0.0798041	0.977457	0.952973	0.981002	0.966773	14	0.0762534	560	1119	32	19	0.97052	0.945946	0.967185	0.956447	5	0.0833547	576	1127	24	3	0.984393	0.96	0.994819	0.977099	0	0	0	0	0	0
SR90	RowMedian	Sum	limma	DESeq2	0.05	6	1	0.0793914	0.977746	0.956052	0.978411	0.967088	13	0.0786851	557	1120	31	22	0.969364	0.947279	0.962003	0.954584	6	0.0800978	576	1130	21	3	0.986127	0.964824	0.994819	0.979592	0	0	0	0	0	0
SR90	HalfRowMin	Sum	limma	DESeq2	0.05	7	1	0.0808863	0.972832	0.944903	0.97582	0.959981	15	0.0762557	554	1121	30	25	0.968208	0.94863	0.956822	0.952709	10	0.085517	576	1115	36	3	0.977457	0.941176	0.994819	0.967254	0	0	0	0	0	0
SR90	RowMean	Sum	Combat-P	DESeq2	0.05	8	1	0.0749382	0.978324	0.956906	0.979275	0.967952	12	0.0791975	558	1120	31	21	0.969942	0.947368	0.963731	0.955479	15	0.0706789	576	1131	20	3	0.986705	0.966443	0.994819	0.980426	0	0	0	0	0	0
SR90	RowMean	Sum	limma	DESeq2	0.05	9	1	0.0737836	0.978613	0.95848	0.978411	0.968318	4	0.0800078	557	1123	28	22	0.971098	0.952137	0.962003	0.957045	21	0.0675593	576	1130	21	3	0.986127	0.964824	0.994819	0.979592	0	0	0	0	0	0
SR90	KNN	Sum	Combat-NP	DESeq2	0.05	10	1	0.0735067	0.979191	0.957039	0.981865	0.96929	5	0.0793175	561	1120	31	18	0.971676	0.947635	0.968912	0.958155	20	0.0676959	576	1131	20	3	0.986705	0.966443	0.994819	0.980426	0	0	0	0	0	0
SR90	RowMedian	Median	limma	DESeq2	0.05	11	0.971737	0.0797868	0.977746	0.956052	0.978411	0.967088	19	0.0794623	557	1120	31	22	0.969364	0.947279	0.962003	0.954584	9	0.0801113	576	1130	21	3	0.986127	0.964824	0.994819	0.979592	0	0	0	0	0	0
SR75	KNN	Sum	limma	DESeq2	0.05	12	1	0.0756259	0.964371	0.938119	0.963235	0.950316	50	0.0660977	699	1310	47	49	0.954394	0.936997	0.934492	0.935743	13	0.0851541	742	1309	48	6	0.974347	0.939241	0.991979	0.964889	0	0	0	0	0	0
SR90	HalfRowMin	Median	limma	DESeq2	0.05	13	0.971737	0.0812652	0.972832	0.944903	0.97582	0.959981	20	0.0769984	554	1121	30	25	0.968208	0.94863	0.956822	0.952709	16	0.085532	576	1115	36	3	0.977457	0.941176	0.994819	0.967254	0	0	0	0	0	0
SR90	RowMean	Sum	Combat-NP	DESeq2	0.05	14	1	0.0730179	0.978324	0.956906	0.979275	0.967952	10	0.0798922	558	1120	31	21	0.969942	0.947368	0.963731	0.955479	23	0.0661436	576	1131	20	3	0.986705	0.966443	0.994819	0.980426	0	0	0	0	0	0
SR90	RowMedian	Unnormalized	Combat-P	DESeq2	0.05	15	0.945171	0.0826821	0.978324	0.956906	0.979275	0.967952	24	0.0794728	558	1120	31	21	0.969942	0.947368	0.963731	0.955479	7	0.0858914	576	1131	20	3	0.986705	0.966443	0.994819	0.980426	0	0	0	0	0	0
SR90	HalfRowMin	Sum	Combat-NP	DESeq2	0.05	16	0.971737	0.076749	0.973699	0.946456	0.976684	0.961243	23	0.0729703	555	1120	31	24	0.968208	0.947099	0.958549	0.95279	19	0.0805277	576	1118	33	3	0.979191	0.945813	0.994819	0.969697	0	0	0	0	0	0
SR90	RowMedian	Median	Combat-NP	DESeq2	0.05	17	0.942724	0.0812525	0.978035	0.956103	0.979275	0.967544	33	0.0786745	558	1119	32	21	0.969364	0.945763	0.963731	0.954662	8	0.0838304	576	1131	20	3	0.986705	0.966443	0.994819	0.980426	0	0	0	0	0	0
SR90	RowMedian	Unnormalized	limma	DESeq2	0.05	18	0.945171	0.0793862	0.977746	0.956052	0.978411	0.967088	28	0.0786648	557	1120	31	22	0.969364	0.947279	0.962003	0.954584	14	0.0801076	576	1130	21	3	0.986127	0.964824	0.994819	0.979592	0	0	0	0	0	0
SR90	RowMean	Median	Combat-P	DESeq2	0.05	19	0.942724	0.0804992	0.978324	0.956906	0.979275	0.967952	29	0.0794323	558	1120	31	21	0.969942	0.947368	0.963731	0.955479	12	0.0815661	576	1131	20	3	0.986705	0.966443	0.994819	0.980426	0	0	0	0	0	0
SR75	KNN	Sum	Combat-P	DESeq2	0.05	20	0.971737	0.0743705	0.963895	0.936898	0.963235	0.94969	75	0.0667558	699	1309	48	49	0.953919	0.935743	0.934492	0.935117	24	0.0819853	742	1308	49	6	0.973872	0.938053	0.991979	0.964263	0	0	0	0	0	0
SR90	RowMean	Unnormalized	limma	DESeq2	0.05	21	0.945171	0.0746936	0.978613	0.95848	0.978411	0.968318	22	0.079223	557	1123	28	22	0.971098	0.952137	0.962003	0.957045	26	0.0701643	576	1130	21	3	0.986127	0.964824	0.994819	0.979592	0	0	0	0	0	0
SR75	IterativeSVD	Sum	limma	DESeq2	0.05	22	0.971737	0.0752387	0.95962	0.927572	0.961898	0.944022	77	0.0670232	697	1310	47	51	0.953444	0.936828	0.931818	0.934316	29	0.0834542	742	1291	66	6	0.965796	0.918317	0.991979	0.953728	0	0	0	0	0	0
SR90	Zero	Sum	limma	DESeq2	0.05	22	1	0.0687579	0.976012	0.975764	0.951641	0.963234	43	0.0663844	526	1133	18	53	0.95896	0.966912	0.908463	0.936776	11	0.0711314	576	1142	9	3	0.993064	0.984615	0.994819	0.989691	5	4	0	0	3	0
SR75	KNN	Sum	Combat-NP	DESeq2	0.05	24	0.971737	0.0722652	0.964371	0.936984	0.964572	0.950401	69	0.0668405	701	1309	48	47	0.954869	0.935915	0.937166	0.93654	27	0.0776899	742	1308	49	6	0.973872	0.938053	0.991979	0.964263	0	0	0	0	0	0
SR66	KNN	Sum	limma	DESeq2	0.05	25	0.971737	0.0742551	0.955148	0.929842	0.946296	0.937458	121	0.0628733	733	1401	52	77	0.942996	0.933758	0.904938	0.919122	25	0.0856368	800	1389	64	10	0.9673	0.925926	0.987654	0.955795	0	0	0	0	0	0
SR75	IterativeSVD	Sum	Combat-NP	DESeq2	0.05	26	0.971737	0.072707	0.960333	0.928226	0.963235	0.945042	76	0.0665646	699	1310	47	49	0.954394	0.936997	0.934492	0.935743	39	0.0788494	742	1292	65	6	0.966271	0.919455	0.991979	0.954341	0	0	0	0	0	0
SR90	RowMedian	Unnormalized	Combat-NP	DESeq2	0.05	27	0.897406	0.0826746	0.978035	0.956103	0.979275	0.967544	71	0.0801751	558	1119	32	21	0.969364	0.945763	0.963731	0.954662	17	0.0851741	576	1131	20	3	0.986705	0.966443	0.994819	0.980426	0	0	0	0	0	0
SR90	KNN	Median	Combat-P	DESeq2	0.05	28	0.890029	0.0818808	0.979191	0.957031	0.981865	0.969283	65	0.0809186	561	1121	30	18	0.972254	0.949239	0.968912	0.958974	22	0.082843	576	1130	21	3	0.986127	0.964824	0.994819	0.979592	0	0	0	0	0	0
SR90	SoftImpute	Median	Combat-P	DESeq2	0.05	29	0.890029	0.0836177	0.977457	0.952973	0.981002	0.966773	74	0.0795516	560	1119	32	19	0.97052	0.945946	0.967185	0.956447	18	0.0876838	576	1127	24	3	0.984393	0.96	0.994819	0.977099	0	0	0	0	0	0
SR90	RowMean	Unnormalized	Combat-P	DESeq2	0.05	30	0.920374	0.0732944	0.978613	0.957711	0.979275	0.968362	47	0.0793198	558	1121	30	21	0.97052	0.94898	0.963731	0.956298	35	0.067269	576	1131	20	3	0.986705	0.966443	0.994819	0.980426	0	0	0	0	0	0
SR90	RowMean	Median	Combat-NP	DESeq2	0.05	31	0.915464	0.0736057	0.978324	0.956906	0.979275	0.967952	53	0.078511	558	1120	31	21	0.969942	0.947368	0.963731	0.955479	33	0.0687005	576	1131	20	3	0.986705	0.966443	0.994819	0.980426	0	0	0	0	0	0
SR75	IterativeSVD	Sum	Combat-P	DESeq2	0.05	32	0.971737	0.0704593	0.95962	0.927513	0.961898	0.944016	78	0.0669981	697	1309	48	51	0.952969	0.93557	0.931818	0.933691	58	0.0739205	742	1292	65	6	0.966271	0.919455	0.991979	0.954341	0	0	0	0	0	0
SR90	RowMedian	Unnormalized	Combat-P	limma-trend	0.05	33	0.945171	0.0766781	0.952601	0.892966	0.976684	0.932496	73	0.0722778	555	1100	51	24	0.956647	0.915842	0.958549	0.936709	86	0.0810784	576	1065	86	3	0.948555	0.870091	0.994819	0.928284	0	0	0	0	0	0
SR90	KNN	Unnormalized	limma	DESeq2	0.05	34	0.920374	0.0718595	0.978613	0.95771	0.979275	0.968355	38	0.0808046	558	1122	29	21	0.971098	0.950596	0.963731	0.957118	52	0.0629144	576	1130	21	3	0.986127	0.964824	0.994819	0.979592	0	0	0	0	0	0
SR90	RowMedian	Unnormalized	limma	limma-trend	0.05	35	0.945171	0.0756015	0.952601	0.892966	0.976684	0.932496	79	0.0710368	555	1100	51	24	0.956647	0.915842	0.958549	0.936709	91	0.0801661	576	1065	86	3	0.948555	0.870091	0.994819	0.928284	0	0	0	0	0	0
SR90	KNN	Sum	Combat-P	DESeq2	0.05	36	1	0.0632187	0.979191	0.957031	0.981865	0.969283	1	0.0808406	561	1121	30	18	0.972254	0.949239	0.968912	0.958974	73	0.0455968	576	1130	21	3	0.986127	0.964824	0.994819	0.979592	0	0	0	0	0	0
SR75	SoftImpute	Sum	Combat-NP	DESeq2	0.05	37	1	0.0661053	0.960333	0.929126	0.961898	0.94493	49	0.0667001	697	1307	50	51	0.952019	0.933066	0.931818	0.932441	69	0.0655105	742	1297	60	6	0.968646	0.925187	0.991979	0.957419	0	0	0	0	0	0
SR75	RowMedian	Sum	Combat-P	DESeq2	0.05	37	0.971737	0.0690338	0.961995	0.939869	0.953877	0.946544	96	0.0649824	685	1309	48	63	0.947268	0.934516	0.915775	0.925051	28	0.0730851	742	1314	43	6	0.976722	0.945223	0.991979	0.968037	0	0	0	0	0	0
SR75	HalfRowMin	Sum	limma	DESeq2	0.05	39	0.971737	0.0716979	0.952732	0.932893	0.935829	0.932891	168	0.059721	658	1323	34	90	0.941093	0.950867	0.879679	0.913889	31	0.0836749	742	1288	69	6	0.964371	0.91492	0.991979	0.951892	0	0	0	0	0	0
SR66	SoftImpute	Sum	Combat-P	DESeq2	0.05	40	0.945171	0.0732123	0.952939	0.921637	0.95	0.934847	124	0.0644694	735	1400	53	75	0.943438	0.932741	0.907407	0.9199	47	0.0819552	804	1374	79	6	0.962439	0.910532	0.992593	0.949793	0	0	0	0	0	0
SR75	RowMean	Median	limma	DESeq2	0.05	41	0.971737	0.0685557	0.961995	0.941662	0.951872	0.946391	101	0.0645568	682	1312	45	66	0.947268	0.938102	0.911765	0.924746	30	0.0725546	742	1314	43	6	0.976722	0.945223	0.991979	0.968037	0	0	0	0	0	0
SR90	RowMean	Unnormalized	limma	limma-trend	0.05	42	0.945171	0.0746858	0.952601	0.893655	0.97582	0.932443	81	0.0702408	554	1101	50	25	0.956647	0.917219	0.956822	0.936602	101	0.0791307	576	1065	86	3	0.948555	0.870091	0.994819	0.928284	0	0	0	0	0	0
SR75	KNN	Median	limma	DESeq2	0.05	43	0.897406	0.0759205	0.964371	0.938119	0.963235	0.950316	133	0.0666917	699	1310	47	49	0.954394	0.936997	0.934492	0.935743	32	0.0851492	742	1309	48	6	0.974347	0.939241	0.991979	0.964889	0	0	0	0	0	0
SR90	KNN	Unnormalized	limma	limma-trend	0.05	44	0.920374	0.0794353	0.951156	0.889599	0.976684	0.93061	97	0.0715583	555	1099	52	24	0.956069	0.914333	0.958549	0.935919	75	0.0873124	576	1061	90	3	0.946243	0.864865	0.994819	0.925301	0	0	0	0	0	0
SR90	RowMean	Unnormalized	Combat-NP	DESeq2	0.05	44	0.897406	0.0731515	0.978324	0.956906	0.979275	0.967952	68	0.0801106	558	1120	31	21	0.969942	0.947368	0.963731	0.955479	48	0.0661923	576	1131	20	3	0.986705	0.966443	0.994819	0.980426	0	0	0	0	0	0
SR90	KNN	Median	limma	DESeq2	0.05	44	0.971737	0.0653802	0.978613	0.95771	0.979275	0.968355	16	0.0808346	558	1122	29	21	0.971098	0.950596	0.963731	0.957118	74	0.0499258	576	1130	21	3	0.986127	0.964824	0.994819	0.979592	0	0	0	0	0	0
SR75	IterativeSVD	Unnormalized	limma	DESeq2	0.05	47	0.897406	0.0771386	0.95962	0.927572	0.961898	0.944022	138	0.0664262	697	1310	47	51	0.953444	0.936828	0.931818	0.934316	43	0.0878511	742	1291	66	6	0.965796	0.918317	0.991979	0.953728	0	0	0	0	0	0
SR75	SoftImpute	Sum	Combat-P	DESeq2	0.05	48	1	0.0650548	0.959145	0.92837	0.959225	0.94319	48	0.0672035	693	1307	50	55	0.950119	0.932705	0.926471	0.929577	84	0.0629061	742	1296	61	6	0.968171	0.924035	0.991979	0.956802	0	0	0	0	0	0
SR66	KNN	Sum	Combat-P	DESeq2	0.05	49	0.920374	0.0739538	0.955811	0.929913	0.948148	0.938471	149	0.0638131	736	1400	53	74	0.94388	0.932826	0.908642	0.920575	38	0.0840946	800	1390	63	10	0.967742	0.926999	0.987654	0.956366	0	0	0	0	0	0
SR90	IterativeSVD	Sum	Combat-P	DESeq2	0.05	49	0.971737	0.0658716	0.976301	0.949794	0.981002	0.965121	18	0.0778267	560	1119	32	19	0.97052	0.945946	0.967185	0.956447	78	0.0539165	576	1123	28	3	0.982081	0.953642	0.994819	0.973795	0	0	0	0	0	0
SR66	IterativeSVD	Sum	Combat-NP	DESeq2	0.05	51	0.920374	0.0742098	0.952497	0.916105	0.955556	0.934766	144	0.0640794	744	1396	57	66	0.945647	0.928839	0.918519	0.92365	62	0.0843402	804	1367	86	6	0.959346	0.903371	0.992593	0.945882	0	0	0	0	0	0
SR90	RowMean	Unnormalized	Combat-P	limma-trend	0.05	52	0.920374	0.0759946	0.952312	0.893586	0.974957	0.931993	95	0.0721457	553	1101	50	26	0.956069	0.917081	0.955095	0.935702	109	0.0798435	576	1065	86	3	0.948555	0.870091	0.994819	0.928284	0	0	0	0	0	0
SR75	KNN	Median	Combat-NP	DESeq2	0.05	53	0.897406	0.0740232	0.964846	0.937651	0.965241	0.951069	132	0.0663602	702	1310	47	46	0.955819	0.93725	0.938503	0.937876	40	0.0816863	742	1308	49	6	0.973872	0.938053	0.991979	0.964263	0	0	0	0	0	0
SR90	KNN	Unnormalized	limma	t-test	0.05	54	0.920374	0.0749829	0.95289	0.89487	0.97582	0.932939	107	0.0664872	554	1106	45	25	0.959538	0.924875	0.956822	0.940577	98	0.0834785	576	1061	90	3	0.946243	0.864865	0.994819	0.925301	0	0	0	0	0	0
SR90	IterativeSVD	QN	Combat-P	DESeq2	0.05	55	1	0.0626327	0.97052	0.935682	0.979275	0.956903	27	0.065079	558	1114	37	21	0.966474	0.937815	0.963731	0.950596	72	0.0601865	576	1110	41	3	0.974566	0.933549	0.994819	0.963211	0	0	0	0	0	0
SR75	IterativeSVD	Median	Combat-P	DESeq2	0.05	56	0.897406	0.0751717	0.95962	0.926987	0.962567	0.944066	131	0.0672764	698	1309	48	50	0.953444	0.935657	0.933155	0.934404	67	0.083067	742	1291	66	6	0.965796	0.918317	0.991979	0.953728	0	0	0	0	0	0
SR75	RowMean	Median	Combat-NP	DESeq2	0.05	57	0.945171	0.0678986	0.96342	0.944771	0.95254	0.948335	117	0.0645864	683	1313	44	65	0.948219	0.939477	0.913102	0.926102	36	0.0712108	742	1318	39	6	0.978622	0.950064	0.991979	0.970569	0	0	0	0	0	0
SR90	SoftImpute	Unnormalized	limma	limma-trend	0.05	58	0.897406	0.0804786	0.950867	0.888847	0.976684	0.930216	116	0.0724083	555	1098	53	24	0.955491	0.912829	0.958549	0.935131	95	0.0885488	576	1061	90	3	0.946243	0.864865	0.994819	0.925301	0	0	0	0	0	0
SR66	KNN	Sum	Combat-NP	DESeq2	0.05	59	0.897406	0.0737648	0.956916	0.932163	0.948765	0.939955	167	0.0636984	737	1401	52	73	0.944764	0.934094	0.909877	0.921826	46	0.0838312	800	1393	60	10	0.969068	0.930233	0.987654	0.958084	0	0	0	0	0	0
SR75	RowMean	Sum	Combat-P	DESeq2	0.05	60	0.945171	0.0675454	0.962233	0.942788	0.951203	0.946662	125	0.0639371	681	1311	46	67	0.946318	0.936726	0.910428	0.92339	37	0.0711536	742	1317	40	6	0.978147	0.948849	0.991979	0.969935	0	0	0	0	0	0
SR90	RowMedian	QN	limma	DESeq2	0.05	61	1	0.0605398	0.971387	0.940193	0.976684	0.957988	40	0.0641516	555	1117	34	24	0.966474	0.942275	0.958549	0.950342	77	0.056928	576	1113	38	3	0.976301	0.938111	0.994819	0.965633	0	0	0	0	0	0
SR66	KNN	Unnormalized	Combat-P	DESeq2	0.05	62	0.897406	0.073594	0.955369	0.929334	0.947531	0.937847	174	0.063409	735	1400	53	75	0.943438	0.932741	0.907407	0.9199	55	0.083779	800	1389	64	10	0.9673	0.925926	0.987654	0.955795	0	0	0	0	0	0
SR90	SoftImpute	Unnormalized	limma	t-test	0.05	63	0.897406	0.0750376	0.95289	0.89487	0.97582	0.932939	123	0.066629	554	1106	45	25	0.959538	0.924875	0.956822	0.940577	114	0.0834462	576	1061	90	3	0.946243	0.864865	0.994819	0.925301	0	0	0	0	0	0
SR90	RowMedian	Unnormalized	limma	t-test	0.05	63	0.945171	0.068265	0.954335	0.898256	0.97582	0.93483	87	0.0662246	554	1107	44	25	0.960116	0.926421	0.956822	0.941376	145	0.0703053	576	1065	86	3	0.948555	0.870091	0.994819	0.928284	0	0	0	0	0	0
SR90	RowMean	QN	limma	DESeq2	0.05	65	1	0.0596924	0.971676	0.940958	0.976684	0.958393	51	0.0634621	555	1117	34	24	0.966474	0.942275	0.958549	0.950342	76	0.0559227	576	1114	37	3	0.976879	0.939641	0.994819	0.966443	0	0	0	0	0	0
SR75	RowMean	Unnormalized	limma	DESeq2	0.05	66	0.920374	0.0685722	0.962233	0.942308	0.951872	0.946705	134	0.0645647	682	1313	44	66	0.947743	0.939394	0.911765	0.925373	45	0.0725797	742	1314	43	6	0.976722	0.945223	0.991979	0.968037	0	0	0	0	0	0
SR90	RowMedian	Unnormalized	Combat-NP	limma-trend	0.05	67	0.897406	0.0752424	0.952601	0.893555	0.97582	0.932422	114	0.0721165	554	1100	51	25	0.956069	0.915702	0.956822	0.935811	134	0.0783684	576	1066	85	3	0.949133	0.871407	0.994819	0.929032	0	0	0	0	0	0
SR75	RowMedian	Median	limma	DESeq2	0.05	68	0.920374	0.0683569	0.96247	0.941232	0.953877	0.947166	130	0.0648829	685	1313	44	63	0.949169	0.939643	0.915775	0.927556	56	0.0718309	742	1312	45	6	0.975772	0.942821	0.991979	0.966775	0	0	0	0	0	0
SR90	RowMedian	Unnormalized	Combat-P	t-test	0.05	69	0.945171	0.0682335	0.953757	0.89742	0.974957	0.93398	86	0.0666005	553	1106	45	26	0.95896	0.924749	0.955095	0.939677	152	0.0698664	576	1065	86	3	0.948555	0.870091	0.994819	0.928284	0	0	0	0	0	0
SR75	KNN	Unnormalized	Combat-P	DESeq2	0.05	70	0.876317	0.0755902	0.963895	0.937449	0.962567	0.949647	160	0.0670075	698	1309	48	50	0.953444	0.935657	0.933155	0.934404	53	0.0841729	742	1309	48	6	0.974347	0.939241	0.991979	0.964889	0	0	0	0	0	0
SR90	RowMean	Unnormalized	Combat-NP	limma-trend	0.05	71	0.897406	0.0747443	0.952023	0.893415	0.974093	0.931521	118	0.0720182	552	1100	51	27	0.954913	0.915423	0.953368	0.93401	144	0.0774704	576	1066	85	3	0.949133	0.871407	0.994819	0.929032	0	0	0	0	0	0
SR75	KNN	Unnormalized	limma	DESeq2	0.05	72	0.876317	0.0751097	0.964371	0.938119	0.963235	0.950316	182	0.0643573	699	1310	47	49	0.954394	0.936997	0.934492	0.935743	43	0.085862	742	1309	48	6	0.974347	0.939241	0.991979	0.964889	0	0	0	0	0	0
SR75	HalfRowMin	Median	limma	DESeq2	0.05	73	0.920374	0.0703596	0.952969	0.933458	0.935829	0.933196	222	0.0596713	658	1323	34	90	0.941093	0.950867	0.879679	0.913889	59	0.0810479	742	1289	68	6	0.964846	0.916049	0.991979	0.952503	0	0	0	0	0	0
SR66	RowMedian	Sum	Combat-NP	DESeq2	0.05	74	0.971737	0.0649665	0.953822	0.937289	0.933333	0.934562	177	0.0608384	712	1404	49	98	0.935042	0.935611	0.879012	0.906429	56	0.0690946	800	1401	52	10	0.972603	0.938967	0.987654	0.962696	0	0	0	0	0	0
SR90	RowMean	Unnormalized	limma	t-test	0.05	75	0.945171	0.0677777	0.953468	0.897357	0.974093	0.93353	90	0.0661976	552	1106	45	27	0.958382	0.924623	0.953368	0.938776	156	0.0693577	576	1065	86	3	0.948555	0.870091	0.994819	0.928284	0	0	0	0	0	0
SR90	IterativeSVD	QN	Combat-NP	DESeq2	0.05	76	0.971737	0.0619136	0.969942	0.934111	0.979275	0.956095	62	0.0649304	558	1112	39	21	0.965318	0.934673	0.963731	0.94898	106	0.0588967	576	1110	41	3	0.974566	0.933549	0.994819	0.963211	0	0	0	0	0	0
SR66	RowMedian	Sum	limma	DESeq2	0.05	77	0.971737	0.0648522	0.95338	0.93683	0.932716	0.933887	178	0.0608341	710	1406	47	100	0.935042	0.937913	0.876543	0.90619	64	0.0688703	801	1398	55	9	0.971719	0.935748	0.988889	0.961585	0	0	0	0	0	0
SR66	SoftImpute	Sum	limma	DESeq2	0.05	78	0.897406	0.0714966	0.953601	0.923189	0.95	0.93569	163	0.0642124	735	1400	53	75	0.943438	0.932741	0.907407	0.9199	99	0.0787808	804	1377	76	6	0.963765	0.913636	0.992593	0.951479	0	0	0	0	0	0
SR66	RowMean	Sum	limma	DESeq2	0.05	79	1	0.0621178	0.952497	0.939817	0.926543	0.932272	157	0.0599216	704	1407	46	106	0.932833	0.938667	0.869136	0.902564	61	0.0643139	797	1403	50	13	0.972161	0.940968	0.983951	0.961979	0	0	0	0	0	0
SR90	SoftImpute	Sum	limma	DESeq2	0.05	80	1	0.056919	0.977168	0.953691	0.979275	0.966285	8	0.0794128	558	1121	30	21	0.97052	0.94898	0.963731	0.956298	194	0.0344253	576	1126	25	3	0.983815	0.958403	0.994819	0.976271	0	0	0	0	0	0
SR66	SoftImpute	Sum	Combat-NP	DESeq2	0.05	81	0.945171	0.0657524	0.953601	0.921148	0.952469	0.9359	120	0.064523	739	1398	55	71	0.944322	0.93073	0.912346	0.921446	119	0.0669819	804	1375	78	6	0.962881	0.911565	0.992593	0.950355	0	0	0	0	0	0
SR90	KNN	Unnormalized	Combat-NP	limma-trend	0.05	82	0.876317	0.0799177	0.952023	0.890875	0.977547	0.931782	145	0.0728075	556	1098	53	23	0.956069	0.912972	0.960276	0.936027	121	0.087028	576	1064	87	3	0.947977	0.868778	0.994819	0.927536	0	0	0	0	0	0
SR66	IterativeSVD	Sum	limma	DESeq2	0.05	83	0.876317	0.0761084	0.952497	0.917499	0.953704	0.934598	209	0.0641257	741	1396	57	69	0.944322	0.928571	0.914815	0.921642	89	0.0880911	804	1370	83	6	0.960672	0.906426	0.992593	0.947555	0	0	0	0	0	0
SR90	IterativeSVD	Sum	limma	DESeq2	0.05	84	1	0.0568999	0.975723	0.949703	0.979275	0.964229	7	0.0810867	558	1119	32	21	0.969364	0.945763	0.963731	0.954662	245	0.0327132	576	1123	28	3	0.982081	0.953642	0.994819	0.973795	0	0	0	0	0	0
SR90	SoftImpute	Unnormalized	Combat-NP	limma-trend	0.05	85	0.876317	0.0800014	0.951445	0.890149	0.976684	0.93096	148	0.0729395	555	1098	53	24	0.955491	0.912829	0.958549	0.935131	124	0.0870633	576	1063	88	3	0.947399	0.86747	0.994819	0.92679	0	0	0	0	0	0
SR90	HalfRowMin	Sum	Combat-P	DESeq2	0.05	85	0.971737	0.0599212	0.974277	0.948117	0.976684	0.962065	21	0.0747792	555	1123	28	24	0.969942	0.951973	0.958549	0.95525	149	0.0450633	576	1117	34	3	0.978613	0.944262	0.994819	0.968881	0	0	0	0	0	0
SR75	RowMedian	Sum	Combat-NP	DESeq2	0.05	87	0.920374	0.0659166	0.963183	0.941874	0.955214	0.948207	136	0.0642854	687	1312	45	61	0.949644	0.938525	0.918449	0.928378	71	0.0675479	742	1314	43	6	0.976722	0.945223	0.991979	0.968037	0	0	0	0	0	0
SR75	SoftImpute	Unnormalized	Combat-NP	DESeq2	0.05	88	0.876317	0.0733282	0.96057	0.929171	0.962567	0.945287	157	0.0672572	698	1307	50	50	0.952494	0.933155	0.933155	0.933155	105	0.0793992	742	1297	60	6	0.968646	0.925187	0.991979	0.957419	0	0	0	0	0	0
SR75	RowMean	Sum	limma	DESeq2	0.05	88	0.897406	0.068549	0.962233	0.942308	0.951872	0.946705	152	0.0645608	682	1313	44	66	0.947743	0.939394	0.911765	0.925373	65	0.0725373	742	1314	43	6	0.976722	0.945223	0.991979	0.968037	0	0	0	0	0	0
SR90	IterativeSVD	Sum	Combat-NP	DESeq2	0.05	90	1	0.0563188	0.97659	0.949834	0.981865	0.965571	3	0.0803244	561	1118	33	18	0.97052	0.944444	0.968912	0.956522	242	0.0323133	576	1124	27	3	0.982659	0.955224	0.994819	0.974619	0	0	0	0	0	0
SR90	KNN	Median	limma	limma-trend	0.05	91	0.971737	0.0779982	0.924277	0.839419	0.974957	0.898857	32	0.0746186	555	1107	44	24	0.960694	0.926544	0.958549	0.942275	153	0.0813778	574	962	189	5	0.887861	0.752294	0.991364	0.85544	0	0	0	0	0	0
SR90	IterativeSVD	Unnormalized	Combat-NP	limma-trend	0.05	91	0.876317	0.0798754	0.950578	0.886849	0.978411	0.929954	146	0.073001	557	1096	55	22	0.955491	0.910131	0.962003	0.935348	131	0.0867497	576	1060	91	3	0.945665	0.863568	0.994819	0.924559	0	0	0	0	0	0
SR75	SoftImpute	Unnormalized	limma	DESeq2	0.05	93	0.876317	0.0730745	0.960095	0.930249	0.959893	0.944481	164	0.0671833	694	1309	48	54	0.951544	0.93531	0.927807	0.931544	107	0.0789657	742	1297	60	6	0.968646	0.925187	0.991979	0.957419	0	0	0	0	0	0
SR75	SoftImpute	Sum	limma	DESeq2	0.05	93	0.897406	0.0684109	0.960333	0.930292	0.960561	0.94484	139	0.0666439	695	1309	48	53	0.952019	0.935397	0.929144	0.93226	117	0.0701778	742	1297	60	6	0.968646	0.925187	0.991979	0.957419	0	0	0	0	0	0
SR90	RowMean	Unnormalized	Combat-P	t-test	0.05	95	0.920374	0.0681505	0.953179	0.897294	0.97323	0.933078	111	0.0665517	551	1106	45	28	0.957803	0.924497	0.951641	0.937872	176	0.0697494	576	1065	86	3	0.948555	0.870091	0.994819	0.928284	0	0	0	0	0	0
SR66	HalfRowMin	Sum	limma	DESeq2	0.05	96	0.945171	0.0695294	0.944543	0.927921	0.918519	0.920811	357	0.05624	684	1415	38	126	0.92753	0.947368	0.844444	0.89295	50	0.0828189	804	1372	81	6	0.961555	0.908475	0.992593	0.948673	0	0	0	0	0	0
SR75	SoftImpute	Median	limma	DESeq2	0.05	97	0.897406	0.068402	0.960095	0.930249	0.959893	0.944481	141	0.0666233	694	1309	48	54	0.951544	0.93531	0.927807	0.931544	116	0.0701808	742	1297	60	6	0.968646	0.925187	0.991979	0.957419	0	0	0	0	0	0
SR75	RowMean	Sum	Combat-NP	DESeq2	0.05	98	0.897406	0.0677887	0.963658	0.944246	0.953877	0.948745	153	0.0638987	685	1313	44	63	0.949169	0.939643	0.915775	0.927556	60	0.0716787	742	1317	40	6	0.978147	0.948849	0.991979	0.969935	0	0	0	0	0	0
SR66	IterativeSVD	Unnormalized	limma	DESeq2	0.05	99	0.866478	0.0756039	0.952276	0.916988	0.953704	0.934319	214	0.0641151	741	1396	57	69	0.944322	0.928571	0.914815	0.921642	102	0.0870927	804	1369	84	6	0.96023	0.905405	0.992593	0.946996	0	0	0	0	0	0
SR75	HalfRowMin	Sum	Combat-NP	DESeq2	0.05	100	0.897406	0.0691431	0.954394	0.933787	0.93984	0.935462	238	0.0588166	664	1324	33	84	0.944418	0.952654	0.887701	0.919031	90	0.0794696	742	1288	69	6	0.964371	0.91492	0.991979	0.951892	0	0	0	0	0	0
SR90	RowMedian	Unnormalized	limma	Wilcox	0.05	101	0.945171	0.0651206	0.953179	0.896584	0.974093	0.933131	100	0.0651697	552	1105	46	27	0.957803	0.923077	0.953368	0.937978	191	0.0650714	576	1065	86	3	0.948555	0.870091	0.994819	0.928284	0	0	0	0	0	0
SR90	KNN	Unnormalized	limma	Wilcox	0.05	102	0.920374	0.0678835	0.952312	0.893216	0.97582	0.932116	114	0.0655659	554	1103	48	25	0.957803	0.920266	0.956822	0.938188	178	0.070201	576	1062	89	3	0.946821	0.866165	0.994819	0.926045	0	0	0	0	0	0
SR75	IterativeSVD	Median	Combat-NP	DESeq2	0.05	103	0.866478	0.0724024	0.96057	0.928796	0.963235	0.945349	166	0.0670247	699	1310	47	49	0.954394	0.936997	0.934492	0.935743	120	0.07778	742	1293	64	6	0.966746	0.920596	0.991979	0.954955	0	0	0	0	0	0
SR90	SoftImpute	Median	limma	DESeq2	0.05	104	0.971737	0.0581435	0.977168	0.953691	0.979275	0.966285	17	0.0809974	558	1121	30	21	0.97052	0.94898	0.963731	0.956298	231	0.0352896	576	1126	25	3	0.983815	0.958403	0.994819	0.976271	0	0	0	0	0	0
SR90	HalfRowMin	QN	Combat-NP	DESeq2	0.05	105	0.971737	0.0590175	0.968497	0.933172	0.97582	0.953901	105	0.0615534	554	1113	38	25	0.963584	0.935811	0.956822	0.9462	118	0.0564816	576	1108	43	3	0.97341	0.930533	0.994819	0.961603	0	0	0	0	0	0
SR90	IterativeSVD	Unnormalized	Combat-P	DESeq2	0.05	106	0.857143	0.0861859	0.97659	0.950585	0.981002	0.965533	162	0.081215	560	1119	32	19	0.97052	0.945946	0.967185	0.956447	42	0.0911567	576	1124	27	3	0.982659	0.955224	0.994819	0.974619	0	0	0	0	0	0
SR90	SoftImpute	Unnormalized	Combat-P	DESeq2	0.05	107	0.857143	0.0827421	0.977457	0.952973	0.981002	0.966773	168	0.0795306	560	1119	32	19	0.97052	0.945946	0.967185	0.956447	49	0.0859536	576	1127	24	3	0.984393	0.96	0.994819	0.977099	0	0	0	0	0	0
SR90	RowMean	Unnormalized	limma	Wilcox	0.05	108	0.945171	0.0646157	0.95289	0.896519	0.97323	0.932679	103	0.0651682	551	1105	46	28	0.957225	0.922948	0.951641	0.937075	197	0.0640631	576	1065	86	3	0.948555	0.870091	0.994819	0.928284	0	0	0	0	0	0
SR75	IterativeSVD	Unnormalized	Combat-NP	DESeq2	0.05	109	0.876317	0.0707194	0.96057	0.928796	0.963235	0.945349	153	0.0673129	699	1310	47	49	0.954394	0.936997	0.934492	0.935743	140	0.0741259	742	1293	64	6	0.966746	0.920596	0.991979	0.954955	0	0	0	0	0	0
SR90	SoftImpute	Median	limma	limma-trend	0.05	110	0.971737	0.0767325	0.921387	0.834553	0.974957	0.895694	30	0.0747319	555	1107	44	24	0.960694	0.926544	0.958549	0.942275	189	0.0787331	574	952	199	5	0.882081	0.742561	0.991364	0.849112	0	0	0	0	0	0
SR90	IterativeSVD	QN	limma	DESeq2	0.05	111	0.920374	0.0626275	0.970809	0.93867	0.976684	0.95718	110	0.0642747	555	1117	34	24	0.966474	0.942275	0.958549	0.950342	121	0.0609802	576	1111	40	3	0.975145	0.935065	0.994819	0.964017	0	0	0	0	0	0
SR75	RowMedian	Unnormalized	Combat-NP	DESeq2	0.05	112	0.876317	0.0698229	0.963183	0.941874	0.955214	0.948207	185	0.064875	687	1312	45	61	0.949644	0.938525	0.918449	0.928378	80	0.0747707	742	1314	43	6	0.976722	0.945223	0.991979	0.968037	0	0	0	0	0	0
SR75	RowMedian	Unnormalized	Combat-P	DESeq2	0.05	113	0.876317	0.0697544	0.962233	0.939914	0.954545	0.946906	186	0.0650593	686	1309	48	62	0.947743	0.934605	0.917112	0.925776	85	0.0744496	742	1314	43	6	0.976722	0.945223	0.991979	0.968037	0	0	0	0	0	0
SR75	RowMedian	Median	Combat-P	DESeq2	0.05	114	0.876317	0.0698488	0.961758	0.939268	0.953877	0.946228	184	0.0652765	685	1309	48	63	0.947268	0.934516	0.915775	0.925051	87	0.074421	742	1313	44	6	0.976247	0.94402	0.991979	0.967405	0	0	0	0	0	0
SR66	KNN	Unnormalized	limma	DESeq2	0.05	114	0.876317	0.0710329	0.955148	0.929291	0.946914	0.937509	240	0.0623601	734	1400	53	76	0.942996	0.932656	0.906173	0.919224	108	0.0797057	800	1389	64	10	0.9673	0.925926	0.987654	0.955795	0	0	0	0	0	0
SR90	RowMedian	Unnormalized	Combat-P	Wilcox	0.05	116	0.945171	0.0631151	0.953468	0.896648	0.974957	0.933582	106	0.064415	553	1105	46	26	0.958382	0.923205	0.955095	0.938879	216	0.0618153	576	1065	86	3	0.948555	0.870091	0.994819	0.928284	0	0	0	0	0	0
SR90	SoftImpute	Unnormalized	limma	Wilcox	0.05	117	0.897406	0.068373	0.952601	0.894099	0.97582	0.93254	127	0.0664062	554	1105	46	25	0.95896	0.923333	0.956822	0.939779	212	0.0703398	576	1061	90	3	0.946243	0.864865	0.994819	0.925301	0	0	0	0	0	0
SR90	HalfRowMin	Unnormalized	limma	DESeq2	0.05	118	0.857143	0.0808743	0.972832	0.944903	0.97582	0.959981	181	0.0762204	554	1121	30	25	0.968208	0.94863	0.956822	0.952709	94	0.0855282	576	1115	36	3	0.977457	0.941176	0.994819	0.967254	0	0	0	0	0	0
SR90	RowMedian	Median	Combat-P	DESeq2	0.05	118	0.844858	0.0828633	0.978035	0.956103	0.979275	0.967544	183	0.0802351	558	1119	32	21	0.969364	0.945763	0.963731	0.954662	51	0.0854915	576	1131	20	3	0.986705	0.966443	0.994819	0.980426	0	0	0	0	0	0
SR75	RowMedian	Median	Combat-NP	DESeq2	0.05	120	0.876317	0.0692466	0.962708	0.941191	0.954545	0.947532	203	0.0638524	686	1311	46	62	0.948694	0.937158	0.917112	0.927027	82	0.0746407	742	1314	43	6	0.976722	0.945223	0.991979	0.968037	0	0	0	0	0	0
SR90	HalfRowMin	Unnormalized	Combat-NP	DESeq2	0.05	121	0.857143	0.0788437	0.974277	0.947309	0.977547	0.962102	186	0.0745938	556	1121	30	23	0.969364	0.948805	0.960276	0.954506	97	0.0830936	576	1118	33	3	0.979191	0.945813	0.994819	0.969697	0	0	0	0	0	0
SR90	RowMedian	Unnormalized	Combat-NP	t-test	0.05	122	0.897406	0.0674851	0.953757	0.897306	0.974957	0.933956	139	0.0650332	553	1105	46	26	0.958382	0.923205	0.955095	0.938879	199	0.0699369	576	1066	85	3	0.949133	0.871407	0.994819	0.929032	0	0	0	0	0	0
SR75	RowMedian	Unnormalized	limma	DESeq2	0.05	123	0.876317	0.0690429	0.96247	0.941232	0.953877	0.947166	189	0.0648686	685	1313	44	63	0.949169	0.939643	0.915775	0.927556	100	0.0732171	742	1312	45	6	0.975772	0.942821	0.991979	0.966775	0	0	0	0	0	0
SR66	HalfRowMin	Sum	Combat-P	DESeq2	0.05	124	0.920374	0.0679758	0.94631	0.929108	0.92284	0.923647	350	0.0563389	691	1418	35	119	0.931949	0.951791	0.853086	0.89974	79	0.0796126	804	1370	83	6	0.960672	0.906426	0.992593	0.947555	0	0	0	0	0	0
SR90	KNN	Unnormalized	Combat-NP	t-test	0.05	125	0.876317	0.0719664	0.95289	0.894522	0.97582	0.932862	171	0.0648764	554	1103	48	25	0.957803	0.920266	0.956822	0.938188	179	0.0790564	576	1064	87	3	0.947977	0.868778	0.994819	0.927536	0	0	0	0	0	0
SR90	KNN	Median	limma	t-test	0.05	126	0.971737	0.0718036	0.925723	0.844052	0.974093	0.90082	37	0.0714637	554	1113	38	25	0.963584	0.935811	0.956822	0.9462	239	0.0721435	574	962	189	5	0.887861	0.752294	0.991364	0.85544	0	0	0	0	0	0
SR90	IterativeSVD	Unnormalized	Combat-NP	t-test	0.05	127	0.876317	0.0725948	0.951734	0.89053	0.977547	0.931478	156	0.0658525	556	1101	50	23	0.957803	0.917492	0.960276	0.938397	190	0.079337	576	1060	91	3	0.945665	0.863568	0.994819	0.924559	0	0	0	0	0	0
SR90	RowMedian	Unnormalized	Combat-NP	Wilcox	0.05	127	0.897406	0.0672799	0.953468	0.896537	0.974957	0.933558	129	0.0664144	553	1104	47	26	0.957803	0.921667	0.955095	0.938083	220	0.0681453	576	1066	85	3	0.949133	0.871407	0.994819	0.929032	0	0	0	0	0	0
SR66	RowMean	Sum	Combat-NP	DESeq2	0.05	127	0.942724	0.0628888	0.95338	0.939907	0.929012	0.933639	230	0.0598468	707	1406	47	103	0.933716	0.937666	0.87284	0.904092	93	0.0659309	798	1404	49	12	0.973045	0.942149	0.985185	0.963186	0	0	0	0	0	0
SR75	RowMedian	Sum	limma	DESeq2	0.05	130	0.876317	0.0686793	0.96247	0.941232	0.953877	0.947166	186	0.0648795	685	1313	44	63	0.949169	0.939643	0.915775	0.927556	103	0.0724792	742	1312	45	6	0.975772	0.942821	0.991979	0.966775	0	0	0	0	0	0
SR90	IterativeSVD	Sum	Scanorama	DESeq2	0.05	131	0.857143	0.0829589	0.966474	0.993402	0.905872	0.945496	346	0.0803154	475	1148	3	104	0.93815	0.993724	0.82038	0.89877	34	0.0856025	574	1147	4	5	0.994798	0.99308	0.991364	0.992221	0	0	0	0	0	0
SR75	RowMean	Unnormalized	Combat-P	DESeq2	0.05	132	0.876317	0.0683641	0.96247	0.942831	0.951872	0.947027	196	0.0647125	682	1311	46	66	0.946793	0.936813	0.911765	0.924119	87	0.0720157	742	1317	40	6	0.978147	0.948849	0.991979	0.969935	0	0	0	0	0	0
SR90	RowMedian	Median	limma	limma-trend	0.05	133	0.971737	0.0720549	0.923988	0.84022	0.974093	0.898657	25	0.0764935	554	1110	41	25	0.96185	0.931092	0.956822	0.943782	322	0.0676164	574	959	192	5	0.886127	0.749347	0.991364	0.853532	0	0	0	0	0	0
SR90	RowMean	Unnormalized	Combat-NP	t-test	0.05	134	0.897406	0.0670398	0.95289	0.896406	0.97323	0.932655	143	0.0649747	551	1104	47	28	0.956647	0.921405	0.951641	0.936279	209	0.0691049	576	1066	85	3	0.949133	0.871407	0.994819	0.929032	0	0	0	0	0	0
SR75	RowMean	Median	Combat-P	DESeq2	0.05	135	0.876317	0.0682227	0.962233	0.942225	0.951872	0.94671	195	0.0647401	682	1311	46	66	0.946793	0.936813	0.911765	0.924119	95	0.0717053	742	1316	41	6	0.977672	0.947637	0.991979	0.969301	0	0	0	0	0	0
SR90	Zero	QN	limma	DESeq2	0.05	136	0.945171	0.0583749	0.969653	0.942384	0.968912	0.955153	142	0.0593814	546	1123	28	33	0.96474	0.95122	0.943005	0.947095	126	0.0573685	576	1110	41	3	0.974566	0.933549	0.994819	0.963211	0	0	0	0	0	0
SR90	KNN	QN	Combat-NP	DESeq2	0.05	137	0.945171	0.0580745	0.972543	0.940318	0.980138	0.959778	85	0.0646505	559	1114	37	20	0.967052	0.937919	0.965458	0.951489	130	0.0514984	576	1116	35	3	0.978035	0.942717	0.994819	0.968067	0	0	0	0	0	0
SR75	HalfRowMin	Sum	Combat-P	DESeq2	0.05	138	0.876317	0.0698096	0.953919	0.933313	0.939171	0.934796	303	0.0588821	663	1325	32	85	0.944418	0.953957	0.886364	0.918919	111	0.080737	742	1286	71	6	0.96342	0.912669	0.991979	0.950673	0	0	0	0	0	0
SR75	HalfRowMin	Unnormalized	limma	DESeq2	0.05	139	0.876317	0.0713275	0.952257	0.932822	0.934492	0.932135	353	0.0596861	656	1323	34	92	0.940143	0.950725	0.877005	0.912378	104	0.082969	742	1288	69	6	0.964371	0.91492	0.991979	0.951892	0	0	0	0	0	0
SR90	SoftImpute	Median	limma	t-test	0.05	140	0.971737	0.0722534	0.922832	0.839186	0.974093	0.897656	34	0.072319	554	1113	38	25	0.963584	0.935811	0.956822	0.9462	259	0.0721877	574	952	199	5	0.882081	0.742561	0.991364	0.849112	0	0	0	0	0	0
SR90	IterativeSVD	Median	Scanorama	DESeq2	0.05	141	0.857143	0.0779682	0.968497	0.992596	0.912781	0.949203	325	0.0765565	483	1148	3	96	0.942775	0.993827	0.834197	0.907042	53	0.0793798	574	1146	5	5	0.99422	0.991364	0.991364	0.991364	0	0	0	0	0	0
SR90	SoftImpute	Unnormalized	Combat-NP	t-test	0.05	142	0.876317	0.070697	0.952601	0.893172	0.976684	0.932541	160	0.0657399	555	1102	49	24	0.957803	0.918874	0.958549	0.938292	213	0.075654	576	1063	88	3	0.947399	0.86747	0.994819	0.92679	0	0	0	0	0	0
SR75	SoftImpute	QN	limma	DESeq2	0.05	143	0.971737	0.0590915	0.951544	0.910909	0.957888	0.933292	202	0.0547291	691	1298	59	57	0.944893	0.921333	0.923797	0.922563	141	0.0634539	742	1275	82	6	0.958195	0.900485	0.991979	0.94402	0	0	0	0	0	0
SR90	HalfRowMin	QN	limma	DESeq2	0.05	144	0.920374	0.0599873	0.968208	0.933904	0.974093	0.953408	147	0.0607754	552	1115	36	27	0.963584	0.938776	0.953368	0.946015	154	0.0591991	576	1107	44	3	0.972832	0.929032	0.994819	0.960801	0	0	0	0	0	0
SR75	IterativeSVD	Unnormalized	limma	limma-trend	0.05	145	0.897406	0.0715425	0.936342	0.877041	0.957888	0.914535	242	0.0598186	691	1287	70	57	0.939667	0.908016	0.923797	0.915838	142	0.0832665	742	1222	135	6	0.933017	0.846066	0.991979	0.913231	0	0	0	0	0	0
SR90	SoftImpute	Unnormalized	Scanorama	DESeq2	0.05	146	0.857143	0.0764519	0.968497	0.994469	0.911054	0.94903	327	0.0769917	481	1149	2	98	0.942197	0.995859	0.830743	0.905838	68	0.0759121	574	1147	4	5	0.994798	0.99308	0.991364	0.992221	0	0	0	0	0	0
SR90	HalfRowMin	Median	Combat-P	DESeq2	0.05	147	0.825203	0.0805517	0.974566	0.948893	0.976684	0.962473	226	0.0727542	555	1123	28	24	0.969942	0.951973	0.958549	0.95525	91	0.0883492	576	1118	33	3	0.979191	0.945813	0.994819	0.969697	0	0	0	0	0	0
SR66	HalfRowMin	Median	limma	DESeq2	0.05	148	0.897406	0.0688405	0.944543	0.927921	0.918519	0.920811	445	0.0548567	684	1415	38	126	0.92753	0.947368	0.844444	0.89295	83	0.0828244	804	1372	81	6	0.961555	0.908475	0.992593	0.948673	0	0	0	0	0	0
SR90	IterativeSVD	Median	limma	DESeq2	0.05	149	0.942724	0.056877	0.975723	0.949703	0.979275	0.964229	26	0.0810409	558	1119	32	21	0.969364	0.945763	0.963731	0.954662	383	0.0327132	576	1123	28	3	0.982081	0.953642	0.994819	0.973795	0	0	0	0	0	0
SR90	RowMean	Unnormalized	Combat-P	Wilcox	0.05	150	0.920374	0.0627486	0.953179	0.897294	0.97323	0.933078	122	0.0643842	551	1106	45	28	0.957803	0.924497	0.951641	0.937872	270	0.061113	576	1065	86	3	0.948555	0.870091	0.994819	0.928284	0	0	0	0	0	0
SR90	KNN	Unnormalized	Combat-NP	Wilcox	0.05	151	0.876317	0.0690554	0.953179	0.895879	0.974957	0.933183	155	0.0662366	553	1104	47	26	0.957803	0.921667	0.955095	0.938083	254	0.0718741	576	1065	86	3	0.948555	0.870091	0.994819	0.928284	0	0	0	0	0	0
SR75	IterativeSVD	QN	limma	DESeq2	0.05	152	0.971737	0.0572896	0.952257	0.911923	0.959225	0.934357	206	0.0543862	693	1303	54	55	0.948219	0.927711	0.926471	0.92709	167	0.0601929	742	1271	86	6	0.956295	0.896135	0.991979	0.941624	0	0	0	0	0	0
SR90	RowMean	Median	Combat-P	limma-trend	0.05	153	0.942724	0.0711689	0.928035	0.847023	0.974957	0.90335	55	0.0747814	555	1111	40	24	0.963006	0.932773	0.958549	0.945486	349	0.0675563	574	971	180	5	0.893064	0.761273	0.991364	0.861215	0	0	0	0	0	0
SR90	IterativeSVD	Median	limma	limma-trend	0.05	154	0.942724	0.0750361	0.921098	0.832947	0.976684	0.895563	58	0.0746891	557	1106	45	22	0.961272	0.925249	0.962003	0.943268	276	0.0753831	574	950	201	5	0.880925	0.740645	0.991364	0.847858	0	0	0	0	0	0
SR75	IterativeSVD	Median	limma	DESeq2	0.05	155	0.857143	0.076335	0.959382	0.92753	0.96123	0.943665	271	0.0670129	696	1310	47	52	0.952969	0.936743	0.930481	0.933602	146	0.0856571	742	1291	66	6	0.965796	0.918317	0.991979	0.953728	0	0	0	0	0	0
SR90	SoftImpute	Median	Combat-NP	limma-trend	0.05	156	0.915464	0.0751112	0.924566	0.8389	0.977547	0.899647	64	0.0786295	558	1108	43	21	0.963006	0.928453	0.963731	0.945763	368	0.0715928	574	959	192	5	0.886127	0.749347	0.991364	0.853532	0	0	0	0	0	0
SR90	HalfRowMin	QN	Combat-P	DESeq2	0.05	157	0.942724	0.0568969	0.968786	0.933964	0.97582	0.954306	119	0.0621214	554	1114	37	25	0.964162	0.937394	0.956822	0.947009	180	0.0516724	576	1108	43	3	0.97341	0.930533	0.994819	0.961603	0	0	0	0	0	0
SR90	SoftImpute	QN	limma	DESeq2	0.05	158	1	0.0504221	0.970231	0.937114	0.976684	0.95637	46	0.063937	555	1116	35	24	0.965896	0.940678	0.958549	0.94953	301	0.0369072	576	1110	41	3	0.974566	0.933549	0.994819	0.963211	0	0	0	0	0	0
SR90	RowMean	Median	Combat-NP	limma-trend	0.05	159	0.915464	0.0723851	0.928035	0.847023	0.974957	0.90335	66	0.0777465	555	1111	40	24	0.963006	0.932773	0.958549	0.945486	418	0.0670236	574	971	180	5	0.893064	0.761273	0.991364	0.861215	0	0	0	0	0	0
SR75	SoftImpute	QN	Combat-NP	DESeq2	0.05	160	0.945171	0.0581657	0.952732	0.91117	0.96123	0.935084	220	0.0548153	696	1298	59	52	0.947268	0.921854	0.930481	0.926148	177	0.061516	742	1275	82	6	0.958195	0.900485	0.991979	0.94402	0	0	0	0	0	0
SR90	RowMedian	Median	Combat-NP	limma-trend	0.05	161	0.942724	0.0698503	0.928035	0.846575	0.97582	0.903476	57	0.0740597	556	1111	40	23	0.963584	0.932886	0.960276	0.946383	391	0.0656409	574	970	181	5	0.892486	0.760265	0.991364	0.86057	0	0	0	0	0	0
SR90	KNN	Median	Combat-P	limma-trend	0.05	162	0.890029	0.0748384	0.928902	0.847192	0.977547	0.904694	88	0.0761889	558	1111	40	21	0.96474	0.93311	0.963731	0.948173	366	0.0734879	574	971	180	5	0.893064	0.761273	0.991364	0.861215	0	0	0	0	0	0
SR75	SoftImpute	Unnormalized	limma	limma-trend	0.05	163	0.876317	0.0731511	0.93848	0.882073	0.957219	0.917042	309	0.0598289	690	1289	68	58	0.940143	0.91029	0.92246	0.916335	155	0.0864733	742	1230	127	6	0.936817	0.853855	0.991979	0.917749	0	0	0	0	0	0
SR90	IterativeSVD	Unnormalized	Combat-NP	Wilcox	0.05	164	0.876317	0.068406	0.951734	0.89053	0.977547	0.931478	191	0.0635236	556	1101	50	23	0.957803	0.917492	0.960276	0.938397	256	0.0732884	576	1060	91	3	0.945665	0.863568	0.994819	0.924559	0	0	0	0	0	0
SR90	KNN	Unnormalized	Combat-P	limma-trend	0.05	165	0.857143	0.0818947	0.951445	0.890149	0.976684	0.93096	232	0.0728862	555	1098	53	24	0.955491	0.912829	0.958549	0.935131	192	0.0909032	576	1063	88	3	0.947399	0.86747	0.994819	0.92679	0	0	0	0	0	0
SR90	Zero	QN	Combat-P	DESeq2	0.05	166	0.945171	0.0556041	0.968126	0.94221	0.965347	0.953231	151	0.0579947	540	1092	27	37	0.962264	0.952381	0.935875	0.944056	161	0.0532135	576	1109	42	3	0.973988	0.932039	0.994819	0.962406	0	0	0	0	0	0
SR75	SoftImpute	Unnormalized	Combat-P	limma-trend	0.05	167	0.876317	0.0728038	0.938717	0.882564	0.957219	0.917326	294	0.0604496	690	1289	68	58	0.940143	0.91029	0.92246	0.916335	163	0.0851581	742	1231	126	6	0.937292	0.854839	0.991979	0.918317	0	0	0	0	0	0
SR75	KNN	Unnormalized	Combat-NP	DESeq2	0.05	168	0.857143	0.0725974	0.964846	0.938203	0.964572	0.951028	307	0.0638903	701	1310	47	47	0.955344	0.937166	0.937166	0.937166	123	0.0813045	742	1309	48	6	0.974347	0.939241	0.991979	0.964889	0	0	0	0	0	0
SR90	SoftImpute	Unnormalized	Combat-P	limma-trend	0.05	169	0.857143	0.0809287	0.951156	0.889497	0.976684	0.930588	235	0.0722553	555	1098	53	24	0.955491	0.912829	0.958549	0.935131	200	0.0896022	576	1062	89	3	0.946821	0.866165	0.994819	0.926045	0	0	0	0	0	0
SR90	SoftImpute	Median	Combat-NP	t-test	0.05	170	0.915464	0.0722796	0.925434	0.842687	0.97582	0.900764	80	0.0724443	556	1113	38	23	0.96474	0.936027	0.960276	0.947997	357	0.072115	574	959	192	5	0.886127	0.749347	0.991364	0.853532	0	0	0	0	0	0
SR90	RowMean	Median	limma	DESeq2	0.05	171	0.825203	0.073847	0.978613	0.95848	0.978411	0.968318	201	0.0792613	557	1123	28	22	0.971098	0.952137	0.962003	0.957045	160	0.0684326	576	1130	21	3	0.986127	0.964824	0.994819	0.979592	0	0	0	0	0	0
SR90	IterativeSVD	Median	limma	t-test	0.05	172	0.942724	0.071855	0.922254	0.838228	0.974093	0.897029	60	0.0723228	554	1113	38	25	0.963584	0.935811	0.956822	0.9462	335	0.0713872	574	950	201	5	0.880925	0.740645	0.991364	0.847858	0	0	0	0	0	0
SR90	SoftImpute	Unnormalized	Combat-NP	Wilcox	0.05	173	0.876317	0.0671478	0.95289	0.894633	0.97582	0.932887	197	0.0626121	554	1104	47	25	0.958382	0.921797	0.956822	0.938983	265	0.0716836	576	1063	88	3	0.947399	0.86747	0.994819	0.92679	0	0	0	0	0	0
SR66	KNN	Median	Combat-NP	DESeq2	0.05	174	0.857143	0.0740562	0.956916	0.931665	0.949383	0.940005	345	0.0639061	738	1401	52	72	0.945205	0.934177	0.911111	0.9225	137	0.0842064	800	1392	61	10	0.968626	0.929152	0.987654	0.95751	0	0	0	0	0	0
SR66	SoftImpute	Unnormalized	Combat-NP	DESeq2	0.05	175	0.876317	0.0658482	0.952939	0.919531	0.952469	0.935052	204	0.0643696	739	1397	56	71	0.94388	0.92956	0.912346	0.920872	227	0.0673269	804	1373	80	6	0.961997	0.909502	0.992593	0.949233	0	0	0	0	0	0
SR90	SoftImpute	QN	Combat-NP	DESeq2	0.05	176	0.971737	0.0517921	0.970231	0.934869	0.979275	0.956498	67	0.064463	558	1112	39	21	0.965318	0.934673	0.963731	0.94898	313	0.0391212	576	1111	40	3	0.975145	0.935065	0.994819	0.964017	0	0	0	0	0	0
SR75	SoftImpute	Unnormalized	Combat-P	DESeq2	0.05	177	0.876317	0.0646218	0.95962	0.92846	0.960561	0.943907	157	0.0674168	695	1307	50	53	0.951069	0.932886	0.929144	0.931011	236	0.0618269	742	1296	61	6	0.968171	0.924035	0.991979	0.956802	0	0	0	0	0	0
SR66	IterativeSVD	Unnormalized	Combat-P	DESeq2	0.05	178	0.857143	0.0757122	0.951834	0.915435	0.954321	0.933811	333	0.0644567	742	1395	58	68	0.944322	0.9275	0.916049	0.921739	168	0.0869678	804	1367	86	6	0.959346	0.903371	0.992593	0.945882	0	0	0	0	0	0
SR90	SoftImpute	Median	Combat-NP	DESeq2	0.05	179	0.915464	0.0556237	0.977457	0.952977	0.981002	0.96678	45	0.0811077	560	1118	33	19	0.969942	0.944351	0.967185	0.955631	444	0.0301397	576	1128	23	3	0.984971	0.961603	0.994819	0.977929	0	0	0	0	0	0
SR90	SoftImpute	Median	Combat-P	limma-trend	0.05	180	0.890029	0.0755403	0.924566	0.839615	0.976684	0.899601	92	0.077078	557	1109	42	22	0.963006	0.929883	0.962003	0.945671	396	0.0740026	574	959	192	5	0.886127	0.749347	0.991364	0.853532	0	0	0	0	0	0
SR90	IterativeSVD	Unnormalized	limma	limma-trend	0.05	181	0.857143	0.0792039	0.949711	0.886158	0.976684	0.92871	244	0.0709926	555	1097	54	24	0.954913	0.91133	0.958549	0.934343	238	0.0874152	576	1058	93	3	0.944509	0.860987	0.994819	0.923077	0	0	0	0	0	0
SR90	SoftImpute	Unnormalized	limma	DESeq2	0.05	182	0.897406	0.0577226	0.977168	0.953691	0.979275	0.966285	63	0.0810199	558	1121	30	21	0.97052	0.94898	0.963731	0.956298	422	0.0344253	576	1126	25	3	0.983815	0.958403	0.994819	0.976271	0	0	0	0	0	0
SR90	IterativeSVD	Unnormalized	Combat-P	limma-trend	0.05	183	0.857143	0.0785935	0.950289	0.886203	0.978411	0.929583	228	0.0730273	557	1096	55	22	0.955491	0.910131	0.962003	0.935348	279	0.0841598	576	1059	92	3	0.945087	0.862275	0.994819	0.923817	0	0	0	0	0	0
SR75	IterativeSVD	Unnormalized	Combat-P	DESeq2	0.05	184	0.844858	0.0740301	0.959857	0.927556	0.962567	0.944373	296	0.0664568	698	1309	48	50	0.953444	0.935657	0.933155	0.934404	188	0.0816035	742	1292	65	6	0.966271	0.919455	0.991979	0.954341	0	0	0	0	0	0
SR90	RowMean	Unnormalized	Combat-NP	Wilcox	0.05	185	0.897406	0.0625408	0.952601	0.89634	0.972366	0.932203	135	0.0663131	550	1104	47	29	0.956069	0.921273	0.949914	0.935374	359	0.0587685	576	1066	85	3	0.949133	0.871407	0.994819	0.929032	0	0	0	0	0	0
SR90	SoftImpute	Median	Combat-P	t-test	0.05	186	0.890029	0.0736541	0.926012	0.844268	0.97582	0.901574	93	0.0739494	556	1115	36	23	0.965896	0.939189	0.960276	0.949616	406	0.0733589	574	959	192	5	0.886127	0.749347	0.991364	0.853532	0	0	0	0	0	0
SR66	SoftImpute	Unnormalized	Combat-P	DESeq2	0.05	187	0.844858	0.0755869	0.952939	0.921562	0.95	0.93484	370	0.0641049	735	1399	54	75	0.942996	0.931559	0.907407	0.919325	165	0.0870689	804	1375	78	6	0.962881	0.911565	0.992593	0.950355	0	0	0	0	0	0
SR75	KNN	Unnormalized	limma	limma-trend	0.05	188	0.876317	0.0705977	0.938955	0.883928	0.955882	0.917459	343	0.0589166	688	1289	68	60	0.939192	0.910053	0.919786	0.914894	175	0.0822789	742	1234	123	6	0.938717	0.857803	0.991979	0.920025	0	0	0	0	0	0
SR75	KNN	Unnormalized	Combat-P	limma-trend	0.05	189	0.876317	0.0702374	0.939905	0.885145	0.957219	0.91877	312	0.0595437	690	1290	67	58	0.940618	0.911493	0.92246	0.916944	182	0.0809311	742	1235	122	6	0.939192	0.858796	0.991979	0.920596	0	0	0	0	0	0
SR90	HalfRowMin	Median	Combat-NP	DESeq2	0.05	189	0.825203	0.0731372	0.973988	0.947302	0.976684	0.961655	237	0.0717368	555	1122	29	24	0.969364	0.950342	0.958549	0.954428	173	0.0745376	576	1117	34	3	0.978613	0.944262	0.994819	0.968881	0	0	0	0	0	0
SR90	RowMean	Median	Combat-P	t-test	0.05	191	0.942724	0.067045	0.929191	0.850925	0.974093	0.904923	54	0.0737498	554	1116	35	25	0.965318	0.940577	0.956822	0.94863	477	0.0603403	574	971	180	5	0.893064	0.761273	0.991364	0.861215	0	0	0	0	0	0
SR90	RowMedian	Median	limma	t-test	0.05	192	0.971737	0.0663859	0.924277	0.84247	0.972366	0.898964	36	0.0725134	552	1113	38	27	0.962428	0.935593	0.953368	0.944397	441	0.0602585	574	959	192	5	0.886127	0.749347	0.991364	0.853532	0	0	0	0	0	0
SR90	IterativeSVD	Median	Combat-P	limma-trend	0.05	193	0.890029	0.0740221	0.925434	0.839663	0.978411	0.900647	89	0.0777735	559	1107	44	20	0.963006	0.927032	0.965458	0.945854	452	0.0702708	574	962	189	5	0.887861	0.752294	0.991364	0.85544	0	0	0	0	0	0
SR90	RowMedian	Median	Combat-NP	t-test	0.05	193	0.942724	0.0665896	0.92948	0.85127	0.974957	0.905456	52	0.0731166	555	1117	34	24	0.966474	0.942275	0.958549	0.950342	488	0.0600627	574	970	181	5	0.892486	0.760265	0.991364	0.86057	0	0	0	0	0	0
SR90	KNN	Median	Combat-P	t-test	0.05	195	0.890029	0.0711798	0.929769	0.851026	0.97582	0.905821	104	0.0708177	556	1116	35	23	0.966474	0.940778	0.960276	0.950427	401	0.0715418	574	971	180	5	0.893064	0.761273	0.991364	0.861215	0	0	0	0	0	0
SR66	KNN	Unnormalized	Combat-NP	DESeq2	0.05	195	0.844858	0.0739846	0.957137	0.932205	0.949383	0.940292	367	0.0638131	738	1401	52	72	0.945205	0.934177	0.911111	0.9225	151	0.0841562	800	1393	60	10	0.969068	0.930233	0.987654	0.958084	0	0	0	0	0	0
SR66	HalfRowMin	Unnormalized	limma	DESeq2	0.05	197	0.876317	0.0688359	0.944543	0.927921	0.918519	0.920811	511	0.0548308	684	1415	38	126	0.92753	0.947368	0.844444	0.89295	110	0.082841	804	1372	81	6	0.961555	0.908475	0.992593	0.948673	0	0	0	0	0	0
SR66	HalfRowMin	Sum	Combat-NP	DESeq2	0.05	197	0.876317	0.067907	0.947194	0.928623	0.925926	0.925139	436	0.0559366	696	1417	36	114	0.933716	0.95082	0.859259	0.902724	127	0.0798773	804	1370	83	6	0.960672	0.906426	0.992593	0.947555	1	2	0	0	0	2
SR75	KNN	QN	limma	DESeq2	0.05	199	0.920374	0.0571379	0.955819	0.919511	0.959893	0.938921	293	0.0538996	694	1300	57	54	0.947268	0.924101	0.927807	0.925951	184	0.0603762	742	1288	69	6	0.964371	0.91492	0.991979	0.951892	0	0	0	0	0	0
SR75	IterativeSVD	QN	Combat-NP	DESeq2	0.05	200	0.971737	0.0536612	0.951544	0.908874	0.960561	0.93352	231	0.0535144	695	1297	60	53	0.946318	0.92053	0.929144	0.924817	221	0.0538079	742	1272	85	6	0.95677	0.897219	0.991979	0.942222	0	0	0	0	0	0
SR90	KNN	Unnormalized	Combat-NP	DESeq2	0.05	201	0.876317	0.0599029	0.978902	0.95623	0.981865	0.968874	108	0.077198	561	1120	31	18	0.971676	0.947635	0.968912	0.958155	263	0.0426077	576	1130	21	3	0.986127	0.964824	0.994819	0.979592	0	0	0	0	0	0
SR75	IterativeSVD	Unnormalized	Combat-NP	limma-trend	0.05	202	0.876317	0.0702101	0.937767	0.878897	0.959893	0.916499	278	0.0602427	694	1289	68	54	0.942043	0.910761	0.927807	0.919205	211	0.0801775	742	1223	134	6	0.933492	0.847032	0.991979	0.913793	0	0	0	0	0	0
SR90	HalfRowMin	Median	limma	limma-trend	0.05	203	0.971737	0.0716513	0.908671	0.818178	0.970639	0.882065	31	0.0747747	550	1112	39	29	0.960694	0.933786	0.949914	0.941781	373	0.0685279	574	908	243	5	0.856647	0.70257	0.991364	0.82235	0	0	0	0	0	0
SR66	RowMedian	Sum	Combat-P	DESeq2	0.05	203	0.876317	0.0646733	0.95316	0.935512	0.933333	0.933697	355	0.060917	712	1402	51	98	0.934158	0.933159	0.879012	0.905277	148	0.0684297	800	1400	53	10	0.972161	0.937866	0.987654	0.962117	0	0	0	0	0	0
SR90	IterativeSVD	Median	Combat-P	t-test	0.05	205	0.890029	0.0720617	0.92659	0.844214	0.976684	0.902166	98	0.0731541	557	1113	38	22	0.965318	0.936134	0.962003	0.948893	438	0.0709693	574	962	189	5	0.887861	0.752294	0.991364	0.85544	0	0	0	0	0	0
SR75	SoftImpute	Unnormalized	Combat-NP	limma-trend	0.05	205	0.876317	0.0698049	0.938717	0.882564	0.957219	0.917326	310	0.05979	690	1289	68	58	0.940143	0.91029	0.92246	0.916335	201	0.0798198	742	1231	126	6	0.937292	0.854839	0.991979	0.918317	0	0	0	0	0	0
SR90	KNN	QN	Combat-P	DESeq2	0.05	207	0.945171	0.0517448	0.97341	0.94267	0.980138	0.960997	84	0.0648659	559	1116	35	20	0.968208	0.941077	0.965458	0.953112	304	0.0386238	576	1117	34	3	0.978613	0.944262	0.994819	0.968881	0	0	0	0	0	0
SR90	IterativeSVD	Median	Combat-P	DESeq2	0.05	208	0.890029	0.0567874	0.97659	0.950585	0.981002	0.965533	70	0.0804347	560	1119	32	19	0.97052	0.945946	0.967185	0.956447	483	0.0331401	576	1124	27	3	0.982659	0.955224	0.994819	0.974619	0	0	0	0	0	0
SR75	IterativeSVD	Unnormalized	limma	t-test	0.05	209	0.897406	0.0657132	0.93658	0.880921	0.953877	0.914503	347	0.0550833	685	1294	63	63	0.940143	0.915775	0.915775	0.915775	194	0.0763431	742	1222	135	6	0.933017	0.846066	0.991979	0.913231	0	0	0	0	0	0
SR66	IterativeSVD	Unnormalized	Combat-NP	DESeq2	0.05	210	0.844858	0.0728949	0.952497	0.916105	0.955556	0.934766	371	0.0631027	744	1396	57	66	0.945647	0.928839	0.918519	0.92365	222	0.0826872	804	1367	86	6	0.959346	0.903371	0.992593	0.945882	0	0	0	0	0	0
SR66	KNN	Unnormalized	Combat-P	limma-trend	0.05	211	0.897406	0.067422	0.933274	0.883806	0.939506	0.90943	369	0.056825	724	1381	72	86	0.930181	0.909548	0.893827	0.901619	174	0.0780191	798	1321	132	12	0.936368	0.858065	0.985185	0.917241	0	0	0	0	0	0
SR90	RowMean	Median	Combat-NP	t-test	0.05	212	0.915464	0.0664666	0.92948	0.851725	0.974093	0.905329	72	0.0736215	554	1117	34	25	0.965896	0.942177	0.956822	0.949443	574	0.0593116	574	971	180	5	0.893064	0.761273	0.991364	0.861215	0	0	0	0	0	0
SR90	KNN	Unnormalized	Combat-P	t-test	0.05	213	0.857143	0.0719064	0.95289	0.894633	0.97582	0.932887	254	0.0670604	554	1104	47	25	0.958382	0.921797	0.956822	0.938983	369	0.0767524	576	1063	88	3	0.947399	0.86747	0.994819	0.92679	0	0	0	0	0	0
SR66	SoftImpute	Unnormalized	Combat-NP	limma-trend	0.05	214	0.876317	0.071189	0.932612	0.878639	0.945062	0.909112	422	0.0574745	727	1378	75	83	0.930181	0.906484	0.897531	0.901985	166	0.0849035	804	1312	141	6	0.935042	0.850794	0.992593	0.916239	0	0	0	0	0	0
SR75	SoftImpute	QN	Combat-P	DESeq2	0.05	215	0.890029	0.0591802	0.951781	0.910896	0.958556	0.933644	298	0.0551621	692	1297	60	56	0.944893	0.920213	0.925134	0.922667	237	0.0631983	742	1276	81	6	0.95867	0.90158	0.991979	0.944621	0	0	0	0	0	0
SR66	SoftImpute	QN	limma	DESeq2	0.05	216	0.920374	0.0589211	0.945647	0.905647	0.948148	0.925437	388	0.053151	732	1391	62	78	0.938135	0.921914	0.903704	0.912718	196	0.0646912	804	1353	100	6	0.95316	0.889381	0.992593	0.938156	0	0	0	0	0	0
SR66	IterativeSVD	Sum	Combat-P	DESeq2	0.05	217	0.857143	0.0707287	0.951834	0.915898	0.953704	0.933754	339	0.0643445	741	1395	58	69	0.94388	0.927409	0.914815	0.921069	282	0.0771129	804	1368	85	6	0.959788	0.904387	0.992593	0.946439	0	0	0	0	0	0
SR75	RowMean	Unnormalized	Combat-NP	DESeq2	0.05	218	0.857143	0.068021	0.963895	0.945458	0.953209	0.949013	338	0.0638834	684	1314	43	64	0.949169	0.940853	0.914439	0.927458	149	0.0721585	742	1318	39	6	0.978622	0.950064	0.991979	0.970569	0	0	0	0	0	0
SR75	SoftImpute	Unnormalized	limma	t-test	0.05	219	0.876317	0.0672503	0.93943	0.886152	0.955214	0.918099	389	0.0550695	687	1296	61	61	0.942043	0.918449	0.918449	0.918449	210	0.0794312	742	1230	127	6	0.936817	0.853855	0.991979	0.917749	0	0	0	0	0	0
SR75	HalfRowMin	QN	limma	DESeq2	0.05	219	0.971737	0.053325	0.948219	0.920088	0.937166	0.927157	422	0.0503756	660	1313	44	88	0.937292	0.9375	0.882353	0.909091	186	0.0562744	742	1277	80	6	0.959145	0.902676	0.991979	0.945223	0	0	0	0	0	0
SR90	Zero	Median	limma	DESeq2	0.05	221	0.825203	0.0692947	0.976012	0.975764	0.951641	0.963234	300	0.067296	526	1133	18	53	0.95896	0.966912	0.908463	0.936776	112	0.0712934	576	1142	9	3	0.993064	0.984615	0.994819	0.989691	5	4	0	0	3	0
SR90	IterativeSVD	Unnormalized	Combat-P	t-test	0.05	222	0.857143	0.0719702	0.951156	0.889815	0.976684	0.930659	280	0.0651592	555	1101	50	24	0.957225	0.917355	0.958549	0.9375	365	0.0787811	576	1059	92	3	0.945087	0.862275	0.994819	0.923817	0	0	0	0	0	0
SR90	KNN	QN	limma	DESeq2	0.05	223	0.920374	0.0518244	0.972543	0.942575	0.977547	0.959655	109	0.0642357	556	1118	33	23	0.96763	0.943973	0.960276	0.952055	351	0.0394131	576	1115	36	3	0.977457	0.941176	0.994819	0.967254	0	0	0	0	0	0
SR75	HalfRowMin	QN	Combat-NP	DESeq2	0.05	224	0.971737	0.0523114	0.948694	0.91733	0.941845	0.928235	420	0.0499258	667	1310	47	81	0.939192	0.934174	0.891711	0.912449	202	0.0546971	742	1275	82	6	0.958195	0.900485	0.991979	0.94402	0	0	0	0	0	0
SR90	IterativeSVD	Unnormalized	limma	t-test	0.05	225	0.857143	0.0714975	0.950867	0.889863	0.97582	0.930236	258	0.0667528	554	1102	49	25	0.957225	0.91874	0.956822	0.937394	415	0.0762422	576	1058	93	3	0.944509	0.860987	0.994819	0.923077	0	0	0	0	0	0
SR75	HalfRowMin	QN	Combat-P	DESeq2	0.05	226	0.971737	0.0523292	0.948219	0.918199	0.93984	0.927468	393	0.0508095	664	1314	43	84	0.939667	0.93918	0.887701	0.912715	219	0.0538488	742	1272	85	6	0.95677	0.897219	0.991979	0.942222	0	0	0	0	0	0
SR66	SoftImpute	Unnormalized	limma	DESeq2	0.05	227	0.857143	0.0687653	0.953822	0.923708	0.95	0.935971	348	0.0642086	735	1400	53	75	0.943438	0.932741	0.907407	0.9199	287	0.0733221	804	1378	75	6	0.964207	0.914676	0.992593	0.952043	0	0	0	0	0	0
SR75	SoftImpute	Unnormalized	Combat-NP	t-test	0.05	228	0.876317	0.0662789	0.93943	0.884923	0.956551	0.918186	381	0.0553921	689	1293	64	59	0.941568	0.915007	0.921123	0.918055	240	0.0771657	742	1231	126	6	0.937292	0.854839	0.991979	0.918317	0	0	0	0	0	0
SR66	RowMean	Sum	Combat-P	DESeq2	0.05	229	0.876317	0.0623756	0.952497	0.938134	0.928395	0.932419	384	0.0594645	706	1405	48	104	0.932833	0.93634	0.871605	0.902813	172	0.0652868	798	1402	51	12	0.972161	0.939929	0.985185	0.962025	0	0	0	0	0	0
SR90	RowMedian	QN	Combat-NP	DESeq2	0.05	230	0.876317	0.0579567	0.970809	0.937858	0.977547	0.957219	192	0.0618933	556	1114	37	23	0.965318	0.937605	0.960276	0.948805	255	0.05402	576	1113	38	3	0.976301	0.938111	0.994819	0.965633	0	0	0	0	0	0
SR75	RowMean	Unnormalized	limma	limma-trend	0.05	231	0.920374	0.0604126	0.93753	0.890281	0.942513	0.91432	291	0.057958	670	1294	63	78	0.933017	0.914052	0.895722	0.904794	276	0.0628672	740	1243	114	8	0.942043	0.866511	0.989305	0.923845	0	0	0	0	0	0
SR90	HalfRowMin	Unnormalized	Combat-P	limma-trend	0.05	232	0.857143	0.0737479	0.942775	0.872569	0.97582	0.920108	252	0.067909	554	1102	49	25	0.957225	0.91874	0.956822	0.937394	453	0.0795869	576	1030	121	3	0.928324	0.826399	0.994819	0.902821	0	0	0	0	0	0
SR66	IterativeSVD	QN	limma	DESeq2	0.05	233	0.897406	0.0590075	0.946531	0.90593	0.950617	0.926801	392	0.0536285	736	1392	61	74	0.940345	0.923463	0.908642	0.915993	244	0.0643866	804	1352	101	6	0.952718	0.888398	0.992593	0.937609	0	0	0	0	0	0
SR75	KNN	Unnormalized	limma	t-test	0.05	234	0.876317	0.0652743	0.940143	0.888072	0.954545	0.918875	406	0.0547788	686	1296	61	62	0.941568	0.91834	0.917112	0.917726	245	0.0757697	742	1234	123	6	0.938717	0.857803	0.991979	0.920025	0	0	0	0	0	0
SR90	IterativeSVD	Median	Combat-NP	t-test	0.05	235	0.866478	0.0730348	0.926012	0.842646	0.976684	0.901359	128	0.0746606	557	1111	40	22	0.964162	0.932998	0.962003	0.947279	554	0.071409	574	962	189	5	0.887861	0.752294	0.991364	0.85544	0	0	0	0	0	0
SR90	KNN	Sum	Scanorama	DESeq2	0.05	236	0.774684	0.0861322	0.965896	0.996145	0.901554	0.944163	531	0.0785395	470	1149	2	109	0.935838	0.995763	0.811744	0.894386	70	0.0937249	574	1149	2	5	0.995954	0.996528	0.991364	0.993939	0	1	0	0	0	0
SR90	HalfRowMin	Unnormalized	Combat-NP	limma-trend	0.05	237	0.857143	0.073043	0.943064	0.872637	0.976684	0.920557	249	0.067347	555	1102	49	24	0.957803	0.918874	0.958549	0.938292	474	0.0787391	576	1030	121	3	0.928324	0.826399	0.994819	0.902821	0	0	0	0	0	0
SR90	IterativeSVD	Median	Combat-NP	limma-trend	0.05	238	0.866478	0.073201	0.925145	0.838193	0.979275	0.900294	126	0.0777967	560	1105	46	19	0.962428	0.924092	0.967185	0.945148	636	0.0686052	574	962	189	5	0.887861	0.752294	0.991364	0.85544	0	0	0	0	0	0
SR75	RowMedian	QN	Combat-NP	DESeq2	0.05	239	0.971737	0.0482131	0.952732	0.917377	0.953209	0.934406	276	0.0524829	684	1301	56	64	0.942993	0.924324	0.914439	0.919355	330	0.0439433	742	1284	73	6	0.96247	0.910429	0.991979	0.949456	0	0	0	0	0	0
SR90	SoftImpute	Unnormalized	Combat-P	t-test	0.05	240	0.857143	0.0692204	0.952023	0.892453	0.97582	0.93172	282	0.0650797	554	1102	49	25	0.957225	0.91874	0.956822	0.937394	439	0.0733612	576	1062	89	3	0.946821	0.866165	0.994819	0.926045	0	0	0	0	0	0
SR75	SoftImpute	Unnormalized	Combat-P	t-test	0.05	241	0.876317	0.0651191	0.939192	0.886535	0.953877	0.917659	384	0.0556099	685	1296	61	63	0.941093	0.918231	0.915775	0.917001	273	0.0746284	742	1231	126	6	0.937292	0.854839	0.991979	0.918317	0	0	0	0	0	0
SR75	HalfRowMin	Median	Combat-P	DESeq2	0.05	242	0.844858	0.0687618	0.953682	0.932226	0.93984	0.934562	453	0.0581167	664	1325	32	84	0.944893	0.954023	0.887701	0.919668	248	0.079407	742	1284	73	6	0.96247	0.910429	0.991979	0.949456	0	0	0	0	0	0
SR75	HalfRowMin	Median	Combat-NP	DESeq2	0.05	243	0.777197	0.0708017	0.954869	0.934386	0.940508	0.936141	448	0.0602929	665	1324	33	83	0.944893	0.952722	0.889037	0.919779	231	0.0813104	742	1289	68	6	0.964846	0.916049	0.991979	0.952503	0	0	0	0	0	0
SR75	RowMedian	QN	limma	DESeq2	0.05	244	0.945171	0.0492288	0.954394	0.922383	0.95254	0.936527	301	0.0523691	683	1309	48	65	0.946318	0.934337	0.913102	0.923597	339	0.0460885	742	1284	73	6	0.96247	0.910429	0.991979	0.949456	0	0	0	0	0	0
SR90	Zero	Sum	Combat-P	DESeq2	0.05	245	0.857143	0.0638097	0.974269	0.978183	0.946105	0.961391	302	0.064615	516	1072	15	59	0.955475	0.971751	0.897391	0.933092	138	0.0630045	576	1142	9	3	0.993064	0.984615	0.994819	0.989691	1	0	0	0	0	0
SR90	IterativeSVD	Unnormalized	Combat-NP	DESeq2	0.05	246	0.876317	0.0554883	0.976301	0.949043	0.981865	0.965159	101	0.0812577	561	1118	33	18	0.97052	0.944444	0.968912	0.956522	747	0.0297188	576	1123	28	3	0.982081	0.953642	0.994819	0.973795	0	0	0	0	0	0
SR75	KNN	Unnormalized	Combat-P	t-test	0.05	247	0.876317	0.0631995	0.941093	0.889854	0.955214	0.920137	368	0.0553394	687	1298	59	61	0.942993	0.920912	0.918449	0.919679	318	0.0710595	742	1235	122	6	0.939192	0.858796	0.991979	0.920596	0	0	0	0	0	0
SR75	HalfRowMin	Unnormalized	Combat-P	DESeq2	0.05	248	0.825203	0.0690719	0.954869	0.933445	0.941845	0.93629	469	0.0580398	667	1325	32	81	0.946318	0.95422	0.891711	0.921907	260	0.0801041	742	1286	71	6	0.96342	0.912669	0.991979	0.950673	0	0	0	0	0	0
SR90	HalfRowMin	Unnormalized	limma	limma-trend	0.05	249	0.857143	0.0733173	0.939017	0.867221	0.972366	0.91519	281	0.0659102	550	1103	48	29	0.955491	0.919732	0.949914	0.934579	455	0.0807243	576	1020	131	3	0.922543	0.81471	0.994819	0.895801	0	0	0	0	0	0
SR90	Zero	Unnormalized	Combat-P	DESeq2	0.05	250	0.857143	0.0632217	0.975145	0.978289	0.946459	0.961632	322	0.0639093	520	1136	15	59	0.957225	0.971963	0.8981	0.933573	143	0.062534	576	1142	9	3	0.993064	0.984615	0.994819	0.989691	1	0	0	0	0	0
SR90	IterativeSVD	Unnormalized	limma	Wilcox	0.05	251	0.857143	0.0683978	0.951156	0.890626	0.97582	0.930632	259	0.0664572	554	1103	48	25	0.957803	0.920266	0.956822	0.938188	520	0.0703383	576	1058	93	3	0.944509	0.860987	0.994819	0.923077	0	0	0	0	0	0
SR90	KNN	QN	Scanorama	DESeq2	0.05	252	0.857143	0.0642281	0.968786	0.994472	0.911917	0.949622	417	0.0642139	483	1149	2	96	0.943353	0.995876	0.834197	0.907895	129	0.0642424	573	1147	4	6	0.99422	0.993068	0.989637	0.991349	0	0	1	0	0	0
SR75	KNN	Median	Combat-P	DESeq2	0.05	253	0.774684	0.0758035	0.963895	0.937449	0.962567	0.949647	431	0.0670676	698	1309	48	50	0.953444	0.935657	0.933155	0.934404	217	0.0845394	742	1309	48	6	0.974347	0.939241	0.991979	0.964889	0	0	0	0	0	0
SR90	IterativeSVD	Sum	Scanorama	limma-trend	0.05	254	0.857143	0.0704843	0.951445	0.962872	0.891192	0.922029	480	0.0715275	460	1141	10	119	0.925434	0.978723	0.794473	0.877026	198	0.069441	572	1119	32	7	0.977457	0.94702	0.98791	0.967033	0	0	0	0	0	0
SR75	RowMedian	QN	Combat-P	DESeq2	0.05	255	0.945171	0.0495423	0.952019	0.917293	0.951203	0.933319	294	0.0536153	681	1302	55	67	0.942043	0.925272	0.910428	0.91779	355	0.0454693	742	1283	74	6	0.961995	0.909314	0.991979	0.948849	0	0	0	0	0	0
SR90	HalfRowMin	Median	limma	t-test	0.05	256	0.971737	0.0650729	0.909538	0.820956	0.968912	0.882851	42	0.0719184	548	1114	37	31	0.960694	0.936752	0.946459	0.941581	586	0.0582275	574	911	240	5	0.858382	0.70516	0.991364	0.824121	0	0	0	0	0	0
SR90	IterativeSVD	QN	Scanorama	DESeq2	0.05	257	0.857143	0.0638815	0.969075	0.993621	0.913644	0.950218	408	0.0643054	485	1149	2	94	0.944509	0.995893	0.837651	0.909944	133	0.0634576	573	1146	5	6	0.993642	0.991349	0.989637	0.990493	0	0	0	0	0	0
SR90	KNN	Median	limma	Wilcox	0.05	258	0.971737	0.0587797	0.926012	0.845726	0.972366	0.900961	39	0.0715365	552	1114	37	27	0.963006	0.937182	0.953368	0.945205	731	0.0460229	574	964	187	5	0.889017	0.754271	0.991364	0.856716	0	0	0	0	0	0
SR75	IterativeSVD	Unnormalized	limma	Wilcox	0.05	259	0.897406	0.0600567	0.936817	0.880977	0.954545	0.914865	377	0.0540074	686	1294	63	62	0.940618	0.915888	0.917112	0.9165	337	0.066106	742	1222	135	6	0.933017	0.846066	0.991979	0.913231	0	0	0	0	0	0
SR90	IterativeSVD	Median	Combat-NP	DESeq2	0.05	260	0.866478	0.0548854	0.976879	0.950628	0.981865	0.965983	112	0.0787503	561	1118	33	18	0.97052	0.944444	0.968912	0.956522	686	0.0310206	576	1125	26	3	0.983237	0.956811	0.994819	0.975445	0	0	0	0	0	0
SR90	KNN	Unnormalized	Scanorama	DESeq2	0.05	261	0.857143	0.0637956	0.968786	0.99533	0.911054	0.949459	329	0.0768732	481	1149	2	98	0.942197	0.995859	0.830743	0.905838	229	0.0507181	574	1148	3	5	0.995376	0.994801	0.991364	0.99308	0	0	0	0	0	0
SR90	RowMedian	Median	Combat-NP	Wilcox	0.05	262	0.942724	0.0598777	0.928902	0.851172	0.97323	0.904556	59	0.0720774	553	1117	34	26	0.965318	0.942078	0.955095	0.948542	765	0.047678	574	970	181	5	0.892486	0.760265	0.991364	0.86057	0	0	0	0	0	0
SR66	KNN	Unnormalized	Combat-P	t-test	0.05	263	0.897406	0.061859	0.933937	0.888699	0.935802	0.909909	482	0.0519309	718	1390	63	92	0.931507	0.919334	0.88642	0.902577	230	0.0717872	798	1321	132	12	0.936368	0.858065	0.985185	0.917241	0	0	0	0	0	0
SR66	IterativeSVD	Unnormalized	limma	limma-trend	0.05	264	0.866478	0.0679509	0.929739	0.871119	0.946914	0.905883	472	0.0549374	730	1373	80	80	0.929297	0.901235	0.901235	0.901235	218	0.0809645	804	1301	152	6	0.930181	0.841004	0.992593	0.910532	0	0	0	0	0	0
SR90	SoftImpute	Unnormalized	Combat-NP	DESeq2	0.05	265	0.876317	0.0535597	0.977457	0.952973	0.981002	0.966773	113	0.0748227	560	1119	32	19	0.97052	0.945946	0.967185	0.956447	589	0.0322968	576	1127	24	3	0.984393	0.96	0.994819	0.977099	0	0	0	0	0	0
SR75	IterativeSVD	Unnormalized	Combat-NP	t-test	0.05	266	0.876317	0.0632675	0.93753	0.882127	0.955214	0.915814	383	0.0553404	687	1295	62	61	0.941568	0.917223	0.918449	0.917836	342	0.0711945	742	1223	134	6	0.933492	0.847032	0.991979	0.913793	0	0	0	0	0	0
SR90	SoftImpute	Unnormalized	Combat-P	Wilcox	0.05	266	0.857143	0.0663038	0.95289	0.894749	0.97582	0.932912	265	0.0656462	554	1105	46	25	0.95896	0.923333	0.956822	0.939779	580	0.0669614	576	1062	89	3	0.946821	0.866165	0.994819	0.926045	0	0	0	0	0	0
SR90	Zero	QN	Combat-NP	DESeq2	0.05	268	0.866478	0.0554943	0.968208	0.942885	0.963731	0.952802	253	0.0590971	540	1123	28	39	0.961272	0.950704	0.932642	0.941587	324	0.0518915	576	1111	40	3	0.975145	0.935065	0.994819	0.964017	0	0	0	0	0	0
SR66	RowMedian	Median	Combat-NP	DESeq2	0.05	269	0.857143	0.0653673	0.953822	0.936781	0.933951	0.934621	454	0.0610155	713	1404	49	97	0.935484	0.935696	0.880247	0.907125	249	0.0697191	800	1400	53	10	0.972161	0.937866	0.987654	0.962117	0	0	0	0	0	0
SR75	RowMean	QN	limma	DESeq2	0.05	270	0.945171	0.0483062	0.952494	0.921852	0.947193	0.933585	354	0.0523272	675	1307	50	73	0.941568	0.931034	0.902406	0.916497	362	0.0442851	742	1286	71	6	0.96342	0.912669	0.991979	0.950673	0	0	0	0	0	0
SR75	KNN	Unnormalized	Combat-P	Wilcox	0.05	271	0.876317	0.061649	0.941093	0.888617	0.956551	0.920223	371	0.0553384	689	1295	62	59	0.942518	0.917443	0.921123	0.91928	361	0.0679597	742	1236	121	6	0.939667	0.859791	0.991979	0.921167	0	0	0	0	0	0
SR75	KNN	QN	Combat-NP	DESeq2	0.05	272	0.876317	0.0563665	0.955819	0.918387	0.96123	0.93902	377	0.0545168	696	1298	59	52	0.947268	0.921854	0.930481	0.926148	340	0.0582162	742	1288	69	6	0.964371	0.91492	0.991979	0.951892	0	0	0	0	0	0
SR90	KNN	Unnormalized	Combat-P	Wilcox	0.05	273	0.857143	0.0661871	0.95289	0.894522	0.97582	0.932862	272	0.0656492	554	1103	48	25	0.957803	0.920266	0.956822	0.938188	575	0.066725	576	1064	87	3	0.947977	0.868778	0.994819	0.927536	0	0	0	0	0	0
SR90	SoftImpute	Sum	Scanorama	limma-trend	0.05	274	0.857143	0.0700045	0.950578	0.967745	0.884283	0.919798	493	0.072259	452	1145	6	127	0.923121	0.9869	0.780656	0.871745	203	0.0677499	572	1120	31	7	0.978035	0.94859	0.98791	0.967851	0	0	0	0	0	0
SR75	HalfRowMin	Unnormalized	Combat-NP	DESeq2	0.05	275	0.825203	0.0676205	0.954869	0.934386	0.940508	0.936141	449	0.0597629	665	1324	33	83	0.944893	0.952722	0.889037	0.919779	318	0.0754781	742	1289	68	6	0.964846	0.916049	0.991979	0.952503	0	0	0	0	0	0
SR66	RowMedian	Unnormalized	Combat-NP	DESeq2	0.05	276	0.857143	0.0648082	0.954043	0.936817	0.934568	0.934933	459	0.0608171	713	1404	49	97	0.935484	0.935696	0.880247	0.907125	253	0.0687993	801	1400	53	9	0.972603	0.937939	0.988889	0.96274	1	0	0	1	0	1
SR90	KNN	Median	Combat-NP	DESeq2	0.05	277	0.844858	0.0620152	0.978902	0.95623	0.981865	0.968874	175	0.0810019	561	1120	31	18	0.971676	0.947635	0.968912	0.958155	477	0.0430286	576	1130	21	3	0.986127	0.964824	0.994819	0.979592	0	0	0	0	0	0
SR90	SoftImpute	Median	limma	Wilcox	0.05	278	0.971737	0.058489	0.923699	0.840941	0.974093	0.898689	35	0.0715958	554	1114	37	25	0.964162	0.937394	0.956822	0.947009	784	0.0453822	574	954	197	5	0.883237	0.744488	0.991364	0.85037	0	0	0	0	0	0
SR90	HalfRowMin	Unnormalized	Combat-P	DESeq2	0.05	279	0.857143	0.0613137	0.974277	0.948117	0.976684	0.962065	176	0.0775469	555	1123	28	24	0.969942	0.951973	0.958549	0.95525	567	0.0450806	576	1117	34	3	0.978613	0.944262	0.994819	0.968881	0	0	0	0	0	0
SR90	IterativeSVD	Unnormalized	Combat-P	Wilcox	0.05	280	0.857143	0.0663386	0.951734	0.890642	0.977547	0.931503	261	0.065779	556	1102	49	23	0.958382	0.919008	0.960276	0.939189	617	0.0668983	576	1059	92	3	0.945087	0.862275	0.994819	0.923817	0	0	0	0	0	0
SR75	KNN	Unnormalized	limma	Wilcox	0.05	281	0.876317	0.0613096	0.940618	0.888623	0.955214	0.919522	429	0.0536912	687	1296	61	61	0.942043	0.918449	0.918449	0.918449	346	0.0689281	742	1235	122	6	0.939192	0.858796	0.991979	0.920596	0	0	0	0	0	0
SR90	RowMean	Median	Combat-P	Wilcox	0.05	282	0.942724	0.0589279	0.928902	0.852383	0.971503	0.904382	56	0.073626	551	1118	33	28	0.96474	0.943493	0.951641	0.947549	842	0.0442298	574	971	180	5	0.893064	0.761273	0.991364	0.861215	0	0	0	0	0	0
SR66	SoftImpute	Median	limma	DESeq2	0.05	283	0.774684	0.0758244	0.954043	0.924229	0.95	0.936253	505	0.0636673	735	1400	53	75	0.943438	0.932741	0.907407	0.9199	289	0.0879814	804	1379	74	6	0.964649	0.915718	0.992593	0.952607	0	0	0	0	0	0
SR66	SoftImpute	Unnormalized	Combat-NP	t-test	0.05	284	0.876317	0.0656093	0.93217	0.880574	0.941358	0.908182	538	0.0528515	721	1382	71	89	0.929297	0.910354	0.890123	0.900125	228	0.078367	804	1312	141	6	0.935042	0.850794	0.992593	0.916239	0	0	0	0	0	0
SR66	RowMedian	Median	limma	DESeq2	0.05	285	0.857143	0.0648509	0.95338	0.93683	0.932716	0.933887	461	0.0608307	710	1406	47	100	0.935042	0.937913	0.876543	0.90619	268	0.0688711	801	1398	55	9	0.971719	0.935748	0.988889	0.961585	0	0	0	0	0	0
SR90	SoftImpute	QN	Scanorama	DESeq2	0.05	285	0.857143	0.0625881	0.968497	0.993613	0.911917	0.949194	436	0.0626083	483	1149	2	96	0.943353	0.995876	0.834197	0.907895	139	0.0625678	573	1146	5	6	0.993642	0.991349	0.989637	0.990493	0	0	0	0	0	0
SR90	KNN	Unnormalized	Combat-P	DESeq2	0.05	285	0.857143	0.0599876	0.979191	0.957031	0.981865	0.969283	172	0.0769684	561	1121	30	18	0.972254	0.949239	0.968912	0.958974	445	0.0430068	576	1130	21	3	0.986127	0.964824	0.994819	0.979592	0	0	0	0	0	0
SR66	KNN	Unnormalized	limma	limma-trend	0.05	288	0.876317	0.0656065	0.932391	0.883062	0.937654	0.908122	447	0.0557191	721	1380	73	89	0.928414	0.90806	0.890123	0.899002	264	0.0754939	798	1321	132	12	0.936368	0.858065	0.985185	0.917241	0	0	0	0	0	0
SR66	RowMedian	Median	Combat-P	DESeq2	0.05	289	0.857143	0.0647861	0.95338	0.936063	0.933333	0.933986	464	0.0607861	712	1402	51	98	0.934158	0.933159	0.879012	0.905277	256	0.0687862	800	1401	52	10	0.972603	0.938967	0.987654	0.962696	0	0	0	0	0	0
SR75	SoftImpute	Unnormalized	Combat-NP	Wilcox	0.05	290	0.876317	0.0614124	0.939192	0.883224	0.957888	0.91799	384	0.055366	691	1290	67	57	0.941093	0.911609	0.923797	0.917663	386	0.0674587	742	1231	126	6	0.937292	0.854839	0.991979	0.918317	0	0	0	0	0	0
SR75	RowMean	QN	Combat-P	DESeq2	0.05	291	0.945171	0.048385	0.950831	0.918127	0.946524	0.931368	355	0.053208	674	1303	54	74	0.939192	0.925824	0.90107	0.913279	396	0.043562	742	1284	73	6	0.96247	0.910429	0.991979	0.949456	0	0	0	0	0	0
SR75	KNN	Unnormalized	Combat-NP	limma-trend	0.05	292	0.857143	0.0694012	0.940143	0.8851	0.957888	0.91911	444	0.058859	691	1289	68	57	0.940618	0.910408	0.923797	0.917054	349	0.0799435	742	1236	121	6	0.939667	0.859791	0.991979	0.921167	0	0	0	0	0	0
SR66	RowMedian	Unnormalized	limma	DESeq2	0.05	293	0.857143	0.0645729	0.953601	0.937451	0.932716	0.934177	457	0.0608588	710	1407	46	100	0.935484	0.939153	0.876543	0.906769	280	0.068287	801	1398	55	9	0.971719	0.935748	0.988889	0.961585	0	0	0	0	0	0
SR90	KNN	Median	Combat-NP	limma-trend	0.05	294	0.844858	0.0787184	0.928902	0.845753	0.979275	0.904782	199	0.0784855	560	1109	42	19	0.96474	0.930233	0.967185	0.948349	656	0.0789514	574	971	180	5	0.893064	0.761273	0.991364	0.861215	0	0	0	0	0	0
SR75	RowMedian	Unnormalized	Combat-P	limma-trend	0.05	295	0.876317	0.0616522	0.938955	0.890786	0.946524	0.916483	381	0.0587063	674	1295	62	74	0.935392	0.915761	0.90107	0.908356	399	0.0645982	742	1242	115	6	0.942518	0.865811	0.991979	0.924611	0	0	0	0	0	0
SR66	KNN	Median	limma	DESeq2	0.05	296	0.774684	0.0742863	0.955369	0.929884	0.946914	0.937797	517	0.0629269	734	1401	52	76	0.943438	0.933842	0.906173	0.919799	295	0.0856457	800	1389	64	10	0.9673	0.925926	0.987654	0.955795	0	0	0	0	0	0
SR66	HalfRowMin	Unnormalized	Combat-P	DESeq2	0.05	297	0.857143	0.0673513	0.946973	0.929686	0.924074	0.924642	573	0.0560033	693	1418	35	117	0.932833	0.951923	0.855556	0.90117	247	0.0786992	804	1371	82	6	0.961114	0.907449	0.992593	0.948113	1	1	0	2	0	1
SR66	IterativeSVD	Median	limma	DESeq2	0.05	298	0.761116	0.0759357	0.952497	0.917499	0.953704	0.934598	495	0.0641015	741	1396	57	69	0.944322	0.928571	0.914815	0.921642	347	0.0877699	804	1370	83	6	0.960672	0.906426	0.992593	0.947555	0	0	0	0	0	0
SR66	HalfRowMin	QN	limma	DESeq2	0.05	299	0.945171	0.0523396	0.941008	0.916096	0.921605	0.916656	597	0.0477645	689	1405	48	121	0.92532	0.934871	0.850617	0.890756	223	0.0569146	804	1361	92	6	0.956695	0.897321	0.992593	0.942556	0	0	0	0	0	0
SR75	SoftImpute	Unnormalized	limma	Wilcox	0.05	300	0.876317	0.0606023	0.93943	0.885039	0.956551	0.918208	405	0.0545705	689	1294	63	59	0.942043	0.916223	0.921123	0.918667	408	0.0666341	742	1230	127	6	0.936817	0.853855	0.991979	0.917749	0	0	0	0	0	0
SR90	KNN	Median	Combat-P	Wilcox	0.05	301	0.890029	0.0613921	0.930347	0.85354	0.974093	0.906383	94	0.0735322	554	1118	33	25	0.966474	0.943782	0.956822	0.950257	866	0.0492521	574	973	178	5	0.89422	0.763298	0.991364	0.862509	0	0	0	0	0	0
SR66	KNN	Median	Combat-P	DESeq2	0.05	302	0.774684	0.0739201	0.95559	0.929376	0.948148	0.938185	506	0.0634001	736	1400	53	74	0.94388	0.932826	0.908642	0.920575	316	0.08444	800	1389	64	10	0.9673	0.925926	0.987654	0.955795	0	0	0	0	0	0
SR90	KNN	Median	Scanorama	DESeq2	0.05	303	0.857143	0.0610436	0.969364	0.995338	0.912781	0.950487	326	0.0756847	483	1149	2	96	0.943353	0.995876	0.834197	0.907895	297	0.0464025	574	1148	3	5	0.995376	0.994801	0.991364	0.99308	0	0	0	0	0	0
SR90	RowMean	Median	Combat-NP	Wilcox	0.05	304	0.915464	0.0598665	0.928613	0.851577	0.971503	0.903975	81	0.0726739	551	1117	34	28	0.964162	0.94188	0.951641	0.946735	836	0.047059	574	971	180	5	0.893064	0.761273	0.991364	0.861215	0	0	0	0	0	0
SR75	RowMedian	Unnormalized	limma	limma-trend	0.05	305	0.876317	0.061084	0.938717	0.890165	0.946524	0.916177	391	0.0581398	674	1294	63	74	0.934917	0.914518	0.90107	0.907744	410	0.0640283	742	1242	115	6	0.942518	0.865811	0.991979	0.924611	0	0	0	0	0	0
SR90	HalfRowMin	Unnormalized	Combat-NP	Wilcox	0.05	306	0.857143	0.0661199	0.947688	0.880588	0.980138	0.926746	360	0.0602405	559	1105	46	20	0.96185	0.923967	0.965458	0.944257	591	0.0719994	576	1039	112	3	0.933526	0.837209	0.994819	0.909234	0	0	0	0	0	0
SR75	RowMedian	Unnormalized	Combat-NP	limma-trend	0.05	307	0.876317	0.0607703	0.938955	0.890223	0.947193	0.916545	394	0.0579635	675	1294	63	73	0.935392	0.914634	0.902406	0.908479	414	0.0635771	742	1242	115	6	0.942518	0.865811	0.991979	0.924611	0	0	0	0	0	0
SR90	SoftImpute	Median	Combat-NP	Wilcox	0.05	308	0.915464	0.060323	0.926012	0.844268	0.97582	0.901574	81	0.0711171	556	1115	36	23	0.965896	0.939189	0.960276	0.949616	832	0.0495289	574	959	192	5	0.886127	0.749347	0.991364	0.853532	0	0	0	0	0	0
SR66	RowMean	Median	Combat-NP	DESeq2	0.05	308	0.857143	0.0634245	0.953822	0.940505	0.92963	0.93428	468	0.0605796	708	1406	47	102	0.934158	0.937748	0.874074	0.904792	284	0.0662694	798	1405	48	12	0.973487	0.943262	0.985185	0.963768	0	0	0	0	0	0
SR66	IterativeSVD	Median	Combat-NP	DESeq2	0.05	308	0.774684	0.0741459	0.952718	0.916613	0.955556	0.935044	471	0.0646266	744	1396	57	66	0.945647	0.928839	0.918519	0.92365	411	0.0836651	804	1368	85	6	0.959788	0.904387	0.992593	0.946439	0	0	0	0	0	0
SR90	RowMedian	Median	limma	Wilcox	0.05	311	0.971737	0.056335	0.924855	0.843889	0.971503	0.899466	41	0.0718741	551	1113	38	28	0.96185	0.935484	0.951641	0.943493	926	0.0407958	574	962	189	5	0.887861	0.752294	0.991364	0.85544	0	0	0	0	0	0
SR66	KNN	QN	limma	DESeq2	0.05	311	0.876317	0.0572814	0.948962	0.916199	0.944444	0.929355	467	0.0531374	730	1395	58	80	0.939019	0.926396	0.901235	0.913642	334	0.0614255	800	1370	83	10	0.958904	0.906002	0.987654	0.945068	0	0	0	0	0	0
SR66	RowMean	Unnormalized	Combat-NP	DESeq2	0.05	313	0.857143	0.0633033	0.953601	0.939949	0.92963	0.933989	470	0.0604887	708	1406	47	102	0.934158	0.937748	0.874074	0.904792	293	0.0661178	798	1404	49	12	0.973045	0.942149	0.985185	0.963186	1	0	0	1	0	1
SR90	HalfRowMin	Unnormalized	limma	Wilcox	0.05	314	0.857143	0.0677878	0.942486	0.872327	0.97582	0.919843	267	0.0657234	554	1104	47	25	0.958382	0.921797	0.956822	0.938983	693	0.0698522	576	1027	124	3	0.92659	0.822857	0.994819	0.900704	0	0	0	0	0	0
SR75	RowMean	Unnormalized	Combat-P	limma-trend	0.05	315	0.876317	0.0606592	0.93848	0.892361	0.943182	0.915592	395	0.0580152	670	1298	59	78	0.934917	0.919067	0.895722	0.907244	427	0.0633032	741	1242	115	7	0.942043	0.865654	0.990642	0.92394	0	0	0	0	0	0
SR75	IterativeSVD	Unnormalized	Combat-P	limma-trend	0.05	316	0.844858	0.0701431	0.93753	0.8783	0.959893	0.916195	428	0.060391	694	1288	69	54	0.941568	0.909567	0.927807	0.918597	431	0.0798952	742	1223	134	6	0.933492	0.847032	0.991979	0.913793	0	0	0	0	0	0
SR90	HalfRowMin	Unnormalized	Combat-P	t-test	0.05	317	0.857143	0.0668357	0.944509	0.878073	0.974093	0.922262	273	0.065127	552	1107	44	27	0.95896	0.926174	0.953368	0.939574	699	0.0685444	576	1033	118	3	0.930058	0.829971	0.994819	0.904949	0	0	0	0	0	0
SR90	IterativeSVD	Median	Combat-P	Wilcox	0.05	318	0.890029	0.0624057	0.927168	0.846235	0.97582	0.902847	91	0.0743395	556	1115	36	23	0.965896	0.939189	0.960276	0.949616	877	0.050472	574	963	188	5	0.888439	0.753281	0.991364	0.856078	0	0	0	0	0	0
SR90	HalfRowMin	Unnormalized	Combat-P	Wilcox	0.05	319	0.857143	0.0660299	0.946243	0.878271	0.979275	0.924911	285	0.0641449	558	1106	45	21	0.96185	0.925373	0.963731	0.944162	713	0.067915	576	1034	117	3	0.930636	0.831169	0.994819	0.90566	0	0	0	0	0	0
SR66	RowMean	Unnormalized	Combat-P	DESeq2	0.05	320	0.857143	0.0635125	0.952718	0.938689	0.928395	0.932709	474	0.0607462	706	1405	48	104	0.932833	0.93634	0.871605	0.902813	296	0.0662788	798	1403	50	12	0.972603	0.941038	0.985185	0.962606	1	0	0	1	0	1
SR66	HalfRowMin	Median	Combat-NP	DESeq2	0.05	321	0.825203	0.0682273	0.948078	0.930676	0.925926	0.926259	616	0.0557901	696	1417	36	114	0.933716	0.95082	0.859259	0.902724	258	0.0806645	804	1374	79	6	0.962439	0.910532	0.992593	0.949793	1	2	0	1	0	2
SR90	RowMean	QN	Scanorama	DESeq2	0.05	322	0.857143	0.0602836	0.968497	0.994468	0.911054	0.949108	441	0.0622122	482	1149	2	97	0.942775	0.995868	0.83247	0.906867	169	0.0583551	573	1147	4	6	0.99422	0.993068	0.989637	0.991349	0	0	1	0	0	0
SR90	RowMedian	QN	Scanorama	DESeq2	0.05	323	0.844858	0.0611464	0.969075	0.994476	0.912781	0.950135	438	0.0637495	484	1149	2	95	0.943931	0.995885	0.835924	0.90892	181	0.0585434	573	1147	4	6	0.99422	0.993068	0.989637	0.991349	0	0	0	0	0	0
SR66	RowMedian	Unnormalized	Combat-P	DESeq2	0.05	324	0.825203	0.0655995	0.95338	0.935549	0.933951	0.934008	509	0.0610869	712	1402	51	98	0.934158	0.933159	0.879012	0.905277	297	0.0701121	801	1400	53	9	0.972603	0.937939	0.988889	0.96274	1	0	0	1	0	1
SR66	RowMean	Unnormalized	limma	DESeq2	0.05	325	0.857143	0.0635741	0.952497	0.939817	0.926543	0.932272	487	0.0599318	704	1407	46	106	0.932833	0.938667	0.869136	0.902564	289	0.0672164	797	1403	50	13	0.972161	0.940968	0.983951	0.961979	0	0	0	0	0	0
SR90	RowMean	QN	Combat-P	DESeq2	0.05	326	0.857143	0.0593863	0.971098	0.93865	0.977547	0.957624	268	0.0641216	556	1115	36	23	0.965896	0.939189	0.960276	0.949616	440	0.054651	576	1113	38	3	0.976301	0.938111	0.994819	0.965633	0	0	0	0	0	0
SR75	IterativeSVD	Unnormalized	Combat-NP	Wilcox	0.05	327	0.876317	0.0608414	0.935867	0.879092	0.953877	0.913587	410	0.0552936	685	1291	66	63	0.938717	0.912117	0.915775	0.913943	435	0.0663893	742	1222	135	6	0.933017	0.846066	0.991979	0.913231	0	0	0	0	0	0
SR75	RowMean	Unnormalized	limma	t-test	0.05	328	0.920374	0.0546537	0.937292	0.894823	0.936497	0.913464	407	0.0537572	662	1302	55	86	0.933017	0.923291	0.885027	0.903754	386	0.0555502	739	1243	114	9	0.941568	0.866354	0.987968	0.923173	0	0	0	0	0	0
SR66	Zero	TRQN	Scanorama	Wilcox	0.05	329	0.84466	0.0710973	0.942333	0.964076	0.870988	0.911667	893	0.0547042	616	1428	25	194	0.903226	0.960998	0.760494	0.84907	66	0.0874903	795	1426	27	15	0.981441	0.967153	0.981481	0.974265	18	42	78	37	22	3
SR66	HalfRowMin	Unnormalized	Combat-NP	DESeq2	0.05	330	0.825203	0.0677162	0.947857	0.929681	0.926543	0.926054	618	0.0555284	697	1417	36	113	0.934158	0.950887	0.860494	0.903435	283	0.0799041	804	1372	81	6	0.961555	0.908475	0.992593	0.948673	1	2	0	2	0	2
SR66	SoftImpute	Unnormalized	Combat-P	limma-trend	0.05	331	0.844858	0.0717456	0.933053	0.879772	0.945062	0.909672	557	0.0576143	727	1380	73	83	0.931065	0.90875	0.897531	0.903106	322	0.0858768	804	1312	141	6	0.935042	0.850794	0.992593	0.916239	0	0	0	0	0	0
SR90	Zero	Median	Scanorama	DESeq2	0.05	332	0.857143	0.0642994	0.956148	0.995658	0.874657	0.92726	593	0.064694	429	1093	3	137	0.915764	0.993056	0.757951	0.859719	128	0.0639048	574	1150	1	5	0.996532	0.998261	0.991364	0.994801	9	48	35	1	0	0
SR90	SoftImpute	Median	Combat-P	Wilcox	0.05	333	0.890029	0.0610549	0.926301	0.845502	0.974957	0.901848	99	0.0728465	555	1116	35	24	0.965896	0.940678	0.958549	0.94953	924	0.0492633	574	960	191	5	0.886705	0.750327	0.991364	0.854167	0	0	0	0	0	0
SR90	IterativeSVD	Median	Scanorama	limma-trend	0.05	334	0.857143	0.0635968	0.956647	0.974303	0.895509	0.93008	452	0.068068	465	1145	6	114	0.930636	0.987261	0.803109	0.885714	243	0.0591256	572	1128	23	7	0.982659	0.961345	0.98791	0.974446	0	0	0	0	0	0
SR90	RowMedian	QN	Combat-P	DESeq2	0.05	335	0.857143	0.0588367	0.97052	0.937095	0.977547	0.956815	287	0.0632843	556	1114	37	23	0.965318	0.937605	0.960276	0.948805	461	0.0543891	576	1112	39	3	0.975723	0.936585	0.994819	0.964824	0	0	0	0	0	0
SR90	IterativeSVD	Unnormalized	Scanorama	DESeq2	0.05	336	0.857143	0.0594932	0.967919	0.992583	0.911054	0.948175	320	0.0790242	481	1148	3	98	0.941618	0.993802	0.830743	0.904986	470	0.0399622	574	1146	5	5	0.99422	0.991364	0.991364	0.991364	0	0	0	0	0	0
SR90	IterativeSVD	Median	limma	Wilcox	0.05	337	0.942724	0.0580808	0.92341	0.839721	0.974957	0.89842	61	0.0715928	555	1113	38	24	0.964162	0.935919	0.958549	0.947099	904	0.0445689	574	953	198	5	0.882659	0.743523	0.991364	0.849741	0	0	0	0	0	0
SR66	KNN	Unnormalized	limma	t-test	0.05	338	0.876317	0.062239	0.933053	0.886887	0.935185	0.908715	587	0.051393	717	1387	66	93	0.929739	0.915709	0.885185	0.900188	299	0.0730851	798	1321	132	12	0.936368	0.858065	0.985185	0.917241	0	0	0	0	0	0
SR66	SoftImpute	Unnormalized	limma	limma-trend	0.05	339	0.857143	0.0705632	0.931949	0.878191	0.943827	0.908189	572	0.0560169	725	1379	74	85	0.929739	0.907384	0.895062	0.901181	311	0.0851096	804	1310	143	6	0.934158	0.848997	0.992593	0.915196	0	0	0	0	0	0
SR75	SoftImpute	Unnormalized	Combat-P	Wilcox	0.05	339	0.876317	0.0587649	0.938955	0.883711	0.956551	0.917575	399	0.0551409	689	1291	66	59	0.940618	0.912583	0.921123	0.916833	481	0.0623889	742	1231	126	6	0.937292	0.854839	0.991979	0.918317	0	0	0	0	0	0
SR90	Zero	Unnormalized	limma	DESeq2	0.05	339	0.762437	0.0682639	0.976075	0.975703	0.953855	0.964379	426	0.0666921	524	1070	18	50	0.959085	0.96679	0.912892	0.939068	204	0.0698356	576	1142	9	3	0.993064	0.984615	0.994819	0.989691	5	4	0	0	3	0
SR90	RowMean	QN	Combat-NP	DESeq2	0.05	342	0.857143	0.0583232	0.971387	0.939415	0.977547	0.958029	282	0.0633984	556	1115	36	23	0.965896	0.939189	0.960276	0.949616	448	0.053248	576	1114	37	3	0.976879	0.939641	0.994819	0.966443	0	0	0	0	0	0
SR75	Zero	Median	limma	DESeq2	0.05	343	0.945171	0.055587	0.937889	0.968361	0.852523	0.901818	783	0.0540983	530	1308	21	205	0.890504	0.961887	0.721088	0.824261	63	0.0570758	736	1338	19	12	0.985273	0.974834	0.983957	0.979375	25	46	81	15	32	11
SR75	RowMean	Unnormalized	limma	Wilcox	0.05	344	0.920374	0.0539643	0.935629	0.894445	0.931818	0.910832	459	0.0519804	655	1302	55	93	0.929691	0.922535	0.875668	0.898491	378	0.0559483	739	1243	114	9	0.941568	0.866354	0.987968	0.923173	0	0	0	0	0	0
SR90	HalfRowMin	Unnormalized	limma	t-test	0.05	345	0.857143	0.0662933	0.941329	0.873679	0.970639	0.917976	290	0.0649011	548	1107	44	31	0.956647	0.925676	0.946459	0.935952	750	0.0676854	576	1026	125	3	0.926012	0.821683	0.994819	0.9	0	0	0	0	0	0
SR75	Zero	Sum	limma	DESeq2	0.05	346	0.971737	0.0552796	0.935629	0.968938	0.84492	0.897107	882	0.0530922	528	1336	21	220	0.885511	0.961749	0.705882	0.814187	41	0.0574669	736	1339	18	12	0.985748	0.976127	0.983957	0.980027	25	47	78	15	32	11
SR90	SoftImpute	Unnormalized	Scanorama	limma-trend	0.05	347	0.857143	0.0630997	0.956358	0.975583	0.893782	0.929447	462	0.0673192	463	1147	4	116	0.930636	0.991435	0.799655	0.885277	262	0.0588802	572	1127	24	7	0.982081	0.959732	0.98791	0.973617	0	0	0	0	0	0
SR90	Zero	Unnormalized	Scanorama	DESeq2	0.05	348	0.857143	0.0642116	0.954929	0.995658	0.870028	0.924266	590	0.066229	429	1120	3	144	0.913325	0.993056	0.748691	0.853731	135	0.0621942	574	1150	1	5	0.996532	0.998261	0.991364	0.994801	9	51	39	1	0	0
SR66	RowMean	Median	limma	DESeq2	0.05	348	0.857143	0.0623601	0.952276	0.939776	0.925926	0.93192	482	0.0604042	703	1407	46	107	0.932391	0.938585	0.867901	0.90186	333	0.0643161	797	1403	50	13	0.972161	0.940968	0.983951	0.961979	0	0	0	0	0	0
SR66	IterativeSVD	Unnormalized	limma	t-test	0.05	350	0.866478	0.0636735	0.929076	0.874474	0.940741	0.904424	570	0.0524258	720	1380	73	90	0.927972	0.907945	0.888889	0.898316	320	0.0749212	804	1301	152	6	0.930181	0.841004	0.992593	0.910532	0	0	0	0	0	0
SR75	KNN	Unnormalized	Combat-NP	t-test	0.05	351	0.857143	0.0652883	0.940855	0.88912	0.955214	0.919808	504	0.0550911	687	1296	61	61	0.942043	0.918449	0.918449	0.918449	435	0.0754855	742	1236	121	6	0.939667	0.859791	0.991979	0.921167	0	0	0	0	0	0
SR90	HalfRowMin	Unnormalized	Combat-NP	t-test	0.05	352	0.857143	0.0637228	0.946821	0.881984	0.97582	0.925347	332	0.0620126	554	1108	43	25	0.960694	0.927973	0.956822	0.942177	758	0.0654331	576	1038	113	3	0.932948	0.835994	0.994819	0.908517	0	0	0	0	0	0
SR66	HalfRowMin	Median	Combat-P	DESeq2	0.05	353	0.795257	0.0673366	0.946752	0.930133	0.92284	0.924206	623	0.0565934	691	1418	35	119	0.931949	0.951791	0.853086	0.89974	326	0.0780798	804	1372	81	6	0.961555	0.908475	0.992593	0.948673	0	0	0	0	0	0
SR90	KNN	Median	Combat-NP	t-test	0.05	354	0.844858	0.0713512	0.929769	0.850282	0.976684	0.905864	219	0.0715673	557	1115	36	22	0.966474	0.939292	0.962003	0.950512	826	0.0711351	574	971	180	5	0.893064	0.761273	0.991364	0.861215	0	0	0	0	0	0
SR66	IterativeSVD	Median	Combat-P	DESeq2	0.05	354	0.774684	0.071014	0.951834	0.915898	0.953704	0.933754	508	0.0632043	741	1395	58	69	0.94388	0.927409	0.914815	0.921069	503	0.0788237	804	1368	85	6	0.959788	0.904387	0.992593	0.946439	0	0	0	0	0	0
SR66	RowMean	Median	Combat-P	DESeq2	0.05	356	0.825203	0.0638602	0.952718	0.939202	0.927778	0.932649	527	0.0608728	705	1405	48	105	0.932391	0.936255	0.87037	0.902111	342	0.0668476	798	1404	49	12	0.973045	0.942149	0.985185	0.963186	0	0	0	0	0	0
SR90	RowMedian	Median	Combat-P	limma-trend	0.05	357	0.844858	0.0723048	0.928324	0.847359	0.97582	0.903879	210	0.0749345	556	1112	39	23	0.964162	0.934454	0.960276	0.947189	868	0.0696751	574	970	181	5	0.892486	0.760265	0.991364	0.86057	0	0	0	0	0	0
SR90	IterativeSVD	Unnormalized	limma	DESeq2	0.05	358	0.857143	0.0564633	0.975723	0.949703	0.979275	0.964229	170	0.0802133	558	1119	32	21	0.969364	0.945763	0.963731	0.954662	919	0.0327132	576	1123	28	3	0.982081	0.953642	0.994819	0.973795	0	0	0	0	0	0
SR66	KNN	Unnormalized	Combat-P	Wilcox	0.05	359	0.897406	0.0558818	0.934158	0.888794	0.935802	0.910117	512	0.0515065	718	1387	66	92	0.930181	0.915816	0.88642	0.900878	400	0.0602572	798	1325	128	12	0.938135	0.861771	0.985185	0.919355	0	0	0	0	0	0
SR90	KNN	Median	Scanorama	limma-trend	0.05	360	0.857143	0.0607248	0.958382	0.980714	0.894646	0.932484	537	0.0621281	464	1148	3	115	0.931792	0.993576	0.801382	0.887189	206	0.0593214	572	1132	19	7	0.984971	0.967851	0.98791	0.977778	0	0	0	0	0	0
SR90	KNN	Unnormalized	Scanorama	limma-trend	0.05	361	0.857143	0.0610624	0.957514	0.979075	0.893782	0.931117	514	0.0636564	463	1148	3	116	0.931214	0.993562	0.799655	0.886124	235	0.0584683	572	1130	21	7	0.983815	0.964587	0.98791	0.976109	0	0	0	0	0	0
SR90	Zero	Unnormalized	Combat-P	Wilcox	0.05	362	0.857143	0.059566	0.955491	0.918459	0.954231	0.934697	424	0.058085	529	1122	29	50	0.954335	0.948029	0.913644	0.930519	635	0.061047	576	1079	72	3	0.956647	0.888889	0.994819	0.938875	1	0	0	0	0	2
SR66	IterativeSVD	Unnormalized	Combat-P	limma-trend	0.05	363	0.857143	0.068948	0.930623	0.872093	0.948765	0.90722	532	0.0574049	733	1376	77	77	0.931949	0.904938	0.904938	0.904938	403	0.0804912	804	1299	154	6	0.929297	0.839248	0.992593	0.909502	0	0	0	0	0	0
SR90	RowMean	Sum	Scanorama	DESeq2	0.05	364	0.71582	0.0800014	0.965318	0.996136	0.899827	0.943109	671	0.0808271	468	1149	2	111	0.934682	0.995745	0.80829	0.892278	214	0.0791757	574	1149	2	5	0.995954	0.996528	0.991364	0.993939	0	0	0	0	0	0
SR90	HalfRowMin	Median	limma	Wilcox	0.05	365	0.971737	0.0581288	0.909249	0.818271	0.974093	0.883504	44	0.0703278	554	1114	37	25	0.964162	0.937394	0.956822	0.947009	860	0.0459299	574	904	247	5	0.854335	0.699147	0.991364	0.82	0	0	0	0	0	0
SR66	HalfRowMin	QN	Combat-P	DESeq2	0.05	366	0.897406	0.0517769	0.942554	0.916799	0.925926	0.919193	603	0.0492073	696	1408	45	114	0.929739	0.939271	0.859259	0.897485	371	0.0543465	804	1358	95	6	0.955369	0.894327	0.992593	0.940901	0	0	0	0	0	0
SR90	RowMean	Median	Scanorama	DESeq2	0.05	367	0.71582	0.0770187	0.968208	0.996181	0.908463	0.948339	633	0.0741722	478	1149	2	101	0.940462	0.995833	0.825561	0.902738	205	0.0798652	574	1149	2	5	0.995954	0.996528	0.991364	0.993939	0	1	0	0	0	0
SR90	IterativeSVD	QN	Scanorama	limma-voom	0.05	368	0.857143	0.0583239	0.961561	0.9824	0.902418	0.938152	486	0.0614702	474	1148	3	105	0.937572	0.993711	0.818653	0.897727	250	0.0551777	571	1134	17	8	0.985549	0.971088	0.986183	0.978578	0	0	0	0	0	0
SR75	RowMean	QN	Combat-NP	DESeq2	0.05	369	0.897406	0.0475907	0.951306	0.917646	0.948529	0.932161	418	0.0528617	677	1302	55	71	0.940143	0.924863	0.90508	0.914865	576	0.0423197	742	1284	73	6	0.96247	0.910429	0.991979	0.949456	0	0	0	0	0	0
SR90	IterativeSVD	Unnormalized	Scanorama	limma-trend	0.05	370	0.857143	0.0609652	0.955491	0.972665	0.893782	0.928188	510	0.0646408	463	1145	6	116	0.92948	0.987207	0.799655	0.883588	291	0.0572897	572	1126	25	7	0.981503	0.958124	0.98791	0.972789	0	0	0	0	0	0
SR66	KNN	Unnormalized	limma	Wilcox	0.05	371	0.876317	0.0589251	0.933937	0.88874	0.935185	0.909772	617	0.0505281	717	1387	66	93	0.929739	0.915709	0.885185	0.900188	382	0.0673222	798	1325	128	12	0.938135	0.861771	0.985185	0.919355	0	0	0	0	0	0
SR75	IterativeSVD	Unnormalized	Combat-P	t-test	0.05	372	0.844858	0.0658051	0.938005	0.883355	0.955214	0.916428	539	0.0545281	687	1297	60	61	0.942518	0.919679	0.918449	0.919064	494	0.077082	742	1223	134	6	0.933492	0.847032	0.991979	0.913793	0	0	0	0	0	0
SR90	RowMedian	Unnormalized	Scanorama	DESeq2	0.05	373	0.71582	0.0762463	0.967341	0.996167	0.905872	0.94678	634	0.0773158	475	1149	2	104	0.938728	0.995807	0.82038	0.899621	267	0.0751768	574	1149	2	5	0.995954	0.996528	0.991364	0.993939	0	1	0	0	0	0
SR75	KNN	QN	Combat-P	DESeq2	0.05	374	0.857143	0.0573357	0.955344	0.917725	0.960561	0.938355	481	0.0548941	695	1297	60	53	0.946318	0.92053	0.929144	0.924817	529	0.0597772	742	1288	69	6	0.964371	0.91492	0.991979	0.951892	0	0	0	0	0	0
SR66	KNN	Unnormalized	Combat-NP	limma-trend	0.05	375	0.844858	0.0676372	0.933495	0.883244	0.940741	0.909816	576	0.0566792	726	1379	74	84	0.930181	0.9075	0.896296	0.901863	441	0.0785952	798	1322	131	12	0.93681	0.858988	0.985185	0.917769	0	0	0	0	0	0
SR90	SoftImpute	QN	Scanorama	limma-voom	0.05	375	0.857143	0.0573628	0.961272	0.981797	0.902418	0.937741	524	0.0592914	474	1149	2	105	0.93815	0.995798	0.818653	0.898578	266	0.0554343	571	1132	19	8	0.984393	0.967797	0.986183	0.976903	0	0	0	0	0	0
SR90	IterativeSVD	Sum	Scanorama	t-test	0.05	377	0.857143	0.0618389	0.951734	0.963915	0.891192	0.922448	558	0.0638935	460	1142	9	119	0.926012	0.98081	0.794473	0.877863	331	0.0597843	572	1119	32	7	0.977457	0.94702	0.98791	0.967033	0	0	0	0	0	0
SR90	IterativeSVD	Median	Combat-NP	Wilcox	0.05	378	0.866478	0.0615174	0.92659	0.844949	0.97582	0.902123	137	0.0718899	556	1114	37	23	0.965318	0.937605	0.960276	0.948805	1031	0.051145	574	962	189	5	0.887861	0.752294	0.991364	0.85544	0	0	0	0	0	0
SR66	IterativeSVD	Unnormalized	Combat-NP	limma-trend	0.05	379	0.844858	0.0686167	0.930402	0.871535	0.948765	0.906941	561	0.057181	733	1375	78	77	0.931507	0.903822	0.904938	0.90438	450	0.0800523	804	1299	154	6	0.929297	0.839248	0.992593	0.909502	0	0	0	0	0	0
SR75	SoftImpute	Median	Combat-NP	DESeq2	0.05	380	0.774684	0.0664028	0.960333	0.929126	0.961898	0.94493	430	0.0676671	697	1307	50	51	0.952019	0.933066	0.931818	0.932441	689	0.0651386	742	1297	60	6	0.968646	0.925187	0.991979	0.957419	0	0	0	0	0	0
SR75	RowMedian	Unnormalized	limma	t-test	0.05	381	0.876317	0.0551069	0.939667	0.894391	0.944519	0.917221	474	0.0538611	671	1301	56	77	0.936817	0.922971	0.897059	0.909831	545	0.0563527	742	1242	115	6	0.942518	0.865811	0.991979	0.924611	0	0	0	0	0	0
SR90	RowMean	Unnormalized	Scanorama	DESeq2	0.05	382	0.71582	0.0745736	0.967341	0.996167	0.905872	0.94678	640	0.0762902	475	1149	2	104	0.938728	0.995807	0.82038	0.899621	302	0.072857	574	1149	2	5	0.995954	0.996528	0.991364	0.993939	0	1	0	0	0	0
SR90	IterativeSVD	QN	Scanorama	edgeR-QLF	0.05	383	0.857143	0.0569295	0.960983	0.98217	0.900691	0.937102	540	0.0596553	472	1147	4	107	0.935838	0.991597	0.815199	0.894787	260	0.0542038	571	1135	16	8	0.986127	0.972743	0.986183	0.979417	0	0	0	0	0	0
SR75	RowMedian	Unnormalized	Combat-NP	t-test	0.05	384	0.876317	0.054768	0.93943	0.893757	0.944519	0.916912	473	0.0539606	671	1300	57	77	0.936342	0.921703	0.897059	0.909214	571	0.0555754	742	1242	115	6	0.942518	0.865811	0.991979	0.924611	0	0	0	0	0	0
SR75	SoftImpute	Median	Combat-P	DESeq2	0.05	385	0.774684	0.0658159	0.959382	0.928365	0.959893	0.943546	432	0.0676168	694	1306	51	54	0.950119	0.931544	0.927807	0.929672	719	0.064015	742	1297	60	6	0.968646	0.925187	0.991979	0.957419	0	0	0	0	0	0
SR66	SoftImpute	Unnormalized	Combat-NP	Wilcox	0.05	386	0.876317	0.057353	0.932612	0.878525	0.945062	0.909094	541	0.052504	727	1377	76	83	0.929739	0.905355	0.897531	0.901426	495	0.0622021	804	1313	140	6	0.935484	0.851695	0.992593	0.916762	0	0	0	0	0	0
SR90	SoftImpute	QN	Scanorama	edgeR-QLF	0.05	386	0.857143	0.0563706	0.960694	0.98238	0.899827	0.936582	555	0.0589425	471	1148	3	108	0.935838	0.993671	0.813472	0.894587	276	0.0537987	571	1134	17	8	0.985549	0.971088	0.986183	0.978578	0	1	1	0	0	0
SR90	KNN	Sum	Scanorama	limma-trend	0.05	388	0.774684	0.0708815	0.95289	0.97254	0.88601	0.923353	681	0.0717533	454	1145	6	125	0.924277	0.986957	0.784111	0.873917	332	0.0700097	572	1126	25	7	0.981503	0.958124	0.98791	0.972789	0	0	0	0	0	0
SR90	SoftImpute	Sum	Scanorama	t-test	0.05	389	0.857143	0.0610508	0.950867	0.968825	0.884283	0.920219	554	0.0650302	452	1146	5	127	0.923699	0.989059	0.780656	0.872587	354	0.0570713	572	1120	31	7	0.978035	0.94859	0.98791	0.967851	0	0	0	0	0	0
SR90	RowMedian	Median	Scanorama	DESeq2	0.05	389	0.71582	0.0730329	0.968496	0.996185	0.91076	0.949711	619	0.0746628	479	1117	2	98	0.941038	0.995842	0.830156	0.905482	328	0.071403	574	1149	2	5	0.995954	0.996528	0.991364	0.993939	0	0	0	0	0	0
SR90	HalfRowMin	Sum	Scanorama	DESeq2	0.05	391	0.696434	0.0806402	0.962428	0.984309	0.902418	0.93915	734	0.0786115	471	1145	6	108	0.934104	0.987421	0.813472	0.892045	234	0.082669	574	1140	11	5	0.990751	0.981197	0.991364	0.986254	0	0	0	0	0	0
SR90	RowMedian	Sum	Scanorama	DESeq2	0.05	392	0.71582	0.0740375	0.965607	0.996141	0.900691	0.943636	661	0.0810551	469	1149	2	110	0.93526	0.995754	0.810017	0.893333	404	0.0670199	574	1149	2	5	0.995954	0.996528	0.991364	0.993939	0	0	0	0	0	0
SR66	RowMedian	QN	Combat-NP	DESeq2	0.05	393	0.920374	0.0459428	0.943438	0.912591	0.932099	0.921108	500	0.0506921	711	1394	59	99	0.930181	0.923377	0.877778	0.9	612	0.0411936	799	1366	87	11	0.956695	0.901806	0.98642	0.942217	0	0	0	0	0	0
SR90	RowMean	Median	limma	limma-trend	0.05	394	0.825203	0.0730303	0.923699	0.839439	0.974093	0.898255	236	0.0763412	554	1109	42	25	0.961272	0.92953	0.956822	0.942979	981	0.0697194	574	959	192	5	0.886127	0.749347	0.991364	0.853532	0	0	0	0	0	0
SR75	RowMedian	Unnormalized	Combat-P	Wilcox	0.05	394	0.876317	0.0547727	0.938242	0.893356	0.941176	0.915039	525	0.0526769	666	1299	58	82	0.933492	0.91989	0.890374	0.904891	532	0.0568684	742	1243	114	6	0.942993	0.866822	0.991979	0.925187	0	0	0	0	0	0
SR66	SoftImpute	Unnormalized	limma	t-test	0.05	396	0.857143	0.0652091	0.932612	0.882514	0.940741	0.908726	691	0.0524738	720	1387	66	90	0.931065	0.916031	0.888889	0.902256	433	0.0779443	804	1310	143	6	0.934158	0.848997	0.992593	0.915196	0	0	0	0	0	0
SR75	IterativeSVD	QN	Combat-P	DESeq2	0.05	396	0.844858	0.0582519	0.951544	0.909856	0.959225	0.933402	525	0.0545109	693	1297	60	55	0.945368	0.920319	0.926471	0.923384	623	0.0619929	742	1274	83	6	0.95772	0.899394	0.991979	0.94342	0	0	0	0	0	0
SR66	SoftImpute	Median	Combat-P	DESeq2	0.05	396	0.774684	0.0667542	0.952718	0.921046	0.95	0.934559	494	0.0641737	735	1399	54	75	0.942996	0.931559	0.907407	0.919325	701	0.0693346	804	1374	79	6	0.962439	0.910532	0.992593	0.949793	0	0	0	0	0	0
SR75	RowMedian	Unnormalized	Combat-P	t-test	0.05	399	0.876317	0.0535407	0.939905	0.895613	0.94385	0.917468	456	0.054235	670	1303	54	78	0.937292	0.925414	0.895722	0.910326	642	0.0528464	742	1242	115	6	0.942518	0.865811	0.991979	0.924611	0	0	0	0	0	0
SR66	IterativeSVD	Unnormalized	limma	Wilcox	0.05	400	0.866478	0.0583491	0.930181	0.874252	0.944444	0.906198	602	0.05104	726	1379	74	84	0.930181	0.9075	0.896296	0.901863	479	0.0656581	804	1301	152	6	0.930181	0.841004	0.992593	0.910532	0	0	0	0	0	0
SR90	SoftImpute	QN	Combat-P	DESeq2	0.05	401	0.857143	0.0530901	0.970809	0.93644	0.979275	0.957306	246	0.0649094	558	1114	37	21	0.966474	0.937815	0.963731	0.950596	811	0.0412707	576	1111	40	3	0.975145	0.935065	0.994819	0.964017	0	0	0	0	0	0
SR75	RowMedian	Unnormalized	limma	Wilcox	0.05	402	0.876317	0.0546653	0.937767	0.893245	0.93984	0.914294	545	0.0520789	664	1299	58	84	0.932542	0.919668	0.887701	0.903401	522	0.0572517	742	1243	114	6	0.942993	0.866822	0.991979	0.925187	0	0	0	0	0	0
SR75	HalfRowMin	Unnormalized	limma	limma-trend	0.05	403	0.876317	0.0624931	0.919715	0.864151	0.93115	0.892123	534	0.0537153	650	1305	52	98	0.928741	0.925926	0.868984	0.896552	448	0.0712709	743	1174	183	5	0.910689	0.802376	0.993316	0.887694	0	0	0	0	0	0
SR90	Zero	Unnormalized	Combat-P	t-test	0.05	404	0.857143	0.0571269	0.954046	0.929347	0.935233	0.930797	523	0.0568455	508	1122	29	71	0.942197	0.945996	0.877375	0.910394	605	0.0574082	575	1096	55	4	0.965896	0.912698	0.993092	0.951199	0	0	0	0	0	0
SR75	IterativeSVD	Median	Combat-P	limma-trend	0.05	405	0.897406	0.0648231	0.891924	0.800774	0.958556	0.867122	266	0.0594984	693	1281	76	55	0.937767	0.90117	0.926471	0.913645	557	0.0701478	741	1040	317	7	0.846081	0.700378	0.990642	0.820598	0	0	0	0	0	0
SR75	HalfRowMin	Unnormalized	limma	Wilcox	0.05	405	0.876317	0.0593646	0.924703	0.864414	0.945187	0.899825	542	0.0516893	671	1301	56	77	0.936817	0.922971	0.897059	0.909831	518	0.06704	743	1178	179	5	0.912589	0.805857	0.993316	0.88982	0	0	0	0	0	0
SR75	RowMean	Unnormalized	Combat-P	Wilcox	0.05	405	0.876317	0.0540138	0.93753	0.897143	0.934492	0.913514	534	0.0525888	658	1305	52	90	0.932542	0.926761	0.879679	0.902606	578	0.0554389	740	1244	113	8	0.942518	0.867526	0.989305	0.924422	0	0	0	0	0	0
SR90	RowMedian	Median	Combat-P	t-test	0.05	408	0.844858	0.0670417	0.928902	0.850421	0.974093	0.9046	215	0.0732254	554	1116	35	25	0.965318	0.940577	0.956822	0.94863	1085	0.0608579	574	970	181	5	0.892486	0.760265	0.991364	0.86057	0	0	0	0	0	0
SR75	RowMedian	Unnormalized	Combat-NP	Wilcox	0.05	409	0.876317	0.0530984	0.938242	0.892778	0.941845	0.915104	498	0.053339	667	1298	59	81	0.933492	0.918733	0.891711	0.90502	633	0.0528577	742	1243	114	6	0.942993	0.866822	0.991979	0.925187	0	0	0	0	0	0
SR75	RowMean	Unnormalized	Combat-P	t-test	0.05	410	0.876317	0.0534006	0.938242	0.897012	0.937166	0.91471	476	0.0541035	661	1306	51	87	0.934442	0.928371	0.88369	0.905479	651	0.0526976	741	1242	115	7	0.942043	0.865654	0.990642	0.92394	0	0	0	0	0	0
SR75	KNN	Unnormalized	Combat-NP	Wilcox	0.05	411	0.857143	0.0593225	0.941568	0.889728	0.956551	0.920816	489	0.0550798	689	1296	61	59	0.942993	0.918667	0.921123	0.919893	709	0.0635652	742	1237	120	6	0.940143	0.860789	0.991979	0.921739	0	0	0	0	0	0
SR66	SoftImpute	Unnormalized	Combat-P	t-test	0.05	412	0.844858	0.0648386	0.933053	0.883412	0.940741	0.909247	697	0.0530184	720	1387	66	90	0.931065	0.916031	0.888889	0.902256	486	0.0766588	804	1312	141	6	0.935042	0.850794	0.992593	0.916239	0	0	0	0	0	0
SR75	SoftImpute	Median	limma	limma-trend	0.05	413	0.897406	0.0652038	0.889786	0.798872	0.955214	0.864344	307	0.0586713	688	1280	77	60	0.934917	0.899346	0.919786	0.909451	524	0.0717364	741	1037	320	7	0.844656	0.698398	0.990642	0.819237	0	0	0	0	0	0
SR66	KNN	QN	Combat-P	DESeq2	0.05	414	0.857143	0.0567629	0.949183	0.91517	0.946296	0.929802	593	0.0532857	733	1393	60	77	0.939461	0.924338	0.904938	0.914535	603	0.0602402	800	1370	83	10	0.958904	0.906002	0.987654	0.945068	0	0	0	0	0	0
SR66	IterativeSVD	Unnormalized	Combat-P	t-test	0.05	415	0.857143	0.06389	0.930623	0.876557	0.94321	0.906662	668	0.0528485	724	1384	69	86	0.931507	0.912989	0.893827	0.903306	511	0.0749314	804	1300	153	6	0.929739	0.840125	0.992593	0.910017	0	0	0	0	0	0
SR75	RowMean	Unnormalized	Combat-NP	limma-trend	0.05	416	0.857143	0.0604178	0.937767	0.890598	0.943182	0.914691	520	0.057797	670	1296	61	78	0.933967	0.916553	0.895722	0.906018	706	0.0630387	741	1241	116	7	0.941568	0.864644	0.990642	0.923364	0	0	0	0	0	0
SR90	KNN	Median	Scanorama	t-test	0.05	417	0.857143	0.0550194	0.958671	0.98178	0.894646	0.932908	575	0.0594872	464	1149	2	115	0.93237	0.995708	0.801382	0.888038	325	0.0505515	572	1132	19	7	0.984971	0.967851	0.98791	0.977778	0	0	0	0	0	0
SR66	SoftImpute	Median	Combat-NP	DESeq2	0.05	417	0.73995	0.0665917	0.952939	0.919531	0.952469	0.935052	518	0.0648203	739	1397	56	71	0.94388	0.92956	0.912346	0.920872	809	0.068363	804	1373	80	6	0.961997	0.909502	0.992593	0.949233	0	0	0	0	0	0
SR75	RowMean	Median	limma	limma-trend	0.05	419	0.971737	0.0553027	0.901425	0.824486	0.939171	0.873296	269	0.0564827	667	1287	70	81	0.928266	0.90502	0.891711	0.898316	591	0.0541227	738	1103	254	10	0.874584	0.743952	0.986631	0.848276	0	0	0	0	0	0
SR66	HalfRowMin	QN	Combat-NP	DESeq2	0.05	420	0.876317	0.0507167	0.942554	0.917448	0.924691	0.919008	726	0.0482361	694	1406	47	116	0.927972	0.936572	0.85679	0.894907	491	0.0531973	804	1362	91	6	0.957137	0.898324	0.992593	0.943109	0	0	0	0	0	0
SR75	RowMean	Median	Combat-NP	limma-trend	0.05	421	0.945171	0.0564295	0.905226	0.829525	0.941845	0.877777	277	0.0574142	671	1288	69	77	0.930641	0.906757	0.897059	0.901882	619	0.0554448	738	1114	243	10	0.87981	0.752294	0.986631	0.853673	0	0	0	0	0	0
SR90	IterativeSVD	Median	Scanorama	t-test	0.05	422	0.857143	0.0555618	0.957225	0.976408	0.895509	0.930925	547	0.0614447	465	1147	4	114	0.931792	0.991471	0.803109	0.887405	376	0.049679	572	1128	23	7	0.982659	0.961345	0.98791	0.974446	0	0	0	0	0	0
SR75	KNN	Median	limma	limma-trend	0.05	423	0.897406	0.0626394	0.894537	0.80706	0.953877	0.868978	304	0.0583556	687	1284	73	61	0.936342	0.903947	0.918449	0.911141	618	0.0669232	740	1055	302	8	0.852732	0.710173	0.989305	0.826816	0	0	0	0	0	0
SR66	SoftImpute	QN	Combat-NP	DESeq2	0.05	424	0.844858	0.0571716	0.946531	0.903671	0.953086	0.92699	615	0.0532092	740	1386	67	70	0.939461	0.916976	0.91358	0.915275	669	0.0611341	804	1354	99	6	0.953601	0.890365	0.992593	0.938704	0	0	0	0	0	0
SR75	KNN	Median	Combat-NP	limma-trend	0.05	425	0.897406	0.0616293	0.89715	0.809468	0.956551	0.871972	298	0.0579497	691	1283	74	57	0.937767	0.903268	0.923797	0.913417	641	0.065309	740	1063	294	8	0.856532	0.715667	0.989305	0.830527	0	0	0	0	0	0
SR66	SoftImpute	QN	Combat-P	DESeq2	0.05	426	0.825203	0.0587624	0.94631	0.905102	0.950617	0.926485	652	0.05347	736	1388	65	74	0.938577	0.918851	0.908642	0.913718	666	0.0640548	804	1355	98	6	0.954043	0.891353	0.992593	0.939252	0	0	0	0	0	0
SR75	SoftImpute	Sum	Scanorama	DESeq2	0.05	427	0.711592	0.077617	0.950356	0.989575	0.869652	0.921263	950	0.0673745	561	1352	5	187	0.908789	0.991166	0.75	0.853881	158	0.0878594	740	1348	9	8	0.991924	0.987984	0.989305	0.988644	0	1	0	0	0	0
SR90	IterativeSVD	Unnormalized	Scanorama	t-test	0.05	427	0.857143	0.0552846	0.956069	0.974779	0.893782	0.929033	556	0.0616172	463	1147	4	116	0.930636	0.991435	0.799655	0.885277	424	0.048952	572	1126	25	7	0.981503	0.958124	0.98791	0.972789	0	0	0	0	0	0
SR90	Zero	TRQN	Scanorama	limma-voom	0.05	429	0.529114	0.0883778	0.965896	0.990362	0.906736	0.945291	756	0.0795846	483	1145	6	96	0.94104	0.98773	0.834197	0.904494	233	0.0971709	567	1147	4	12	0.990751	0.992995	0.979275	0.986087	2	0	0	0	0	0
SR90	KNN	Unnormalized	Scanorama	t-test	0.05	430	0.857143	0.0541273	0.957803	0.980143	0.893782	0.931541	567	0.0603463	463	1149	2	116	0.931792	0.995699	0.799655	0.886973	388	0.0479083	572	1130	21	7	0.983815	0.964587	0.98791	0.976109	0	0	0	0	0	0
SR90	SoftImpute	Unnormalized	Scanorama	edgeR-QLF	0.05	431	0.857143	0.0572743	0.951156	0.973224	0.879965	0.92006	630	0.0619961	448	1145	6	131	0.920809	0.986784	0.773748	0.867377	364	0.0525525	571	1127	24	8	0.981503	0.959664	0.986183	0.972743	0	4	3	0	0	0
SR90	SoftImpute	Unnormalized	Scanorama	t-test	0.05	432	0.857143	0.0547883	0.956647	0.976647	0.893782	0.929871	567	0.0606764	463	1148	3	116	0.931214	0.993562	0.799655	0.886124	411	0.0489002	572	1127	24	7	0.982081	0.959732	0.98791	0.973617	0	0	0	0	0	0
SR90	Zero	Sum	Scanorama	DESeq2	0.05	433	0.742857	0.0699103	0.949711	0.99554	0.853195	0.913213	979	0.0677364	415	1148	3	164	0.903468	0.992823	0.716753	0.832497	182	0.0720842	573	1150	1	6	0.995954	0.998258	0.989637	0.993929	9	52	37	1	0	0
SR90	Zero	Unnormalized	Combat-P	limma-trend	0.05	434	0.857143	0.0534333	0.954335	0.928212	0.937824	0.931489	463	0.0585336	511	1123	28	68	0.944509	0.948052	0.882556	0.914132	825	0.048333	575	1093	58	4	0.964162	0.908373	0.993092	0.948845	0	0	0	0	0	0
SR75	IterativeSVD	Sum	Scanorama	DESeq2	0.05	435	0.71582	0.0753983	0.949881	0.988909	0.868984	0.920496	928	0.0688596	560	1352	5	188	0.908314	0.99115	0.748663	0.853008	193	0.081937	740	1347	10	8	0.991449	0.986667	0.989305	0.987984	0	3	2	0	0	0
SR90	SoftImpute	Median	Scanorama	DESeq2	0.05	436	0.774684	0.059698	0.968786	0.994474	0.911917	0.949544	478	0.0755174	482	1149	2	97	0.942775	0.995868	0.83247	0.906867	661	0.0438786	574	1147	4	5	0.994798	0.99308	0.991364	0.992221	0	0	0	0	0	0
SR66	IterativeSVD	Unnormalized	Combat-NP	t-test	0.05	437	0.844858	0.0626802	0.930402	0.875465	0.943827	0.906441	784	0.0507787	725	1382	71	85	0.931065	0.910804	0.895062	0.902864	569	0.0745818	804	1300	153	6	0.929739	0.840125	0.992593	0.910017	0	0	0	0	0	0
SR90	HalfRowMin	Median	Combat-P	limma-trend	0.05	438	0.825203	0.0707844	0.913873	0.824481	0.974957	0.888289	226	0.0762534	555	1113	38	24	0.964162	0.935919	0.958549	0.947099	1158	0.0653153	574	920	231	5	0.863584	0.713043	0.991364	0.82948	0	0	0	0	0	0
SR90	HalfRowMin	Median	Combat-NP	limma-trend	0.05	439	0.825203	0.0705889	0.913873	0.824137	0.974957	0.888186	233	0.075741	555	1112	39	24	0.963584	0.934343	0.958549	0.946292	1149	0.0654368	574	921	230	5	0.864162	0.71393	0.991364	0.83008	0	0	0	0	0	0
SR75	KNN	Sum	Scanorama	DESeq2	0.05	440	0.71582	0.0758961	0.948694	0.991711	0.862968	0.918164	1009	0.0663109	554	1353	4	194	0.905938	0.992832	0.740642	0.848392	170	0.0854812	737	1350	7	11	0.991449	0.990591	0.985294	0.987936	0	0	0	0	0	0
SR90	HalfRowMin	Unnormalized	Scanorama	DESeq2	0.05	441	0.696434	0.0708155	0.963295	0.985175	0.904145	0.940621	727	0.0751685	473	1145	6	106	0.93526	0.987474	0.816926	0.89414	506	0.0664624	574	1141	10	5	0.991329	0.982877	0.991364	0.987102	0	0	1	0	0	0
SR66	KNN	Unnormalized	Combat-NP	t-test	0.05	442	0.844858	0.0605518	0.933716	0.887987	0.935802	0.909606	791	0.0508272	718	1388	65	92	0.930623	0.916986	0.88642	0.901444	625	0.0702765	798	1322	131	12	0.93681	0.858988	0.985185	0.917769	0	0	0	0	0	0
SR90	SoftImpute	Sum	Scanorama	DESeq2	0.05	443	0.857143	0.048958	0.965896	0.995099	0.902418	0.944263	375	0.0785695	471	1148	3	108	0.935838	0.993671	0.813472	0.894587	992	0.0193464	574	1149	2	5	0.995954	0.996528	0.991364	0.993939	0	0	0	0	0	0
SR90	Zero	TRQN	Scanorama	Wilcox	0.05	443	0.529114	0.0807547	0.960405	0.976895	0.902418	0.937315	876	0.0683839	485	1134	17	94	0.935838	0.966135	0.837651	0.897317	310	0.0931254	560	1144	7	19	0.984971	0.987654	0.967185	0.977312	9	15	5	14	0	1
SR75	IterativeSVD	Median	Scanorama	DESeq2	0.05	445	0.71582	0.0720937	0.953207	0.989667	0.877674	0.926449	974	0.064315	573	1352	5	175	0.914489	0.991349	0.766043	0.864253	215	0.0798725	740	1348	9	8	0.991924	0.987984	0.989305	0.988644	0	3	2	0	0	0
SR75	KNN	QN	Scanorama	DESeq2	0.05	446	0.803175	0.0576145	0.952019	0.991138	0.872995	0.924553	990	0.0526228	571	1353	4	177	0.914014	0.993043	0.763369	0.86319	185	0.0626062	735	1349	8	13	0.990024	0.989233	0.98262	0.985915	0	0	0	0	0	0
SR66	HalfRowMin	Unnormalized	limma	Wilcox	0.05	447	0.876317	0.0580385	0.919134	0.865402	0.928395	0.891565	635	0.0514644	699	1395	58	111	0.92532	0.923382	0.862963	0.892151	587	0.0646126	805	1261	192	5	0.912947	0.807422	0.993827	0.89098	0	0	0	0	0	0
SR90	Zero	Unnormalized	Combat-NP	DESeq2	0.05	447	0.857143	0.0605305	0.939017	0.935578	0.879102	0.90575	496	0.0624815	488	1125	26	91	0.93237	0.949416	0.842832	0.892955	837	0.0585794	530	1106	45	49	0.945665	0.921739	0.915371	0.918544	0	0	0	0	0	0
SR75	IterativeSVD	Unnormalized	Scanorama	DESeq2	0.05	449	0.71582	0.072425	0.952257	0.989637	0.875	0.92473	987	0.0644583	569	1352	5	179	0.912589	0.991289	0.760695	0.860817	207	0.0803917	740	1348	9	8	0.991924	0.987984	0.989305	0.988644	0	3	2	0	0	0
SR66	IterativeSVD	QN	Combat-NP	DESeq2	0.05	450	0.815351	0.0566584	0.945868	0.90212	0.953086	0.926159	653	0.0532011	740	1385	68	70	0.939019	0.915842	0.91358	0.91471	762	0.0601157	804	1352	101	6	0.952718	0.888398	0.992593	0.937609	0	0	0	0	0	0
SR66	HalfRowMin	Unnormalized	limma	limma-trend	0.05	451	0.876317	0.06077	0.912506	0.862079	0.912963	0.881355	745	0.0513918	674	1395	58	136	0.914273	0.920765	0.832099	0.874189	464	0.0701482	805	1256	197	5	0.910738	0.803393	0.993827	0.888521	0	0	0	0	0	0
SR90	RowMean	Median	limma	t-test	0.05	452	0.825203	0.0660108	0.924277	0.84247	0.972366	0.898964	256	0.0723716	552	1113	38	27	0.962428	0.935593	0.953368	0.944397	1212	0.05965	574	959	192	5	0.886127	0.749347	0.991364	0.853532	0	0	0	0	0	0
SR75	Zero	Sum	Combat-P	DESeq2	0.05	453	0.876317	0.0510122	0.941873	0.975829	0.858663	0.908691	1042	0.0516966	530	1278	17	198	0.893722	0.968921	0.728022	0.831373	147	0.0503278	740	1344	13	8	0.990024	0.982736	0.989305	0.986009	2	3	4	2	0	0
SR66	KNN	QN	Combat-NP	DESeq2	0.05	453	0.825203	0.0556707	0.948741	0.913015	0.947531	0.929345	667	0.0528183	735	1390	63	75	0.939019	0.921053	0.907407	0.914179	749	0.058523	800	1369	84	10	0.958462	0.904977	0.987654	0.94451	0	0	0	0	0	0
SR75	IterativeSVD	Unnormalized	Combat-P	Wilcox	0.05	455	0.844858	0.057992	0.937055	0.880782	0.955214	0.915178	566	0.0544966	687	1292	65	61	0.940143	0.913564	0.918449	0.916	840	0.0614875	742	1224	133	6	0.933967	0.848	0.991979	0.914356	0	0	0	0	0	0
SR90	SoftImpute	Unnormalized	Scanorama	limma-voom	0.05	456	0.857143	0.0562303	0.948844	0.96647	0.879102	0.916709	665	0.0605999	448	1141	10	131	0.918497	0.978166	0.773748	0.864031	423	0.0518607	570	1124	27	9	0.979191	0.954774	0.984456	0.969388	0	0	0	0	0	0
SR66	SoftImpute	Unnormalized	limma	Wilcox	0.05	457	0.857143	0.0591322	0.932391	0.879721	0.94321	0.908668	722	0.0516666	724	1381	72	86	0.930181	0.909548	0.893827	0.901619	675	0.0665978	804	1311	142	6	0.9346	0.849894	0.992593	0.915718	0	0	0	0	0	0
SR90	RowMean	QN	Scanorama	limma-voom	0.05	457	0.857143	0.0503707	0.95896	0.980923	0.896373	0.933735	585	0.0579979	468	1149	2	111	0.934682	0.995745	0.80829	0.892278	513	0.0427435	570	1131	20	9	0.983237	0.966102	0.984456	0.975192	0	0	0	0	0	0
SR66	HalfRowMin	Median	Scanorama	DESeq2	0.05	459	0.807538	0.0666471	0.934821	0.964131	0.851852	0.897339	1420	0.0540189	577	1440	13	233	0.891295	0.977966	0.712346	0.824286	132	0.0792753	803	1411	42	7	0.978347	0.950296	0.991358	0.970393	0	0	0	0	0	0
SR66	Zero	Sum	limma	DESeq2	0.05	460	0.945171	0.0524137	0.924658	0.967157	0.816049	0.877119	1573	0.049675	530	1431	22	280	0.866549	0.960145	0.654321	0.778267	80	0.0551524	792	1432	21	18	0.982766	0.97417	0.977778	0.97597	36	72	124	25	58	24
SR90	SoftImpute	Median	Scanorama	limma-trend	0.05	461	0.774684	0.0618719	0.957514	0.978269	0.894646	0.931233	669	0.0646273	464	1148	3	115	0.931792	0.993576	0.801382	0.887189	485	0.0591166	572	1129	22	7	0.983237	0.962963	0.98791	0.975277	0	0	0	0	0	0
SR75	RowMedian	Median	limma	limma-trend	0.05	462	0.920374	0.0561682	0.899762	0.820179	0.941845	0.871989	331	0.0571822	671	1285	72	77	0.929216	0.903096	0.897059	0.900067	739	0.0551542	738	1094	263	10	0.870309	0.737263	0.986631	0.843911	0	0	0	0	0	0
SR90	Zero	Sum	Combat-NP	DESeq2	0.05	463	0.857143	0.0604986	0.93815	0.936989	0.874784	0.904169	499	0.0624508	487	1126	25	92	0.93237	0.951172	0.841105	0.892759	858	0.0585464	526	1107	44	53	0.943931	0.922807	0.908463	0.915579	0	1	0	0	0	0
SR90	IterativeSVD	Sum	Scanorama	edgeR-QLF	0.05	464	0.857143	0.0597127	0.941329	0.947781	0.876511	0.905482	608	0.0645545	443	1138	13	136	0.913873	0.971491	0.765112	0.856039	606	0.0548708	572	1104	47	7	0.968786	0.924071	0.98791	0.954925	0	7	3	0	0	0
SR66	SoftImpute	Unnormalized	Combat-P	Wilcox	0.05	464	0.844858	0.0596444	0.932833	0.879597	0.944444	0.909313	705	0.0527695	726	1379	74	84	0.930181	0.9075	0.896296	0.901863	725	0.0665192	804	1313	140	6	0.935484	0.851695	0.992593	0.916762	0	0	0	0	0	0
SR75	KNN	Median	Combat-NP	t-test	0.05	466	0.897406	0.0582354	0.897387	0.812199	0.953877	0.872046	374	0.0545606	687	1288	69	61	0.938242	0.90873	0.918449	0.913564	710	0.0619101	740	1063	294	8	0.856532	0.715667	0.989305	0.830527	0	0	0	0	0	0
SR75	IterativeSVD	Median	Combat-P	t-test	0.05	466	0.897406	0.0592122	0.892162	0.804554	0.954545	0.867081	376	0.0545212	687	1288	69	61	0.938242	0.90873	0.918449	0.913564	717	0.0639032	741	1040	317	7	0.846081	0.700378	0.990642	0.820598	0	0	0	0	0	0
SR75	SoftImpute	Median	limma	t-test	0.05	468	0.897406	0.0596107	0.890499	0.802241	0.953209	0.865071	412	0.0541237	685	1286	71	63	0.936342	0.906085	0.915775	0.910904	694	0.0650977	741	1037	320	7	0.844656	0.698398	0.990642	0.819237	0	0	0	0	0	0
SR90	Zero	Unnormalized	Combat-NP	limma-trend	0.05	469	0.857143	0.0545381	0.947399	0.930834	0.912781	0.919478	709	0.0534468	488	1126	25	91	0.932948	0.951267	0.842832	0.893773	694	0.0556293	569	1095	56	10	0.96185	0.9104	0.982729	0.945183	0	0	0	0	0	0
SR66	KNN	Unnormalized	Combat-NP	Wilcox	0.05	470	0.844858	0.0587199	0.9346	0.888785	0.937037	0.910788	768	0.051297	720	1386	67	90	0.930623	0.914867	0.888889	0.901691	712	0.0661428	798	1326	127	12	0.938577	0.862703	0.985185	0.919885	0	0	0	0	0	0
SR90	KNN	Median	Combat-NP	Wilcox	0.05	471	0.844858	0.0604025	0.929769	0.851026	0.97582	0.905821	225	0.0702145	556	1116	35	23	0.966474	0.940778	0.960276	0.950427	1308	0.0505905	574	971	180	5	0.893064	0.761273	0.991364	0.861215	0	0	0	0	0	0
SR75	IterativeSVD	Median	Combat-NP	limma-trend	0.05	472	0.866478	0.0634894	0.891686	0.800444	0.958556	0.866895	380	0.0577994	693	1281	76	55	0.937767	0.90117	0.926471	0.913645	751	0.0691793	741	1039	318	7	0.845606	0.699717	0.990642	0.820144	0	0	0	0	0	0
SR66	IterativeSVD	Unnormalized	Combat-P	Wilcox	0.05	473	0.857143	0.0587845	0.930844	0.874934	0.945679	0.907159	700	0.0519704	728	1380	73	82	0.931507	0.908864	0.898765	0.903786	746	0.0655986	804	1301	152	6	0.930181	0.841004	0.992593	0.910532	0	0	0	0	0	0
SR90	IterativeSVD	Sum	Scanorama	limma-voom	0.05	474	0.857143	0.0590562	0.94104	0.94594	0.878238	0.90541	624	0.0634981	445	1139	12	134	0.915607	0.973742	0.768566	0.859073	658	0.0546142	572	1100	51	7	0.966474	0.918138	0.98791	0.951747	0	0	0	0	0	0
SR75	SoftImpute	Unnormalized	Scanorama	DESeq2	0.05	475	0.709047	0.0710103	0.952019	0.989837	0.874332	0.924295	1052	0.0634835	568	1353	4	180	0.912589	0.993007	0.759358	0.860606	250	0.0785371	740	1347	10	8	0.991449	0.986667	0.989305	0.987984	0	0	0	0	0	0
SR75	HalfRowMin	Unnormalized	limma	t-test	0.05	476	0.876317	0.0551823	0.921853	0.870708	0.927807	0.894078	614	0.0514785	645	1308	49	103	0.927791	0.929395	0.862299	0.894591	707	0.0588861	743	1185	172	5	0.915914	0.812022	0.993316	0.893566	0	0	0	0	0	0
SR75	RowMean	Median	limma	t-test	0.05	477	0.971737	0.0497975	0.900475	0.82689	0.933155	0.87154	427	0.0514854	660	1292	65	88	0.927316	0.910345	0.882353	0.89613	735	0.0481096	736	1103	254	12	0.873634	0.743434	0.983957	0.846951	0	0	0	0	0	0
SR90	Zero	QN	Scanorama	DESeq2	0.05	477	0.721707	0.0598241	0.967052	0.987005	0.913644	0.947237	705	0.0603305	485	1145	6	94	0.942197	0.98778	0.837651	0.906542	430	0.0593176	573	1143	8	6	0.991908	0.986231	0.989637	0.987931	0	0	1	0	0	0
SR75	KNN	Median	limma	t-test	0.05	479	0.897406	0.0577603	0.895249	0.809934	0.95254	0.86977	419	0.0534971	685	1289	68	63	0.937767	0.909695	0.915775	0.912725	726	0.0620234	740	1055	302	8	0.852732	0.710173	0.989305	0.826816	0	0	0	0	0	0
SR75	KNN	Unnormalized	Scanorama	DESeq2	0.05	480	0.71582	0.0705704	0.951069	0.992436	0.868984	0.922531	1128	0.0617136	564	1353	4	184	0.910689	0.992958	0.754011	0.857143	226	0.0794272	736	1351	6	12	0.991449	0.991914	0.983957	0.987919	0	0	0	0	0	0
SR90	KNN	Median	Scanorama	edgeR-QLF	0.05	481	0.857143	0.0539075	0.95	0.972693	0.877375	0.917888	662	0.0607897	444	1146	5	135	0.919075	0.988864	0.766839	0.863813	462	0.0470253	572	1125	26	7	0.980925	0.956522	0.98791	0.971963	0	5	4	0	0	0
SR90	KNN	QN	Scanorama	limma-voom	0.05	482	0.857143	0.0507834	0.954624	0.974154	0.890328	0.926688	641	0.0577413	461	1148	3	118	0.930058	0.993534	0.7962	0.883988	607	0.0438254	570	1124	27	9	0.979191	0.954774	0.984456	0.969388	0	0	0	0	0	0
SR90	KNN	Sum	Scanorama	t-test	0.05	483	0.774684	0.0620599	0.953179	0.973615	0.88601	0.923774	718	0.0660851	454	1146	5	125	0.924855	0.989107	0.784111	0.874759	558	0.0580347	572	1126	25	7	0.981503	0.958124	0.98791	0.972789	0	0	0	0	0	0
SR90	RowMean	TRQN	limma	edgeR-QLF	0.05	484	0.548223	0.0780053	0.948844	0.900355	0.956822	0.927237	1206	0.0632535	537	1042	109	42	0.912717	0.831269	0.927461	0.876735	286	0.0927571	571	1133	18	8	0.984971	0.96944	0.986183	0.97774	14	52	50	20	8	17
SR75	RowMean	Unnormalized	Combat-NP	t-test	0.05	485	0.857143	0.0543441	0.938242	0.89477	0.93984	0.914988	627	0.0537986	665	1303	54	83	0.934917	0.924896	0.889037	0.906612	873	0.0548897	741	1241	116	7	0.941568	0.864644	0.990642	0.923364	0	0	0	0	0	0
SR90	Zero	TRQN	limma	edgeR-LRT	0.05	486	0.565854	0.0775807	0.946532	0.896303	0.951641	0.923048	983	0.0703226	529	1052	99	50	0.913873	0.842357	0.913644	0.876553	457	0.0848387	573	1121	30	6	0.979191	0.950249	0.989637	0.969543	36	82	87	34	40	31
SR90	KNN	QN	Scanorama	edgeR-QLF	0.05	487	0.857143	0.0505339	0.954335	0.976537	0.886874	0.92578	674	0.05737	457	1148	3	122	0.927746	0.993478	0.789292	0.879692	548	0.0436978	570	1127	24	9	0.980925	0.959596	0.984456	0.971867	0	0	1	0	1	0
SR66	SoftImpute	Sum	Scanorama	DESeq2	0.05	488	0.71582	0.0745501	0.94388	0.986929	0.854938	0.910473	1384	0.0619795	585	1447	6	225	0.897923	0.989848	0.722222	0.835118	164	0.0871207	800	1440	13	10	0.989837	0.98401	0.987654	0.985829	0	1	0	0	0	0
SR90	RowMedian	Median	Combat-P	Wilcox	0.05	489	0.844858	0.0594658	0.928902	0.852383	0.971503	0.904382	216	0.0737573	551	1118	33	28	0.96474	0.943493	0.951641	0.947549	1454	0.0451744	574	971	180	5	0.893064	0.761273	0.991364	0.861215	0	0	0	0	0	0
SR75	RowMean	Median	Combat-NP	t-test	0.05	490	0.945171	0.0496615	0.905226	0.831748	0.939171	0.877512	450	0.0508726	667	1292	65	81	0.930641	0.911202	0.891711	0.901351	775	0.0484505	738	1114	243	10	0.87981	0.752294	0.986631	0.853673	0	0	0	0	0	0
SR66	KNN	Sum	Scanorama	DESeq2	0.05	491	0.71582	0.0771159	0.941228	0.990695	0.843827	0.906113	1393	0.0640166	580	1448	5	230	0.896156	0.991453	0.716049	0.831541	162	0.0902152	787	1445	8	23	0.986301	0.989937	0.971605	0.980685	0	0	0	0	0	0
SR90	KNN	Unnormalized	Scanorama	edgeR-QLF	0.05	492	0.857143	0.0541213	0.948266	0.974155	0.870466	0.914505	701	0.0600634	438	1146	5	141	0.915607	0.988713	0.756477	0.857143	443	0.0481792	570	1127	24	9	0.980925	0.959596	0.984456	0.971867	0	5	3	0	0	0
SR75	Zero	Unnormalized	limma	DESeq2	0.05	493	0.876317	0.0527329	0.935392	0.967454	0.845588	0.896924	1542	0.048419	529	1335	22	219	0.885511	0.960073	0.707219	0.814473	125	0.0570467	736	1338	19	12	0.985273	0.974834	0.983957	0.979375	25	47	81	15	32	11
SR90	KNN	TRQN	limma	edgeR-QLF	0.05	494	0.515671	0.079857	0.949711	0.900745	0.959413	0.928609	1169	0.064514	540	1042	109	39	0.914451	0.832049	0.932642	0.879479	313	0.0951999	571	1133	18	8	0.984971	0.96944	0.986183	0.97774	14	51	51	19	8	16
SR90	RowMean	TRQN	limma	edgeR-LRT	0.05	495	0.548223	0.0776354	0.947688	0.897109	0.957686	0.92585	1066	0.0676771	538	1038	113	41	0.910983	0.826421	0.929188	0.874797	341	0.0875937	571	1132	19	8	0.984393	0.967797	0.986183	0.976903	15	55	55	21	8	17
SR90	KNN	TRQN	limma	edgeR-LRT	0.05	496	0.515671	0.0805975	0.948266	0.896189	0.96114	0.926901	1016	0.0727925	542	1037	114	37	0.912717	0.82622	0.936097	0.877733	370	0.0884025	571	1131	20	8	0.983815	0.966159	0.986183	0.976068	15	54	57	22	8	17
SR75	HalfRowMin	Unnormalized	Combat-P	limma-trend	0.05	497	0.825203	0.0627879	0.924703	0.868885	0.937834	0.898718	702	0.0538153	660	1302	55	88	0.932067	0.923077	0.882353	0.902256	775	0.0717605	743	1188	169	5	0.91734	0.814693	0.993316	0.895181	0	0	0	0	0	0
SR75	KNN	Median	Scanorama	DESeq2	0.05	498	0.71582	0.068454	0.952019	0.99246	0.871658	0.924263	1047	0.0629963	568	1353	4	180	0.912589	0.993007	0.759358	0.860606	309	0.0739117	736	1351	6	12	0.991449	0.991914	0.983957	0.987919	0	0	0	0	0	0
SR90	KNN	Unnormalized	Scanorama	limma-voom	0.05	499	0.857143	0.053631	0.947688	0.967431	0.874784	0.914374	722	0.0584743	443	1142	9	136	0.916185	0.980088	0.765112	0.85936	473	0.0487876	570	1124	27	9	0.979191	0.954774	0.984456	0.969388	0	0	0	0	0	0
SR90	IterativeSVD	QN	Scanorama	limma-trend	0.05	500	0.857143	0.050616	0.951445	0.963126	0.892055	0.922401	730	0.0544229	463	1145	6	116	0.92948	0.987207	0.799655	0.883588	692	0.0468092	570	1114	37	9	0.97341	0.939044	0.984456	0.961214	0	0	0	0	0	0
SR66	RowMedian	Unnormalized	limma	limma-trend	0.05	501	0.857143	0.0576821	0.930844	0.891535	0.921605	0.904229	704	0.0546549	695	1389	64	115	0.920901	0.915679	0.858025	0.885915	763	0.0607092	798	1331	122	12	0.940787	0.867391	0.985185	0.922543	0	0	0	0	0	0
SR66	RowMean	QN	Combat-NP	DESeq2	0.05	502	0.866478	0.045032	0.940787	0.912287	0.924691	0.916963	676	0.0504524	700	1397	56	110	0.926646	0.925926	0.864198	0.893997	935	0.0396115	798	1363	90	12	0.954927	0.898649	0.985185	0.939929	0	0	0	0	0	0
SR75	Zero	TRQN	Scanorama	Wilcox	0.05	503	0.650014	0.0715561	0.953444	0.962708	0.903743	0.930703	1194	0.0579216	618	1331	26	130	0.925891	0.959627	0.826203	0.887931	367	0.0851906	734	1331	26	14	0.980998	0.965789	0.981283	0.973475	13	34	37	8	13	5
SR90	HalfRowMin	Median	Combat-NP	t-test	0.05	504	0.825203	0.0652823	0.915896	0.829789	0.97323	0.890515	243	0.0721472	553	1117	34	26	0.965318	0.942078	0.955095	0.948542	1307	0.0584173	574	925	226	5	0.866474	0.7175	0.991364	0.832487	0	0	0	0	0	0
SR90	KNN	Median	Scanorama	limma-voom	0.05	505	0.857143	0.0523477	0.948844	0.966759	0.879102	0.916604	736	0.0574247	447	1142	9	132	0.918497	0.980263	0.772021	0.863768	498	0.0472706	571	1123	28	8	0.979191	0.953255	0.986183	0.96944	0	0	0	0	0	0
SR90	SoftImpute	QN	Scanorama	limma-trend	0.05	506	0.857143	0.0497585	0.952601	0.967078	0.892055	0.924075	696	0.0549076	463	1148	3	116	0.931214	0.993562	0.799655	0.886124	739	0.0446094	570	1115	36	9	0.973988	0.940594	0.984456	0.962025	0	0	0	0	0	0
SR75	HalfRowMin	Unnormalized	Combat-NP	limma-trend	0.05	507	0.825203	0.0624793	0.924703	0.868295	0.938503	0.898785	673	0.0543562	661	1301	56	87	0.932067	0.921897	0.88369	0.902389	794	0.0706024	743	1188	169	5	0.91734	0.814693	0.993316	0.895181	0	0	0	0	0	0
SR75	HalfRowMin	Unnormalized	Combat-P	Wilcox	0.05	508	0.825203	0.0596193	0.928504	0.867213	0.951872	0.905021	677	0.052276	681	1299	58	67	0.940618	0.921516	0.910428	0.915938	893	0.0669626	743	1186	171	5	0.91639	0.81291	0.993316	0.894103	0	0	0	0	0	0
SR66	Zero	TRQN	Scanorama	edgeR-LRT	0.05	509	0.84466	0.0674906	0.923995	0.961236	0.821605	0.877522	1933	0.0520124	539	1434	19	271	0.871852	0.96595	0.665432	0.788012	115	0.0829688	792	1417	36	18	0.976138	0.956522	0.977778	0.967033	39	192	232	90	73	39
SR90	KNN	QN	Scanorama	limma-trend	0.05	510	0.857143	0.0496628	0.952601	0.971739	0.886874	0.923307	753	0.0544979	457	1148	3	122	0.927746	0.993478	0.789292	0.879692	629	0.0448277	570	1121	30	9	0.977457	0.95	0.984456	0.966921	0	0	0	0	0	0
SR66	SoftImpute	Unnormalized	Scanorama	DESeq2	0.05	511	0.71582	0.0704753	0.946973	0.987645	0.862963	0.916036	1244	0.061318	597	1447	6	213	0.903226	0.99005	0.737037	0.845011	225	0.0796326	801	1441	12	9	0.99072	0.98524	0.988889	0.987061	0	0	0	0	0	0
SR90	HalfRowMin	Median	Combat-P	t-test	0.05	512	0.825203	0.0649278	0.915607	0.830097	0.972366	0.890169	255	0.0711389	552	1118	33	27	0.965318	0.94359	0.953368	0.948454	1303	0.0587167	574	924	227	5	0.865896	0.716604	0.991364	0.831884	0	0	0	0	0	0
SR66	RowMedian	Unnormalized	Combat-NP	limma-trend	0.05	513	0.857143	0.0572557	0.930402	0.889505	0.92284	0.903841	691	0.0550135	697	1387	66	113	0.920901	0.913499	0.860494	0.886205	792	0.059498	798	1329	124	12	0.939903	0.86551	0.985185	0.921478	1	0	0	1	0	1
SR90	Zero	Unnormalized	limma	Wilcox	0.05	514	0.762437	0.0627858	0.939884	0.876299	0.962867	0.915458	562	0.0594144	539	1111	40	40	0.953757	0.930915	0.930915	0.930915	1148	0.0661571	576	1026	125	3	0.926012	0.821683	0.994819	0.9	0	0	0	0	0	0
SR90	RowMedian	QN	Scanorama	limma-voom	0.05	515	0.844858	0.048342	0.957225	0.97606	0.896373	0.931246	626	0.0571614	468	1149	2	111	0.934682	0.995745	0.80829	0.892278	796	0.0395226	570	1125	26	9	0.979769	0.956376	0.984456	0.970213	0	0	0	0	0	0
SR90	SoftImpute	QN	Scanorama	t-test	0.05	516	0.857143	0.048985	0.952601	0.967078	0.892055	0.924075	840	0.0514916	463	1148	3	116	0.931214	0.993562	0.799655	0.886124	680	0.0464783	570	1115	36	9	0.973988	0.940594	0.984456	0.962025	0	0	0	0	0	0
SR90	Zero	TRQN	Scanorama	limma-trend	0.05	517	0.529114	0.0773612	0.954046	0.984437	0.875648	0.924722	1172	0.0668578	453	1139	12	126	0.920231	0.974194	0.782383	0.867816	302	0.0878646	561	1148	3	18	0.987861	0.994681	0.968912	0.981627	2	0	0	0	0	0
SR66	RowMean	Unnormalized	Combat-P	limma-trend	0.05	518	0.857143	0.05728	0.929739	0.892866	0.916667	0.90236	708	0.0549846	690	1392	61	120	0.920018	0.918775	0.851852	0.884049	797	0.0595753	795	1331	122	15	0.939461	0.866957	0.981481	0.920672	1	0	0	1	0	0
SR90	Zero	Unnormalized	Combat-NP	t-test	0.05	519	0.857143	0.0515951	0.945376	0.933335	0.903282	0.915812	632	0.0562896	482	1127	24	97	0.930058	0.952569	0.83247	0.888479	908	0.0469007	564	1098	53	15	0.960694	0.9141	0.974093	0.943144	0	0	0	0	0	0
SR66	IterativeSVD	TRQN	Scanorama	edgeR-LRT	0.05	520	0.495686	0.0781933	0.954264	0.978465	0.890741	0.931176	1274	0.0636334	655	1428	25	155	0.92046	0.963235	0.808642	0.879195	306	0.0927532	788	1448	5	22	0.988069	0.993695	0.97284	0.983157	27	122	116	44	12	21
SR90	HalfRowMin	QN	Scanorama	DESeq2	0.05	520	0.71582	0.0611097	0.969075	0.987791	0.918826	0.950715	738	0.0624493	491	1144	7	88	0.945087	0.985944	0.848014	0.911792	561	0.0597701	573	1145	6	6	0.993064	0.989637	0.989637	0.989637	0	0	0	0	0	0
SR90	Zero	TRQN	limma	edgeR-QLF	0.05	522	0.565854	0.0742802	0.946243	0.898228	0.948187	0.922428	1333	0.0588675	527	1053	98	52	0.913295	0.8432	0.91019	0.875415	384	0.089693	571	1123	28	8	0.979191	0.953255	0.986183	0.96944	34	72	74	25	32	30
SR75	SoftImpute	Median	Scanorama	DESeq2	0.05	523	0.71582	0.0666107	0.952969	0.989659	0.877005	0.92602	1033	0.0629194	572	1352	5	176	0.914014	0.991334	0.764706	0.863396	360	0.0703019	740	1348	9	8	0.991924	0.987984	0.989305	0.988644	0	0	0	0	0	0
SR90	RowMean	QN	Scanorama	edgeR-QLF	0.05	524	0.857143	0.0472113	0.957225	0.980645	0.891192	0.930542	683	0.0554688	462	1148	3	117	0.930636	0.993548	0.797927	0.885057	674	0.0389539	570	1132	19	9	0.983815	0.967742	0.984456	0.976027	0	0	2	0	1	0
SR75	RowMean	Median	Combat-P	limma-trend	0.05	525	0.876317	0.0564002	0.905701	0.829972	0.942513	0.878393	415	0.0576457	672	1288	69	76	0.931116	0.906883	0.898396	0.902619	914	0.0551547	738	1115	242	10	0.880285	0.753061	0.986631	0.854167	0	0	0	0	0	0
SR75	RowMedian	Median	limma	t-test	0.05	526	0.920374	0.0507199	0.901425	0.824474	0.941845	0.874112	421	0.0530809	671	1292	65	77	0.932542	0.911685	0.897059	0.904313	881	0.0483589	738	1094	263	10	0.870309	0.737263	0.986631	0.843911	0	0	0	0	0	0
SR90	HalfRowMin	Median	Scanorama	DESeq2	0.05	527	0.696434	0.0647957	0.963873	0.985201	0.905872	0.941664	720	0.0738556	475	1145	6	104	0.936416	0.987526	0.82038	0.896226	756	0.0557359	574	1141	10	5	0.991329	0.982877	0.991364	0.987102	0	0	0	0	0	0
SR75	Zero	Unnormalized	limma	Wilcox	0.05	528	0.876317	0.0531555	0.91924	0.876615	0.912433	0.88864	918	0.0457378	622	1315	42	126	0.92019	0.936747	0.831551	0.88102	654	0.0605732	743	1190	167	5	0.91829	0.816484	0.993316	0.896261	0	1	1	0	0	0
SR75	HalfRowMin	Unnormalized	Combat-NP	Wilcox	0.05	529	0.825203	0.0577246	0.930166	0.871675	0.950535	0.906836	650	0.0528952	679	1302	55	69	0.941093	0.925068	0.907754	0.916329	983	0.0625539	743	1192	165	5	0.91924	0.818282	0.993316	0.897343	0	0	0	0	0	0
SR66	SoftImpute	Median	Scanorama	DESeq2	0.05	530	0.71582	0.0684794	0.947857	0.987678	0.865432	0.917666	1195	0.0618516	601	1447	6	209	0.904993	0.990115	0.741975	0.848271	292	0.0751073	801	1441	12	9	0.99072	0.98524	0.988889	0.987061	0	0	0	0	0	0
SR90	IterativeSVD	QN	Scanorama	t-test	0.05	530	0.857143	0.0483078	0.951734	0.96418	0.892055	0.922823	851	0.0514819	463	1146	5	116	0.930058	0.989316	0.799655	0.884432	744	0.0451338	570	1114	37	9	0.97341	0.939044	0.984456	0.961214	0	0	0	0	0	0
SR66	IterativeSVD	Unnormalized	Combat-NP	Wilcox	0.05	532	0.844858	0.0565684	0.929297	0.872243	0.944444	0.905123	712	0.0525847	726	1377	76	84	0.929297	0.905237	0.896296	0.900744	900	0.060552	804	1299	154	6	0.929297	0.839248	0.992593	0.909502	0	0	0	0	0	0
SR66	RowMean	Unnormalized	Combat-NP	limma-trend	0.05	533	0.857143	0.0562873	0.929518	0.891838	0.917284	0.902168	735	0.0543435	691	1391	62	119	0.920018	0.917663	0.853086	0.884197	833	0.0582312	795	1330	123	15	0.939019	0.866013	0.981481	0.920139	1	0	0	1	0	0
SR90	Zero	Unnormalized	Combat-NP	Wilcox	0.05	534	0.857143	0.0508434	0.942775	0.904937	0.928325	0.915109	685	0.0529936	508	1110	41	71	0.93526	0.925319	0.877375	0.900709	952	0.0486931	567	1077	74	12	0.950289	0.884555	0.979275	0.929508	0	0	0	0	0	3
SR66	RowMean	Unnormalized	limma	limma-trend	0.05	535	0.857143	0.056966	0.928414	0.891688	0.91358	0.9003	763	0.0543924	686	1389	64	124	0.916924	0.914667	0.846914	0.879487	793	0.0595396	794	1333	120	16	0.939903	0.868709	0.980247	0.921114	0	0	0	0	0	0
SR90	RowMean	Sum	NoBC	DESeq2	0.05	536	0.476471	0.0901251	0.978613	0.96094	0.97582	0.968205	743	0.0852139	554	1130	21	25	0.97341	0.963478	0.956822	0.960139	632	0.0950364	576	1126	25	3	0.983815	0.958403	0.994819	0.976271	108	133	102	103	69	104
SR75	RowMean	Median	limma	Wilcox	0.05	537	0.971737	0.0461053	0.900713	0.82745	0.933155	0.871887	379	0.0530641	661	1293	64	87	0.928266	0.911724	0.88369	0.897488	1041	0.0391464	735	1103	254	13	0.873159	0.743175	0.98262	0.846287	0	0	0	0	0	0
SR66	IterativeSVD	Median	Scanorama	DESeq2	0.05	538	0.71582	0.0693862	0.945868	0.987602	0.859877	0.914084	1292	0.0605308	593	1447	6	217	0.901458	0.989983	0.732099	0.841732	252	0.0782417	800	1441	12	10	0.990278	0.985222	0.987654	0.986436	0	6	4	0	0	0
SR75	RowMean	Unnormalized	Combat-NP	Wilcox	0.05	539	0.857143	0.0514152	0.936817	0.893721	0.936497	0.91279	744	0.0512622	660	1301	56	88	0.931591	0.921788	0.882353	0.901639	945	0.0515681	741	1242	115	7	0.942043	0.865654	0.990642	0.92394	0	0	0	0	0	0
SR90	KNN	QN	Scanorama	t-test	0.05	539	0.857143	0.0477444	0.952601	0.971739	0.886874	0.923307	887	0.0514233	457	1148	3	122	0.927746	0.993478	0.789292	0.879692	653	0.0440655	570	1121	30	9	0.977457	0.95	0.984456	0.966921	0	0	0	0	0	0
SR90	IterativeSVD	QN	Combat-P	limma-trend	0.05	541	1	0.0495282	0.861561	0.743392	0.974093	0.834683	150	0.0570849	555	1077	74	24	0.943353	0.882353	0.958549	0.918874	1196	0.0419715	573	776	375	6	0.779769	0.60443	0.989637	0.750491	0	0	0	0	0	0
SR90	RowMedian	QN	Scanorama	edgeR-QLF	0.05	542	0.844858	0.0477463	0.955202	0.974168	0.892055	0.927756	656	0.0573805	463	1148	3	116	0.931214	0.993562	0.799655	0.886124	865	0.0381121	570	1124	27	9	0.979191	0.954774	0.984456	0.969388	1	1	0	0	1	0
SR66	IterativeSVD	TRQN	Scanorama	edgeR-QLF	0.05	543	0.495686	0.075596	0.954043	0.979122	0.889506	0.930717	1475	0.0584623	653	1429	24	157	0.920018	0.964549	0.806173	0.878278	308	0.0927298	788	1448	5	22	0.988069	0.993695	0.97284	0.983157	26	121	114	43	12	22
SR90	Zero	Median	Combat-P	DESeq2	0.05	544	0.696434	0.0614289	0.974277	0.977326	0.944732	0.960254	677	0.0630015	518	1135	16	61	0.955491	0.970037	0.894646	0.930818	652	0.0598563	576	1142	9	3	0.993064	0.984615	0.994819	0.989691	1	0	0	0	0	0
SR90	Zero	TRQN	Scanorama	t-test	0.05	545	0.529114	0.075624	0.952312	0.987407	0.867876	0.921046	1324	0.0635432	444	1142	9	135	0.916763	0.980132	0.766839	0.860465	306	0.0877048	561	1148	3	18	0.987861	0.994681	0.968912	0.981627	2	0	0	0	0	0
SR66	KNN	Median	Scanorama	DESeq2	0.05	546	0.71582	0.0703226	0.943438	0.990152	0.850617	0.910284	1380	0.0591556	590	1448	5	220	0.900574	0.991597	0.728395	0.839858	224	0.0814896	788	1444	9	22	0.986301	0.988708	0.97284	0.980709	0	0	0	0	0	0
SR75	RowMedian	Median	Combat-P	limma-trend	0.05	547	0.876317	0.0562995	0.902138	0.82297	0.94385	0.874789	413	0.0578979	674	1285	72	74	0.930641	0.903485	0.90107	0.902276	966	0.054701	738	1101	256	10	0.873634	0.742455	0.986631	0.847302	0	0	0	0	0	0
SR75	HalfRowMin	Sum	Scanorama	DESeq2	0.05	547	0.696434	0.0753	0.940618	0.965283	0.86631	0.907322	1408	0.0596314	555	1346	11	193	0.903088	0.980565	0.741979	0.844749	294	0.0909687	741	1318	39	7	0.978147	0.95	0.990642	0.969895	0	0	0	0	0	0
SR90	SoftImpute	Sum	NoBC	DESeq2	0.05	549	0.476471	0.0857053	0.976879	0.9554	0.976684	0.96577	742	0.0846047	555	1129	22	24	0.97341	0.961872	0.958549	0.960208	808	0.0868059	576	1120	31	3	0.980347	0.948929	0.994819	0.971332	109	139	107	104	73	105
SR90	RowMean	Sum	Scanorama	limma-trend	0.05	550	0.71582	0.0651626	0.954335	0.977115	0.88601	0.92544	839	0.0713324	454	1147	4	125	0.925434	0.991266	0.784111	0.875603	755	0.0589928	572	1129	22	7	0.983237	0.962963	0.98791	0.975277	0	0	0	0	0	0
SR90	RowMedian	Sum	Scanorama	limma-trend	0.05	550	0.71582	0.0651138	0.954335	0.976315	0.886874	0.925566	834	0.0713684	455	1147	4	124	0.926012	0.991285	0.785838	0.876686	770	0.0588592	572	1128	23	7	0.982659	0.961345	0.98791	0.974446	0	0	0	0	0	0
SR75	RowMedian	Sum	Scanorama	DESeq2	0.05	552	0.71582	0.0710381	0.943705	0.993819	0.846925	0.908835	1352	0.0652657	534	1354	3	214	0.896912	0.994413	0.713904	0.831128	270	0.0768106	733	1352	5	15	0.990499	0.993225	0.979947	0.986541	0	0	0	0	0	0
SR66	RowMedian	Unnormalized	Combat-P	limma-trend	0.05	553	0.825203	0.0572449	0.931286	0.891646	0.92284	0.904938	748	0.0547764	697	1389	64	113	0.921785	0.9159	0.860494	0.887333	877	0.0597134	798	1331	122	12	0.940787	0.867391	0.985185	0.922543	1	0	0	1	0	1
SR90	Zero	Unnormalized	limma	t-test	0.05	554	0.762437	0.0574679	0.950289	0.917657	0.937824	0.925977	644	0.0600131	511	1119	32	68	0.942197	0.941068	0.882556	0.910873	1127	0.0549226	575	1083	68	4	0.958382	0.894246	0.993092	0.94108	0	0	0	0	0	0
SR66	RowMedian	QN	limma	DESeq2	0.05	555	0.857143	0.0472876	0.944985	0.917292	0.931481	0.92304	750	0.0508539	710	1401	52	100	0.932833	0.931759	0.876543	0.903308	1019	0.0437214	799	1367	86	11	0.957137	0.902825	0.98642	0.942773	0	0	0	0	0	0
SR75	IterativeSVD	Median	Combat-NP	t-test	0.05	556	0.866478	0.0583263	0.891686	0.803623	0.954545	0.86655	465	0.0538685	687	1287	70	61	0.937767	0.90753	0.918449	0.912957	896	0.062784	741	1039	318	7	0.845606	0.699717	0.990642	0.820144	0	0	0	0	0	0
SR75	RowMedian	Median	Combat-NP	limma-trend	0.05	557	0.876317	0.0558648	0.902375	0.823576	0.94385	0.875091	413	0.0576748	674	1286	71	74	0.931116	0.904698	0.90107	0.90288	983	0.0540547	738	1101	256	10	0.873634	0.742455	0.986631	0.847302	0	0	0	0	0	0
SR90	SoftImpute	QN	limma	limma-trend	0.05	558	1	0.0509525	0.856358	0.738008	0.971503	0.829548	165	0.0564434	552	1076	75	27	0.94104	0.880383	0.953368	0.915423	1174	0.0454617	573	762	389	6	0.771676	0.595634	0.989637	0.743673	0	0	0	0	0	0
SR66	IterativeSVD	Unnormalized	Scanorama	DESeq2	0.05	559	0.71582	0.0684338	0.946089	0.98821	0.859877	0.914388	1281	0.0609323	593	1447	6	217	0.901458	0.989983	0.732099	0.841732	280	0.0759353	800	1442	11	10	0.99072	0.986436	0.987654	0.987045	0	6	4	0	0	0
SR90	HalfRowMin	Median	NoBC	DESeq2	0.05	560	0.476471	0.0866525	0.97341	0.951367	0.970639	0.960573	756	0.0830404	548	1130	21	31	0.969942	0.963093	0.946459	0.954704	853	0.0902647	576	1114	37	3	0.976879	0.939641	0.994819	0.966443	105	127	85	99	67	103
SR90	KNN	TRQN	Combat-P	edgeR-LRT	0.05	561	0.545936	0.0808406	0.938439	0.890331	0.93437	0.911562	1292	0.0675841	510	1031	120	69	0.890751	0.809524	0.880829	0.843672	269	0.094097	572	1134	17	7	0.986127	0.971138	0.98791	0.979452	0	12	5	1	0	8
SR90	HalfRowMin	Unnormalized	NoBC	DESeq2	0.05	562	0.476471	0.0834009	0.97341	0.951367	0.970639	0.960573	775	0.0782664	548	1130	21	31	0.969942	0.963093	0.946459	0.954704	880	0.0885353	576	1114	37	3	0.976879	0.939641	0.994819	0.966443	105	127	85	99	67	103
SR90	KNN	TRQN	limma	limma-voom	0.05	563	0.515671	0.0743928	0.945954	0.898919	0.948187	0.922586	1235	0.0656064	526	1042	109	53	0.906358	0.828346	0.908463	0.866557	426	0.0831792	572	1133	18	7	0.985549	0.969492	0.98791	0.978614	0	0	0	0	0	0
SR90	RowMedian	QN	Scanorama	limma-trend	0.05	564	0.844858	0.0469904	0.954335	0.969718	0.894646	0.926907	670	0.0554185	466	1149	2	113	0.933526	0.995726	0.804836	0.890162	1004	0.0385622	570	1117	34	9	0.975145	0.943709	0.984456	0.963652	0	0	0	0	0	0
SR90	HalfRowMin	Sum	NoBC	DESeq2	0.05	565	0.476471	0.0818767	0.97341	0.951367	0.970639	0.960573	758	0.0830171	548	1130	21	31	0.969942	0.963093	0.946459	0.954704	1050	0.0807363	576	1114	37	3	0.976879	0.939641	0.994819	0.966443	105	127	87	99	67	103
SR90	RowMedian	TRQN	limma	edgeR-QLF	0.05	566	0.481331	0.0782904	0.948844	0.900177	0.956822	0.927177	1369	0.0633481	537	1043	108	42	0.913295	0.832558	0.927461	0.877451	415	0.0932327	571	1132	19	8	0.984393	0.967797	0.986183	0.976903	15	53	51	19	8	16
SR75	HalfRowMin	Median	limma	limma-trend	0.05	567	0.920374	0.055066	0.871971	0.7912	0.930481	0.844104	425	0.0543055	651	1301	56	97	0.927316	0.920792	0.870321	0.894845	898	0.0558266	741	978	379	7	0.816627	0.661607	0.990642	0.793362	0	0	0	0	0	0
SR66	HalfRowMin	Unnormalized	limma	t-test	0.05	568	0.876317	0.0531705	0.91361	0.867837	0.908025	0.881772	868	0.0485755	666	1399	54	144	0.912506	0.925	0.822222	0.870588	739	0.0577655	805	1265	188	5	0.914715	0.810675	0.993827	0.892956	0	0	0	0	0	0
SR75	Zero	Median	Combat-P	DESeq2	0.05	569	0.857143	0.0514621	0.94213	0.975874	0.859369	0.909268	1216	0.0528698	532	1278	17	196	0.894711	0.969035	0.730769	0.833203	274	0.0500544	739	1344	13	9	0.989549	0.982713	0.987968	0.985333	2	2	3	2	0	0
SR90	HalfRowMin	Median	Combat-NP	Wilcox	0.05	570	0.825203	0.0607173	0.917052	0.829985	0.976684	0.892312	249	0.0702513	557	1117	34	22	0.96763	0.94247	0.962003	0.952137	1482	0.0511832	574	925	226	5	0.866474	0.7175	0.991364	0.832487	0	0	0	0	0	0
SR66	HalfRowMin	Unnormalized	Combat-P	limma-trend	0.05	571	0.857143	0.0595991	0.916924	0.8666	0.918519	0.887265	881	0.0515145	683	1393	60	127	0.917366	0.919246	0.84321	0.879588	778	0.0676837	805	1269	184	5	0.916483	0.813953	0.993827	0.894942	1	1	0	2	0	1
SR90	RowMean	TRQN	Combat-P	edgeR-LRT	0.05	572	0.545936	0.0796131	0.937861	0.891017	0.930915	0.910341	1310	0.0683209	506	1033	118	73	0.889595	0.810897	0.873921	0.84123	285	0.0909054	572	1134	17	7	0.986127	0.971138	0.98791	0.979452	0	12	5	1	0	8
SR90	SoftImpute	TRQN	limma	edgeR-QLF	0.05	573	0.481331	0.0778883	0.948266	0.896664	0.959413	0.926525	1282	0.0647196	540	1042	109	39	0.914451	0.832049	0.932642	0.879479	480	0.091057	571	1128	23	8	0.982081	0.961279	0.986183	0.973572	14	51	48	19	8	16
SR90	IterativeSVD	QN	Combat-P	t-test	0.05	574	1	0.0478851	0.861561	0.745233	0.971503	0.83448	264	0.0514841	552	1080	71	27	0.943353	0.886035	0.953368	0.918469	1118	0.044286	573	776	375	6	0.779769	0.60443	0.989637	0.750491	0	0	0	0	0	0
SR66	SoftImpute	TRQN	Scanorama	edgeR-LRT	0.05	574	0.514286	0.0715268	0.953822	0.975814	0.891975	0.930607	1358	0.0600282	655	1426	27	155	0.919576	0.960411	0.808642	0.878016	374	0.0830253	790	1446	7	20	0.988069	0.991217	0.975309	0.983199	28	82	88	43	13	17
SR90	Zero	Median	limma	t-test	0.05	576	0.825203	0.0590479	0.926879	0.86893	0.938687	0.897412	402	0.0641876	514	1125	26	65	0.947399	0.951852	0.887737	0.918677	1238	0.0539082	573	995	156	6	0.906358	0.786008	0.989637	0.876147	0	0	0	0	0	0
SR90	RowMean	QN	Scanorama	limma-trend	0.05	577	0.857143	0.0457704	0.953757	0.97205	0.890328	0.925469	824	0.0520438	461	1149	2	118	0.930636	0.99568	0.7962	0.884837	851	0.0394971	570	1120	31	9	0.976879	0.948419	0.984456	0.966102	0	0	0	0	0	0
SR90	Zero	Median	limma	limma-trend	0.05	578	0.825203	0.0589725	0.92659	0.867615	0.941278	0.89768	349	0.066677	517	1127	24	62	0.950289	0.955638	0.892919	0.923214	1312	0.051268	573	989	162	6	0.90289	0.779592	0.989637	0.872146	0	0	0	0	0	0
SR90	KNN	TRQN	Combat-P	limma-voom	0.05	579	0.545936	0.0755043	0.941908	0.902383	0.927461	0.914731	1441	0.0613261	502	1052	99	77	0.898266	0.835275	0.867012	0.850847	304	0.0896825	572	1133	18	7	0.985549	0.969492	0.98791	0.978614	0	0	0	0	0	0
SR90	SoftImpute	QN	limma	t-test	0.05	580	1	0.048764	0.857514	0.741456	0.970639	0.831003	241	0.0521083	551	1081	70	28	0.943353	0.887279	0.951641	0.918333	1178	0.0454197	573	762	389	6	0.771676	0.595634	0.989637	0.743673	0	0	0	0	0	0
SR90	SoftImpute	TRQN	limma	edgeR-LRT	0.05	580	0.481331	0.0781794	0.94711	0.892942	0.96114	0.925238	1151	0.073055	542	1037	114	37	0.912717	0.82622	0.936097	0.877733	644	0.0833037	571	1127	24	8	0.981503	0.959664	0.986183	0.972743	15	54	54	22	8	16
SR90	SoftImpute	Median	Scanorama	edgeR-QLF	0.05	582	0.774684	0.0577001	0.950578	0.970073	0.881693	0.919393	848	0.0611618	449	1145	6	130	0.921387	0.986813	0.775475	0.868472	675	0.0542383	572	1123	28	7	0.979769	0.953333	0.98791	0.970314	0	7	4	0	0	0
SR90	HalfRowMin	TRQN	limma	edgeR-QLF	0.05	583	0.485868	0.0787083	0.944798	0.895169	0.947323	0.920413	1291	0.0650317	526	1051	100	53	0.911561	0.840256	0.908463	0.873029	535	0.0923849	571	1121	30	8	0.978035	0.950083	0.986183	0.967797	23	76	76	23	18	25
SR66	Zero	TRQN	Scanorama	limma-trend	0.05	584	0.84466	0.063938	0.922006	0.959835	0.816667	0.873943	2289	0.04805	533	1432	21	277	0.868316	0.962094	0.658025	0.781525	135	0.0798259	790	1418	35	20	0.975696	0.957576	0.975309	0.966361	1	0	0	0	10	0
SR90	KNN	TRQN	limma	DESeq2	0.05	585	0.515671	0.0710492	0.950289	0.903899	0.955095	0.92857	1236	0.0618085	535	1054	97	44	0.918497	0.846519	0.924007	0.883567	567	0.0802899	571	1128	23	8	0.982081	0.961279	0.986183	0.973572	0	29	19	4	0	10
SR75	HalfRowMin	Median	Scanorama	DESeq2	0.05	586	0.696434	0.0695672	0.944656	0.969384	0.873663	0.914032	1350	0.0586344	566	1347	10	182	0.908789	0.982639	0.756684	0.854985	388	0.0805001	741	1323	34	7	0.980523	0.956129	0.990642	0.973079	0	0	0	0	0	0
SR90	SoftImpute	Median	Scanorama	t-test	0.05	587	0.774684	0.0539622	0.957514	0.978269	0.894646	0.931233	789	0.0591361	464	1148	3	115	0.931792	0.993576	0.801382	0.887189	715	0.0487884	572	1129	22	7	0.983237	0.962963	0.98791	0.975277	0	0	0	0	0	0
SR90	KNN	TRQN	Combat-P	edgeR-QLF	0.05	588	0.545936	0.0755624	0.939884	0.895266	0.931779	0.912998	1522	0.0600409	507	1038	113	72	0.893064	0.817742	0.875648	0.845705	275	0.091084	572	1135	16	7	0.986705	0.972789	0.98791	0.980291	0	11	5	1	0	8
SR90	RowMedian	TRQN	limma	limma-voom	0.05	588	0.481331	0.0791251	0.945954	0.900485	0.945596	0.922254	1392	0.0646828	523	1045	106	56	0.906358	0.831479	0.903282	0.865894	388	0.0935674	572	1133	18	7	0.985549	0.969492	0.98791	0.978614	0	0	0	0	0	0
NoSR	HalfRowMin	Sum	limma	DESeq2	0.05	590	0.945171	0.0549453	0.883015	0.874853	0.807692	0.82975	2251	0.0414866	791	1948	87	418	0.844328	0.900911	0.65426	0.758026	241	0.068404	1162	1828	207	47	0.921702	0.848795	0.961125	0.901474	0	3	1	1	0	1
SR90	IterativeSVD	TRQN	limma	edgeR-QLF	0.05	591	0.481331	0.0760501	0.948266	0.896835	0.959413	0.926583	1367	0.0627779	540	1041	110	39	0.913873	0.830769	0.932642	0.878763	482	0.0893223	571	1129	22	8	0.982659	0.962901	0.986183	0.974403	14	52	50	19	8	16
SR90	RowMean	TRQN	limma	limma-voom	0.05	592	0.548223	0.0711265	0.945954	0.900485	0.945596	0.922254	1200	0.065169	523	1045	106	56	0.906358	0.831479	0.903282	0.865894	508	0.077084	572	1133	18	7	0.985549	0.969492	0.98791	0.978614	0	0	0	0	0	0
SR90	RowMean	QN	Scanorama	t-test	0.05	593	0.857143	0.0451076	0.953757	0.97205	0.890328	0.925469	921	0.0496572	461	1149	2	118	0.930636	0.99568	0.7962	0.884837	810	0.040558	570	1120	31	9	0.976879	0.948419	0.984456	0.966102	0	0	0	0	0	0
SR90	SoftImpute	Median	Scanorama	limma-voom	0.05	594	0.774684	0.0569491	0.950578	0.965098	0.88601	0.920029	855	0.0605728	454	1141	10	125	0.921965	0.978448	0.784111	0.870566	722	0.0533253	572	1122	29	7	0.979191	0.951747	0.98791	0.969492	0	0	0	0	0	0
SR66	IterativeSVD	TRQN	Scanorama	limma-voom	0.05	594	0.495686	0.073765	0.951392	0.979646	0.881481	0.926186	1544	0.0578955	642	1431	22	168	0.916041	0.966867	0.792593	0.871099	338	0.0896345	786	1447	6	24	0.986743	0.992424	0.97037	0.981273	4	0	0	0	0	5
SR90	Zero	Unnormalized	NoBC	DESeq2	0.05	594	0.476471	0.0768308	0.977168	0.976789	0.954231	0.965061	825	0.0780181	529	1135	16	50	0.96185	0.970642	0.913644	0.941281	828	0.0756435	576	1141	10	3	0.992486	0.982935	0.994819	0.988841	80	107	68	76	50	83
SR75	Zero	Unnormalized	Combat-P	DESeq2	0.05	597	0.857143	0.0499103	0.942377	0.976758	0.859369	0.909595	1421	0.0497062	532	1279	16	196	0.895205	0.970803	0.730769	0.833856	272	0.0501145	739	1344	13	9	0.989549	0.982713	0.987968	0.985333	3	2	3	2	0	0
SR66	RowMedian	Unnormalized	limma	t-test	0.05	598	0.857143	0.0516811	0.931949	0.896117	0.919753	0.905413	877	0.0503089	692	1396	57	118	0.922669	0.923899	0.854321	0.887749	925	0.0530533	798	1332	121	12	0.941228	0.868335	0.985185	0.923077	0	0	0	0	0	0
SR75	IterativeSVD	Median	limma	limma-trend	0.05	599	0.857143	0.0644719	0.889074	0.797887	0.955214	0.863666	490	0.05879	688	1280	77	60	0.934917	0.899346	0.919786	0.909451	1011	0.0701537	741	1034	323	7	0.84323	0.696429	0.990642	0.817881	0	0	0	0	0	0
SR90	SoftImpute	QN	limma	limma-voom	0.05	599	1	0.048767	0.855202	0.736987	0.970639	0.828375	189	0.0551829	551	1076	75	28	0.940462	0.880192	0.951641	0.914523	1288	0.0423511	573	759	392	6	0.769942	0.593782	0.989637	0.742228	0	0	0	0	0	0
SR75	RowMean	Sum	Scanorama	DESeq2	0.05	601	0.687368	0.0729309	0.94323	0.994486	0.84492	0.908474	1413	0.0649277	537	1354	3	211	0.898337	0.994444	0.717914	0.833851	288	0.0809341	727	1353	4	21	0.988124	0.994528	0.971925	0.983097	0	0	0	0	0	0
SR90	IterativeSVD	TRQN	limma	edgeR-LRT	0.05	601	0.481331	0.0765115	0.94711	0.892347	0.962003	0.92532	1155	0.0731631	542	1036	115	37	0.912139	0.824962	0.936097	0.877023	696	0.07986	572	1127	24	7	0.982081	0.959732	0.98791	0.973617	15	55	55	23	8	16
SR66	KNN	TRQN	Scanorama	edgeR-LRT	0.05	603	0.501471	0.0761541	0.946752	0.982716	0.865432	0.918962	1340	0.0639647	636	1432	21	174	0.913831	0.968037	0.785185	0.867076	492	0.0883434	766	1451	2	44	0.979673	0.997396	0.945679	0.970849	27	95	105	36	13	14
SR75	RowMedian	Median	Scanorama	DESeq2	0.05	604	0.71582	0.0657565	0.947506	0.994571	0.856952	0.916115	1219	0.06145	551	1354	3	197	0.904988	0.994585	0.736631	0.84639	380	0.070063	731	1353	4	17	0.990024	0.994558	0.977273	0.98584	0	0	0	0	0	0
SR75	KNN	Sum	NoBC	DESeq2	0.05	604	0.476471	0.0817592	0.961995	0.938888	0.955882	0.946719	863	0.0746018	688	1321	36	60	0.954394	0.950276	0.919786	0.934783	1032	0.0889166	742	1299	58	6	0.969596	0.9275	0.991979	0.958656	138	171	126	126	87	132
SR90	HalfRowMin	Median	Combat-P	Wilcox	0.05	606	0.825203	0.0592554	0.91763	0.831585	0.976684	0.893127	239	0.0713129	557	1119	32	22	0.968786	0.945671	0.962003	0.953767	1587	0.0471978	574	925	226	5	0.866474	0.7175	0.991364	0.832487	0	0	0	0	0	0
SR90	SoftImpute	TRQN	limma	limma-voom	0.05	607	0.481331	0.077063	0.946243	0.898041	0.949914	0.92298	1326	0.0656987	528	1044	107	51	0.908671	0.831496	0.911917	0.869852	467	0.0884273	572	1130	21	7	0.983815	0.964587	0.98791	0.976109	0	0	0	0	0	0
SR75	SoftImpute	TRQN	limma	edgeR-LRT	0.05	608	0.53539	0.074374	0.93753	0.89255	0.938503	0.914872	1278	0.0643534	667	1222	135	81	0.897387	0.831671	0.891711	0.860645	519	0.0843945	737	1321	36	11	0.977672	0.953428	0.985294	0.969099	22	63	60	26	10	19
SR90	RowMedian	TRQN	Combat-P	edgeR-LRT	0.05	609	0.506764	0.0800295	0.93815	0.889689	0.93437	0.911214	1364	0.0684949	510	1030	121	69	0.890173	0.808241	0.880829	0.842975	326	0.0915641	572	1134	17	7	0.986127	0.971138	0.98791	0.979452	0	12	5	1	0	8
SR90	HalfRowMin	TRQN	limma	edgeR-LRT	0.05	610	0.485868	0.0770007	0.94422	0.892514	0.94905	0.919804	1212	0.0695033	528	1049	102	51	0.911561	0.838095	0.911917	0.873449	716	0.0844981	571	1119	32	8	0.976879	0.946932	0.986183	0.966159	27	81	86	32	20	26
SR75	KNN	Median	Combat-NP	Wilcox	0.05	611	0.897406	0.0496367	0.896912	0.810465	0.954545	0.871497	373	0.0549325	688	1285	72	60	0.937292	0.905263	0.919786	0.912467	1124	0.0443408	740	1063	294	8	0.856532	0.715667	0.989305	0.830527	0	0	0	0	0	0
SR66	HalfRowMin	Unnormalized	Combat-NP	limma-trend	0.05	612	0.825203	0.0605206	0.917366	0.86666	0.919136	0.887807	966	0.051376	684	1391	62	126	0.916924	0.91689	0.844444	0.879177	811	0.0696651	805	1272	181	5	0.917808	0.81643	0.993827	0.896437	1	2	0	2	0	2
SR75	SoftImpute	TRQN	limma	edgeR-QLF	0.05	612	0.53539	0.073556	0.938955	0.897053	0.936497	0.916317	1623	0.0547734	664	1230	127	84	0.899762	0.839444	0.887701	0.862898	408	0.0923386	737	1322	35	11	0.978147	0.954663	0.985294	0.969737	18	56	56	23	10	19
SR66	RowMedian	Unnormalized	Combat-NP	Wilcox	0.05	614	0.857143	0.0519965	0.931065	0.896756	0.916049	0.903799	940	0.0495701	686	1396	57	124	0.920018	0.923284	0.846914	0.883451	875	0.0544229	798	1334	119	12	0.942112	0.870229	0.985185	0.924146	1	0	0	1	0	1
SR90	RowMean	TRQN	Scanorama	edgeR-LRT	0.05	614	0.464147	0.0818002	0.973121	0.986692	0.931779	0.958113	910	0.0741039	512	1137	14	67	0.953179	0.973384	0.884283	0.926697	583	0.0894964	567	1151	0	12	0.993064	1	0.979275	0.989529	28	105	107	35	4	6
SR90	SoftImpute	TRQN	Scanorama	edgeR-QLF	0.05	616	0.462236	0.0834087	0.974855	0.986817	0.93696	0.960971	963	0.0707682	517	1137	14	62	0.956069	0.973635	0.892919	0.931532	540	0.0960492	568	1151	0	11	0.993642	1	0.981002	0.99041	26	90	85	44	4	9
SR66	RowMedian	Unnormalized	Combat-NP	t-test	0.05	617	0.857143	0.051194	0.931728	0.895225	0.92037	0.905236	892	0.0495696	693	1396	57	117	0.923111	0.924	0.855556	0.888462	939	0.0528183	798	1330	123	12	0.940345	0.86645	0.985185	0.92201	1	0	0	1	0	1
SR90	SoftImpute	QN	limma	edgeR-QLF	0.05	618	1	0.0479316	0.856936	0.737468	0.971503	0.829623	205	0.0548798	552	1073	78	27	0.939306	0.87619	0.953368	0.913151	1317	0.0409834	573	767	384	6	0.774566	0.598746	0.989637	0.746094	0	0	0	0	0	0
SR66	SoftImpute	TRQN	Scanorama	limma-voom	0.05	619	0.514286	0.0713362	0.950508	0.976678	0.881481	0.924809	1606	0.0551269	639	1427	26	171	0.912947	0.960902	0.788889	0.866441	316	0.0875456	789	1447	6	21	0.988069	0.992453	0.974074	0.983178	3	0	0	0	0	1
SR90	KNN	TRQN	Scanorama	edgeR-QLF	0.05	620	0.462236	0.0832669	0.974566	0.988593	0.93437	0.960363	931	0.0731256	514	1139	12	65	0.955491	0.977186	0.887737	0.930317	549	0.0934083	568	1151	0	11	0.993642	1	0.981002	0.99041	25	86	88	36	4	7
SR90	SoftImpute	TRQN	Scanorama	edgeR-LRT	0.05	620	0.462236	0.0832137	0.974566	0.985902	0.93696	0.960551	936	0.0727534	517	1136	15	62	0.955491	0.971805	0.892919	0.930693	547	0.0936739	568	1151	0	11	0.993642	1	0.981002	0.99041	26	88	86	44	4	9
SR90	RowMedian	TRQN	limma	edgeR-LRT	0.05	622	0.481331	0.0754334	0.947399	0.89629	0.957686	0.925433	1274	0.0665172	538	1038	113	41	0.910983	0.826421	0.929188	0.874797	539	0.0843496	571	1131	20	8	0.983815	0.966159	0.986183	0.976068	16	55	55	20	8	16
SR90	IterativeSVD	TRQN	Scanorama	edgeR-QLF	0.05	623	0.462236	0.0827215	0.974566	0.985902	0.93696	0.960551	969	0.0706917	517	1136	15	62	0.955491	0.971805	0.892919	0.930693	542	0.0947513	568	1151	0	11	0.993642	1	0.981002	0.99041	23	81	78	37	2	9
SR66	HalfRowMin	Unnormalized	Combat-P	Wilcox	0.05	624	0.857143	0.0550205	0.922448	0.865932	0.937037	0.896604	751	0.0512061	713	1392	61	97	0.930181	0.921189	0.880247	0.900253	1000	0.0588348	805	1265	188	5	0.914715	0.810675	0.993827	0.892956	1	1	0	2	0	1
SR75	IterativeSVD	Sum	NoBC	DESeq2	0.05	625	0.476471	0.0814717	0.957245	0.926857	0.956551	0.940635	870	0.0743998	689	1319	38	59	0.953919	0.94773	0.921123	0.934237	1198	0.0885437	742	1280	77	6	0.96057	0.905983	0.991979	0.947033	151	178	140	136	98	143
SR90	IterativeSVD	QN	Combat-NP	limma-trend	0.05	626	0.971737	0.049207	0.861272	0.742691	0.974093	0.834303	180	0.0568268	555	1076	75	24	0.942775	0.880952	0.958549	0.918114	1326	0.0415873	573	776	375	6	0.779769	0.60443	0.989637	0.750491	0	0	0	0	0	0
SR90	Zero	Sum	NoBC	DESeq2	0.05	627	0.467849	0.0771335	0.977168	0.976789	0.954231	0.965061	844	0.0787976	529	1135	16	50	0.96185	0.970642	0.913644	0.941281	871	0.0754694	576	1141	10	3	0.992486	0.982935	0.994819	0.988841	80	107	68	76	50	83
SR90	RowMedian	TRQN	Scanorama	edgeR-LRT	0.05	628	0.464147	0.0797062	0.97341	0.985822	0.933506	0.958663	917	0.0730235	514	1136	15	65	0.953757	0.971645	0.887737	0.927798	646	0.0863888	567	1151	0	12	0.993064	1	0.979275	0.989529	28	100	101	34	5	6
SR66	Zero	Median	limma	DESeq2	0.05	629	0.876317	0.0521947	0.924437	0.966289	0.816049	0.876833	1834	0.0495798	530	1430	23	280	0.866107	0.958409	0.654321	0.777696	159	0.0548095	792	1432	21	18	0.982766	0.97417	0.977778	0.97597	36	71	127	25	58	24
SR90	IterativeSVD	TRQN	Scanorama	limma-voom	0.05	630	0.462236	0.0838664	0.970809	0.983779	0.927461	0.95442	995	0.0718989	507	1134	17	72	0.948555	0.967557	0.875648	0.919311	551	0.0958339	567	1151	0	12	0.993064	1	0.979275	0.989529	9	0	0	0	0	1
SR66	IterativeSVD	QN	Combat-P	DESeq2	0.05	631	0.73995	0.0563993	0.946089	0.904087	0.951235	0.926265	895	0.0520949	737	1387	66	73	0.938577	0.917808	0.909877	0.913825	1083	0.0607037	804	1354	99	6	0.953601	0.890365	0.992593	0.938704	0	0	0	0	0	0
SR90	RowMean	TRQN	limma	DESeq2	0.05	632	0.548223	0.069339	0.94711	0.900214	0.94905	0.92382	1313	0.0602982	528	1051	100	51	0.912717	0.840764	0.911917	0.874896	599	0.0783797	571	1127	24	8	0.981503	0.959664	0.986183	0.972743	0	29	19	4	0	10
SR75	HalfRowMin	Unnormalized	Scanorama	DESeq2	0.05	633	0.696434	0.0678981	0.945131	0.970621	0.873663	0.914672	1371	0.0581965	566	1347	10	182	0.908789	0.982639	0.756684	0.854985	435	0.0775997	741	1325	32	7	0.981473	0.958603	0.990642	0.974359	0	0	0	0	0	0
SR90	Zero	TRQN	limma	limma-voom	0.05	634	0.565854	0.0722736	0.939595	0.893916	0.930052	0.911624	1403	0.060245	506	1053	98	73	0.901156	0.837748	0.873921	0.855452	501	0.0843023	571	1121	30	8	0.978035	0.950083	0.986183	0.967797	0	0	0	0	0	0
SR75	RowMedian	Median	limma	Wilcox	0.05	635	0.920374	0.0466557	0.899287	0.823295	0.936497	0.87088	485	0.0513455	664	1291	66	84	0.928741	0.909589	0.887701	0.898512	1094	0.041966	737	1094	263	11	0.869834	0.737	0.985294	0.843249	0	0	0	0	0	0
SR90	Zero	Unnormalized	limma	limma-trend	0.05	635	0.762437	0.0548438	0.948555	0.910841	0.941278	0.924065	584	0.0617463	515	1118	33	64	0.943931	0.939781	0.889465	0.913931	1314	0.0479413	575	1074	77	4	0.953179	0.881902	0.993092	0.9342	0	0	0	0	0	0
SR66	Zero	TRQN	Scanorama	t-test	0.05	637	0.84466	0.0639711	0.918913	0.964371	0.803086	0.866303	2416	0.0476668	511	1434	19	299	0.859479	0.964151	0.630864	0.762687	113	0.0802754	790	1424	29	20	0.978347	0.964591	0.975309	0.96992	1	0	0	0	10	0
SR90	KNN	TRQN	limma	Wilcox	0.05	638	0.515671	0.0712435	0.943931	0.883113	0.964594	0.921398	1353	0.0608174	546	1028	123	33	0.909827	0.816143	0.943005	0.875	650	0.0816696	571	1121	30	8	0.978035	0.950083	0.986183	0.967797	0	0	0	0	0	0
SR90	HalfRowMin	TRQN	Combat-P	edgeR-LRT	0.05	639	0.518919	0.078577	0.937283	0.891069	0.926598	0.908467	1416	0.0647616	501	1044	107	78	0.893064	0.824013	0.865285	0.844145	380	0.0923924	572	1126	25	7	0.981503	0.958124	0.98791	0.972789	0	11	5	1	0	8
SR90	RowMean	TRQN	Scanorama	limma-voom	0.05	639	0.464147	0.079977	0.969075	0.986355	0.919689	0.951283	1094	0.0703931	499	1137	14	80	0.945665	0.97271	0.861831	0.913919	585	0.0895609	566	1151	0	13	0.992486	1	0.977547	0.988646	10	0	0	0	0	1
SR66	RowMedian	Unnormalized	limma	Wilcox	0.05	641	0.857143	0.0515099	0.92996	0.89677	0.912346	0.901885	1060	0.0484188	680	1395	58	130	0.916924	0.921409	0.839506	0.878553	860	0.054601	798	1336	117	12	0.942996	0.872131	0.985185	0.925217	0	0	0	0	0	0
SR75	RowMean	TRQN	limma	edgeR-LRT	0.05	642	0.548223	0.0748437	0.934679	0.899312	0.919786	0.909417	1477	0.0607407	644	1229	128	104	0.889786	0.834197	0.860963	0.847368	395	0.0889466	732	1330	27	16	0.979572	0.964427	0.97861	0.971466	24	63	60	30	9	21
SR75	RowMedian	TRQN	limma	edgeR-LRT	0.05	643	0.52379	0.0756904	0.935154	0.897274	0.923797	0.910331	1497	0.0608205	647	1228	129	101	0.890736	0.833763	0.864973	0.849081	407	0.0905603	735	1327	30	13	0.979572	0.960784	0.98262	0.97158	25	63	61	29	9	20
SR90	RowMedian	TRQN	Scanorama	limma-voom	0.05	643	0.464147	0.0795321	0.969075	0.986355	0.919689	0.951283	1089	0.070742	499	1137	14	80	0.945665	0.97271	0.861831	0.913919	611	0.0883222	566	1151	0	13	0.992486	1	0.977547	0.988646	10	0	0	0	0	1
SR90	RowMean	TRQN	Scanorama	edgeR-QLF	0.05	643	0.464147	0.0779655	0.973121	0.986692	0.931779	0.958113	948	0.0711058	512	1137	14	67	0.953179	0.973384	0.884283	0.926697	671	0.0848252	567	1151	0	12	0.993064	1	0.979275	0.989529	28	108	106	35	5	6
SR90	IterativeSVD	TRQN	limma	limma-voom	0.05	646	0.481331	0.0749412	0.945954	0.896525	0.951641	0.922898	1331	0.0657137	530	1040	111	49	0.907514	0.826833	0.915371	0.868852	526	0.0841688	572	1131	20	7	0.984393	0.966216	0.98791	0.976943	0	0	0	0	0	0
SR66	RowMedian	QN	Combat-P	DESeq2	0.05	647	0.825203	0.0468193	0.944101	0.915618	0.930864	0.921849	794	0.0513276	709	1400	53	101	0.931949	0.930446	0.875309	0.902036	1163	0.0423109	799	1365	88	11	0.956253	0.900789	0.98642	0.941662	0	0	0	0	0	0
SR75	HalfRowMin	Unnormalized	Combat-P	t-test	0.05	648	0.825203	0.0557305	0.925653	0.874904	0.933155	0.899327	759	0.0522775	653	1309	48	95	0.932067	0.931526	0.872995	0.901311	1055	0.0591836	743	1192	165	5	0.91924	0.818282	0.993316	0.897343	0	0	0	0	0	0
SR90	RowMean	TRQN	Combat-P	limma-voom	0.05	649	0.545936	0.0720786	0.941908	0.901827	0.928325	0.914857	1533	0.0584533	503	1051	100	76	0.898266	0.834163	0.868739	0.8511	348	0.0857038	572	1133	18	7	0.985549	0.969492	0.98791	0.978614	0	0	0	0	0	0
SR90	KNN	TRQN	Scanorama	limma-voom	0.05	649	0.462236	0.0810124	0.969942	0.987329	0.921416	0.95264	1066	0.072136	500	1138	13	79	0.946821	0.974659	0.863558	0.915751	604	0.0898888	567	1151	0	12	0.993064	1	0.979275	0.989529	11	0	0	0	0	1
SR90	RowMedian	QN	Scanorama	t-test	0.05	651	0.844858	0.0444545	0.954335	0.969718	0.894646	0.926907	940	0.048982	466	1149	2	113	0.933526	0.995726	0.804836	0.890162	929	0.039927	570	1117	34	9	0.975145	0.943709	0.984456	0.963652	0	0	0	0	0	0
SR66	Zero	TRQN	Scanorama	edgeR-QLF	0.05	652	0.84466	0.0617471	0.922448	0.963516	0.814815	0.873784	2263	0.048556	528	1435	18	282	0.867433	0.967033	0.651852	0.778761	157	0.0749382	792	1420	33	18	0.977464	0.96	0.977778	0.968807	38	164	210	78	65	35
SR75	HalfRowMin	Unnormalized	Combat-NP	t-test	0.05	653	0.825203	0.0546867	0.927553	0.877927	0.933824	0.901573	772	0.0518706	654	1308	49	94	0.932067	0.930299	0.874332	0.901447	1071	0.0575029	743	1200	157	5	0.92304	0.825556	0.993316	0.901699	0	0	0	0	0	0
SR75	RowMean	Median	Combat-NP	Wilcox	0.05	654	0.945171	0.0438775	0.903325	0.829939	0.93516	0.874792	403	0.0534951	664	1290	67	84	0.928266	0.908345	0.887701	0.897904	1262	0.0342599	735	1114	243	13	0.878385	0.751534	0.98262	0.85168	0	0	0	0	0	0
SR66	KNN	Unnormalized	NoBC	DESeq2	0.05	655	0.476471	0.0806853	0.953822	0.934078	0.938272	0.935081	964	0.071336	720	1414	39	90	0.942996	0.948617	0.888889	0.917782	1120	0.0900347	800	1383	70	10	0.964649	0.91954	0.987654	0.952381	146	180	135	136	99	148
SR75	KNN	TRQN	limma	edgeR-LRT	0.05	656	0.498451	0.0746442	0.939192	0.897017	0.938503	0.917157	1401	0.0638687	667	1221	136	81	0.896912	0.830635	0.891711	0.86009	496	0.0854196	737	1329	28	11	0.981473	0.963399	0.985294	0.974223	22	63	58	28	10	19
SR75	KNN	Median	limma	Wilcox	0.05	657	0.897406	0.0483177	0.895012	0.809593	0.95254	0.869539	401	0.0542242	685	1289	68	63	0.937767	0.909695	0.915775	0.912725	1204	0.0424113	740	1054	303	8	0.852257	0.709492	0.989305	0.826354	0	0	0	0	0	0
SR90	RowMedian	QN	limma	limma-trend	0.05	658	1	0.0463178	0.859827	0.742825	0.968912	0.831984	193	0.0553772	549	1077	74	30	0.939884	0.88122	0.948187	0.913478	1393	0.0372583	573	776	375	6	0.779769	0.60443	0.989637	0.750491	0	0	0	0	0	0
SR90	HalfRowMin	TRQN	limma	limma-voom	0.05	658	0.485868	0.0768533	0.941618	0.895745	0.935233	0.915033	1485	0.0623307	511	1050	101	68	0.902312	0.834967	0.882556	0.858102	469	0.0913758	572	1125	26	7	0.980925	0.956522	0.98791	0.971963	0	0	0	0	0	0
SR66	RowMean	Unnormalized	Combat-NP	t-test	0.05	660	0.857143	0.0514202	0.929297	0.896322	0.911728	0.901208	894	0.050709	682	1399	54	128	0.919576	0.92663	0.841975	0.882277	977	0.0521314	795	1330	123	15	0.939019	0.866013	0.981481	0.920139	1	0	0	1	0	0
SR90	RowMedian	Sum	NoBC	DESeq2	0.05	661	0.476471	0.0730922	0.978035	0.959239	0.97582	0.967374	745	0.0853279	554	1127	24	25	0.971676	0.958478	0.956822	0.957649	1321	0.0608564	576	1127	24	3	0.984393	0.96	0.994819	0.977099	109	134	103	100	70	106
SR90	RowMean	Median	limma	Wilcox	0.05	662	0.825203	0.0550141	0.925145	0.844684	0.971503	0.899871	262	0.0709678	551	1114	37	28	0.962428	0.937075	0.951641	0.944302	1893	0.0390604	574	962	189	5	0.887861	0.752294	0.991364	0.85544	0	0	0	0	0	0
SR90	RowMean	QN	limma	limma-trend	0.05	663	1	0.0461171	0.859827	0.742825	0.968912	0.831984	194	0.0553427	549	1077	74	30	0.939884	0.88122	0.948187	0.913478	1416	0.0368914	573	776	375	6	0.779769	0.60443	0.989637	0.750491	0	0	0	0	0	0
SR66	RowMean	QN	limma	DESeq2	0.05	664	0.844858	0.0462451	0.941228	0.916135	0.921605	0.917262	846	0.0506819	697	1402	51	113	0.92753	0.931818	0.860494	0.894737	1146	0.0418083	796	1365	88	14	0.954927	0.900452	0.982716	0.939787	0	0	0	0	0	0
SR75	IterativeSVD	TRQN	Scanorama	edgeR-LRT	0.05	664	0.473694	0.0794041	0.95867	0.98371	0.897727	0.937495	1323	0.0680902	614	1339	18	134	0.927791	0.971519	0.820856	0.889855	552	0.090718	729	1354	3	19	0.989549	0.995902	0.974599	0.985135	28	104	103	46	5	13
SR66	KNN	TRQN	limma	edgeR-LRT	0.05	666	0.506749	0.0765963	0.934158	0.895877	0.924691	0.910001	1518	0.0609841	706	1309	144	104	0.890411	0.830588	0.871605	0.850602	458	0.0922085	792	1421	32	18	0.977905	0.961165	0.977778	0.9694	28	65	64	34	16	19
SR75	SoftImpute	Unnormalized	NoBC	DESeq2	0.05	666	0.476471	0.0766919	0.958432	0.930257	0.955882	0.942106	870	0.0745422	688	1320	37	60	0.953919	0.948966	0.919786	0.934148	1395	0.0788415	742	1285	72	6	0.962945	0.911548	0.991979	0.950064	152	171	130	132	96	135
SR75	SoftImpute	TRQN	Scanorama	edgeR-LRT	0.05	666	0.473694	0.0796233	0.958432	0.985192	0.895722	0.936931	1365	0.0669789	611	1341	16	137	0.927316	0.974482	0.816845	0.888727	536	0.0922677	729	1354	3	19	0.989549	0.995902	0.974599	0.985135	34	96	98	45	8	10
SR90	RowMedian	TRQN	Combat-P	limma-voom	0.05	669	0.506764	0.0736339	0.941908	0.901827	0.928325	0.914857	1510	0.0610568	503	1051	100	76	0.898266	0.834163	0.868739	0.8511	393	0.086211	572	1133	18	7	0.985549	0.969492	0.98791	0.978614	0	0	0	0	0	0
SR90	IterativeSVD	TRQN	Scanorama	Wilcox	0.05	670	0.462236	0.0782863	0.969942	0.975935	0.932642	0.953622	1013	0.0697861	514	1127	24	65	0.948555	0.95539	0.887737	0.920322	668	0.0867864	566	1149	2	13	0.991329	0.996479	0.977547	0.986922	12	4	1	23	0	2
SR90	SoftImpute	TRQN	Scanorama	Wilcox	0.05	671	0.462236	0.0779685	0.970809	0.977755	0.933506	0.954931	1034	0.0670814	515	1129	22	64	0.950289	0.959032	0.889465	0.922939	638	0.0888557	566	1149	2	13	0.991329	0.996479	0.977547	0.986922	12	6	1	24	0	3
SR90	RowMedian	TRQN	Scanorama	edgeR-QLF	0.05	672	0.464147	0.0760269	0.973699	0.986742	0.933506	0.959082	957	0.070081	514	1137	14	65	0.954335	0.973485	0.887737	0.928636	738	0.0819727	567	1151	0	12	0.993064	1	0.979275	0.989529	28	101	101	34	5	5
SR66	RowMean	Unnormalized	limma	t-test	0.05	673	0.857143	0.0512159	0.929076	0.897924	0.908642	0.900563	913	0.0506288	679	1399	54	131	0.91825	0.92633	0.838272	0.880104	974	0.051803	793	1334	119	17	0.939903	0.869518	0.979012	0.921022	0	0	0	0	0	0
SR75	RowMedian	Median	Combat-P	t-test	0.05	674	0.876317	0.0509817	0.90285	0.827571	0.940508	0.875373	528	0.0527572	669	1293	64	79	0.932067	0.912688	0.894385	0.903444	1103	0.0492061	738	1101	256	10	0.873634	0.742455	0.986631	0.847302	0	0	0	0	0	0
SR66	KNN	TRQN	Scanorama	edgeR-QLF	0.05	675	0.501471	0.0730453	0.94631	0.984105	0.862963	0.918005	1509	0.0596399	632	1434	19	178	0.912947	0.970814	0.780247	0.865161	516	0.0864508	766	1451	2	44	0.979673	0.997396	0.945679	0.970849	27	97	107	37	13	17
SR66	RowMean	Unnormalized	Combat-P	t-test	0.05	676	0.857143	0.0508163	0.929297	0.896165	0.911728	0.901189	906	0.0505255	682	1398	55	128	0.919134	0.925373	0.841975	0.881707	997	0.0511071	795	1331	122	15	0.939461	0.866957	0.981481	0.920672	1	0	0	1	0	0
SR66	HalfRowMin	Unnormalized	Combat-NP	Wilcox	0.05	677	0.825203	0.055142	0.923995	0.868085	0.938272	0.898539	875	0.049672	715	1392	61	95	0.931065	0.921392	0.882716	0.901639	1034	0.0606119	805	1270	183	5	0.916924	0.814777	0.993827	0.895439	1	2	0	2	0	2
SR90	RowMean	Median	Scanorama	limma-trend	0.05	678	0.71582	0.0584042	0.958382	0.980962	0.894646	0.932491	793	0.0661098	464	1149	2	115	0.93237	0.995708	0.801382	0.888038	896	0.0506986	572	1131	20	7	0.984393	0.966216	0.98791	0.976943	0	0	0	0	0	0
SR90	RowMedian	TRQN	Scanorama	Wilcox	0.05	679	0.464147	0.0766687	0.968786	0.978451	0.926598	0.951533	1052	0.0671542	509	1131	20	70	0.947977	0.962193	0.879102	0.918773	673	0.0861832	564	1148	3	15	0.989595	0.994709	0.974093	0.984293	12	9	2	16	0	2
SR90	RowMean	QN	limma	limma-voom	0.05	680	1	0.0458939	0.85896	0.741872	0.968912	0.831249	207	0.0547845	549	1077	74	30	0.939884	0.88122	0.948187	0.913478	1441	0.0370032	573	773	378	6	0.778035	0.602524	0.989637	0.74902	0	0	0	0	0	0
SR90	RowMean	TRQN	Scanorama	Wilcox	0.05	681	0.464147	0.076474	0.969075	0.978487	0.927461	0.95202	1010	0.0684034	510	1131	20	69	0.948555	0.962264	0.880829	0.919748	714	0.0845446	564	1148	3	15	0.989595	0.994709	0.974093	0.984293	15	13	4	15	0	1
SR66	IterativeSVD	TRQN	limma	edgeR-LRT	0.05	682	0.490019	0.0778721	0.934158	0.888074	0.934568	0.910703	1481	0.0624192	715	1306	147	95	0.893062	0.829466	0.882716	0.855263	563	0.093325	799	1408	45	11	0.975254	0.946682	0.98642	0.966143	29	66	61	35	13	20
SR90	KNN	QN	Combat-P	limma-trend	0.05	683	0.945171	0.0493256	0.862717	0.746284	0.972366	0.835668	198	0.05694	553	1080	71	26	0.943931	0.886218	0.955095	0.919368	1363	0.0417111	573	779	372	6	0.781503	0.606349	0.989637	0.751969	0	0	0	0	0	0
SR90	SoftImpute	QN	Combat-NP	limma-trend	0.05	683	0.971737	0.0476896	0.859827	0.741879	0.974093	0.833351	248	0.0533605	555	1078	73	24	0.943931	0.883758	0.958549	0.919635	1361	0.0420187	573	769	382	6	0.775723	0.6	0.989637	0.747066	0	0	0	0	0	0
SR75	RowMean	Median	Combat-P	t-test	0.05	685	0.876317	0.0503918	0.904988	0.833646	0.935829	0.876853	547	0.0525508	663	1295	62	85	0.930166	0.914483	0.886364	0.900204	1098	0.0482328	737	1115	242	11	0.87981	0.752809	0.985294	0.853503	0	0	0	0	0	0
SR75	IterativeSVD	TRQN	Scanorama	edgeR-QLF	0.05	685	0.473694	0.0780689	0.958432	0.984437	0.89639	0.937012	1476	0.0633958	612	1340	17	136	0.927316	0.972973	0.818182	0.888889	529	0.092742	729	1354	3	19	0.989549	0.995902	0.974599	0.985135	28	107	103	46	5	16
SR75	SoftImpute	QN	Scanorama	DESeq2	0.05	687	0.708197	0.0596947	0.955344	0.988615	0.885027	0.930542	1418	0.0539552	585	1353	4	163	0.920665	0.993209	0.782086	0.875093	490	0.0654341	739	1345	12	9	0.990024	0.984021	0.987968	0.985991	0	1	0	0	0	0
SR66	KNN	Sum	NoBC	DESeq2	0.05	688	0.476471	0.0777217	0.953822	0.934078	0.938272	0.935081	960	0.071404	720	1414	39	90	0.942996	0.948617	0.888889	0.917782	1221	0.0840394	800	1383	70	10	0.964649	0.91954	0.987654	0.952381	146	180	136	136	99	148
SR90	Zero	TRQN	Scanorama	DESeq2	0.05	689	0.529114	0.0696597	0.951156	0.982748	0.868739	0.920079	1346	0.0621259	451	1140	11	128	0.919653	0.97619	0.778929	0.866475	639	0.0771935	555	1145	6	24	0.982659	0.989305	0.958549	0.973684	5	8	3	16	0	8
SR66	KNN	Unnormalized	Scanorama	DESeq2	0.05	690	0.71582	0.0656804	0.942775	0.990131	0.848765	0.909139	1382	0.0597835	588	1448	5	222	0.899691	0.991568	0.725926	0.838204	394	0.0715773	787	1444	9	23	0.985859	0.988693	0.971605	0.980075	0	0	0	0	0	0
SR90	SoftImpute	TRQN	limma	DESeq2	0.05	691	0.481331	0.071475	0.95	0.903231	0.955095	0.928205	1330	0.0625438	535	1053	98	44	0.917919	0.845182	0.924007	0.882838	680	0.0804062	571	1128	23	8	0.982081	0.961279	0.986183	0.973572	0	29	19	4	0	10
SR90	RowMean	TRQN	Combat-P	edgeR-QLF	0.05	692	0.545936	0.0718036	0.939017	0.894311	0.930052	0.911682	1578	0.0589605	505	1037	114	74	0.891329	0.815832	0.872193	0.843072	345	0.0846467	572	1135	16	7	0.986705	0.972789	0.98791	0.980291	0	11	5	1	0	8
SR90	IterativeSVD	TRQN	limma	DESeq2	0.05	693	0.481331	0.0714907	0.949422	0.901362	0.955959	0.927575	1341	0.0626053	536	1050	101	43	0.916763	0.841444	0.925734	0.881579	683	0.0803762	571	1128	23	8	0.982081	0.961279	0.986183	0.973572	0	26	18	4	0	10
SR90	KNN	QN	Combat-NP	limma-trend	0.05	694	0.945171	0.0486608	0.863295	0.747316	0.972366	0.836298	212	0.0559069	553	1081	70	26	0.944509	0.88764	0.955095	0.920133	1383	0.0414148	573	780	371	6	0.782081	0.606992	0.989637	0.752462	0	0	0	0	0	0
SR66	KNN	Median	NoBC	DESeq2	0.05	694	0.476471	0.0773863	0.953601	0.933454	0.938272	0.934789	973	0.0713874	720	1413	40	90	0.942554	0.947368	0.888889	0.917197	1227	0.0833852	800	1383	70	10	0.964649	0.91954	0.987654	0.952381	146	180	135	136	98	147
SR90	IterativeSVD	QN	Combat-NP	t-test	0.05	696	0.971737	0.0470245	0.86185	0.744707	0.97323	0.834997	273	0.0525285	554	1079	72	25	0.943931	0.884984	0.956822	0.919502	1331	0.0415206	573	776	375	6	0.779769	0.60443	0.989637	0.750491	0	0	0	0	0	0
SR90	RowMedian	QN	limma	limma-voom	0.05	696	1	0.0453634	0.859249	0.742189	0.968912	0.831494	224	0.0541446	549	1077	74	30	0.939884	0.88122	0.948187	0.913478	1445	0.0365823	573	774	377	6	0.778613	0.603158	0.989637	0.749509	0	0	0	0	0	0
SR66	SoftImpute	Unnormalized	NoBC	DESeq2	0.05	696	0.476471	0.0807418	0.951613	0.924671	0.94321	0.932598	962	0.0709834	724	1410	43	86	0.942996	0.943937	0.893827	0.918199	1166	0.0905003	804	1369	84	6	0.96023	0.905405	0.992593	0.946996	173	190	138	145	115	148
SR66	Zero	Sum	Combat-P	DESeq2	0.05	699	0.876317	0.0477644	0.928694	0.974935	0.822194	0.884242	1902	0.0476921	530	1400	18	271	0.869761	0.967153	0.661673	0.785767	171	0.0478367	796	1439	14	14	0.987627	0.982716	0.982716	0.982716	13	9	10	6	5	3
SR75	Zero	Unnormalized	Combat-P	Wilcox	0.05	699	0.857143	0.0496224	0.932067	0.913164	0.900401	0.901979	1302	0.0454452	604	1326	31	144	0.916865	0.951181	0.807487	0.873463	831	0.0537996	743	1251	106	5	0.947268	0.875147	0.993316	0.930495	3	1	0	2	3	7
SR66	SoftImpute	TRQN	Scanorama	edgeR-QLF	0.05	699	0.514286	0.0673808	0.953822	0.976491	0.891358	0.930525	1505	0.0561928	654	1427	26	156	0.919576	0.961765	0.807407	0.877852	468	0.0785688	790	1446	7	20	0.988069	0.991217	0.975309	0.983199	28	80	88	42	13	18
SR66	RowMedian	Unnormalized	Combat-P	t-test	0.05	702	0.825203	0.0516653	0.931507	0.895594	0.919136	0.904789	900	0.0511194	691	1396	57	119	0.922227	0.923797	0.853086	0.887035	1050	0.0522113	798	1331	122	12	0.940787	0.867391	0.985185	0.922543	1	0	0	1	0	1
SR75	RowMedian	Median	Combat-NP	t-test	0.05	703	0.876317	0.0500953	0.903088	0.826512	0.942513	0.875872	565	0.0515415	672	1291	66	76	0.932542	0.910569	0.898396	0.904441	1114	0.048649	738	1101	256	10	0.873634	0.742455	0.986631	0.847302	0	0	0	0	0	0
SR90	RowMedian	QN	limma	t-test	0.05	703	1	0.0446762	0.861272	0.74702	0.968048	0.833823	288	0.051157	548	1083	68	31	0.942775	0.88961	0.946459	0.917155	1359	0.0381954	573	776	375	6	0.779769	0.60443	0.989637	0.750491	0	0	0	0	0	0
SR90	SoftImpute	QN	Combat-NP	t-test	0.05	705	0.971737	0.047325	0.859827	0.743109	0.972366	0.833217	278	0.0524129	553	1080	71	26	0.943931	0.886218	0.955095	0.919368	1344	0.0422371	573	769	382	6	0.775723	0.6	0.989637	0.747066	0	0	0	0	0	0
SR90	SoftImpute	TRQN	Scanorama	limma-voom	0.05	706	0.462236	0.0765014	0.969364	0.982726	0.924007	0.952037	1094	0.0713842	503	1133	18	76	0.945665	0.965451	0.868739	0.914545	764	0.0816186	567	1151	0	12	0.993064	1	0.979275	0.989529	9	0	0	0	0	3
SR90	Zero	Median	Scanorama	t-test	0.05	707	0.857143	0.0520412	0.939017	0.970621	0.84715	0.896795	1126	0.0559512	410	1148	3	169	0.900578	0.992736	0.708117	0.826613	529	0.0481312	571	1120	31	8	0.977457	0.948505	0.986183	0.966977	0	0	0	0	0	0
SR90	Zero	TRQN	limma	Wilcox	0.05	707	0.565854	0.0699846	0.936705	0.865713	0.962867	0.911382	1282	0.0608317	544	1025	126	35	0.906936	0.81194	0.939551	0.871097	908	0.0791375	571	1101	50	8	0.966474	0.919485	0.986183	0.951667	0	0	0	0	0	0
SR66	RowMean	Unnormalized	Combat-NP	Wilcox	0.05	709	0.857143	0.0509546	0.927972	0.894803	0.908642	0.899092	1045	0.0490594	678	1394	59	132	0.915599	0.919946	0.837037	0.876535	940	0.0528498	794	1334	119	16	0.940345	0.86966	0.980247	0.921648	1	0	0	1	0	1
SR90	RowMean	QN	limma	edgeR-QLF	0.05	709	1	0.0443847	0.863006	0.745387	0.969775	0.834649	217	0.0544462	550	1075	76	29	0.939306	0.878594	0.949914	0.912863	1434	0.0343232	573	788	363	6	0.786705	0.612179	0.989637	0.756436	0	0	0	0	0	0
SR90	RowMedian	Median	Scanorama	limma-trend	0.05	709	0.71582	0.057783	0.958382	0.980962	0.894646	0.932491	787	0.0664084	464	1149	2	115	0.93237	0.995708	0.801382	0.888038	933	0.0491575	572	1131	20	7	0.984393	0.966216	0.98791	0.976943	0	0	0	0	0	0
SR75	RowMedian	Sum	NoBC	DESeq2	0.05	712	0.476471	0.0750525	0.959145	0.940195	0.945856	0.942174	913	0.0705098	673	1322	35	75	0.947743	0.950565	0.899733	0.924451	1218	0.0795952	742	1301	56	6	0.970546	0.929825	0.991979	0.959897	132	163	125	125	84	133
SR90	RowMean	QN	limma	t-test	0.05	713	1	0.0446994	0.860694	0.745581	0.968048	0.833057	329	0.0504923	548	1081	70	31	0.941618	0.886731	0.946459	0.915622	1335	0.0389066	573	776	375	6	0.779769	0.60443	0.989637	0.750491	0	0	0	0	0	0
SR66	RowMean	Unnormalized	limma	Wilcox	0.05	714	0.857143	0.0520594	0.926425	0.89637	0.901852	0.896333	953	0.0509087	670	1396	57	140	0.912947	0.921596	0.82716	0.871828	936	0.05321	791	1336	117	19	0.939903	0.871145	0.976543	0.920838	0	0	0	0	0	0
SR90	RowMedian	Unnormalized	Scanorama	limma-trend	0.05	714	0.71582	0.0586769	0.956936	0.979322	0.892055	0.930057	806	0.0670927	461	1149	2	118	0.930636	0.99568	0.7962	0.884837	937	0.0502612	572	1129	22	7	0.983237	0.962963	0.98791	0.975277	0	0	0	0	0	0
SR75	RowMedian	TRQN	Scanorama	edgeR-LRT	0.05	716	0.512372	0.0751673	0.940618	0.98752	0.842914	0.908526	1264	0.0648371	582	1343	14	166	0.914489	0.97651	0.778075	0.866071	854	0.0854975	679	1356	1	69	0.966746	0.998529	0.907754	0.95098	18	96	116	42	8	10
SR75	SoftImpute	Median	limma	Wilcox	0.05	717	0.897406	0.047699	0.890974	0.802365	0.954545	0.865794	439	0.0524917	687	1286	71	61	0.937292	0.906332	0.918449	0.912351	1219	0.0429064	741	1037	320	7	0.844656	0.698398	0.990642	0.819237	0	0	0	0	0	0
SR90	IterativeSVD	TRQN	Scanorama	limma-trend	0.05	718	0.462236	0.0786952	0.963873	0.979433	0.91019	0.942834	1367	0.0653145	488	1131	20	91	0.935838	0.96063	0.842832	0.897884	587	0.0920758	566	1150	1	13	0.991908	0.998236	0.977547	0.987784	6	0	0	0	0	1
SR75	KNN	TRQN	limma	edgeR-QLF	0.05	719	0.498451	0.0716443	0.94038	0.90142	0.935829	0.918233	1691	0.0548808	663	1229	128	85	0.898812	0.83818	0.886364	0.861598	433	0.0884077	737	1330	27	11	0.981948	0.96466	0.985294	0.974868	20	58	56	21	10	19
SR66	IterativeSVD	Sum	NoBC	DESeq2	0.05	719	0.476471	0.0811771	0.950066	0.920666	0.943827	0.93072	936	0.0715777	725	1410	43	85	0.943438	0.94401	0.895062	0.918885	1202	0.0907764	804	1361	92	6	0.956695	0.897321	0.992593	0.942556	173	198	158	152	115	158
SR75	SoftImpute	TRQN	limma	limma-voom	0.05	721	0.53539	0.0735952	0.933967	0.896992	0.919118	0.907901	1679	0.0555601	637	1235	122	111	0.889311	0.839262	0.851604	0.845388	401	0.0916302	738	1322	35	10	0.978622	0.954722	0.986631	0.970414	0	0	0	0	0	0
SR90	RowMean	TRQN	limma	Wilcox	0.05	722	0.548223	0.067377	0.943931	0.885026	0.96114	0.920995	1375	0.0592846	542	1032	119	37	0.909827	0.81997	0.936097	0.874194	754	0.0754694	571	1121	30	8	0.978035	0.950083	0.986183	0.967797	0	0	0	0	0	0
SR90	RowMedian	TRQN	Scanorama	limma-trend	0.05	722	0.464147	0.0777517	0.96185	0.983902	0.899827	0.938903	1430	0.0652778	478	1136	15	101	0.932948	0.969574	0.825561	0.891791	597	0.0902257	564	1150	1	15	0.990751	0.99823	0.974093	0.986014	6	0	0	0	0	2
SR90	RowMean	Unnormalized	NoBC	DESeq2	0.05	724	0.359241	0.0897582	0.978902	0.96178	0.97582	0.968621	888	0.0844741	554	1131	20	25	0.973988	0.965157	0.956822	0.960971	856	0.0950424	576	1126	25	3	0.983815	0.958403	0.994819	0.976271	108	133	102	104	69	104
SR90	SoftImpute	TRQN	Scanorama	limma-trend	0.05	725	0.462236	0.0778954	0.964162	0.98038	0.91019	0.943247	1342	0.0657925	488	1132	19	91	0.936416	0.962525	0.842832	0.898711	614	0.0899983	566	1150	1	13	0.991908	0.998236	0.977547	0.987784	5	0	0	0	0	3
SR75	IterativeSVD	TRQN	Scanorama	limma-voom	0.05	725	0.473694	0.0764697	0.957007	0.983501	0.893048	0.934801	1565	0.0618067	609	1338	19	139	0.924941	0.969745	0.814171	0.885174	546	0.0911327	727	1355	2	21	0.989074	0.997257	0.971925	0.984428	8	0	0	0	0	3
SR90	RowMedian	TRQN	Combat-P	edgeR-QLF	0.05	727	0.506764	0.072998	0.939017	0.893802	0.930915	0.911812	1579	0.0603695	506	1036	115	73	0.891329	0.814815	0.873921	0.843333	374	0.0856265	572	1135	16	7	0.986705	0.972789	0.98791	0.980291	0	11	5	1	0	8
SR75	KNN	TRQN	Scanorama	edgeR-LRT	0.05	727	0.467964	0.07605	0.957957	0.975821	0.903075	0.937314	1501	0.0621604	625	1329	28	123	0.928266	0.957121	0.835561	0.89222	589	0.0899397	726	1353	4	22	0.987648	0.994521	0.970588	0.982409	35	92	91	55	8	15
SR75	SoftImpute	Sum	NoBC	DESeq2	0.05	729	0.476471	0.0741129	0.95867	0.930817	0.955882	0.94241	873	0.0745102	688	1320	37	60	0.953919	0.948966	0.919786	0.934148	1521	0.0737156	742	1286	71	6	0.96342	0.912669	0.991979	0.950673	151	171	130	132	96	135
SR90	IterativeSVD	TRQN	Combat-NP	edgeR-LRT	0.05	730	0.502078	0.0791701	0.933237	0.881337	0.930052	0.904681	1619	0.0680613	505	1018	133	74	0.880347	0.791536	0.872193	0.82991	344	0.0902789	572	1134	17	7	0.986127	0.971138	0.98791	0.979452	1	10	4	1	1	8
SR75	IterativeSVD	QN	Scanorama	DESeq2	0.05	730	0.71582	0.0581472	0.954394	0.9884	0.882353	0.928857	1459	0.0531306	581	1352	5	167	0.91829	0.991468	0.776738	0.871064	502	0.0631638	739	1346	11	9	0.990499	0.985333	0.987968	0.986649	0	0	0	0	0	0
SR75	HalfRowMin	Median	limma	t-test	0.05	732	0.920374	0.0487564	0.873634	0.795688	0.927807	0.845305	513	0.0513455	647	1305	52	101	0.927316	0.925608	0.864973	0.894264	1128	0.0461673	741	985	372	7	0.819952	0.665768	0.990642	0.796346	0	0	0	0	0	0
SR90	HalfRowMin	TRQN	Combat-P	edgeR-QLF	0.05	732	0.518919	0.0739989	0.937283	0.892801	0.924007	0.908128	1579	0.0598083	498	1046	105	81	0.892486	0.825871	0.860104	0.84264	413	0.0881894	572	1127	24	7	0.982081	0.959732	0.98791	0.973617	0	11	5	1	0	8
SR90	RowMedian	QN	limma	edgeR-QLF	0.05	732	1	0.0438149	0.863295	0.745484	0.970639	0.8351	210	0.0544679	551	1075	76	28	0.939884	0.878788	0.951641	0.913765	1467	0.0331618	573	788	363	6	0.786705	0.612179	0.989637	0.756436	0	0	0	0	0	0
SR90	Zero	Unnormalized	Scanorama	t-test	0.05	735	0.857143	0.0512148	0.939017	0.970621	0.84715	0.896795	1156	0.0552977	410	1148	3	169	0.900578	0.992736	0.708117	0.826613	553	0.0471318	571	1120	31	8	0.977457	0.948505	0.986183	0.966977	0	0	0	0	0	0
SR90	KNN	TRQN	Scanorama	limma-trend	0.05	736	0.462236	0.0786502	0.96185	0.982828	0.900691	0.938946	1448	0.0657084	478	1134	17	101	0.931792	0.965657	0.825561	0.89013	595	0.0915919	565	1151	0	14	0.991908	1	0.97582	0.987762	6	0	0	0	0	1
SR90	IterativeSVD	TRQN	Scanorama	t-test	0.05	737	0.462236	0.077703	0.963584	0.982152	0.906736	0.94204	1471	0.06306	484	1134	17	95	0.93526	0.966068	0.835924	0.896296	582	0.0923459	566	1150	1	13	0.991908	0.998236	0.977547	0.987784	6	0	0	0	0	1
SR90	KNN	TRQN	Combat-P	Wilcox	0.05	738	0.545936	0.0671107	0.945376	0.900216	0.943869	0.921314	1542	0.0561658	521	1045	106	58	0.905202	0.830941	0.899827	0.864013	498	0.0780556	572	1133	18	7	0.985549	0.969492	0.98791	0.978614	0	0	0	0	0	0
SR90	KNN	TRQN	Combat-NP	edgeR-LRT	0.05	739	0.502078	0.0788565	0.933237	0.883584	0.926598	0.904274	1634	0.0677266	501	1020	131	78	0.879191	0.792722	0.865285	0.827415	329	0.0899863	572	1136	15	7	0.987283	0.974446	0.98791	0.981132	1	10	4	1	1	8
SR90	KNN	TRQN	Scanorama	Wilcox	0.05	739	0.462236	0.0752691	0.967919	0.976538	0.925734	0.950188	1249	0.0642942	507	1128	23	72	0.945087	0.956604	0.875648	0.914337	675	0.086244	565	1149	2	14	0.990751	0.996473	0.97582	0.986038	17	5	3	21	0	1
SR90	Zero	Unnormalized	Scanorama	limma-trend	0.05	741	0.857143	0.0515524	0.937572	0.965187	0.848877	0.895127	1016	0.0576783	412	1148	3	167	0.901734	0.992771	0.711572	0.828974	729	0.0454264	571	1113	38	8	0.97341	0.937603	0.986183	0.961279	0	0	0	0	0	0
SR90	SoftImpute	TRQN	Scanorama	t-test	0.05	741	0.462236	0.0771091	0.963584	0.983086	0.905872	0.941944	1504	0.0623037	483	1135	16	96	0.93526	0.967936	0.834197	0.896104	591	0.0919145	566	1150	1	13	0.991908	0.998236	0.977547	0.987784	5	0	0	0	0	3
SR66	RowMean	Unnormalized	Combat-P	Wilcox	0.05	743	0.857143	0.0492119	0.928414	0.897463	0.90679	0.899438	997	0.0496614	676	1397	56	134	0.916041	0.923497	0.834568	0.876783	1037	0.0487625	793	1336	117	17	0.940787	0.871429	0.979012	0.922093	1	0	0	1	0	1
SR66	RowMean	QN	Combat-P	DESeq2	0.05	744	0.825203	0.0457206	0.941228	0.913974	0.924074	0.917458	866	0.0509589	699	1399	54	111	0.927088	0.928287	0.862963	0.894434	1266	0.0404824	798	1364	89	12	0.955369	0.899662	0.985185	0.940483	0	0	0	0	0	0
SR90	RowMean	TRQN	limma	limma-trend	0.05	745	0.548223	0.0702734	0.93815	0.889179	0.933506	0.910684	1616	0.0564254	509	1037	114	70	0.893642	0.817014	0.879102	0.846922	428	0.0841215	572	1128	23	7	0.982659	0.961345	0.98791	0.974446	0	0	0	0	0	0
SR90	IterativeSVD	Unnormalized	NoBC	DESeq2	0.05	746	0.359241	0.0891862	0.97659	0.953775	0.977547	0.96539	889	0.0855005	556	1127	24	23	0.972832	0.958621	0.960276	0.959448	969	0.0928719	576	1120	31	3	0.980347	0.948929	0.994819	0.971332	111	140	109	105	74	108
SR90	KNN	TRQN	limma	t-test	0.05	747	0.515671	0.0710286	0.939595	0.893819	0.931779	0.912322	1746	0.0542653	507	1042	109	72	0.895376	0.823052	0.875648	0.848536	378	0.0877918	572	1130	21	7	0.983815	0.964587	0.98791	0.976109	0	0	0	0	0	0
SR90	KNN	QN	Combat-P	t-test	0.05	748	0.945171	0.047418	0.863006	0.748247	0.970639	0.835917	362	0.0513258	551	1083	68	28	0.944509	0.890145	0.951641	0.919866	1294	0.0435103	573	779	372	6	0.781503	0.606349	0.989637	0.751969	0	0	0	0	0	0
SR90	KNN	TRQN	limma	limma-trend	0.05	749	0.515671	0.0719413	0.937572	0.887371	0.93437	0.910109	1716	0.0550389	510	1034	117	69	0.892486	0.813397	0.880829	0.845771	392	0.0888437	572	1128	23	7	0.982659	0.961345	0.98791	0.974446	0	0	0	0	0	0
SR75	IterativeSVD	Median	Combat-P	Wilcox	0.05	750	0.897406	0.0468658	0.890736	0.801505	0.953877	0.865206	446	0.0524873	686	1283	74	62	0.935392	0.902632	0.917112	0.909814	1284	0.0412443	741	1040	317	7	0.846081	0.700378	0.990642	0.820598	0	0	0	0	0	0
SR90	IterativeSVD	Median	Scanorama	edgeR-QLF	0.05	751	0.857143	0.0501104	0.936994	0.947948	0.863558	0.897362	799	0.0583978	430	1140	11	149	0.907514	0.975057	0.74266	0.843137	1004	0.0418229	570	1102	49	9	0.966474	0.92084	0.984456	0.951586	0	3	0	0	0	0
SR90	HalfRowMin	TRQN	limma	Wilcox	0.05	751	0.485868	0.0723138	0.939884	0.872773	0.963731	0.915624	1401	0.0621702	545	1029	122	34	0.909827	0.817091	0.941278	0.874799	922	0.0824574	571	1107	44	8	0.969942	0.928455	0.986183	0.956449	0	0	0	0	0	0
SR66	HalfRowMin	Unnormalized	Combat-P	t-test	0.05	753	0.857143	0.0537696	0.917145	0.873083	0.911111	0.886422	1030	0.0493526	671	1401	52	139	0.915599	0.928077	0.828395	0.875408	985	0.0581866	805	1274	179	5	0.918692	0.818089	0.993827	0.897436	1	1	0	2	0	1
SR75	RowMedian	TRQN	Scanorama	edgeR-QLF	0.05	754	0.512372	0.0740235	0.939667	0.987459	0.840241	0.90689	1447	0.0604816	579	1343	14	169	0.913064	0.976391	0.774064	0.863535	818	0.0875654	678	1356	1	70	0.966271	0.998527	0.906417	0.950245	18	95	117	41	8	14
SR66	RowMedian	Sum	Scanorama	DESeq2	0.05	755	0.71582	0.0709603	0.93217	0.99254	0.816667	0.889809	1814	0.0624374	551	1449	4	259	0.883783	0.992793	0.680247	0.807326	363	0.0794831	772	1447	6	38	0.980557	0.992288	0.953086	0.972292	0	0	0	0	0	0
NoSR	HalfRowMin	Unnormalized	limma	DESeq2	0.05	756	0.897406	0.0546078	0.882861	0.874747	0.807692	0.829582	2451	0.0414817	791	1949	86	418	0.844636	0.901938	0.65426	0.758389	358	0.067734	1162	1826	209	47	0.921085	0.847557	0.961125	0.900775	0	3	1	1	0	1
SR90	Zero	Median	Scanorama	limma-trend	0.05	757	0.857143	0.0507991	0.937861	0.965196	0.849741	0.895715	1072	0.05612	413	1148	3	166	0.902312	0.992788	0.713299	0.830151	728	0.0454782	571	1113	38	8	0.97341	0.937603	0.986183	0.961279	0	0	0	0	0	0
SR90	SoftImpute	Unnormalized	NoBC	DESeq2	0.05	757	0.359241	0.0826363	0.976879	0.9554	0.976684	0.96577	885	0.0862545	555	1129	22	24	0.97341	0.961872	0.958549	0.960208	1231	0.0790182	576	1120	31	3	0.980347	0.948929	0.994819	0.971332	109	139	107	104	72	105
SR90	RowMedian	TRQN	limma	DESeq2	0.05	759	0.481331	0.070252	0.947399	0.900341	0.949914	0.924285	1426	0.0623262	529	1051	100	50	0.913295	0.841017	0.913644	0.875828	768	0.0781779	571	1127	24	8	0.981503	0.959664	0.986183	0.972743	0	29	19	4	0	9
SR90	KNN	QN	Combat-NP	t-test	0.05	760	0.945171	0.0469375	0.863584	0.749289	0.970639	0.836549	314	0.0523154	551	1084	67	28	0.945087	0.891586	0.951641	0.920635	1375	0.0415596	573	780	371	6	0.782081	0.606992	0.989637	0.752462	0	0	0	0	0	0
SR75	RowMean	Sum	NoBC	DESeq2	0.05	760	0.476471	0.0730839	0.95772	0.942276	0.939171	0.939705	989	0.0686818	663	1323	34	85	0.943468	0.95122	0.886364	0.917647	1237	0.0774859	742	1304	53	6	0.971971	0.933333	0.991979	0.961763	134	161	122	126	82	131
SR90	KNN	TRQN	Combat-P	limma-trend	0.05	762	0.545936	0.071442	0.937283	0.895194	0.921416	0.908089	1690	0.0573549	495	1043	108	84	0.889017	0.820896	0.854922	0.837563	355	0.085529	572	1133	18	7	0.985549	0.969492	0.98791	0.978614	0	0	0	0	0	0
SR66	SoftImpute	TRQN	Scanorama	Wilcox	0.05	763	0.514286	0.0663109	0.950729	0.971404	0.887037	0.925952	1515	0.0575157	649	1420	33	161	0.914273	0.951613	0.801235	0.869973	544	0.075106	788	1446	7	22	0.987185	0.991195	0.97284	0.981931	10	4	4	12	0	1
SR66	KNN	TRQN	Scanorama	limma-voom	0.05	764	0.501471	0.0741603	0.941008	0.983008	0.848765	0.908914	1597	0.0589525	613	1434	19	197	0.904551	0.969937	0.75679	0.850208	537	0.0893681	762	1450	3	48	0.977464	0.996078	0.940741	0.967619	3	0	0	0	0	1
SR75	RowMean	Unnormalized	Scanorama	DESeq2	0.05	765	0.71582	0.0628392	0.943943	0.995184	0.846257	0.910028	1301	0.0614013	542	1354	3	206	0.900713	0.994495	0.724599	0.83836	513	0.064277	724	1354	3	24	0.987173	0.995873	0.967914	0.981695	0	0	0	0	0	0
SR90	Zero	TRQN	Scanorama	edgeR-QLF	0.05	765	0.529114	0.0598008	0.971965	0.996994	0.918826	0.955316	646	0.0804977	496	1148	3	83	0.950289	0.993988	0.856649	0.920223	1420	0.0391039	568	1151	0	11	0.993642	1	0.981002	0.99041	18	85	96	28	14	19
SR90	IterativeSVD	Median	Scanorama	limma-voom	0.05	767	0.857143	0.0490476	0.937283	0.945484	0.867012	0.898415	816	0.0568958	434	1139	12	145	0.909249	0.973094	0.749568	0.846829	1044	0.0411994	570	1100	51	9	0.965318	0.917874	0.984456	0.95	0	0	0	0	0	0
SR66	IterativeSVD	TRQN	limma	edgeR-QLF	0.05	768	0.490019	0.0730783	0.935263	0.892209	0.932099	0.911712	1845	0.0530448	711	1313	140	99	0.894388	0.835488	0.877778	0.856111	517	0.0931117	799	1410	43	11	0.976138	0.948931	0.98642	0.967312	25	62	56	29	11	20
SR90	RowMean	Unnormalized	Scanorama	limma-trend	0.05	768	0.71582	0.0568601	0.956936	0.979322	0.892055	0.930057	836	0.0656304	461	1149	2	118	0.930636	0.99568	0.7962	0.884837	1008	0.0480899	572	1129	22	7	0.983237	0.962963	0.98791	0.975277	0	0	0	0	0	0
SR90	SoftImpute	TRQN	limma	Wilcox	0.05	770	0.481331	0.0710462	0.943353	0.880891	0.965458	0.920622	1456	0.061095	547	1028	123	32	0.910405	0.816418	0.944732	0.875901	829	0.0809974	571	1118	33	8	0.976301	0.945364	0.986183	0.965342	0	0	0	0	0	0
SR90	KNN	TRQN	Scanorama	t-test	0.05	771	0.462236	0.0761135	0.961561	0.985656	0.897237	0.938117	1547	0.0628326	474	1137	14	105	0.931214	0.971311	0.818653	0.888472	625	0.0893944	565	1151	0	14	0.991908	1	0.97582	0.987762	6	0	0	0	0	1
SR66	IterativeSVD	Sum	Scanorama	DESeq2	0.05	772	0.687368	0.0656825	0.944101	0.986113	0.856173	0.911107	1345	0.0645888	588	1446	7	222	0.898807	0.988235	0.725926	0.837011	550	0.0667763	799	1440	13	11	0.989395	0.98399	0.98642	0.985203	0	6	4	0	0	0
SR90	RowMean	TRQN	Scanorama	limma-trend	0.05	773	0.464147	0.0747953	0.962428	0.983964	0.901554	0.939934	1414	0.0650842	480	1136	15	99	0.934104	0.969697	0.829016	0.893855	699	0.0845064	564	1150	1	15	0.990751	0.99823	0.974093	0.986014	6	0	0	0	0	1
SR66	SoftImpute	QN	Scanorama	DESeq2	0.05	774	0.709047	0.0591091	0.949624	0.985948	0.872222	0.921366	1512	0.0537708	614	1447	6	196	0.910738	0.990323	0.758025	0.858741	508	0.0644473	799	1438	15	11	0.988511	0.981572	0.98642	0.98399	0	0	0	0	0	0
SR90	RowMedian	Unnormalized	NoBC	DESeq2	0.05	775	0.359241	0.079154	0.978035	0.959271	0.97582	0.967374	890	0.0853339	554	1128	23	25	0.972254	0.960139	0.956822	0.958478	1287	0.072974	576	1126	25	3	0.983815	0.958403	0.994819	0.976271	109	134	103	100	70	106
SR75	IterativeSVD	TRQN	limma	limma-voom	0.05	776	0.490019	0.0726666	0.936342	0.899069	0.924465	0.911589	1707	0.0555956	645	1235	122	103	0.893112	0.840939	0.862299	0.851485	476	0.0897377	738	1324	33	10	0.979572	0.957198	0.986631	0.971692	0	0	0	0	0	0
SR90	IterativeSVD	TRQN	limma	Wilcox	0.05	777	0.481331	0.0710968	0.942775	0.880616	0.963731	0.91972	1467	0.0611325	545	1028	123	34	0.909249	0.815868	0.941278	0.874098	827	0.0810611	571	1118	33	8	0.976301	0.945364	0.986183	0.965342	0	0	0	0	0	0
SR90	KNN	QN	limma	limma-trend	0.05	778	0.920374	0.0503985	0.858671	0.741114	0.970639	0.831418	282	0.0556278	551	1077	74	28	0.94104	0.8816	0.951641	0.915282	1404	0.0451691	573	770	381	6	0.776301	0.600629	0.989637	0.747554	0	0	0	0	0	0
SR90	RowMedian	Sum	Scanorama	t-test	0.05	779	0.71582	0.0572642	0.954624	0.977397	0.886874	0.925989	900	0.0643152	455	1148	3	124	0.92659	0.99345	0.785838	0.877531	955	0.0502132	572	1128	23	7	0.982659	0.961345	0.98791	0.974446	0	0	0	0	0	0
SR66	RowMedian	Unnormalized	Combat-P	Wilcox	0.05	780	0.825203	0.0497929	0.930181	0.895832	0.914198	0.902418	1100	0.0493487	683	1394	59	127	0.917808	0.920485	0.84321	0.880155	1071	0.0502371	798	1335	118	12	0.942554	0.871179	0.985185	0.924681	1	0	0	1	0	1
SR75	IterativeSVD	Median	limma	t-test	0.05	781	0.857143	0.0589087	0.889311	0.801397	0.951203	0.86353	596	0.0543311	682	1286	71	66	0.934917	0.90571	0.911765	0.908728	1156	0.0634864	741	1035	322	7	0.843705	0.697084	0.990642	0.818332	0	0	0	0	0	0
SR90	Zero	Median	NoBC	DESeq2	0.05	782	0.378026	0.0767989	0.977168	0.976789	0.954231	0.965061	939	0.0788133	529	1135	16	50	0.96185	0.970642	0.913644	0.941281	1060	0.0747844	576	1141	10	3	0.992486	0.982935	0.994819	0.988841	80	107	67	76	50	83
SR66	SoftImpute	Sum	NoBC	DESeq2	0.05	783	0.476471	0.0746569	0.951613	0.924778	0.94321	0.93261	956	0.0704086	724	1411	42	86	0.943438	0.94517	0.893827	0.918782	1445	0.0789053	804	1368	85	6	0.959788	0.904387	0.992593	0.946439	172	190	138	145	115	148
SR75	RowMedian	Unnormalized	Scanorama	DESeq2	0.05	784	0.687368	0.0636507	0.947031	0.994562	0.855615	0.915227	1371	0.0613535	549	1354	3	199	0.904038	0.994565	0.733957	0.844615	573	0.0659479	731	1353	4	17	0.990024	0.994558	0.977273	0.98584	0	0	0	0	0	0
SR90	HalfRowMin	TRQN	limma	DESeq2	0.05	785	0.485868	0.070053	0.943322	0.895074	0.94448	0.919045	1488	0.0601043	520	1021	99	56	0.908608	0.840065	0.902778	0.870293	778	0.0800018	571	1121	30	8	0.978035	0.950083	0.986183	0.967797	1	29	21	4	1	11
SR75	KNN	TRQN	Scanorama	edgeR-QLF	0.05	786	0.467964	0.0732499	0.957957	0.976523	0.902406	0.937237	1638	0.0574029	624	1330	27	124	0.928266	0.958525	0.834225	0.892066	607	0.0890968	726	1353	4	22	0.987648	0.994521	0.970588	0.982409	33	90	91	56	7	16
SR90	KNN	TRQN	Combat-P	t-test	0.05	787	0.545936	0.0704828	0.937861	0.89942	0.917098	0.908172	1771	0.0550861	490	1049	102	89	0.889595	0.827703	0.846287	0.836892	336	0.0858794	572	1134	17	7	0.986127	0.971138	0.98791	0.979452	0	0	0	0	0	0
SR66	KNN	Median	Combat-NP	limma-trend	0.05	788	0.857143	0.0601639	0.881352	0.794918	0.938272	0.853935	601	0.0557777	724	1371	82	86	0.925762	0.898263	0.893827	0.89604	1157	0.0645501	796	1098	355	14	0.836942	0.691573	0.982716	0.811831	0	0	0	0	0	0
SR90	IterativeSVD	TRQN	limma	limma-trend	0.05	789	0.481331	0.0740491	0.93815	0.885201	0.939551	0.911373	1681	0.0582553	516	1033	118	63	0.895376	0.81388	0.891192	0.850783	508	0.089843	572	1125	26	7	0.980925	0.956522	0.98791	0.971963	0	0	0	0	0	0
SR90	SoftImpute	QN	NoBC	DESeq2	0.05	790	0.476471	0.0699699	0.96763	0.933513	0.97323	0.952612	817	0.073653	551	1121	30	28	0.966474	0.948365	0.951641	0.95	1663	0.0662869	576	1100	51	3	0.968786	0.91866	0.994819	0.955224	121	133	104	97	79	112
SR75	RowMean	Median	Combat-P	Wilcox	0.05	791	0.876317	0.0472902	0.9038	0.83271	0.933155	0.875094	530	0.0537291	660	1294	63	88	0.928266	0.912863	0.882353	0.897349	1338	0.0408513	736	1115	242	12	0.879335	0.752556	0.983957	0.852839	0	0	0	0	0	0
SR75	RowMean	Median	Scanorama	DESeq2	0.05	792	0.687368	0.0646268	0.944893	0.995204	0.84893	0.911819	1418	0.0608047	546	1354	3	202	0.902613	0.994536	0.729947	0.841943	534	0.0684488	724	1354	3	24	0.987173	0.995873	0.967914	0.981695	0	0	0	0	0	0
SR90	IterativeSVD	QN	limma	limma-trend	0.05	793	0.920374	0.0506025	0.855491	0.7363	0.971503	0.828549	289	0.0558319	552	1074	77	27	0.939884	0.877583	0.953368	0.913907	1471	0.0453732	573	761	390	6	0.771098	0.595016	0.989637	0.743191	0	0	0	0	0	0
SR90	Zero	TRQN	limma	DESeq2	0.05	794	0.565854	0.0641121	0.944206	0.89768	0.943612	0.920033	1389	0.0582512	519	1025	95	57	0.910377	0.845277	0.901042	0.872269	838	0.0699729	571	1121	30	8	0.978035	0.950083	0.986183	0.967797	3	34	20	4	1	12
SR90	RowMedian	TRQN	Scanorama	t-test	0.05	795	0.464147	0.0737044	0.961561	0.985795	0.897237	0.93818	1513	0.0630765	475	1138	13	104	0.93237	0.973361	0.82038	0.890347	707	0.0843323	564	1150	1	15	0.990751	0.99823	0.974093	0.986014	6	0	0	0	0	2
SR90	HalfRowMin	TRQN	Combat-P	limma-voom	0.05	796	0.518919	0.0722316	0.936127	0.896014	0.914508	0.905139	1656	0.0591848	487	1054	97	92	0.890751	0.833904	0.841105	0.837489	470	0.0852784	572	1126	25	7	0.981503	0.958124	0.98791	0.972789	0	0	0	0	0	0
SR90	RowMean	QN	NoBC	DESeq2	0.05	797	0.476471	0.0697535	0.966763	0.932692	0.971503	0.95131	830	0.0731241	549	1121	30	30	0.965318	0.948187	0.948187	0.948187	1673	0.0663829	576	1099	52	3	0.968208	0.917197	0.994819	0.954432	117	130	103	94	76	111
SR90	IterativeSVD	TRQN	Scanorama	DESeq2	0.05	798	0.462236	0.0731061	0.965896	0.98245	0.913644	0.946159	1290	0.0654316	493	1134	17	86	0.940462	0.966667	0.851468	0.905418	789	0.0807805	565	1150	1	14	0.991329	0.998233	0.97582	0.9869	15	12	5	14	0	9
SR66	HalfRowMin	Sum	Scanorama	DESeq2	0.05	799	0.698877	0.0714299	0.929297	0.959867	0.840741	0.887759	2048	0.0559893	560	1440	13	250	0.883783	0.977312	0.691358	0.809834	372	0.0868705	802	1404	49	8	0.974812	0.942421	0.990123	0.965683	0	0	0	0	0	0
SR90	HalfRowMin	TRQN	Scanorama	Wilcox	0.05	800	0.353492	0.0805101	0.970231	0.979504	0.930052	0.953837	1134	0.0732494	512	1133	18	67	0.950867	0.966038	0.884283	0.923354	819	0.0877708	565	1147	4	14	0.989595	0.99297	0.97582	0.984321	11	3	1	15	0	1
SR75	Zero	Unnormalized	limma	t-test	0.05	801	0.876317	0.0471998	0.916152	0.910063	0.854947	0.87345	1586	0.0469254	539	1324	33	209	0.885036	0.942308	0.720588	0.816667	697	0.0474742	740	1254	103	8	0.947268	0.877817	0.989305	0.930233	0	0	0	0	0	0
SR75	SoftImpute	TRQN	Scanorama	limma-voom	0.05	802	0.473694	0.074657	0.955344	0.982606	0.889037	0.931828	1613	0.0624032	600	1338	19	148	0.920665	0.969305	0.802139	0.877835	621	0.0869107	730	1354	3	18	0.990024	0.995907	0.975936	0.98582	12	0	0	0	0	2
SR90	SoftImpute	TRQN	limma	limma-trend	0.05	803	0.481331	0.0731623	0.93815	0.885855	0.938687	0.911312	1685	0.058274	515	1033	118	64	0.894798	0.813586	0.889465	0.849835	525	0.0880506	572	1126	25	7	0.981503	0.958124	0.98791	0.972789	0	0	0	0	0	0
SR75	Zero	Unnormalized	limma	limma-trend	0.05	804	0.876317	0.0469892	0.915677	0.903516	0.862968	0.874618	1453	0.0466801	550	1324	33	198	0.890261	0.943396	0.735294	0.826446	781	0.0472983	741	1240	117	7	0.941093	0.863636	0.990642	0.92279	0	0	0	0	0	0
SR90	RowMean	TRQN	Combat-P	DESeq2	0.05	804	0.545936	0.0669445	0.942197	0.905711	0.924007	0.914757	1465	0.0611723	498	1054	97	81	0.89711	0.836975	0.860104	0.848382	572	0.0727167	572	1136	15	7	0.987283	0.974446	0.98791	0.981132	0	5	1	1	0	6
SR75	IterativeSVD	TRQN	limma	edgeR-LRT	0.05	806	0.490019	0.0702721	0.937292	0.891111	0.93984	0.914733	1390	0.0643317	669	1220	137	79	0.897387	0.830025	0.894385	0.861004	829	0.0762126	737	1320	37	11	0.977197	0.952196	0.985294	0.968463	24	63	61	28	8	19
SR66	IterativeSVD	TRQN	Scanorama	Wilcox	0.05	806	0.495686	0.0675393	0.948299	0.970496	0.880864	0.922171	1617	0.0563254	644	1419	34	166	0.911622	0.949853	0.795062	0.865591	579	0.0787532	783	1446	7	27	0.984976	0.991139	0.966667	0.97875	8	31	8	13	0	7
SR90	IterativeSVD	Unnormalized	Scanorama	edgeR-QLF	0.05	808	0.857143	0.0484943	0.936416	0.947529	0.861831	0.89621	850	0.0572964	428	1139	12	151	0.90578	0.972727	0.739206	0.840039	1082	0.0396922	570	1103	48	9	0.967052	0.92233	0.984456	0.952381	0	3	0	0	0	0
SR75	IterativeSVD	TRQN	limma	edgeR-QLF	0.05	808	0.490019	0.0697773	0.93848	0.896421	0.935829	0.915668	1704	0.054804	663	1229	128	85	0.898812	0.83818	0.886364	0.861598	614	0.0847507	737	1322	35	11	0.978147	0.954663	0.985294	0.969737	21	59	55	25	8	19
SR90	RowMean	TRQN	Scanorama	t-test	0.05	808	0.464147	0.0732831	0.961272	0.985768	0.896373	0.93766	1541	0.0622767	474	1138	13	105	0.931792	0.973306	0.818653	0.889306	710	0.0842895	564	1150	1	15	0.990751	0.99823	0.974093	0.986014	5	0	0	0	0	1
SR90	RowMean	TRQN	Combat-P	limma-trend	0.05	811	0.545936	0.0680766	0.939306	0.898912	0.923143	0.910851	1621	0.0575305	497	1048	103	82	0.893064	0.828333	0.858377	0.843087	488	0.0786228	572	1133	18	7	0.985549	0.969492	0.98791	0.978614	0	0	0	0	0	0
SR66	IterativeSVD	QN	Scanorama	DESeq2	0.05	811	0.71582	0.058283	0.948078	0.986883	0.866667	0.918453	1664	0.0511046	606	1446	7	204	0.906761	0.988581	0.748148	0.851722	472	0.0654614	798	1441	12	12	0.989395	0.985185	0.985185	0.985185	0	0	0	0	0	0
SR90	RowMedian	QN	NoBC	DESeq2	0.05	813	0.476471	0.0691867	0.966474	0.931963	0.971503	0.950914	832	0.073031	549	1121	30	30	0.965318	0.948187	0.948187	0.948187	1726	0.0653423	576	1098	53	3	0.96763	0.915739	0.994819	0.953642	117	130	103	93	77	113
SR75	KNN	TRQN	limma	limma-voom	0.05	814	0.498451	0.0725881	0.934442	0.900458	0.916444	0.908374	1757	0.0554227	634	1234	123	114	0.887411	0.837517	0.847594	0.842525	429	0.0897535	737	1329	28	11	0.981473	0.963399	0.985294	0.974223	0	0	0	0	0	0
SR90	HalfRowMin	TRQN	Scanorama	limma-voom	0.05	815	0.353492	0.0801826	0.968786	0.986351	0.918826	0.950656	1332	0.0703713	496	1138	13	83	0.944509	0.97446	0.856649	0.911765	759	0.0899938	568	1150	1	11	0.993064	0.998243	0.981002	0.989547	4	0	0	0	0	0
SR90	RowMean	Median	NoBC	DESeq2	0.05	815	0.342857	0.0849802	0.978613	0.96094	0.97582	0.968205	951	0.0844464	554	1130	21	25	0.97341	0.963478	0.956822	0.960139	1081	0.085514	576	1126	25	3	0.983815	0.958403	0.994819	0.976271	108	133	102	104	69	104
SR90	IterativeSVD	TRQN	Combat-NP	limma-voom	0.05	817	0.502078	0.0716986	0.939017	0.904534	0.913644	0.909053	1642	0.0601865	486	1057	94	93	0.891908	0.837931	0.839378	0.838654	451	0.0832107	572	1134	17	7	0.986127	0.971138	0.98791	0.979452	0	0	0	0	0	0
SR90	RowMean	TRQN	limma	t-test	0.05	818	0.548223	0.067727	0.938728	0.892863	0.930052	0.911003	1711	0.0543989	505	1041	110	74	0.893642	0.821138	0.872193	0.845896	454	0.0810551	572	1130	21	7	0.983815	0.964587	0.98791	0.976109	0	0	0	0	0	0
SR90	HalfRowMin	QN	NoBC	DESeq2	0.05	818	0.476471	0.0696571	0.96474	0.929555	0.968912	0.948351	869	0.07021	546	1120	31	33	0.963006	0.946274	0.943005	0.944637	1641	0.0691041	576	1096	55	3	0.966474	0.912837	0.994819	0.952066	119	128	99	93	76	112
SR75	HalfRowMin	Unnormalized	NoBC	DESeq2	0.05	820	0.476471	0.0750323	0.950356	0.940409	0.921123	0.928262	1263	0.0644263	636	1333	24	112	0.935392	0.963636	0.850267	0.903409	1170	0.0856383	742	1290	67	6	0.965321	0.917182	0.991979	0.953115	121	147	90	126	73	128
SR90	Zero	TRQN	limma	limma-trend	0.05	821	0.565854	0.0703312	0.932081	0.877202	0.927461	0.90162	1614	0.0574915	502	1036	115	77	0.889017	0.813614	0.867012	0.839465	625	0.0831709	572	1115	36	7	0.975145	0.940789	0.98791	0.963774	0	0	0	0	0	0
SR90	HalfRowMin	TRQN	Combat-NP	edgeR-LRT	0.05	822	0.502502	0.0749772	0.932659	0.886732	0.917098	0.901625	1727	0.0642349	490	1034	117	89	0.880925	0.807249	0.846287	0.826307	432	0.0857196	572	1131	20	7	0.984393	0.966216	0.98791	0.976943	2	9	4	2	2	11
SR90	IterativeSVD	Median	NoBC	DESeq2	0.05	823	0.342857	0.0917397	0.976879	0.954603	0.977547	0.965804	944	0.08628	556	1128	23	23	0.97341	0.960276	0.960276	0.960276	1048	0.0971994	576	1120	31	3	0.980347	0.948929	0.994819	0.971332	111	140	109	105	74	108
SR90	IterativeSVD	Unnormalized	Scanorama	limma-voom	0.05	824	0.857143	0.0480569	0.936416	0.945747	0.863558	0.896537	879	0.0555986	430	1138	13	149	0.906358	0.970655	0.74266	0.841487	1060	0.0405152	570	1102	49	9	0.966474	0.92084	0.984456	0.951586	0	0	0	0	0	0
SR75	KNN	Unnormalized	NoBC	DESeq2	0.05	824	0.359241	0.0814363	0.961758	0.938854	0.955214	0.946357	1079	0.0739506	687	1321	36	61	0.953919	0.950207	0.918449	0.934058	1259	0.088922	742	1299	58	6	0.969596	0.9275	0.991979	0.958656	138	171	126	126	86	134
SR90	HalfRowMin	Unnormalized	NoBC	limma-trend	0.05	826	0.476471	0.080411	0.942486	0.877887	0.968912	0.919374	859	0.0738211	546	1111	40	33	0.957803	0.931741	0.943005	0.937339	1591	0.087001	576	1028	123	3	0.927168	0.824034	0.994819	0.901408	109	132	74	101	49	114
SR90	RowMean	Sum	Scanorama	t-test	0.05	826	0.71582	0.0557629	0.954624	0.978199	0.88601	0.925862	983	0.0621829	454	1148	3	125	0.926012	0.993435	0.784111	0.876448	964	0.0493428	572	1129	22	7	0.983237	0.962963	0.98791	0.975277	0	0	0	0	0	0
SR90	IterativeSVD	TRQN	Scanorama	edgeR-LRT	0.05	828	0.462236	0.0705499	0.974277	0.984991	0.93696	0.960133	908	0.0760861	517	1135	16	62	0.954913	0.969981	0.892919	0.929856	1167	0.0650137	568	1151	0	11	0.993642	1	0.981002	0.99041	23	80	77	37	2	9
SR66	SoftImpute	TRQN	limma	edgeR-LRT	0.05	829	0.481523	0.0721175	0.934158	0.890538	0.930864	0.910247	1523	0.0621592	710	1311	142	100	0.893062	0.833333	0.876543	0.854392	781	0.0820758	798	1409	44	12	0.975254	0.947743	0.985185	0.966102	27	64	62	33	15	20
SR66	HalfRowMin	Median	limma	limma-trend	0.05	830	0.897406	0.0518521	0.860141	0.784757	0.911728	0.829578	690	0.0509576	674	1393	60	136	0.913389	0.918256	0.832099	0.873057	1089	0.0527466	803	1023	430	7	0.806894	0.651257	0.991358	0.786099	0	0	0	0	0	0
SR90	RowMedian	TRQN	limma	Wilcox	0.05	831	0.481331	0.068687	0.943642	0.884407	0.96114	0.920643	1482	0.0607161	542	1031	120	37	0.909249	0.818731	0.936097	0.873489	892	0.0766578	571	1121	30	8	0.978035	0.950083	0.986183	0.967797	0	0	0	0	0	0
SR90	SoftImpute	TRQN	Scanorama	DESeq2	0.05	832	0.462236	0.0720306	0.965607	0.983367	0.911917	0.945629	1356	0.06394	492	1135	16	87	0.940462	0.968504	0.849741	0.905244	813	0.0801211	564	1150	1	15	0.990751	0.99823	0.974093	0.986014	16	13	4	13	0	9
SR66	SoftImpute	TRQN	Scanorama	limma-trend	0.05	833	0.514286	0.0698727	0.941449	0.973964	0.857407	0.908923	2128	0.051662	601	1425	28	209	0.895272	0.955485	0.741975	0.835302	312	0.0880834	788	1447	6	22	0.987627	0.992443	0.97284	0.982544	2	0	0	0	0	1
SR75	IterativeSVD	Median	Combat-NP	Wilcox	0.05	834	0.866478	0.0484766	0.890499	0.800646	0.954545	0.865039	501	0.053174	687	1282	75	61	0.935392	0.901575	0.918449	0.909934	1349	0.0437792	741	1039	318	7	0.845606	0.699717	0.990642	0.820144	0	0	0	0	0	0
SR75	HalfRowMin	Median	limma	Wilcox	0.05	835	0.920374	0.045721	0.872922	0.78492	0.94385	0.847451	502	0.0499637	671	1293	64	77	0.933017	0.912925	0.897059	0.904922	1299	0.0414783	741	970	387	7	0.812827	0.656915	0.990642	0.789979	0	0	0	0	0	0
SR90	IterativeSVD	QN	limma	t-test	0.05	835	0.920374	0.048426	0.857225	0.741147	0.970639	0.830762	397	0.0515336	551	1081	70	28	0.943353	0.887279	0.951641	0.918333	1474	0.0453184	573	761	390	6	0.771098	0.595016	0.989637	0.743191	0	0	0	0	0	0
SR90	KNN	TRQN	Combat-NP	limma-voom	0.05	837	0.502078	0.0709517	0.939017	0.905327	0.912781	0.90903	1737	0.0582815	485	1056	95	94	0.890751	0.836207	0.837651	0.836928	421	0.0836218	572	1136	15	7	0.987283	0.974446	0.98791	0.981132	0	0	0	0	0	0
SR90	HalfRowMin	QN	Combat-NP	limma-trend	0.05	838	0.971737	0.0458125	0.851445	0.732837	0.971503	0.825491	270	0.0538249	552	1076	75	27	0.94104	0.880383	0.953368	0.915423	1692	0.0378	573	745	406	6	0.76185	0.585291	0.989637	0.735558	0	0	0	0	0	0
SR90	IterativeSVD	QN	limma	limma-voom	0.05	839	0.920374	0.0487869	0.855202	0.736593	0.970639	0.828237	305	0.0552347	551	1075	76	28	0.939884	0.878788	0.951641	0.913765	1590	0.0423391	573	760	391	6	0.77052	0.594398	0.989637	0.742709	0	0	0	0	0	0
SR75	RowMedian	TRQN	Scanorama	limma-voom	0.05	840	0.512372	0.0731861	0.936342	0.985451	0.832219	0.900855	1538	0.0600782	563	1341	16	185	0.904513	0.972366	0.752674	0.848531	804	0.086294	682	1356	1	66	0.968171	0.998536	0.911765	0.95318	4	0	0	0	0	0
SR66	HalfRowMin	Unnormalized	Combat-NP	t-test	0.05	841	0.825203	0.0526739	0.919355	0.874989	0.914198	0.889437	1189	0.0483402	676	1399	54	134	0.916924	0.926027	0.834568	0.877922	1099	0.0570076	805	1281	172	5	0.921785	0.823951	0.993827	0.900951	1	2	0	2	0	2
SR90	IterativeSVD	TRQN	limma	t-test	0.05	842	0.481331	0.0722781	0.937861	0.888883	0.932642	0.910142	1815	0.0549668	508	1038	113	71	0.893642	0.818035	0.877375	0.846667	493	0.0895894	572	1127	24	7	0.982081	0.959732	0.98791	0.973617	0	0	0	0	0	0
SR90	IterativeSVD	TRQN	Combat-NP	edgeR-QLF	0.05	843	0.502078	0.0718666	0.934393	0.885916	0.926598	0.905569	1854	0.0591826	501	1025	126	78	0.882081	0.799043	0.865285	0.830846	415	0.0845506	572	1135	16	7	0.986705	0.972789	0.98791	0.980291	1	9	4	1	1	8
SR75	HalfRowMin	Median	NoBC	DESeq2	0.05	843	0.467849	0.0753845	0.950119	0.939843	0.921123	0.927956	1299	0.0644051	636	1333	24	112	0.935392	0.963636	0.850267	0.903409	1207	0.0863639	742	1289	68	6	0.964846	0.916049	0.991979	0.952503	121	147	90	126	73	128
SR90	RowMean	TRQN	Combat-P	Wilcox	0.05	845	0.545936	0.0635432	0.944798	0.900585	0.941278	0.920291	1550	0.0560907	519	1046	105	60	0.904624	0.831731	0.896373	0.862843	669	0.0709956	571	1133	18	8	0.984971	0.96944	0.986183	0.97774	0	0	0	0	0	0
SR90	KNN	QN	limma	limma-voom	0.05	846	0.920374	0.0482617	0.856647	0.738749	0.969775	0.829372	315	0.0550681	550	1076	75	29	0.939884	0.88	0.949914	0.913621	1616	0.0414553	573	765	386	6	0.77341	0.597497	0.989637	0.745124	0	0	0	0	0	0
SR75	SoftImpute	Unnormalized	NoBC	limma-trend	0.05	847	0.476471	0.0779164	0.94038	0.892981	0.949866	0.918847	1039	0.0654001	679	1306	51	69	0.942993	0.930137	0.907754	0.918809	1398	0.0904328	742	1232	125	6	0.937767	0.855825	0.991979	0.918885	131	179	127	122	73	142
SR75	SoftImpute	Median	Combat-P	limma-trend	0.05	848	0.774684	0.0656708	0.893349	0.803585	0.956551	0.8681	654	0.0593629	690	1281	76	58	0.936342	0.900783	0.92246	0.911493	1281	0.0719787	741	1049	308	7	0.850356	0.706387	0.990642	0.824708	0	0	0	0	0	0
SR66	Zero	TRQN	Scanorama	limma-voom	0.05	849	0.84466	0.0578834	0.91361	0.943423	0.808642	0.863393	2284	0.0476902	540	1426	27	270	0.868758	0.952381	0.666667	0.784314	487	0.0680767	770	1399	54	40	0.958462	0.934466	0.950617	0.942472	1	0	0	0	14	0
SR90	RowMedian	TRQN	Combat-P	DESeq2	0.05	850	0.506764	0.067006	0.942486	0.905978	0.92487	0.915307	1518	0.0612826	499	1053	98	80	0.89711	0.835846	0.861831	0.848639	631	0.0727294	572	1137	14	7	0.987861	0.976109	0.98791	0.981974	0	5	1	1	0	6
SR75	Zero	Median	limma	limma-trend	0.05	851	0.945171	0.0449028	0.87886	0.836579	0.861631	0.833617	1069	0.0481638	550	1321	36	198	0.888836	0.938567	0.735294	0.824588	1025	0.0416419	739	1090	267	9	0.868884	0.734592	0.987968	0.842645	0	0	0	0	0	0
SR66	SoftImpute	TRQN	limma	edgeR-QLF	0.05	852	0.481523	0.0709295	0.9346	0.893716	0.927778	0.910427	1904	0.052823	705	1315	138	105	0.89262	0.836299	0.87037	0.852995	583	0.0890359	798	1412	41	12	0.97658	0.951132	0.985185	0.967859	24	59	59	29	12	20
SR90	Zero	Median	limma	Wilcox	0.05	853	0.825203	0.0546562	0.910405	0.826842	0.962003	0.882891	320	0.0660678	540	1118	33	39	0.958382	0.942408	0.932642	0.9375	1771	0.0432447	574	918	233	5	0.862428	0.711276	0.991364	0.828283	0	0	0	0	0	0
SR90	HalfRowMin	TRQN	Combat-P	Wilcox	0.05	854	0.518919	0.0655535	0.942197	0.892938	0.942142	0.916743	1571	0.0565972	519	1043	108	60	0.90289	0.827751	0.896373	0.860697	727	0.0745098	572	1126	25	7	0.981503	0.958124	0.98791	0.972789	0	0	0	0	0	0
SR90	KNN	QN	NoBC	DESeq2	0.05	854	0.476471	0.0675376	0.968786	0.936462	0.97323	0.954201	820	0.0735757	551	1121	30	28	0.966474	0.948365	0.951641	0.95	1741	0.0614994	576	1104	47	3	0.971098	0.924559	0.994819	0.958403	119	132	102	93	76	113
SR90	IterativeSVD	QN	NoBC	DESeq2	0.05	854	0.476471	0.067673	0.967052	0.931966	0.97323	0.951807	823	0.073746	551	1120	31	28	0.965896	0.946735	0.951641	0.949182	1826	0.0616	576	1099	52	3	0.968208	0.917197	0.994819	0.954432	120	134	106	100	82	113
SR66	Zero	TRQN	Scanorama	DESeq2	0.05	857	0.84466	0.0570635	0.916273	0.962773	0.80178	0.864677	2604	0.0454615	500	1355	21	299	0.852874	0.959693	0.625782	0.757576	186	0.0686655	792	1425	28	18	0.979673	0.965854	0.977778	0.971779	20	41	67	39	22	13
SR90	SoftImpute	TRQN	limma	t-test	0.05	857	0.481331	0.0709682	0.938439	0.889176	0.93437	0.911101	1793	0.0549886	510	1038	113	69	0.894798	0.81862	0.880829	0.848586	528	0.0869477	572	1127	24	7	0.982081	0.959732	0.98791	0.973617	0	0	0	0	0	0
SR90	HalfRowMin	TRQN	Scanorama	limma-trend	0.05	859	0.353492	0.0793442	0.962139	0.983874	0.900691	0.93927	1556	0.0669884	477	1136	15	102	0.93237	0.969512	0.823834	0.890756	756	0.0916999	566	1150	1	13	0.991908	0.998236	0.977547	0.987784	4	0	0	0	0	1
SR75	KNN	TRQN	Combat-P	edgeR-LRT	0.05	860	0.486984	0.0735427	0.930404	0.891996	0.915107	0.903403	1899	0.0582275	631	1219	138	117	0.87886	0.820546	0.843583	0.831905	446	0.0888579	738	1329	28	10	0.981948	0.963446	0.986631	0.974901	0	11	5	1	0	8
SR75	RowMean	TRQN	limma	edgeR-QLF	0.05	861	0.548223	0.0669331	0.934917	0.903567	0.914439	0.90897	1867	0.0520494	636	1236	121	112	0.889311	0.840159	0.850267	0.845183	496	0.0818168	732	1332	25	16	0.980523	0.966975	0.97861	0.972757	22	59	56	24	9	20
SR90	RowMedian	TRQN	limma	limma-trend	0.05	861	0.481331	0.0707108	0.938439	0.888819	0.935233	0.91129	1745	0.0564194	511	1036	115	68	0.89422	0.816294	0.882556	0.848133	558	0.0850023	572	1128	23	7	0.982659	0.961345	0.98791	0.974446	0	0	0	0	0	0
SR66	HalfRowMin	QN	Scanorama	DESeq2	0.05	863	0.738329	0.0529564	0.943438	0.968447	0.871605	0.912625	1648	0.0487591	610	1439	14	200	0.905435	0.977564	0.753086	0.850767	636	0.0571538	802	1419	34	8	0.981441	0.95933	0.990123	0.974484	0	0	0	0	0	0
SR75	KNN	Median	Combat-P	limma-trend	0.05	864	0.774684	0.0640421	0.896675	0.809059	0.955882	0.87138	657	0.0586102	690	1283	74	58	0.937292	0.903141	0.92246	0.912698	1319	0.0694739	740	1062	295	8	0.856057	0.714976	0.989305	0.830062	0	0	0	0	0	0
SR90	RowMedian	Unnormalized	NoBC	limma-trend	0.05	865	0.359241	0.0810424	0.954335	0.901748	0.971503	0.93455	1013	0.0746674	549	1111	40	30	0.959538	0.932088	0.948187	0.940068	1621	0.0874174	576	1066	85	3	0.949133	0.871407	0.994819	0.929032	105	135	96	97	52	106
SR90	RowMedian	TRQN	Combat-P	Wilcox	0.05	866	0.506764	0.0640286	0.945665	0.900988	0.943869	0.921706	1590	0.0561568	522	1046	105	57	0.906358	0.832536	0.901554	0.865672	719	0.0719004	571	1133	18	8	0.984971	0.96944	0.986183	0.97774	0	0	0	0	0	0
SR66	Zero	Unnormalized	Combat-P	DESeq2	0.05	867	0.857143	0.0486932	0.929905	0.975847	0.826585	0.887627	2020	0.0493652	531	1366	17	261	0.872184	0.968978	0.670455	0.792537	315	0.0480211	796	1439	14	14	0.987627	0.982716	0.982716	0.982716	13	9	10	7	6	3
SR90	KNN	QN	limma	t-test	0.05	868	0.920374	0.0466978	0.859538	0.743863	0.969775	0.832493	409	0.0513618	550	1081	70	29	0.942775	0.887097	0.949914	0.917431	1529	0.0420337	573	770	381	6	0.776301	0.600629	0.989637	0.747554	0	0	0	0	0	0
SR90	RowMean	Unnormalized	NoBC	limma-trend	0.05	868	0.359241	0.0816572	0.954046	0.90169	0.970639	0.934096	993	0.0768754	548	1111	40	31	0.95896	0.931973	0.946459	0.93916	1646	0.0864391	576	1066	85	3	0.949133	0.871407	0.994819	0.929032	104	135	96	97	51	104
SR90	KNN	Unnormalized	NoBC	limma-trend	0.05	870	0.359241	0.0843383	0.953179	0.897079	0.974093	0.933239	1000	0.0748242	552	1109	42	27	0.960116	0.929293	0.953368	0.941176	1568	0.0938525	576	1061	90	3	0.946243	0.864865	0.994819	0.925301	103	137	97	100	54	107
SR90	SoftImpute	Unnormalized	NoBC	limma-trend	0.05	870	0.359241	0.0844685	0.953179	0.896948	0.974093	0.93321	1004	0.0749142	552	1108	43	27	0.959538	0.927731	0.953368	0.940375	1561	0.0940228	576	1062	89	3	0.946821	0.866165	0.994819	0.926045	107	142	99	101	55	110
SR90	HalfRowMin	QN	Combat-P	limma-trend	0.05	872	0.942724	0.0467379	0.852601	0.73444	0.971503	0.82658	319	0.0536314	552	1077	74	27	0.941618	0.881789	0.953368	0.916183	1713	0.0398445	573	748	403	6	0.763584	0.58709	0.989637	0.736977	0	0	0	0	0	0
SR75	SoftImpute	TRQN	limma	DESeq2	0.05	872	0.53539	0.066039	0.936342	0.899673	0.923128	0.911219	1751	0.052971	644	1243	114	104	0.896437	0.849604	0.860963	0.855246	697	0.079107	737	1318	39	11	0.976247	0.949742	0.985294	0.967192	0	26	20	4	0	10
SR90	KNN	TRQN	Combat-P	DESeq2	0.05	874	0.545936	0.063955	0.942775	0.905984	0.925734	0.915736	1453	0.061074	500	1054	97	79	0.898266	0.837521	0.863558	0.85034	721	0.0668361	572	1136	15	7	0.987283	0.974446	0.98791	0.981132	0	5	1	1	0	6
SR75	HalfRowMin	QN	Scanorama	DESeq2	0.05	875	0.71582	0.0535213	0.952019	0.974326	0.889037	0.926455	1610	0.0501997	590	1345	12	158	0.91924	0.980066	0.78877	0.874074	739	0.0568428	740	1333	24	8	0.984798	0.968586	0.989305	0.978836	0	0	0	0	0	0
SR75	RowMean	TRQN	Scanorama	edgeR-LRT	0.05	876	0.481331	0.078614	0.934442	0.988938	0.824198	0.898118	1417	0.0656962	570	1345	12	178	0.909739	0.979381	0.762032	0.857143	987	0.0915317	663	1356	1	85	0.959145	0.998494	0.886364	0.939093	21	95	119	42	9	11
SR75	Zero	Median	limma	t-test	0.05	877	0.945171	0.0451403	0.87791	0.838806	0.85361	0.83033	1309	0.0472835	539	1321	36	209	0.88361	0.937391	0.720588	0.814815	950	0.042997	738	1098	259	10	0.872209	0.740221	0.986631	0.845845	0	0	0	0	0	0
SR90	RowMedian	Median	Scanorama	t-test	0.05	878	0.71582	0.051543	0.958382	0.980962	0.894646	0.932491	924	0.0598556	464	1149	2	115	0.93237	0.995708	0.801382	0.888038	1112	0.0432304	572	1131	20	7	0.984393	0.966216	0.98791	0.976943	0	0	0	0	0	0
SR90	RowMedian	TRQN	Combat-P	limma-trend	0.05	879	0.506764	0.0678092	0.938728	0.897536	0.923143	0.910137	1689	0.05758	497	1046	105	82	0.891908	0.825581	0.858377	0.84166	566	0.0780383	572	1133	18	7	0.985549	0.969492	0.98791	0.978614	0	0	0	0	0	0
SR75	HalfRowMin	Sum	NoBC	DESeq2	0.05	880	0.467849	0.0732893	0.950119	0.939843	0.921123	0.927956	1333	0.0638583	636	1333	24	112	0.935392	0.963636	0.850267	0.903409	1297	0.0827202	742	1289	68	6	0.964846	0.916049	0.991979	0.952503	121	147	90	126	73	128
SR75	RowMedian	TRQN	limma	edgeR-QLF	0.05	881	0.52379	0.0665907	0.935867	0.902313	0.919118	0.910637	1892	0.0518652	641	1235	122	107	0.891211	0.840105	0.856952	0.848445	532	0.0813163	734	1330	27	14	0.980523	0.96452	0.981283	0.97283	22	61	56	22	9	20
SR75	RowMean	TRQN	Scanorama	edgeR-QLF	0.05	882	0.481331	0.0764347	0.935154	0.988991	0.826203	0.899404	1473	0.0635268	573	1345	12	175	0.911164	0.979487	0.766043	0.859715	1020	0.0893426	663	1356	1	85	0.959145	0.998494	0.886364	0.939093	21	97	122	43	9	13
SR90	RowMean	Median	Scanorama	t-test	0.05	883	0.71582	0.0513952	0.958382	0.980962	0.894646	0.932491	946	0.0593807	464	1149	2	115	0.93237	0.995708	0.801382	0.888038	1106	0.0434097	572	1131	20	7	0.984393	0.966216	0.98791	0.976943	0	0	0	0	0	0
SR66	Zero	Unnormalized	limma	DESeq2	0.05	884	0.857143	0.0519105	0.924437	0.966289	0.816049	0.876833	2120	0.0499397	530	1430	23	280	0.866107	0.958409	0.654321	0.777696	300	0.0538813	792	1432	21	18	0.982766	0.97417	0.977778	0.97597	37	73	126	24	58	24
SR90	Zero	QN	NoBC	DESeq2	0.05	884	0.476471	0.0670904	0.965607	0.937167	0.962867	0.949178	884	0.0675976	539	1126	25	40	0.962428	0.955674	0.930915	0.943132	1652	0.0665832	576	1100	51	3	0.968786	0.91866	0.994819	0.955224	115	120	87	90	66	109
SR75	SoftImpute	TRQN	Scanorama	edgeR-QLF	0.05	886	0.473694	0.0688692	0.958432	0.985192	0.895722	0.936931	1487	0.0629416	611	1341	16	137	0.927316	0.974482	0.816845	0.888727	901	0.0747969	729	1354	3	19	0.989549	0.995902	0.974599	0.985135	34	96	97	45	8	13
SR75	KNN	TRQN	Scanorama	Wilcox	0.05	887	0.467964	0.0691833	0.957007	0.972257	0.903743	0.936172	1626	0.0582029	627	1324	33	121	0.926841	0.95	0.838235	0.890625	789	0.0801637	725	1353	4	23	0.987173	0.994513	0.969251	0.98172	14	9	5	24	0	2
SR66	Zero	Median	Combat-P	DESeq2	0.05	888	0.857143	0.0482484	0.929676	0.974994	0.826793	0.887486	2061	0.0488304	532	1364	18	261	0.871724	0.967273	0.67087	0.792256	321	0.0476664	796	1439	14	14	0.987627	0.982716	0.982716	0.982716	13	9	10	7	4	3
SR90	HalfRowMin	Sum	Scanorama	limma-trend	0.05	889	0.696434	0.0627805	0.939595	0.933088	0.890328	0.905645	904	0.0683456	459	1140	11	120	0.924277	0.976596	0.792746	0.875119	1465	0.0572154	572	1080	71	7	0.954913	0.88958	0.98791	0.93617	0	0	0	0	0	0
SR75	KNN	Median	NoBC	DESeq2	0.05	890	0.342857	0.0814449	0.961995	0.938888	0.955882	0.946719	1176	0.0739629	688	1321	36	60	0.954394	0.950276	0.919786	0.934783	1365	0.0889269	742	1299	58	6	0.969596	0.9275	0.991979	0.958656	138	171	126	126	88	132
SR90	IterativeSVD	Unnormalized	NoBC	limma-trend	0.05	891	0.359241	0.0850878	0.952023	0.894225	0.974093	0.931696	997	0.0764478	552	1107	44	27	0.95896	0.926174	0.953368	0.939574	1597	0.0937279	576	1059	92	3	0.945087	0.862275	0.994819	0.923817	110	143	100	104	57	110
SR66	Zero	Unnormalized	limma	Wilcox	0.05	892	0.857143	0.0516384	0.911622	0.876373	0.891358	0.876541	1449	0.0447652	640	1409	44	170	0.905435	0.935673	0.790123	0.85676	991	0.0585116	804	1273	180	6	0.917808	0.817073	0.992593	0.896321	0	1	2	2	2	0
SR66	SoftImpute	TRQN	Scanorama	DESeq2	0.05	893	0.514286	0.0642551	0.94631	0.978389	0.867901	0.917094	1871	0.0519759	617	1431	22	193	0.904993	0.965571	0.761728	0.851622	503	0.0765343	789	1446	7	21	0.987627	0.991206	0.974074	0.982565	12	10	8	11	0	12
SR66	RowMedian	Median	Scanorama	DESeq2	0.05	894	0.71582	0.0628591	0.93681	0.992668	0.82963	0.898539	1651	0.059108	569	1449	4	241	0.891737	0.993019	0.702469	0.822849	601	0.0666102	775	1447	6	35	0.981882	0.992318	0.95679	0.97423	0	0	0	0	0	0
SR90	HalfRowMin	QN	Combat-NP	t-test	0.05	894	0.971737	0.0440542	0.852023	0.73548	0.969775	0.826113	358	0.0510452	550	1080	71	29	0.942197	0.885668	0.949914	0.916667	1722	0.0370632	573	745	406	6	0.76185	0.585291	0.989637	0.735558	0	0	0	0	0	0
SR90	KNN	TRQN	Scanorama	edgeR-LRT	0.05	896	0.462236	0.0676576	0.974855	0.989524	0.93437	0.960785	915	0.0744715	514	1140	11	65	0.956069	0.979048	0.887737	0.931159	1247	0.0608437	568	1151	0	11	0.993642	1	0.981002	0.99041	25	83	90	36	4	6
SR90	RowMedian	TRQN	Scanorama	DESeq2	0.05	897	0.464147	0.0691803	0.962139	0.983078	0.901554	0.939726	1520	0.061074	483	1135	16	96	0.93526	0.967936	0.834197	0.896104	888	0.0772866	561	1150	1	18	0.989017	0.998221	0.968912	0.983348	18	16	4	12	0	6
SR66	RowMean	Sum	Scanorama	DESeq2	0.05	898	0.71582	0.067798	0.928193	0.993085	0.804938	0.883241	1966	0.0598494	545	1449	4	265	0.881131	0.992714	0.67284	0.80206	581	0.0757466	759	1448	5	51	0.975254	0.993455	0.937037	0.964422	0	0	0	0	0	0
SR75	Zero	TRQN	Scanorama	edgeR-LRT	0.05	899	0.650014	0.0678717	0.934917	0.962582	0.849599	0.897279	2095	0.0538247	537	1335	22	211	0.889311	0.960644	0.717914	0.821729	425	0.0819188	734	1330	27	14	0.980523	0.96452	0.981283	0.97283	29	162	174	62	50	44
SR90	IterativeSVD	Unnormalized	NoBC	t-test	0.05	900	0.359241	0.0789679	0.953179	0.899269	0.971503	0.933088	1090	0.0690081	549	1112	39	30	0.960116	0.933673	0.948187	0.940874	1639	0.0889277	576	1061	90	3	0.946243	0.864865	0.994819	0.925301	110	141	98	104	54	110
SR66	KNN	TRQN	limma	edgeR-QLF	0.05	901	0.506749	0.0675835	0.933937	0.899032	0.919136	0.908963	1927	0.0520277	697	1316	137	113	0.889527	0.835731	0.860494	0.847932	598	0.0831392	792	1422	31	18	0.978347	0.962333	0.977778	0.969994	21	61	59	27	13	19
SR90	KNN	TRQN	Combat-NP	edgeR-QLF	0.05	902	0.502078	0.0690831	0.934682	0.888861	0.923143	0.905499	1942	0.0578606	497	1028	123	82	0.881503	0.801613	0.858377	0.829024	463	0.0803056	572	1137	14	7	0.987861	0.976109	0.98791	0.981974	1	9	3	1	1	8
SR75	RowMedian	Median	Combat-NP	Wilcox	0.05	903	0.876317	0.0439997	0.902375	0.825773	0.941176	0.874829	533	0.0526907	670	1290	67	78	0.931116	0.909091	0.895722	0.902357	1604	0.0353086	738	1101	256	10	0.873634	0.742455	0.986631	0.847302	0	0	0	0	0	0
SR90	RowMean	TRQN	Scanorama	DESeq2	0.05	904	0.464147	0.0684522	0.963295	0.983176	0.905009	0.941703	1442	0.0624418	486	1135	16	93	0.936994	0.968127	0.839378	0.899167	949	0.0744625	562	1150	1	17	0.989595	0.998224	0.970639	0.984238	20	19	2	14	0	7
SR90	IterativeSVD	TRQN	Combat-NP	DESeq2	0.05	905	0.502078	0.0674198	0.938728	0.899577	0.920553	0.909921	1653	0.0598368	494	1046	105	85	0.890173	0.824708	0.853195	0.83871	616	0.0750027	572	1136	15	7	0.987283	0.974446	0.98791	0.981132	0	4	0	1	0	6
SR90	HalfRowMin	TRQN	Scanorama	t-test	0.05	906	0.353492	0.0770603	0.959249	0.984564	0.891192	0.934016	1732	0.0636152	467	1137	14	112	0.927168	0.970894	0.806563	0.881132	771	0.0905055	565	1150	1	14	0.991329	0.998233	0.97582	0.9869	3	0	0	0	0	1
SR90	HalfRowMin	TRQN	Combat-P	limma-trend	0.05	907	0.518919	0.0684567	0.934971	0.893835	0.913644	0.903618	1882	0.0552692	486	1050	101	93	0.887861	0.827939	0.839378	0.833619	515	0.0816441	572	1127	24	7	0.982081	0.959732	0.98791	0.973617	0	0	0	0	0	0
SR66	IterativeSVD	TRQN	Scanorama	DESeq2	0.05	907	0.495686	0.0650028	0.946531	0.978378	0.868519	0.91781	1870	0.0525834	622	1430	23	188	0.906761	0.964341	0.767901	0.854983	576	0.0774222	785	1447	6	25	0.986301	0.992415	0.969136	0.980637	13	25	8	15	0	16
SR90	Zero	TRQN	limma	t-test	0.05	909	0.565854	0.0669636	0.93237	0.88245	0.920553	0.901099	1765	0.0552264	494	1041	110	85	0.887283	0.817881	0.853195	0.835165	664	0.0787008	572	1119	32	7	0.977457	0.94702	0.98791	0.967033	0	0	0	0	0	0
SR75	Zero	TRQN	Scanorama	limma-trend	0.05	910	0.650014	0.0683552	0.933492	0.964418	0.843583	0.89427	2332	0.0526976	529	1336	21	219	0.885986	0.961818	0.707219	0.8151	385	0.0840128	733	1332	25	15	0.980998	0.967018	0.979947	0.97344	0	0	0	0	4	0
SR75	IterativeSVD	TRQN	Scanorama	Wilcox	0.05	910	0.473694	0.0705642	0.953444	0.974622	0.891043	0.929953	1718	0.0581782	610	1329	28	138	0.92114	0.956113	0.815508	0.880231	761	0.0829503	723	1352	5	25	0.985748	0.993132	0.966578	0.979675	11	22	7	20	0	4
SR90	RowMedian	Unnormalized	Scanorama	t-test	0.05	912	0.71582	0.0510268	0.956936	0.979322	0.892055	0.930057	972	0.0599351	461	1149	2	118	0.930636	0.99568	0.7962	0.884837	1173	0.0421185	572	1129	22	7	0.983237	0.962963	0.98791	0.975277	0	0	0	0	0	0
SR66	RowMedian	Sum	NoBC	DESeq2	0.05	913	0.476471	0.0703559	0.949403	0.937586	0.920988	0.92754	1243	0.0665524	692	1416	37	118	0.931507	0.949246	0.854321	0.899285	1429	0.0741595	800	1389	64	10	0.9673	0.925926	0.987654	0.955795	141	175	129	134	96	144
SR90	SoftImpute	Unnormalized	NoBC	t-test	0.05	913	0.359241	0.0762834	0.954046	0.901226	0.971503	0.934205	1093	0.0689721	549	1112	39	30	0.960116	0.933673	0.948187	0.940874	1756	0.0835948	576	1064	87	3	0.947977	0.868778	0.994819	0.927536	107	140	97	101	53	110
SR90	HalfRowMin	TRQN	Combat-NP	edgeR-QLF	0.05	915	0.502502	0.0690366	0.93526	0.894549	0.914508	0.904418	1916	0.057487	487	1045	106	92	0.885549	0.821248	0.841105	0.831058	505	0.0805862	572	1132	19	7	0.984971	0.967851	0.98791	0.977778	1	9	3	2	2	10
SR90	RowMean	Unnormalized	Scanorama	t-test	0.05	916	0.71582	0.0509368	0.956936	0.979322	0.892055	0.930057	977	0.0597948	461	1149	2	118	0.930636	0.99568	0.7962	0.884837	1182	0.0420788	572	1129	22	7	0.983237	0.962963	0.98791	0.975277	0	0	0	0	0	0
SR90	HalfRowMin	QN	Combat-P	t-test	0.05	917	0.942724	0.04498	0.853179	0.73772	0.968912	0.827135	399	0.0509034	549	1082	69	30	0.942775	0.88835	0.948187	0.917293	1755	0.0390567	573	748	403	6	0.763584	0.58709	0.989637	0.736977	0	0	0	0	0	0
SR75	IterativeSVD	QN	limma	limma-trend	0.05	918	0.971737	0.0445795	0.84228	0.736063	0.953877	0.820729	560	0.0470239	687	1257	100	61	0.923515	0.872935	0.918449	0.895114	1365	0.042135	740	862	495	8	0.761045	0.59919	0.989305	0.746344	0	0	0	0	0	0
SR90	RowMedian	TRQN	limma	t-test	0.05	919	0.481331	0.0686817	0.938439	0.892574	0.929188	0.910457	1876	0.0544379	504	1042	109	75	0.893642	0.822186	0.870466	0.845638	602	0.0829256	572	1129	22	7	0.983237	0.962963	0.98791	0.975277	0	0	0	0	0	0
SR66	IterativeSVD	TRQN	Scanorama	limma-trend	0.05	920	0.495686	0.0686334	0.940345	0.9769	0.851852	0.906959	2270	0.0509223	598	1429	24	212	0.895714	0.961415	0.738272	0.835196	420	0.0863446	782	1447	6	28	0.984976	0.992386	0.965432	0.978723	3	0	0	0	0	6
SR90	Zero	QN	limma	edgeR-QLF	0.05	920	0.945171	0.043795	0.858671	0.747166	0.964594	0.831489	341	0.0524805	544	1088	63	35	0.943353	0.896211	0.939551	0.917369	1846	0.0351095	573	766	385	6	0.773988	0.598121	0.989637	0.745608	4	0	0	1	3	3
SR66	SoftImpute	TRQN	limma	limma-voom	0.05	922	0.481523	0.0719843	0.92996	0.897378	0.906173	0.901552	2134	0.0531017	669	1330	123	141	0.883341	0.844697	0.825926	0.835206	554	0.0908669	799	1411	42	11	0.97658	0.950059	0.98642	0.967898	0	0	0	0	0	0
SR90	HalfRowMin	Unnormalized	NoBC	Wilcox	0.05	923	0.476471	0.0722117	0.943353	0.8802	0.968048	0.920332	907	0.0671955	545	1111	40	34	0.957225	0.931624	0.941278	0.936426	1895	0.077228	576	1032	119	3	0.92948	0.828777	0.994819	0.904239	115	139	109	103	64	113
SR75	KNN	TRQN	Scanorama	limma-voom	0.05	923	0.467964	0.0698286	0.954157	0.976723	0.891043	0.930741	1769	0.0567275	607	1331	26	141	0.920665	0.958926	0.811497	0.879073	734	0.0829296	726	1353	4	22	0.987648	0.994521	0.970588	0.982409	9	0	0	0	0	2
SR66	SoftImpute	TRQN	Scanorama	t-test	0.05	925	0.514286	0.0674076	0.939903	0.978189	0.849383	0.905356	2448	0.0500943	588	1431	22	222	0.892179	0.963934	0.725926	0.828169	351	0.0847208	788	1447	6	22	0.987627	0.992443	0.97284	0.982544	2	0	0	0	0	1
SR90	HalfRowMin	TRQN	Combat-P	DESeq2	0.05	926	0.518919	0.0638265	0.939862	0.90398	0.922277	0.913033	1624	0.0567933	490	999	91	82	0.895909	0.843373	0.856643	0.849957	748	0.0708598	572	1130	21	7	0.983815	0.964587	0.98791	0.976109	0	5	0	1	0	6
SR75	Zero	Median	limma	Wilcox	0.05	927	0.945171	0.0419426	0.872209	0.803686	0.909759	0.840068	658	0.0482668	620	1313	44	128	0.91829	0.933735	0.828877	0.878187	1435	0.0356184	741	998	359	7	0.826128	0.673636	0.990642	0.801948	0	1	1	1	0	0
SR90	KNN	Unnormalized	NoBC	t-test	0.05	927	0.359241	0.0756911	0.953757	0.900433	0.971503	0.933802	1111	0.0681986	549	1111	40	30	0.959538	0.932088	0.948187	0.940068	1769	0.0831837	576	1064	87	3	0.947977	0.868778	0.994819	0.927536	103	136	96	100	50	107
SR66	HalfRowMin	Unnormalized	Scanorama	DESeq2	0.05	929	0.708197	0.0624124	0.935705	0.966654	0.851852	0.898515	1950	0.0529322	577	1441	12	233	0.891737	0.979626	0.712346	0.824875	521	0.0718926	803	1414	39	7	0.979673	0.953682	0.991358	0.972155	0	0	0	0	0	0
SR75	IterativeSVD	Median	NoBC	DESeq2	0.05	930	0.342857	0.0781834	0.957007	0.926821	0.955882	0.940273	1187	0.074385	688	1319	38	60	0.953444	0.947658	0.919786	0.933514	1734	0.0819818	742	1280	77	6	0.96057	0.905983	0.991979	0.947033	151	178	140	136	98	143
SR75	SoftImpute	TRQN	Combat-NP	edgeR-LRT	0.05	931	0.514286	0.0709019	0.925416	0.88247	0.911765	0.896877	2004	0.0577704	626	1208	149	122	0.871259	0.807742	0.836898	0.822062	512	0.0840335	738	1324	33	10	0.979572	0.957198	0.986631	0.971692	2	10	3	1	2	8
SR75	IterativeSVD	QN	Combat-NP	limma-trend	0.05	931	0.971737	0.0434226	0.845843	0.739076	0.956551	0.824246	551	0.0467644	691	1257	100	57	0.925416	0.873578	0.923797	0.897986	1394	0.0400808	740	873	484	8	0.766271	0.604575	0.989305	0.750507	0	0	0	0	0	0
SR90	Zero	QN	limma	limma-trend	0.05	931	0.945171	0.0449834	0.849711	0.738416	0.962003	0.823446	344	0.0529996	541	1088	63	38	0.941618	0.895695	0.93437	0.914624	1877	0.0369672	573	738	413	6	0.757803	0.581136	0.989637	0.732268	0	0	0	0	0	0
SR90	HalfRowMin	QN	Combat-NP	limma-voom	0.05	934	0.971737	0.0431077	0.851156	0.731534	0.972366	0.825182	362	0.0512718	553	1074	77	26	0.940462	0.877778	0.955095	0.914806	1830	0.0349437	573	745	406	6	0.76185	0.585291	0.989637	0.735558	0	0	0	0	0	0
SR75	SoftImpute	Median	Combat-NP	limma-trend	0.05	935	0.774684	0.0624635	0.893349	0.803087	0.956551	0.867958	697	0.057694	690	1279	78	58	0.935392	0.898438	0.92246	0.91029	1406	0.0672331	741	1051	306	7	0.851306	0.707736	0.990642	0.825627	0	0	0	0	0	0
SR66	KNN	TRQN	Scanorama	Wilcox	0.05	936	0.501471	0.0666131	0.940566	0.97526	0.854321	0.909352	1677	0.0558487	624	1425	28	186	0.905435	0.957055	0.77037	0.853625	864	0.0773776	760	1448	5	50	0.975696	0.993464	0.938272	0.965079	7	8	6	10	1	1
SR90	KNN	TRQN	Combat-NP	limma-trend	0.05	937	0.502078	0.068804	0.934971	0.897087	0.91019	0.903591	2033	0.0563638	482	1045	106	97	0.882659	0.819728	0.83247	0.82605	459	0.0812442	572	1136	15	7	0.987283	0.974446	0.98791	0.981132	0	0	0	0	0	0
SR66	RowMean	TRQN	limma	edgeR-LRT	0.05	938	0.508059	0.072034	0.923995	0.895872	0.890741	0.89329	1977	0.0571325	665	1318	135	145	0.87627	0.83125	0.820988	0.826087	705	0.0869355	778	1421	32	32	0.971719	0.960494	0.960494	0.960494	31	65	65	38	15	23
SR90	Zero	Median	Combat-NP	DESeq2	0.05	939	0.696434	0.0606167	0.938728	0.935655	0.878238	0.905254	897	0.0623712	487	1126	25	92	0.93237	0.951172	0.841105	0.892759	1604	0.0588622	530	1105	46	49	0.945087	0.920139	0.915371	0.917749	0	0	0	0	0	0
SR90	RowMedian	Median	NoBC	DESeq2	0.05	940	0.342857	0.0727137	0.978324	0.960069	0.97582	0.967788	955	0.0845626	554	1128	23	25	0.972254	0.960139	0.956822	0.958478	1716	0.0608647	576	1127	24	3	0.984393	0.96	0.994819	0.977099	109	134	103	100	70	106
SR66	Zero	Unnormalized	Combat-P	Wilcox	0.05	941	0.857143	0.0454505	0.92532	0.911501	0.883333	0.891148	1528	0.044142	626	1418	35	184	0.903226	0.94705	0.77284	0.851122	1000	0.0467589	805	1339	114	5	0.947415	0.875952	0.993827	0.931174	10	7	1	16	4	8
SR90	HalfRowMin	Unnormalized	NoBC	t-test	0.05	942	0.476471	0.0710244	0.944509	0.88334	0.967185	0.921702	902	0.0677912	544	1112	39	35	0.957225	0.933105	0.939551	0.936317	1952	0.0742577	576	1036	115	3	0.931792	0.833575	0.994819	0.907087	105	131	72	100	48	113
SR66	KNN	Median	Combat-NP	t-test	0.05	943	0.857143	0.054363	0.882015	0.798858	0.935185	0.854377	766	0.0514721	719	1378	75	91	0.926646	0.905542	0.887654	0.896509	1327	0.057254	796	1099	354	14	0.837384	0.692174	0.982716	0.812245	0	0	0	0	0	0
SR66	RowMedian	Unnormalized	Scanorama	DESeq2	0.05	944	0.71582	0.0610374	0.936589	0.993294	0.828395	0.898097	1697	0.0581891	568	1449	4	242	0.891295	0.993007	0.701235	0.821997	667	0.0638857	774	1448	5	36	0.981882	0.993582	0.955556	0.974198	0	0	0	0	0	0
SR66	KNN	QN	Scanorama	DESeq2	0.05	945	0.71582	0.0554245	0.944101	0.989558	0.853086	0.911901	1729	0.0507936	597	1448	5	213	0.903668	0.991694	0.737037	0.845609	672	0.0600554	785	1443	10	25	0.984534	0.987421	0.969136	0.978193	0	0	0	0	0	0
SR75	IterativeSVD	Unnormalized	NoBC	DESeq2	0.05	946	0.342857	0.0769416	0.957007	0.926821	0.955882	0.940273	1223	0.0718807	688	1319	38	60	0.953444	0.947658	0.919786	0.933514	1731	0.0820025	742	1280	77	6	0.96057	0.905983	0.991979	0.947033	151	177	140	136	98	143
SR66	IterativeSVD	TRQN	limma	limma-voom	0.05	947	0.490019	0.0687464	0.931728	0.897266	0.912346	0.904629	1968	0.0533001	678	1327	126	132	0.885992	0.843284	0.837037	0.840149	640	0.0841928	800	1412	41	10	0.977464	0.951249	0.987654	0.96911	0	0	0	0	0	0
SR90	HalfRowMin	TRQN	limma	limma-trend	0.05	947	0.485868	0.070925	0.931503	0.875267	0.928325	0.900998	1761	0.0572552	503	1034	117	76	0.888439	0.81129	0.868739	0.839033	774	0.0845949	572	1114	37	7	0.974566	0.939245	0.98791	0.962963	0	0	0	0	0	0
SR75	SoftImpute	QN	limma	limma-trend	0.05	949	0.971737	0.0446122	0.83943	0.733655	0.953209	0.818416	592	0.0459713	686	1258	99	62	0.923515	0.873885	0.917112	0.894977	1379	0.0432531	740	850	507	8	0.755344	0.593424	0.989305	0.741855	0	0	0	0	0	0
SR75	SoftImpute	TRQN	Scanorama	Wilcox	0.05	949	0.473694	0.0688998	0.953682	0.975418	0.891043	0.930198	1723	0.0578782	609	1331	26	139	0.921615	0.959055	0.814171	0.880694	817	0.0799213	724	1351	6	24	0.985748	0.991781	0.967914	0.979702	15	9	4	26	0	2
SR90	Zero	Sum	Scanorama	t-test	0.05	951	0.742857	0.0562719	0.935838	0.96666	0.841969	0.891187	1496	0.0594137	404	1148	3	175	0.89711	0.992629	0.697755	0.819473	883	0.0531302	571	1115	36	8	0.974566	0.940692	0.986183	0.962901	0	0	0	0	0	0
SR90	HalfRowMin	QN	limma	limma-trend	0.05	951	0.920374	0.0465398	0.85	0.732968	0.966321	0.823159	387	0.0537004	546	1077	74	33	0.93815	0.880645	0.943005	0.910759	1829	0.0393793	573	745	406	6	0.76185	0.585291	0.989637	0.735558	0	0	0	0	0	0
SR90	KNN	TRQN	Combat-NP	DESeq2	0.05	953	0.502078	0.0660209	0.938439	0.899036	0.920553	0.909631	1683	0.0599546	494	1044	107	85	0.889017	0.821963	0.853195	0.837288	663	0.0720872	572	1137	14	7	0.987861	0.976109	0.98791	0.981974	0	4	0	1	0	6
SR75	RowMedian	TRQN	limma	limma-voom	0.05	954	0.52379	0.0684882	0.929691	0.902858	0.89639	0.899358	2170	0.0539523	604	1245	112	144	0.878385	0.843575	0.807487	0.825137	500	0.0830241	737	1328	29	11	0.980998	0.962141	0.985294	0.97358	0	0	0	0	0	0
SR90	IterativeSVD	TRQN	Combat-NP	t-test	0.05	955	0.502078	0.0676599	0.936416	0.900602	0.91019	0.905368	2142	0.0542301	482	1050	101	97	0.885549	0.826758	0.83247	0.829604	460	0.0810897	572	1136	15	7	0.987283	0.974446	0.98791	0.981132	0	0	0	0	0	0
SR90	HalfRowMin	TRQN	Combat-P	t-test	0.05	956	0.518919	0.0672011	0.934682	0.895672	0.91019	0.902857	2068	0.0542556	482	1050	101	97	0.885549	0.826758	0.83247	0.829604	507	0.0801466	572	1130	21	7	0.983815	0.964587	0.98791	0.976109	0	0	0	0	0	0
SR75	SoftImpute	Median	NoBC	DESeq2	0.05	957	0.342857	0.0760734	0.95867	0.930817	0.955882	0.94241	1197	0.0733043	688	1320	37	60	0.953919	0.948966	0.919786	0.934148	1802	0.0788425	742	1286	71	6	0.96342	0.912669	0.991979	0.950673	152	171	130	132	96	135
SR90	HalfRowMin	TRQN	limma	t-test	0.05	958	0.485868	0.0702018	0.932659	0.881444	0.923143	0.901811	1922	0.0548205	497	1040	111	82	0.888439	0.817434	0.858377	0.837405	686	0.085583	572	1118	33	7	0.976879	0.945455	0.98791	0.966216	0	0	0	0	0	0
SR90	Zero	QN	Combat-P	t-test	0.05	959	0.945171	0.0443037	0.852023	0.742542	0.958549	0.824733	434	0.0503797	537	1090	61	42	0.940462	0.897993	0.927461	0.912489	1771	0.0382276	573	748	403	6	0.763584	0.58709	0.989637	0.736977	0	0	0	0	0	0
SR66	Zero	Sum	Scanorama	DESeq2	0.05	960	0.857143	0.0523114	0.918246	0.985093	0.787479	0.862388	1749	0.0575797	398	1160	3	263	0.854167	0.992519	0.602118	0.749529	419	0.0470432	788	1435	18	22	0.982324	0.977667	0.97284	0.975248	20	92	160	22	8	1
SR90	RowMean	TRQN	Combat-P	t-test	0.05	960	0.545936	0.0639434	0.93815	0.901361	0.915371	0.908312	1773	0.0552527	488	1051	100	91	0.889595	0.829932	0.842832	0.836332	594	0.0726341	572	1135	16	7	0.986705	0.972789	0.98791	0.980291	0	0	0	0	0	0
SR66	SoftImpute	Unnormalized	NoBC	limma-trend	0.05	960	0.476471	0.0761277	0.933716	0.889947	0.935185	0.909523	1355	0.0624842	711	1398	55	99	0.931949	0.928198	0.877778	0.902284	1432	0.0897713	804	1313	140	6	0.935484	0.851695	0.992593	0.916762	145	204	140	132	87	155
SR75	HalfRowMin	TRQN	Scanorama	limma-voom	0.05	960	0.457868	0.0810698	0.945131	0.987191	0.856283	0.912531	1786	0.0666986	548	1348	9	200	0.900713	0.983842	0.73262	0.839847	622	0.0954409	733	1350	7	15	0.989549	0.990541	0.979947	0.985215	1	0	0	0	3	0
SR75	IterativeSVD	TRQN	limma	DESeq2	0.05	964	0.490019	0.0650327	0.937292	0.899213	0.927139	0.912956	1850	0.0527696	650	1240	117	98	0.897862	0.847458	0.868984	0.858086	820	0.0772958	737	1319	38	11	0.976722	0.950968	0.985294	0.967827	1	26	18	4	0	10
SR75	KNN	TRQN	limma	DESeq2	0.05	965	0.498451	0.0644553	0.937767	0.90456	0.921791	0.913088	1931	0.051779	643	1242	115	105	0.895487	0.848285	0.859626	0.853918	743	0.0771317	736	1327	30	12	0.980048	0.960836	0.983957	0.972259	0	28	19	4	0	7
SR90	KNN	TRQN	Scanorama	DESeq2	0.05	966	0.462236	0.0671216	0.963873	0.983316	0.906736	0.942705	1410	0.0634576	488	1136	15	91	0.938728	0.970179	0.842832	0.902033	1068	0.0707855	562	1149	2	17	0.989017	0.996454	0.970639	0.983377	19	15	1	14	0	6
SR66	KNN	TRQN	limma	limma-voom	0.05	967	0.506749	0.0706597	0.926646	0.898379	0.894444	0.896241	2317	0.0525516	657	1327	126	153	0.876712	0.83908	0.811111	0.824859	522	0.0887678	792	1418	35	18	0.97658	0.957678	0.977778	0.967624	0	0	0	0	0	0
SR90	Zero	QN	Combat-P	limma-trend	0.05	968	0.945171	0.0438156	0.852312	0.741767	0.962867	0.826088	396	0.0508449	542	1090	61	37	0.943353	0.898839	0.936097	0.91709	1869	0.0367864	573	744	407	6	0.761272	0.584694	0.989637	0.735087	0	0	0	0	0	0
NoSR	HalfRowMin	TRQN	Scanorama	edgeR-LRT	0.05	969	0.866478	0.0575141	0.88024	0.910074	0.751447	0.810265	3042	0.0397632	675	1963	72	534	0.813194	0.903614	0.558313	0.690184	208	0.075265	1142	1931	104	67	0.947287	0.916533	0.944582	0.930346	47	215	229	79	47	30
SR75	RowMedian	Unnormalized	NoBC	DESeq2	0.05	970	0.342857	0.0754077	0.959145	0.940195	0.945856	0.942174	1262	0.0705241	673	1322	35	75	0.947743	0.950565	0.899733	0.924451	1559	0.0802912	742	1301	56	6	0.970546	0.929825	0.991979	0.959897	132	163	125	125	84	133
SR90	Zero	Sum	Scanorama	limma-trend	0.05	971	0.742857	0.0557347	0.934971	0.962836	0.843696	0.89036	1428	0.0603635	406	1148	3	173	0.898266	0.992665	0.701209	0.821862	1008	0.051106	571	1110	41	8	0.971676	0.933007	0.986183	0.958858	0	0	0	0	0	0
SR90	HalfRowMin	Unnormalized	Scanorama	limma-trend	0.05	971	0.696434	0.0563743	0.945376	0.943058	0.896373	0.914462	903	0.0646498	466	1142	9	113	0.92948	0.981053	0.804836	0.88425	1640	0.0480989	572	1091	60	7	0.961272	0.905063	0.98791	0.944674	0	0	0	0	0	0
SR90	HalfRowMin	Median	Scanorama	limma-trend	0.05	973	0.696434	0.0564276	0.945087	0.941335	0.897237	0.914182	923	0.0638778	467	1141	10	112	0.92948	0.979036	0.806563	0.88447	1618	0.0489775	572	1090	61	7	0.960694	0.903633	0.98791	0.943894	0	0	0	0	0	0
SR90	IterativeSVD	QN	Scanorama	edgeR-LRT	0.05	974	0.857143	0.0310041	0.960694	0.98113	0.900691	0.936678	502	0.0620081	472	1146	5	107	0.93526	0.989518	0.815199	0.893939	2020	0	571	1135	16	8	0.986127	0.972743	0.986183	0.979417	0	0	0	0	0	0
SR90	Zero	TRQN	Scanorama	edgeR-LRT	0.05	975	0.529114	0.0520078	0.972254	0.997	0.919689	0.955817	674	0.074374	497	1148	3	82	0.950867	0.994	0.858377	0.921223	1832	0.0296416	568	1151	0	11	0.993642	1	0.981002	0.99041	18	87	102	27	12	14
SR90	HalfRowMin	QN	Combat-P	limma-voom	0.05	976	0.942724	0.0440782	0.851156	0.732336	0.972366	0.825468	365	0.0523011	553	1076	75	26	0.941618	0.880573	0.955095	0.916321	1920	0.0358553	573	743	408	6	0.760694	0.584098	0.989637	0.734615	0	0	0	0	0	0
SR66	HalfRowMin	Unnormalized	NoBC	DESeq2	0.05	976	0.476471	0.0728232	0.941449	0.936693	0.900617	0.91448	1661	0.0600095	655	1427	26	155	0.920018	0.961821	0.808642	0.878605	1211	0.0856368	804	1375	78	6	0.962881	0.911565	0.992593	0.950355	137	163	101	143	85	141
SR90	RowMedian	Unnormalized	NoBC	t-test	0.05	978	0.359241	0.0731109	0.954335	0.903087	0.969775	0.934419	1110	0.0688025	547	1112	39	32	0.95896	0.933447	0.944732	0.939056	1932	0.0774193	576	1067	84	3	0.949711	0.872727	0.994819	0.929782	105	134	95	96	51	106
SR90	IterativeSVD	TRQN	Combat-NP	limma-trend	0.05	979	0.502078	0.0671219	0.935549	0.896175	0.913644	0.904821	2242	0.0527761	486	1044	107	93	0.884393	0.819562	0.839378	0.829352	464	0.0814678	572	1135	16	7	0.986705	0.972789	0.98791	0.980291	0	0	0	0	0	0
SR75	KNN	QN	NoBC	DESeq2	0.05	980	0.476471	0.0665848	0.951306	0.914246	0.953877	0.932741	1080	0.0633756	685	1309	48	63	0.947268	0.934516	0.915775	0.925051	1777	0.0697941	742	1269	88	6	0.955344	0.893976	0.991979	0.940431	147	163	126	122	96	138
SR75	Zero	TRQN	limma	edgeR-LRT	0.05	981	0.58111	0.0705724	0.919715	0.893829	0.874332	0.882222	2273	0.0568059	569	1262	95	179	0.869834	0.856928	0.760695	0.805949	658	0.0843389	739	1302	55	9	0.969596	0.93073	0.987968	0.958495	68	154	142	71	75	90
SR90	Zero	Unnormalized	NoBC	Wilcox	0.05	981	0.476471	0.0722117	0.939017	0.871959	0.967185	0.914961	910	0.0671955	544	1111	40	35	0.956647	0.931507	0.939551	0.935512	1961	0.077228	576	1018	133	3	0.921387	0.812412	0.994819	0.89441	115	139	104	102	62	115
SR75	SoftImpute	TRQN	limma	Wilcox	0.05	983	0.53539	0.0628236	0.933254	0.87991	0.941845	0.90976	1971	0.0495411	672	1214	143	76	0.895962	0.82454	0.898396	0.859885	920	0.0761062	737	1306	51	11	0.970546	0.935279	0.985294	0.959635	0	0	0	0	0	0
SR75	KNN	QN	Scanorama	edgeR-QLF	0.05	984	0.803175	0.045044	0.935629	0.970365	0.847594	0.898257	1600	0.0484367	538	1351	6	210	0.897387	0.988971	0.719251	0.832817	916	0.0416512	730	1320	37	18	0.973872	0.95176	0.975936	0.963696	0	1	2	0	1	0
SR75	IterativeSVD	QN	limma	edgeR-QLF	0.05	984	0.971737	0.0426943	0.843943	0.733685	0.959225	0.822532	580	0.0461752	696	1248	109	52	0.923515	0.864596	0.930481	0.89633	1468	0.0392134	739	870	487	9	0.764371	0.602773	0.987968	0.748734	0	0	0	0	0	0
SR75	Zero	Unnormalized	Scanorama	DESeq2	0.05	986	0.857143	0.0490338	0.924738	0.988958	0.79813	0.871529	1860	0.0544563	408	1195	3	254	0.861828	0.992701	0.616314	0.760485	396	0.0436113	733	1346	11	15	0.987648	0.985215	0.979947	0.982574	17	113	146	9	6	2
SR66	SoftImpute	Median	Combat-P	limma-trend	0.05	986	0.774684	0.063528	0.879585	0.791266	0.944444	0.853522	754	0.057	727	1373	80	83	0.927972	0.900867	0.897531	0.899196	1410	0.070056	803	1078	375	7	0.831198	0.681664	0.991358	0.807847	0	0	0	0	0	0
SR90	KNN	TRQN	Combat-NP	t-test	0.05	988	0.502078	0.0675027	0.935549	0.900718	0.906736	0.903703	2175	0.0542721	478	1051	100	101	0.883815	0.82699	0.825561	0.826275	466	0.0807333	572	1136	15	7	0.987283	0.974446	0.98791	0.981132	0	0	0	0	0	0
SR75	RowMedian	Median	Combat-P	Wilcox	0.05	989	0.876317	0.0423258	0.901425	0.826016	0.937834	0.87332	506	0.0539823	666	1291	66	82	0.929691	0.909836	0.890374	0.9	1820	0.0306694	737	1101	256	11	0.873159	0.742195	0.985294	0.84664	0	0	0	0	0	0
SR90	HalfRowMin	QN	limma	t-test	0.05	990	0.920374	0.0450783	0.851734	0.736635	0.965458	0.824938	440	0.0510625	545	1081	70	34	0.939884	0.886179	0.941278	0.912898	1839	0.0390942	573	748	403	6	0.763584	0.58709	0.989637	0.736977	0	0	0	0	0	0
SR75	SoftImpute	Median	Combat-P	t-test	0.05	991	0.774684	0.0602774	0.894062	0.806697	0.954545	0.868759	779	0.0543567	687	1286	71	61	0.937292	0.906332	0.918449	0.912351	1442	0.0661981	741	1050	307	7	0.850831	0.707061	0.990642	0.825167	0	0	0	0	0	0
SR66	RowMedian	TRQN	limma	edgeR-LRT	0.05	992	0.481523	0.0717341	0.926425	0.894847	0.899383	0.897085	2042	0.0565293	669	1317	136	141	0.877596	0.831056	0.825926	0.828483	678	0.0869389	788	1419	34	22	0.975254	0.958637	0.97284	0.965686	31	65	64	35	14	22
SR75	Zero	Unnormalized	Combat-P	limma-trend	0.05	993	0.857143	0.0467762	0.921853	0.920031	0.859626	0.881402	1734	0.04669	544	1326	31	204	0.888361	0.946087	0.727273	0.822373	927	0.0468624	742	1269	88	6	0.955344	0.893976	0.991979	0.940431	0	0	0	0	0	0
SR75	RowMean	TRQN	Scanorama	limma-voom	0.05	994	0.481331	0.0741796	0.931591	0.988651	0.816176	0.892659	1624	0.0617175	554	1345	12	194	0.902138	0.978799	0.740642	0.843227	1039	0.0866418	667	1356	1	81	0.961045	0.998503	0.891711	0.94209	6	0	0	0	1	0
SR75	KNN	QN	Scanorama	limma-voom	0.05	994	0.803175	0.0450297	0.935154	0.967339	0.849599	0.897916	1582	0.0480963	540	1351	6	208	0.898337	0.989011	0.721925	0.834621	956	0.041963	731	1315	42	17	0.971971	0.945666	0.977273	0.96121	0	0	0	0	0	0
SR75	KNN	TRQN	Combat-NP	edgeR-LRT	0.05	996	0.480042	0.0728176	0.925416	0.885186	0.908422	0.896648	2238	0.0580305	621	1206	151	127	0.867933	0.804404	0.830214	0.817105	475	0.0876048	738	1331	26	10	0.982898	0.965969	0.986631	0.97619	1	9	3	1	2	8
SR90	SoftImpute	QN	Scanorama	edgeR-LRT	0.05	997	0.857143	0.0303318	0.960694	0.98238	0.899827	0.936582	522	0.0606636	471	1148	3	108	0.935838	0.993671	0.813472	0.894587	2037	0	571	1134	17	8	0.985549	0.971088	0.986183	0.978578	0	1	1	0	0	0
SR90	IterativeSVD	TRQN	NoBC	Wilcox	0.05	998	0.371964	0.076411	0.946532	0.893638	0.955095	0.923251	1587	0.0694613	534	1053	98	45	0.917341	0.844937	0.92228	0.881916	1244	0.0833607	572	1116	35	7	0.975723	0.942339	0.98791	0.964587	255	148	116	185	161	143
SR66	RowMean	Sum	NoBC	DESeq2	0.05	998	0.476471	0.0687462	0.946531	0.936366	0.914198	0.923123	1306	0.0663476	683	1418	35	127	0.928414	0.951253	0.84321	0.893979	1565	0.0711448	798	1385	68	12	0.964649	0.921478	0.985185	0.952267	142	172	124	136	90	142
SR90	HalfRowMin	QN	limma	edgeR-QLF	0.05	1000	0.920374	0.0443562	0.855202	0.735639	0.969775	0.827618	415	0.0525615	550	1072	79	29	0.937572	0.874404	0.949914	0.910596	1912	0.0361509	573	764	387	6	0.772832	0.596875	0.989637	0.744639	0	0	0	0	0	0
SR66	RowMedian	Median	Combat-NP	limma-trend	0.05	1001	0.857143	0.0521395	0.886655	0.812536	0.918519	0.855445	761	0.0541668	696	1380	73	114	0.917366	0.905072	0.859259	0.881571	1416	0.0501122	792	1145	308	18	0.855943	0.72	0.977778	0.829319	0	0	0	0	0	0
SR75	IterativeSVD	QN	Combat-NP	edgeR-QLF	0.05	1002	0.971737	0.042131	0.844656	0.732672	0.960561	0.822944	582	0.0464121	698	1243	114	50	0.92209	0.859606	0.933155	0.894872	1483	0.0378499	739	876	481	9	0.767221	0.605738	0.987968	0.751016	0	0	0	0	0	0
SR90	SoftImpute	Unnormalized	NoBC	Wilcox	0.05	1002	0.359241	0.0725141	0.954046	0.902711	0.969775	0.934103	1125	0.0671519	547	1114	37	32	0.960116	0.936644	0.944732	0.940671	1947	0.0778763	576	1064	87	3	0.947977	0.868778	0.994819	0.927536	111	140	116	101	64	108
SR90	HalfRowMin	TRQN	Scanorama	DESeq2	0.05	1002	0.353492	0.0711531	0.962717	0.984052	0.902418	0.940587	1577	0.0640623	483	1136	15	96	0.935838	0.96988	0.834197	0.896936	1055	0.0782439	562	1150	1	17	0.989595	0.998224	0.970639	0.984238	8	11	0	13	0	8
SR90	Zero	QN	Combat-P	edgeR-QLF	0.05	1005	0.945171	0.0417415	0.859538	0.748074	0.966321	0.832787	359	0.0513513	546	1089	62	33	0.945087	0.898026	0.943005	0.919966	1953	0.0321317	573	766	385	6	0.773988	0.598121	0.989637	0.745608	1	0	0	0	0	0
NoSR	SoftImpute	Unnormalized	Combat-P	limma-trend	0.05	1006	0.857143	0.0538327	0.885173	0.829864	0.879239	0.84962	1984	0.041744	964	1890	145	245	0.879778	0.869252	0.797353	0.831752	891	0.0659214	1162	1727	308	47	0.890567	0.790476	0.961125	0.867488	0	0	0	0	0	0
SR90	RowMedian	TRQN	Combat-P	t-test	0.05	1006	0.506764	0.0644457	0.93815	0.900246	0.917098	0.908591	1829	0.0552482	490	1049	102	89	0.889595	0.827703	0.846287	0.836892	643	0.0736433	572	1135	16	7	0.986705	0.972789	0.98791	0.980291	0	0	0	0	0	0
SR75	IterativeSVD	QN	limma	limma-voom	0.05	1008	0.971737	0.042961	0.841568	0.734245	0.954545	0.820027	603	0.0457861	688	1254	103	60	0.922565	0.869785	0.919786	0.894087	1485	0.040136	740	861	496	8	0.76057	0.598706	0.989305	0.745968	0	0	0	0	0	0
SR90	KNN	Sum	NoBC	DESeq2	0.05	1009	0.476471	0.0604033	0.979191	0.961044	0.977547	0.969108	737	0.0860189	556	1131	20	23	0.975145	0.965278	0.960276	0.962771	2233	0.0347877	576	1125	26	3	0.983237	0.956811	0.994819	0.975445	107	136	105	98	71	106
SR75	RowMean	TRQN	Combat-P	edgeR-LRT	0.05	1010	0.549817	0.0681439	0.923515	0.891226	0.89238	0.891745	2216	0.0558404	603	1224	133	145	0.867933	0.819293	0.80615	0.812668	541	0.0804474	732	1329	28	16	0.979097	0.963158	0.97861	0.970822	1	11	5	1	0	8
SR90	RowMean	Unnormalized	NoBC	t-test	0.05	1010	0.359241	0.0721285	0.954335	0.903692	0.968912	0.934339	1120	0.068756	546	1112	39	33	0.958382	0.933333	0.943005	0.938144	1976	0.0755009	576	1068	83	3	0.950289	0.874052	0.994819	0.930533	103	135	95	96	51	104
SR90	KNN	Unnormalized	NoBC	Wilcox	0.05	1012	0.359241	0.0720613	0.954335	0.903367	0.969775	0.934477	1146	0.0663769	547	1114	37	32	0.960116	0.936644	0.944732	0.940671	1943	0.0777457	576	1065	86	3	0.948555	0.870091	0.994819	0.928284	109	136	114	98	62	106
SR75	SoftImpute	QN	limma	limma-voom	0.05	1013	0.971737	0.0436457	0.838242	0.730889	0.953209	0.816961	607	0.0462269	686	1253	104	62	0.92114	0.868354	0.917112	0.892068	1491	0.0410646	740	850	507	8	0.755344	0.593424	0.989305	0.741855	0	0	0	0	0	0
NoSR	SoftImpute	Unnormalized	Combat-NP	limma-trend	0.05	1014	0.857143	0.0536815	0.884864	0.82862	0.879653	0.849357	1964	0.0421253	966	1886	149	243	0.879162	0.866368	0.799007	0.831325	913	0.0652378	1161	1728	307	48	0.890567	0.790872	0.960298	0.867389	0	0	0	0	0	0
SR66	IterativeSVD	Unnormalized	NoBC	DESeq2	0.05	1015	0.342857	0.0794671	0.950066	0.920666	0.943827	0.93072	1288	0.0715467	725	1410	43	85	0.943438	0.94401	0.895062	0.918885	1631	0.0873875	804	1361	92	6	0.956695	0.897321	0.992593	0.942556	173	198	158	152	114	158
SR66	IterativeSVD	TRQN	Scanorama	t-test	0.05	1016	0.495686	0.0671455	0.939019	0.979746	0.845679	0.90403	2512	0.0497668	588	1433	20	222	0.893062	0.967105	0.725926	0.829337	446	0.0845241	782	1447	6	28	0.984976	0.992386	0.965432	0.978723	2	0	0	0	0	6
SR75	IterativeSVD	QN	NoBC	DESeq2	0.05	1016	0.476471	0.0672621	0.947268	0.905521	0.953877	0.927772	1132	0.0618835	685	1311	46	63	0.948219	0.937073	0.915775	0.926302	1762	0.0726408	742	1250	107	6	0.946318	0.873969	0.991979	0.929242	152	169	137	131	104	150
SR75	IterativeSVD	TRQN	limma	Wilcox	0.05	1018	0.490019	0.0650302	0.933017	0.87989	0.941176	0.909433	1960	0.0512977	671	1213	144	77	0.895012	0.823313	0.897059	0.858605	950	0.0787627	737	1307	50	11	0.971021	0.936468	0.985294	0.960261	0	0	0	0	0	0
SR90	HalfRowMin	TRQN	Combat-NP	limma-voom	0.05	1019	0.502502	0.0672975	0.934682	0.901476	0.901554	0.901365	1959	0.0578081	472	1060	91	107	0.885549	0.838366	0.815199	0.82662	655	0.0767869	572	1130	21	7	0.983815	0.964587	0.98791	0.976109	0	0	0	0	0	0
SR75	IterativeSVD	QN	Combat-NP	limma-voom	0.05	1020	0.971737	0.0421281	0.843705	0.736582	0.955214	0.821998	578	0.0464599	689	1255	102	59	0.923515	0.871049	0.921123	0.895387	1532	0.0377962	740	868	489	8	0.763895	0.602116	0.989305	0.748609	0	0	0	0	0	0
SR66	HalfRowMin	Median	NoBC	DESeq2	0.05	1021	0.476471	0.0714836	0.941449	0.936693	0.900617	0.91448	1654	0.0600664	655	1427	26	155	0.920018	0.961821	0.808642	0.878605	1280	0.0829009	804	1375	78	6	0.962881	0.911565	0.992593	0.950355	137	163	101	142	85	141
SR66	HalfRowMin	Sum	NoBC	DESeq2	0.05	1022	0.476471	0.0714692	0.941449	0.936693	0.900617	0.91448	1658	0.0600346	655	1427	26	155	0.920018	0.961821	0.808642	0.878605	1279	0.0829038	804	1375	78	6	0.962881	0.911565	0.992593	0.950355	137	163	101	143	85	141
SR90	HalfRowMin	QN	limma	limma-voom	0.05	1023	0.920374	0.0452119	0.848844	0.730146	0.966321	0.821645	411	0.0531062	546	1073	78	33	0.935838	0.875	0.943005	0.907731	1923	0.0373176	573	745	406	6	0.76185	0.585291	0.989637	0.735558	0	0	0	0	0	0
SR90	KNN	TRQN	NoBC	Wilcox	0.05	1024	0.351633	0.0763386	0.947688	0.896219	0.955959	0.924981	1610	0.0694012	535	1052	99	44	0.917341	0.843849	0.924007	0.88211	1209	0.0832759	572	1120	31	7	0.978035	0.94859	0.98791	0.967851	250	143	114	179	153	142
SR75	SoftImpute	QN	Combat-NP	limma-trend	0.05	1025	0.945171	0.0437893	0.842993	0.736467	0.955214	0.821636	599	0.0466905	689	1257	100	59	0.924466	0.873257	0.921123	0.896552	1522	0.0408882	740	863	494	8	0.76152	0.599676	0.989305	0.74672	0	0	0	0	0	0
SR90	IterativeSVD	TRQN	Combat-NP	Wilcox	0.05	1025	0.502078	0.0634381	0.937861	0.891017	0.930915	0.910341	1896	0.053954	506	1033	118	73	0.889595	0.810897	0.873921	0.84123	685	0.0729222	572	1134	17	7	0.986127	0.971138	0.98791	0.979452	0	0	0	0	0	0
SR75	SoftImpute	Median	Combat-NP	t-test	0.05	1027	0.774684	0.0593388	0.894299	0.807034	0.954545	0.868989	814	0.0537198	687	1286	71	61	0.937292	0.906332	0.918449	0.912351	1477	0.0649578	741	1051	306	7	0.851306	0.707736	0.990642	0.825627	0	0	0	0	0	0
SR66	HalfRowMin	Median	limma	t-test	0.05	1028	0.897406	0.0451278	0.861688	0.789195	0.907407	0.829988	861	0.0466404	667	1396	57	143	0.911622	0.921271	0.823457	0.869622	1305	0.0436152	803	1034	419	7	0.811754	0.657119	0.991358	0.790354	0	0	0	0	0	0
SR75	SoftImpute	TRQN	limma	limma-trend	0.05	1029	0.53539	0.0679262	0.923753	0.880718	0.907086	0.893649	2615	0.0480658	619	1219	138	129	0.873159	0.817701	0.82754	0.822591	558	0.0877865	738	1313	44	10	0.974347	0.943734	0.986631	0.964706	0	0	0	0	0	0
SR75	RowMean	Unnormalized	NoBC	DESeq2	0.05	1030	0.342857	0.0735937	0.95772	0.942276	0.939171	0.939705	1313	0.0710482	663	1323	34	85	0.943468	0.95122	0.886364	0.917647	1660	0.0761392	742	1304	53	6	0.971971	0.933333	0.991979	0.961763	134	161	122	126	82	131
SR66	SoftImpute	Median	limma	limma-trend	0.05	1031	0.774684	0.0630949	0.877817	0.789054	0.941975	0.851121	809	0.0562434	723	1370	83	87	0.924878	0.897022	0.892593	0.894802	1422	0.0699464	803	1077	376	7	0.830756	0.681086	0.991358	0.807441	0	0	0	0	0	0
SR75	KNN	Median	Combat-P	t-test	0.05	1032	0.774684	0.0588299	0.89715	0.812395	0.953209	0.871755	752	0.0547207	686	1289	68	62	0.938242	0.909814	0.917112	0.913449	1494	0.0629391	740	1062	295	8	0.856057	0.714976	0.989305	0.830062	0	0	0	0	0	0
SR66	RowMean	Median	Scanorama	DESeq2	0.05	1032	0.71582	0.0613843	0.931286	0.993175	0.81358	0.889349	1793	0.0586399	559	1449	4	251	0.887318	0.992895	0.690123	0.814275	855	0.0641287	759	1448	5	51	0.975254	0.993455	0.937037	0.964422	0	1	0	0	0	0
SR90	Zero	Median	Combat-P	t-test	0.05	1032	0.696434	0.0591038	0.932659	0.885151	0.933506	0.903774	713	0.0632085	508	1131	20	71	0.947399	0.962121	0.877375	0.917796	1923	0.0549991	573	1015	136	6	0.917919	0.808181	0.989637	0.889752	0	0	0	0	0	0
SR75	HalfRowMin	Median	Combat-P	limma-trend	0.05	1035	0.844858	0.0551586	0.874109	0.791143	0.93516	0.846892	636	0.0549833	658	1298	59	90	0.929216	0.917713	0.879679	0.898294	1485	0.055334	741	983	374	7	0.819002	0.664574	0.990642	0.795491	0	0	0	0	0	0
SR90	Zero	QN	Scanorama	edgeR-QLF	0.05	1036	0.721707	0.0448244	0.950289	0.953113	0.899827	0.921918	1047	0.053287	472	1144	7	107	0.934104	0.985386	0.815199	0.89225	1758	0.0363617	570	1102	49	9	0.966474	0.92084	0.984456	0.951586	10	3	3	7	2	3
SR75	SoftImpute	QN	limma	t-test	0.05	1037	0.971737	0.042332	0.840855	0.738002	0.951872	0.820041	666	0.0436714	684	1266	91	64	0.926366	0.882581	0.914439	0.898227	1494	0.0409926	740	850	507	8	0.755344	0.593424	0.989305	0.741855	0	0	0	0	0	0
SR66	RowMean	Median	Combat-NP	limma-trend	0.05	1038	0.857143	0.0511543	0.88776	0.817822	0.911728	0.855561	812	0.0531272	691	1384	69	119	0.916924	0.909211	0.853086	0.880255	1433	0.0491813	786	1157	296	24	0.858595	0.726433	0.97037	0.830867	0	0	0	0	0	0
SR75	SoftImpute	QN	limma	edgeR-QLF	0.05	1038	0.971737	0.0426955	0.840618	0.729868	0.957219	0.819089	622	0.0456802	693	1245	112	55	0.920665	0.86087	0.926471	0.892466	1506	0.0397109	739	862	495	9	0.76057	0.598865	0.987968	0.745711	0	0	0	0	0	0
SR90	KNN	TRQN	NoBC	edgeR-QLF	0.05	1040	0.351633	0.0774073	0.944798	0.892306	0.952504	0.921172	1836	0.0628454	531	1042	109	48	0.909249	0.829688	0.917098	0.871206	1000	0.0919693	572	1124	27	7	0.980347	0.954925	0.98791	0.971138	224	148	120	156	183	158
SR66	HalfRowMin	Median	limma	Wilcox	0.05	1041	0.897406	0.0434731	0.863456	0.782794	0.92716	0.836456	694	0.0477934	699	1391	62	111	0.923553	0.918528	0.862963	0.889879	1526	0.0391527	803	1015	438	7	0.803358	0.647059	0.991358	0.783033	0	0	0	0	0	0
SR75	IterativeSVD	Median	limma	Wilcox	0.05	1042	0.857143	0.049048	0.890024	0.801857	0.953209	0.864696	595	0.0541104	685	1287	70	63	0.936817	0.907285	0.915775	0.91151	1671	0.0439856	741	1034	323	7	0.84323	0.696429	0.990642	0.817881	0	0	0	0	0	0
SR66	RowMedian	Median	Combat-P	limma-trend	0.05	1042	0.857143	0.0512788	0.885771	0.811495	0.917901	0.85444	777	0.0539357	695	1380	73	115	0.916924	0.904948	0.858025	0.880862	1459	0.0486218	792	1142	311	18	0.854618	0.718042	0.977778	0.828019	0	0	0	0	0	0
SR75	HalfRowMin	TRQN	limma	edgeR-QLF	0.05	1044	0.57469	0.0698345	0.917577	0.889817	0.872326	0.87953	2605	0.0526622	569	1255	102	179	0.866508	0.847988	0.760695	0.801973	633	0.0870068	736	1303	54	12	0.968646	0.931646	0.983957	0.957087	41	143	133	46	37	52
SR75	IterativeSVD	QN	Combat-NP	t-test	0.05	1045	0.971737	0.0412306	0.846081	0.741546	0.953877	0.824273	672	0.0436137	687	1262	95	61	0.925891	0.878517	0.918449	0.898039	1452	0.0388474	740	873	484	8	0.766271	0.604575	0.989305	0.750507	0	0	0	0	0	0
SR90	Zero	QN	limma	t-test	0.05	1046	0.945171	0.0429888	0.85	0.739999	0.958549	0.82293	488	0.0482272	537	1089	62	42	0.939884	0.896494	0.927461	0.911715	1812	0.0377505	573	742	409	6	0.760116	0.583503	0.989637	0.734145	0	0	0	0	0	0
SR75	Zero	Median	Combat-NP	DESeq2	0.05	1047	0.857143	0.0482185	0.914485	0.942849	0.812186	0.867832	1819	0.0505169	499	1241	26	216	0.877901	0.950476	0.697902	0.804839	1021	0.04592	693	1309	48	55	0.951069	0.935223	0.926471	0.930826	0	0	0	0	0	0
SR75	KNN	TRQN	Combat-P	edgeR-QLF	0.05	1047	0.486984	0.0663747	0.931591	0.895971	0.913102	0.904449	2380	0.0502485	628	1227	130	120	0.881235	0.828496	0.839572	0.833997	564	0.082501	738	1329	28	10	0.981948	0.963446	0.986631	0.974901	0	11	5	1	0	8
SR75	RowMedian	QN	Scanorama	DESeq2	0.05	1047	0.71582	0.0495226	0.949169	0.99239	0.863636	0.919615	1546	0.0529262	562	1353	4	186	0.909739	0.992933	0.751337	0.855403	908	0.0461191	730	1351	6	18	0.988599	0.991848	0.975936	0.983827	0	0	1	0	0	0
SR75	SoftImpute	Unnormalized	NoBC	t-test	0.05	1050	0.476471	0.0690727	0.939905	0.894968	0.945856	0.917836	1398	0.057929	673	1308	49	75	0.941093	0.932133	0.899733	0.915646	1638	0.0802164	742	1234	123	6	0.938717	0.857803	0.991979	0.920025	131	178	123	122	72	140
SR75	RowMean	TRQN	limma	limma-voom	0.05	1051	0.548223	0.0661999	0.927553	0.901814	0.891043	0.89617	2212	0.0532291	601	1244	113	147	0.876485	0.841737	0.803476	0.822161	620	0.0791706	732	1328	29	16	0.978622	0.961892	0.97861	0.970179	0	0	0	0	0	0
SR75	KNN	TRQN	limma	Wilcox	0.05	1051	0.498451	0.0628271	0.934442	0.884758	0.939171	0.911072	2013	0.0503263	669	1216	141	79	0.895487	0.825926	0.894385	0.858793	954	0.0753279	736	1313	44	12	0.973397	0.94359	0.983957	0.963351	0	0	0	0	0	0
SR75	RowMedian	TRQN	Combat-P	edgeR-LRT	0.05	1053	0.506719	0.068202	0.926366	0.891338	0.901738	0.896476	2255	0.0548276	612	1222	135	136	0.871259	0.819277	0.818182	0.818729	543	0.0815764	737	1329	28	11	0.981473	0.963399	0.985294	0.974223	0	11	5	1	0	8
SR75	IterativeSVD	QN	limma	t-test	0.05	1054	0.971737	0.0418835	0.842518	0.74001	0.949198	0.82054	687	0.0437994	680	1265	92	68	0.92399	0.880829	0.909091	0.894737	1487	0.0399675	740	862	495	8	0.761045	0.59919	0.989305	0.746344	0	0	0	0	0	0
SR66	KNN	Unnormalized	NoBC	limma-trend	0.05	1055	0.476471	0.0730768	0.933495	0.892845	0.92963	0.908694	1411	0.0618189	708	1397	56	102	0.930181	0.926702	0.874074	0.899619	1539	0.0843347	798	1322	131	12	0.93681	0.858988	0.985185	0.917769	135	175	136	124	79	137
SR90	IterativeSVD	Unnormalized	NoBC	Wilcox	0.05	1056	0.359241	0.0721183	0.952312	0.899099	0.968912	0.931723	1160	0.0664482	546	1112	39	33	0.958382	0.933333	0.943005	0.938144	1980	0.0777885	576	1061	90	3	0.946243	0.864865	0.994819	0.925301	114	140	118	104	66	109
SR75	HalfRowMin	TRQN	Scanorama	edgeR-LRT	0.05	1057	0.457868	0.0732728	0.946556	0.986421	0.860963	0.915304	1721	0.0678685	555	1347	10	193	0.903563	0.982301	0.741979	0.845392	905	0.078677	733	1350	7	15	0.989549	0.990541	0.979947	0.985215	20	142	189	35	47	19
SR75	Zero	QN	limma	DESeq2	0.05	1058	0.774684	0.0470828	0.936105	0.932197	0.887701	0.904966	1494	0.049551	586	1328	29	162	0.909264	0.952846	0.783422	0.859868	1257	0.0446147	742	1285	72	6	0.962945	0.911548	0.991979	0.950064	4	1	1	10	6	4
SR90	HalfRowMin	Sum	Scanorama	t-test	0.05	1059	0.696434	0.0572784	0.939884	0.935154	0.889465	0.905944	965	0.0650497	458	1142	9	121	0.924855	0.980728	0.791019	0.875717	1673	0.0495071	572	1080	71	7	0.954913	0.88958	0.98791	0.93617	0	0	0	0	0	0
SR75	SoftImpute	TRQN	Scanorama	limma-trend	0.05	1059	0.473694	0.0710967	0.944181	0.977013	0.861631	0.913087	2197	0.05394	565	1334	23	183	0.902138	0.960884	0.755348	0.845808	644	0.0882535	724	1352	5	24	0.986223	0.993141	0.967914	0.980366	7	0	0	0	0	2
SR90	KNN	Median	Scanorama	Wilcox	0.05	1061	0.857143	0.0297972	0.958671	0.98178	0.894646	0.932908	574	0.0595945	464	1149	2	115	0.93237	0.995708	0.801382	0.888038	2044	0	572	1132	19	7	0.984971	0.967851	0.98791	0.977778	0	0	0	0	0	0
SR90	IterativeSVD	Median	Scanorama	Wilcox	0.05	1062	0.857143	0.0307786	0.957225	0.976408	0.895509	0.930925	542	0.0615572	465	1147	4	114	0.931792	0.991471	0.803109	0.887405	2109	0	572	1128	23	7	0.982659	0.961345	0.98791	0.974446	0	0	0	0	0	0
SR90	IterativeSVD	TRQN	Combat-P	edgeR-LRT	0.05	1063	0.411877	0.0821967	0.937283	0.886566	0.935233	0.91002	1781	0.0692782	511	1030	121	68	0.890751	0.808544	0.882556	0.843931	805	0.0951152	572	1130	21	7	0.983815	0.964587	0.98791	0.976109	0	12	5	1	0	8
SR75	IterativeSVD	TRQN	Scanorama	limma-trend	0.05	1063	0.473694	0.0698621	0.945368	0.976584	0.865642	0.915499	2077	0.0544094	573	1334	23	175	0.905938	0.961409	0.766043	0.852679	745	0.0853147	722	1351	6	26	0.984798	0.991758	0.965241	0.97832	6	0	0	0	0	4
SR66	RowMean	Median	limma	limma-trend	0.05	1065	0.857143	0.0520445	0.882899	0.811679	0.907407	0.849545	841	0.0535278	683	1381	72	127	0.912064	0.904636	0.84321	0.872843	1416	0.0505612	787	1145	308	23	0.853734	0.718721	0.971605	0.826247	0	0	0	0	0	0
SR90	Zero	QN	limma	limma-voom	0.05	1065	0.945171	0.0430391	0.848266	0.734739	0.962003	0.821521	397	0.0519493	541	1083	68	38	0.938728	0.888342	0.93437	0.910774	1983	0.0341289	573	738	413	6	0.757803	0.581136	0.989637	0.732268	0	0	0	0	0	0
SR75	KNN	TRQN	Scanorama	limma-trend	0.05	1065	0.467964	0.0683096	0.948219	0.974418	0.875668	0.920691	2022	0.0545838	585	1329	28	163	0.909264	0.954323	0.782086	0.859662	752	0.0820355	725	1353	4	23	0.987173	0.994513	0.969251	0.98172	7	0	0	0	0	2
SR66	IterativeSVD	TRQN	Combat-P	edgeR-LRT	0.05	1068	0.486984	0.0684633	0.925983	0.882047	0.914815	0.898109	2009	0.0559515	682	1304	149	128	0.877596	0.820698	0.841975	0.8312	798	0.0809751	800	1405	48	10	0.97437	0.943396	0.987654	0.965018	1	11	5	1	0	8
SR66	IterativeSVD	TRQN	limma	DESeq2	0.05	1069	0.490019	0.0645546	0.933495	0.897873	0.917284	0.907349	2125	0.0499422	687	1333	120	123	0.89262	0.851301	0.848148	0.849722	846	0.079167	799	1406	47	11	0.97437	0.944444	0.98642	0.964976	1	28	19	4	0	9
SR75	KNN	Unnormalized	NoBC	limma-trend	0.05	1070	0.359241	0.0769318	0.940618	0.893196	0.949866	0.919082	1318	0.0651607	679	1304	53	69	0.942043	0.927596	0.907754	0.917568	1705	0.0887028	742	1235	122	6	0.939192	0.858796	0.991979	0.920596	126	164	124	118	67	131
SR75	SoftImpute	Sum	Scanorama	limma-trend	0.05	1071	0.711592	0.0603752	0.929691	0.953338	0.848262	0.889956	1640	0.0585201	534	1346	11	214	0.893112	0.979817	0.713904	0.825986	1092	0.0622303	735	1299	58	13	0.966271	0.92686	0.98262	0.953926	0	0	0	0	0	0
SR90	HalfRowMin	TRQN	Combat-NP	limma-trend	0.05	1072	0.502502	0.0669261	0.93237	0.895696	0.901554	0.89855	2130	0.0565642	472	1051	100	107	0.880347	0.825175	0.815199	0.820156	630	0.0772881	572	1131	20	7	0.984393	0.966216	0.98791	0.976943	0	0	0	0	0	0
SR90	IterativeSVD	Sum	NoBC	DESeq2	0.05	1073	0.476471	0.0592828	0.976879	0.954603	0.977547	0.965804	740	0.0854412	556	1128	23	23	0.97341	0.960276	0.960276	0.960276	2381	0.0331243	576	1120	31	3	0.980347	0.948929	0.994819	0.971332	111	140	109	105	74	108
SR75	KNN	QN	Scanorama	limma-trend	0.05	1074	0.803175	0.0445834	0.931829	0.960916	0.846925	0.893071	1724	0.0466427	537	1350	7	211	0.896437	0.987132	0.717914	0.831269	1026	0.0425241	730	1306	51	18	0.967221	0.934699	0.975936	0.954872	0	0	0	0	0	0
SR90	RowMedian	QN	Combat-NP	limma-trend	0.05	1075	0.876317	0.0453747	0.864451	0.748455	0.971503	0.836954	366	0.0561493	552	1080	71	27	0.943353	0.886035	0.953368	0.918469	2062	0.0346001	573	786	365	6	0.785549	0.610874	0.989637	0.755438	0	0	0	0	0	0
SR75	IterativeSVD	Sum	Scanorama	limma-trend	0.05	1076	0.71582	0.0601353	0.929216	0.953246	0.846925	0.889276	1640	0.0582763	534	1346	11	214	0.893112	0.979817	0.713904	0.825986	1108	0.0619944	733	1299	58	15	0.965321	0.926675	0.979947	0.952567	0	0	0	0	0	0
SR66	SoftImpute	Median	NoBC	DESeq2	0.05	1076	0.342857	0.0746601	0.951392	0.924635	0.942593	0.932255	1325	0.0704167	723	1410	43	87	0.942554	0.943864	0.892593	0.917513	1876	0.0789036	804	1369	84	6	0.96023	0.905405	0.992593	0.946996	173	190	138	145	114	148
SR90	RowMedian	Unnormalized	NoBC	Wilcox	0.05	1078	0.359241	0.0700003	0.954335	0.905329	0.967185	0.934261	1164	0.0662554	544	1115	36	35	0.95896	0.937931	0.939551	0.93874	2032	0.0737453	576	1067	84	3	0.949711	0.872727	0.994819	0.929782	108	138	116	96	62	105
SR90	KNN	TRQN	Combat-NP	Wilcox	0.05	1079	0.502078	0.0628034	0.936994	0.890561	0.928325	0.908893	1941	0.0538279	503	1033	118	76	0.887861	0.809984	0.868739	0.838333	718	0.0717788	572	1134	17	7	0.986127	0.971138	0.98791	0.979452	0	0	0	0	0	0
SR66	IterativeSVD	Median	NoBC	DESeq2	0.05	1080	0.254884	0.0794816	0.950066	0.920666	0.943827	0.93072	1360	0.0715833	725	1410	43	85	0.943438	0.94401	0.895062	0.918885	1718	0.0873799	804	1361	92	6	0.956695	0.897321	0.992593	0.942556	173	198	159	152	115	158
SR75	HalfRowMin	TRQN	limma	edgeR-LRT	0.05	1081	0.57469	0.0677454	0.91924	0.887138	0.881684	0.883189	2100	0.0577181	582	1253	104	166	0.871734	0.848397	0.778075	0.811715	875	0.0777726	737	1298	59	11	0.966746	0.925879	0.985294	0.954663	47	164	148	57	44	66
SR66	IterativeSVD	Median	Combat-NP	limma-trend	0.05	1081	0.774684	0.0607887	0.878701	0.78673	0.949383	0.853352	788	0.0553155	735	1367	86	75	0.928856	0.89525	0.907407	0.901288	1533	0.0662618	803	1072	381	7	0.828546	0.678209	0.991358	0.805416	0	0	0	0	0	0
SR75	KNN	Sum	Scanorama	limma-trend	0.05	1081	0.71582	0.0591526	0.932067	0.96512	0.842914	0.892309	1700	0.0572847	529	1350	7	219	0.892637	0.98694	0.707219	0.823988	1016	0.0610205	732	1313	44	16	0.971496	0.943299	0.97861	0.96063	0	0	0	0	0	0
SR66	SoftImpute	TRQN	limma	DESeq2	0.05	1084	0.481523	0.0654512	0.932391	0.898814	0.912346	0.905352	2121	0.0508658	680	1335	118	130	0.890411	0.85213	0.839506	0.845771	843	0.0800366	798	1407	46	12	0.97437	0.945498	0.985185	0.964933	0	27	22	4	0	10
SR75	Zero	TRQN	Scanorama	edgeR-QLF	0.05	1085	0.650014	0.0639539	0.932304	0.964243	0.840241	0.891979	2567	0.0509125	524	1336	21	224	0.88361	0.961468	0.700535	0.810518	526	0.0769953	733	1332	25	15	0.980998	0.967018	0.979947	0.97344	26	142	159	57	46	42
SR75	Zero	Unnormalized	Combat-P	t-test	0.05	1086	0.857143	0.0452309	0.920903	0.924589	0.850936	0.878382	2008	0.0456043	532	1327	30	216	0.883135	0.946619	0.71123	0.812214	946	0.0448575	741	1277	80	7	0.95867	0.902558	0.990642	0.944551	0	0	0	0	0	0
SR66	RowMedian	Median	NoBC	DESeq2	0.05	1087	0.415889	0.0701044	0.949403	0.937586	0.920988	0.92754	1432	0.0660524	692	1416	37	118	0.931507	0.949246	0.854321	0.899285	1624	0.0741565	800	1389	64	10	0.9673	0.925926	0.987654	0.955795	141	175	130	133	96	143
SR90	KNN	Unnormalized	Scanorama	Wilcox	0.05	1087	0.857143	0.0297601	0.957803	0.980143	0.893782	0.931541	583	0.0595202	463	1149	2	116	0.931792	0.995699	0.799655	0.886973	2081	0	572	1130	21	7	0.983815	0.964587	0.98791	0.976109	0	0	0	0	0	0
SR75	RowMedian	Median	NoBC	DESeq2	0.05	1089	0.212389	0.0750616	0.959145	0.940195	0.945856	0.942174	1374	0.0705349	673	1322	35	75	0.947743	0.950565	0.899733	0.924451	1725	0.0795883	742	1301	56	6	0.970546	0.929825	0.991979	0.959897	132	163	125	125	84	133
SR90	HalfRowMin	TRQN	Combat-NP	DESeq2	0.05	1090	0.502502	0.0637105	0.936127	0.898309	0.911917	0.905054	1892	0.0567412	484	1051	100	95	0.887283	0.828767	0.835924	0.83233	759	0.0706797	572	1132	19	7	0.984971	0.967851	0.98791	0.977778	0	4	0	1	0	6
SR66	RowMedian	TRQN	Scanorama	edgeR-LRT	0.05	1091	0.481331	0.0736645	0.926425	0.984832	0.806173	0.885601	1692	0.0598353	601	1436	17	209	0.900133	0.972492	0.741975	0.841737	1105	0.0874937	705	1451	2	105	0.952718	0.997171	0.87037	0.929466	29	110	127	39	15	10
SR90	SoftImpute	TRQN	Combat-P	edgeR-LRT	0.05	1091	0.404148	0.0813924	0.936705	0.885952	0.93437	0.909263	1816	0.0685204	510	1028	123	69	0.889017	0.805687	0.880829	0.841584	801	0.0942644	572	1131	20	7	0.984393	0.966216	0.98791	0.976943	0	12	5	1	0	8
SR90	IterativeSVD	Sum	Scanorama	Wilcox	0.05	1093	0.857143	0.0320807	0.951734	0.963915	0.891192	0.922448	550	0.0641614	460	1142	9	119	0.926012	0.98081	0.794473	0.877863	2249	0	572	1119	32	7	0.977457	0.94702	0.98791	0.967033	0	0	0	0	0	0
SR75	Zero	TRQN	Scanorama	t-test	0.05	1094	0.650014	0.0663954	0.928266	0.967212	0.825535	0.883413	2781	0.0514307	503	1338	19	245	0.874584	0.963602	0.67246	0.792126	405	0.0813602	732	1335	22	16	0.981948	0.970822	0.97861	0.9747	0	0	0	0	7	0
SR66	RowMean	Median	Combat-P	limma-trend	0.05	1095	0.825203	0.052347	0.88776	0.817822	0.911728	0.855561	833	0.0542258	691	1384	69	119	0.916924	0.909211	0.853086	0.880255	1506	0.0504682	786	1157	296	24	0.858595	0.726433	0.97037	0.830867	0	0	0	0	0	0
SR75	SoftImpute	Unnormalized	NoBC	Wilcox	0.05	1095	0.476471	0.067687	0.940618	0.897365	0.945187	0.918688	1362	0.0583428	672	1311	46	76	0.942043	0.935933	0.898396	0.91678	1751	0.0770313	742	1235	122	6	0.939192	0.858796	0.991979	0.920596	137	176	138	123	81	140
SR90	IterativeSVD	TRQN	NoBC	edgeR-QLF	0.05	1095	0.371964	0.0740465	0.943642	0.889139	0.952504	0.919529	1789	0.0629174	531	1042	109	48	0.909249	0.829688	0.917098	0.871206	1141	0.0851756	572	1120	31	7	0.978035	0.94859	0.98791	0.967851	223	151	125	161	185	158
SR90	SoftImpute	Sum	Scanorama	Wilcox	0.05	1098	0.857143	0.0328186	0.951156	0.969909	0.884283	0.920641	546	0.0656371	452	1147	4	127	0.924277	0.991228	0.780656	0.87343	2227	0	572	1120	31	7	0.978035	0.94859	0.98791	0.967851	0	0	0	0	0	0
SR66	KNN	Median	Combat-P	limma-trend	0.05	1099	0.774684	0.0603352	0.881131	0.795611	0.937037	0.853599	811	0.0559099	722	1373	80	88	0.925762	0.900249	0.891358	0.895782	1548	0.0647604	796	1097	356	14	0.8365	0.690972	0.982716	0.811417	0	0	0	0	0	0
SR75	IterativeSVD	TRQN	limma	limma-trend	0.05	1099	0.490019	0.0676188	0.926366	0.882862	0.913102	0.897697	2576	0.0485244	628	1221	136	120	0.878385	0.82199	0.839572	0.830688	680	0.0867132	738	1313	44	10	0.974347	0.943734	0.986631	0.964706	0	0	0	0	0	0
SR66	IterativeSVD	Median	Combat-P	limma-trend	0.05	1101	0.774684	0.0605051	0.878259	0.786121	0.948765	0.852739	774	0.055971	734	1366	87	76	0.927972	0.894032	0.906173	0.900061	1576	0.0650391	803	1072	381	7	0.828546	0.678209	0.991358	0.805416	0	0	0	0	0	0
SR66	KNN	QN	NoBC	DESeq2	0.05	1102	0.476471	0.0664489	0.943438	0.910705	0.935802	0.921589	1315	0.0622845	716	1402	51	94	0.935926	0.933507	0.883951	0.908053	1783	0.0706134	800	1352	101	10	0.95095	0.887902	0.987654	0.935126	156	174	134	132	106	148
SR66	SoftImpute	Median	Combat-NP	limma-trend	0.05	1103	0.73995	0.0627425	0.880468	0.792161	0.944444	0.854262	819	0.0568657	727	1372	81	83	0.92753	0.899752	0.897531	0.89864	1536	0.0686192	803	1083	370	7	0.833407	0.684569	0.991358	0.809884	0	0	0	0	0	0
SR90	HalfRowMin	TRQN	Combat-NP	t-test	0.05	1104	0.502502	0.0652545	0.933815	0.90009	0.900691	0.900302	2270	0.0540455	471	1055	96	108	0.882081	0.830688	0.813472	0.82199	623	0.0764635	572	1133	18	7	0.985549	0.969492	0.98791	0.978614	0	0	0	0	0	0
SR66	RowMean	Unnormalized	Scanorama	DESeq2	0.05	1105	0.71582	0.0595428	0.931286	0.99382	0.812963	0.889223	1871	0.0575349	558	1449	4	252	0.886876	0.992883	0.688889	0.813411	901	0.0615508	759	1449	4	51	0.975696	0.994758	0.937037	0.965035	0	0	0	0	0	0
SR75	RowMedian	TRQN	Scanorama	Wilcox	0.05	1106	0.512372	0.0643379	0.935392	0.979359	0.834893	0.900492	1566	0.0581088	575	1335	22	173	0.907363	0.963149	0.768717	0.855019	1273	0.070567	674	1354	3	74	0.96342	0.995569	0.90107	0.945965	8	11	8	15	0	1
SR66	RowMedian	Median	limma	limma-trend	0.05	1107	0.857143	0.049703	0.883783	0.807857	0.917901	0.852261	801	0.053665	694	1377	76	116	0.915157	0.901299	0.85679	0.878481	1551	0.045741	793	1136	317	17	0.852408	0.714414	0.979012	0.826042	0	0	0	0	0	0
SR75	SoftImpute	QN	NoBC	DESeq2	0.05	1108	0.476471	0.0643509	0.947981	0.906716	0.953877	0.928587	1018	0.0646115	685	1308	49	63	0.946793	0.933243	0.915775	0.924426	2006	0.0640903	742	1256	101	6	0.949169	0.88019	0.991979	0.932747	150	164	133	125	102	143
SR90	RowMean	Unnormalized	NoBC	Wilcox	0.05	1108	0.359241	0.0695295	0.953757	0.904467	0.966321	0.933398	1188	0.0662029	543	1114	37	36	0.957803	0.936207	0.937824	0.937015	2057	0.0728562	576	1067	84	3	0.949711	0.872727	0.994819	0.929782	107	138	117	95	62	104
SR75	HalfRowMin	TRQN	limma	Wilcox	0.05	1110	0.57469	0.0616045	0.925891	0.870197	0.929144	0.898615	1847	0.0508691	652	1227	130	96	0.892637	0.83376	0.871658	0.852288	1134	0.0723398	738	1281	76	10	0.959145	0.906634	0.986631	0.944942	0	0	0	0	0	0
SR90	SoftImpute	Unnormalized	Scanorama	Wilcox	0.05	1111	0.857143	0.0296847	0.956647	0.976647	0.893782	0.929871	589	0.0593694	463	1148	3	116	0.931214	0.993562	0.799655	0.886124	2131	0	572	1127	24	7	0.982081	0.959732	0.98791	0.973617	0	0	0	0	0	0
SR90	IterativeSVD	TRQN	Combat-P	limma-voom	0.05	1112	0.411877	0.0753865	0.940462	0.898937	0.927461	0.912936	2005	0.0608339	502	1047	104	77	0.895376	0.828383	0.867012	0.847257	802	0.0899391	572	1133	18	7	0.985549	0.969492	0.98791	0.978614	0	0	0	0	0	0
SR90	SoftImpute	TRQN	Combat-P	limma-voom	0.05	1113	0.404148	0.075373	0.941329	0.900189	0.928325	0.914021	1987	0.0607387	503	1051	100	76	0.898266	0.834163	0.868739	0.8511	833	0.0900073	572	1131	20	7	0.984393	0.966216	0.98791	0.976943	0	0	0	0	0	0
NoSR	HalfRowMin	Median	limma	DESeq2	0.05	1114	0.857143	0.0549268	0.883477	0.87553	0.808106	0.830397	2909	0.0415142	792	1948	87	417	0.844636	0.901024	0.655087	0.758621	724	0.0683394	1162	1830	205	47	0.922318	0.850037	0.961125	0.902174	0	3	1	1	0	1
SR75	KNN	TRQN	Scanorama	t-test	0.05	1114	0.467964	0.0683365	0.946081	0.977152	0.866979	0.916537	2329	0.0516839	573	1333	24	175	0.905463	0.959799	0.766043	0.852045	701	0.0849891	724	1353	4	24	0.986698	0.994505	0.967914	0.98103	7	0	0	0	0	2
SR90	RowMean	QN	Scanorama	edgeR-LRT	0.05	1114	0.857143	0.0294668	0.957225	0.980645	0.891192	0.930542	605	0.0589335	462	1148	3	117	0.930636	0.993548	0.797927	0.885057	2085	0	570	1132	19	9	0.983815	0.967742	0.984456	0.976027	0	0	2	0	1	0
SR75	KNN	TRQN	Combat-P	limma-voom	0.05	1117	0.486984	0.0671385	0.928979	0.902481	0.894385	0.898128	2579	0.050881	600	1244	113	148	0.87601	0.841515	0.802139	0.821355	538	0.0833961	738	1329	28	10	0.981948	0.963446	0.986631	0.974901	0	0	0	0	0	0
SR90	IterativeSVD	TRQN	NoBC	limma-voom	0.05	1118	0.371964	0.0775131	0.938728	0.885717	0.938687	0.911412	1828	0.0639896	515	1046	105	64	0.902312	0.830645	0.889465	0.859049	1134	0.0910367	572	1115	36	7	0.975145	0.940789	0.98791	0.963774	236	138	104	158	175	139
SR90	Zero	QN	Combat-P	limma-voom	0.05	1119	0.945171	0.0412786	0.850867	0.738089	0.964594	0.82475	442	0.0490923	544	1086	65	35	0.942197	0.893268	0.939551	0.915825	1990	0.0334649	573	741	410	6	0.759538	0.582909	0.989637	0.733675	0	0	0	0	0	0
SR66	IterativeSVD	TRQN	Combat-P	edgeR-QLF	0.05	1120	0.486984	0.0669211	0.926646	0.885964	0.911111	0.898289	2609	0.0480759	676	1312	141	134	0.87848	0.827417	0.834568	0.830977	684	0.0857664	800	1406	47	10	0.974812	0.94451	0.987654	0.9656	1	11	5	1	0	8
SR75	SoftImpute	QN	Combat-NP	limma-voom	0.05	1121	0.945171	0.042629	0.840855	0.733371	0.953877	0.81919	638	0.0464338	687	1253	104	61	0.921615	0.868521	0.918449	0.892788	1668	0.0388242	740	860	497	8	0.760095	0.598222	0.989305	0.745592	0	0	0	0	0	0
SR75	KNN	QN	limma	limma-trend	0.05	1121	0.920374	0.0435507	0.842755	0.737815	0.951872	0.820989	664	0.0462545	686	1260	97	62	0.924466	0.876117	0.917112	0.896146	1644	0.0408468	738	864	493	10	0.761045	0.599513	0.986631	0.745831	0	0	0	0	0	0
SR75	Zero	TRQN	limma	Wilcox	0.05	1123	0.58111	0.0608422	0.926128	0.870227	0.929813	0.8989	1848	0.0504499	653	1231	126	95	0.895012	0.838254	0.872995	0.855272	1163	0.0712344	738	1277	80	10	0.957245	0.9022	0.986631	0.942529	0	0	0	0	0	0
SR90	SoftImpute	Unnormalized	Scanorama	edgeR-LRT	0.05	1124	0.857143	0.0320484	0.951156	0.973224	0.879965	0.92006	588	0.0640969	448	1145	6	131	0.920809	0.986784	0.773748	0.867377	2148	0	571	1127	24	8	0.981503	0.959664	0.986183	0.972743	0	4	3	0	0	0
SR75	Zero	Sum	Combat-NP	DESeq2	0.05	1125	0.857143	0.0472085	0.912756	0.946355	0.803046	0.86351	2082	0.0477005	497	1272	24	230	0.874444	0.953935	0.683631	0.796474	1013	0.0467166	690	1312	45	58	0.951069	0.938776	0.92246	0.930546	0	0	0	0	0	0
SR75	KNN	TRQN	Scanorama	DESeq2	0.05	1126	0.467964	0.0652836	0.951306	0.977839	0.881684	0.925706	1991	0.0543927	594	1333	24	154	0.915439	0.961165	0.794118	0.869693	895	0.0761746	725	1353	4	23	0.987173	0.994513	0.969251	0.98172	20	14	10	16	0	11
SR90	IterativeSVD	TRQN	Combat-P	edgeR-QLF	0.05	1127	0.411877	0.0757357	0.93815	0.889658	0.933506	0.910878	2052	0.0601414	509	1034	117	70	0.891908	0.813099	0.879102	0.844813	813	0.0913301	572	1131	20	7	0.984393	0.966216	0.98791	0.976943	0	11	5	1	0	8
SR75	IterativeSVD	TRQN	Scanorama	t-test	0.05	1127	0.473694	0.0691451	0.943705	0.979379	0.858289	0.912048	2334	0.0523287	562	1337	20	186	0.902138	0.965636	0.751337	0.845113	704	0.0859615	722	1352	5	26	0.985273	0.993122	0.965241	0.978983	6	0	0	0	0	4
SR66	KNN	Median	limma	limma-trend	0.05	1129	0.774684	0.060343	0.878259	0.791422	0.935802	0.850434	857	0.0551515	720	1370	83	90	0.923553	0.896638	0.888889	0.892746	1535	0.0655345	796	1089	364	14	0.832965	0.686207	0.982716	0.808122	0	0	0	0	0	0
SR75	SoftImpute	QN	Combat-NP	edgeR-QLF	0.05	1130	0.945171	0.0424261	0.840855	0.728646	0.958556	0.81922	662	0.0458989	695	1241	116	53	0.919715	0.856967	0.929144	0.891597	1617	0.0389533	739	865	492	9	0.761995	0.600325	0.987968	0.746842	0	0	0	0	0	0
SR90	IterativeSVD	Unnormalized	Scanorama	Wilcox	0.05	1131	0.857143	0.0293962	0.956069	0.974779	0.893782	0.929033	606	0.0587925	463	1147	4	116	0.930636	0.991435	0.799655	0.885277	2144	0	572	1126	25	7	0.981503	0.958124	0.98791	0.972789	0	0	0	0	0	0
SR75	Zero	Median	Scanorama	DESeq2	0.05	1132	0.857143	0.0480219	0.91711	0.988808	0.778114	0.856829	2064	0.0532236	397	1216	3	284	0.848947	0.9925	0.582966	0.734505	455	0.0428202	728	1346	11	20	0.985273	0.985115	0.973262	0.979153	17	107	138	9	6	1
SR75	RowMean	QN	Scanorama	DESeq2	0.05	1133	0.71582	0.0484663	0.946318	0.992319	0.855615	0.914928	1605	0.0523124	556	1353	4	192	0.906888	0.992857	0.743316	0.850153	1007	0.0446201	724	1351	6	24	0.985748	0.991781	0.967914	0.979702	0	0	0	0	0	0
SR90	SoftImpute	TRQN	Combat-P	edgeR-QLF	0.05	1134	0.404148	0.075149	0.939017	0.891778	0.933506	0.911998	2101	0.058878	509	1036	115	70	0.893064	0.815705	0.879102	0.846218	803	0.0914201	572	1132	19	7	0.984971	0.967851	0.98791	0.977778	0	11	5	1	0	8
SR90	Zero	Unnormalized	NoBC	t-test	0.05	1135	0.476471	0.0630536	0.953468	0.921637	0.943005	0.930825	1001	0.0674986	517	1120	31	62	0.946243	0.943431	0.892919	0.91748	2066	0.0586086	575	1087	64	4	0.960694	0.899844	0.993092	0.944171	76	103	57	78	35	87
SR75	RowMedian	QN	Combat-NP	limma-trend	0.05	1136	0.971737	0.0385883	0.852732	0.753903	0.939171	0.826664	627	0.0462402	669	1267	90	79	0.919715	0.881423	0.894385	0.887857	1650	0.0309363	736	918	439	12	0.785748	0.626383	0.983957	0.765471	0	0	0	0	0	0
SR90	HalfRowMin	TRQN	Combat-NP	Wilcox	0.05	1137	0.502502	0.0625303	0.93526	0.890165	0.920553	0.905098	1878	0.0549668	494	1043	108	85	0.888439	0.820598	0.853195	0.836579	848	0.0700937	572	1127	24	7	0.982081	0.959732	0.98791	0.973617	0	0	0	0	0	0
SR90	Zero	TRQN	Combat-P	edgeR-LRT	0.05	1138	0.414616	0.0766878	0.937861	0.894417	0.924007	0.908958	1861	0.0656364	498	1046	105	81	0.892486	0.825871	0.860104	0.84264	890	0.0877393	572	1129	22	7	0.983237	0.962963	0.98791	0.975277	0	13	5	1	0	9
SR90	KNN	Median	Scanorama	edgeR-LRT	0.05	1138	0.857143	0.0325669	0.95	0.972693	0.877375	0.917888	577	0.0651337	444	1146	5	135	0.919075	0.988864	0.766839	0.863813	2161	0	572	1125	26	7	0.980925	0.956522	0.98791	0.971963	0	5	4	0	0	0
SR75	HalfRowMin	TRQN	limma	limma-voom	0.05	1140	0.57469	0.067489	0.916152	0.88519	0.873663	0.878004	2767	0.0508125	571	1251	106	177	0.865558	0.843427	0.763369	0.801404	733	0.0841655	736	1299	58	12	0.966746	0.926952	0.983957	0.954604	0	0	0	0	0	0
SR75	Zero	Sum	Scanorama	DESeq2	0.05	1141	0.857143	0.0510475	0.909936	0.98738	0.759202	0.840982	2229	0.0533406	388	1269	3	322	0.836024	0.992327	0.546479	0.704814	353	0.0487544	727	1344	13	21	0.983848	0.982432	0.971925	0.977151	16	114	157	13	5	1
SR66	IterativeSVD	Median	limma	limma-trend	0.05	1142	0.761116	0.0604843	0.875829	0.783823	0.945679	0.849765	854	0.054824	729	1365	88	81	0.92532	0.892289	0.9	0.896128	1566	0.0661445	803	1067	386	7	0.826337	0.675357	0.991358	0.803402	0	0	0	0	0	0
SR75	SoftImpute	QN	Combat-NP	t-test	0.05	1143	0.945171	0.041466	0.842993	0.738862	0.951872	0.821297	738	0.0435182	684	1262	95	64	0.924466	0.878049	0.914439	0.895874	1595	0.0394139	740	863	494	8	0.76152	0.599676	0.989305	0.74672	0	0	0	0	0	0
SR75	IterativeSVD	TRQN	Scanorama	DESeq2	0.05	1143	0.473694	0.0657526	0.948694	0.979909	0.872326	0.920795	2063	0.0541395	580	1337	20	168	0.910689	0.966667	0.775401	0.860534	868	0.0773657	725	1352	5	23	0.986698	0.993151	0.969251	0.981055	17	25	8	16	0	12
SR66	KNN	TRQN	limma	DESeq2	0.05	1145	0.506749	0.0627665	0.930844	0.903772	0.901235	0.902342	2163	0.0503462	669	1337	116	141	0.886434	0.852229	0.825926	0.838871	873	0.0751867	791	1416	37	19	0.975254	0.955314	0.976543	0.965812	0	27	20	4	0	7
SR75	KNN	TRQN	limma	limma-trend	0.05	1146	0.498451	0.0666196	0.924703	0.885978	0.903075	0.894385	2818	0.0474742	614	1222	135	134	0.872209	0.81976	0.820856	0.820307	596	0.0857649	737	1320	37	11	0.977197	0.952196	0.985294	0.968463	0	0	0	0	0	0
SR75	SoftImpute	TRQN	limma	t-test	0.05	1147	0.53539	0.0647659	0.923753	0.885171	0.900401	0.892575	2869	0.0459688	609	1226	131	139	0.871734	0.822973	0.814171	0.818548	613	0.083563	738	1316	41	10	0.975772	0.947368	0.986631	0.966601	0	0	0	0	0	0
SR75	RowMean	Median	NoBC	DESeq2	0.05	1148	0.212389	0.072994	0.95772	0.942276	0.939171	0.939705	1444	0.0698621	663	1323	34	85	0.943468	0.95122	0.886364	0.917647	1804	0.0761259	742	1304	53	6	0.971971	0.933333	0.991979	0.961763	134	161	122	126	82	131
SR90	SoftImpute	TRQN	NoBC	Wilcox	0.05	1149	0.3119	0.0768225	0.946821	0.894416	0.955095	0.923658	1714	0.0702205	534	1053	98	45	0.917341	0.844937	0.92228	0.881916	1410	0.0834245	572	1117	34	7	0.976301	0.943894	0.98791	0.965401	251	148	114	184	157	143
SR90	SoftImpute	TRQN	Combat-NP	limma-voom	0.05	1150	0.462375	0.0717781	0.938728	0.904296	0.912781	0.908495	2031	0.0595757	485	1058	93	94	0.891908	0.8391	0.837651	0.838375	805	0.0839804	572	1133	18	7	0.985549	0.969492	0.98791	0.978614	0	0	0	0	0	0
SR90	KNN	QN	Scanorama	edgeR-LRT	0.05	1151	0.857143	0.0292634	0.954335	0.976537	0.886874	0.92578	648	0.0585269	457	1148	3	122	0.927746	0.993478	0.789292	0.879692	2165	0	570	1127	24	9	0.980925	0.959596	0.984456	0.971867	0	0	1	0	1	0
SR90	RowMedian	QN	Combat-NP	t-test	0.05	1152	0.876317	0.0437777	0.864451	0.750332	0.968912	0.836749	497	0.05125	549	1083	68	30	0.943353	0.889789	0.948187	0.91806	1999	0.0363054	573	786	365	6	0.785549	0.610874	0.989637	0.755438	0	0	0	0	0	0
SR75	SoftImpute	QN	Combat-P	limma-trend	0.05	1153	0.890029	0.0447886	0.84228	0.736376	0.953877	0.820833	682	0.0475244	687	1258	99	61	0.92399	0.874046	0.918449	0.895698	1699	0.0420527	740	861	496	8	0.76057	0.598706	0.989305	0.745968	0	0	0	0	0	0
SR66	RowMedian	Median	Combat-NP	t-test	0.05	1154	0.857143	0.0472201	0.887539	0.816792	0.916049	0.856203	915	0.0501619	692	1387	66	118	0.918692	0.912929	0.854321	0.882653	1580	0.0442783	792	1146	307	18	0.856385	0.720655	0.977778	0.829754	0	0	0	0	0	0
SR75	SoftImpute	TRQN	Combat-NP	edgeR-QLF	0.05	1155	0.514286	0.0646273	0.924941	0.885142	0.905749	0.895317	2678	0.0492682	617	1214	143	131	0.869834	0.811842	0.824866	0.818302	609	0.0799863	738	1325	32	10	0.980048	0.958442	0.986631	0.972332	1	7	3	1	2	8
SR75	RowMedian	QN	Combat-NP	limma-voom	0.05	1155	0.971737	0.0382097	0.852019	0.752292	0.93984	0.826046	655	0.045491	670	1265	92	78	0.91924	0.879265	0.895722	0.887417	1658	0.0309285	736	916	441	12	0.784798	0.625319	0.983957	0.764675	0	0	0	0	0	0
SR66	SoftImpute	QN	limma	limma-trend	0.05	1157	0.920374	0.0446783	0.835616	0.733954	0.938272	0.812203	826	0.0452028	719	1344	109	91	0.911622	0.868357	0.887654	0.8779	1461	0.0441539	801	918	535	9	0.759611	0.599551	0.988889	0.746505	0	0	0	0	0	0
SR90	HalfRowMin	Median	Scanorama	t-test	0.05	1157	0.696434	0.0512256	0.94422	0.942283	0.893782	0.91248	1113	0.0598661	463	1142	9	116	0.927746	0.980932	0.799655	0.881066	1875	0.0425852	572	1090	61	7	0.960694	0.903633	0.98791	0.943894	0	0	0	0	0	0
SR90	KNN	TRQN	NoBC	limma-trend	0.05	1157	0.351633	0.0762065	0.940173	0.8957	0.929188	0.912133	1920	0.0631493	504	1057	94	75	0.902312	0.842809	0.870466	0.856415	1101	0.0892638	572	1120	31	7	0.978035	0.94859	0.98791	0.967851	202	139	94	138	159	140
SR90	HalfRowMin	Unnormalized	Scanorama	t-test	0.05	1160	0.696434	0.0511938	0.944509	0.942998	0.893782	0.91287	1049	0.0612743	463	1142	9	116	0.927746	0.980932	0.799655	0.881066	1941	0.0411132	572	1091	60	7	0.961272	0.905063	0.98791	0.944674	0	0	0	0	0	0
SR66	SoftImpute	Unnormalized	NoBC	t-test	0.05	1161	0.476471	0.0694999	0.933274	0.892198	0.930864	0.908432	1622	0.0554132	704	1400	53	106	0.929739	0.929987	0.869136	0.898532	1550	0.0835865	804	1316	137	6	0.93681	0.85441	0.992593	0.918332	145	203	134	131	85	153
SR90	SoftImpute	Sum	Scanorama	limma-voom	0.05	1162	0.857143	0.0461621	0.913873	0.901324	0.849741	0.863572	1308	0.0550989	413	1134	17	166	0.89422	0.960465	0.713299	0.818632	1554	0.0372253	571	1044	107	8	0.933526	0.842183	0.986183	0.908512	0	0	0	0	0	0
SR66	HalfRowMin	TRQN	limma	edgeR-LRT	0.05	1162	0.556233	0.0700734	0.908308	0.879311	0.857407	0.865723	2754	0.0537738	593	1344	109	217	0.855943	0.844729	0.732099	0.784392	798	0.086373	796	1378	75	14	0.960672	0.913892	0.982716	0.947055	62	184	166	78	54	89
SR75	HalfRowMin	Median	Combat-NP	limma-trend	0.05	1164	0.777197	0.0528868	0.875297	0.792059	0.935829	0.848032	771	0.0526183	659	1297	60	89	0.929216	0.916551	0.881016	0.898432	1642	0.0531553	741	988	369	7	0.821378	0.667568	0.990642	0.797632	0	0	0	0	0	0
SR66	RowMean	Median	NoBC	DESeq2	0.05	1165	0.415889	0.0687224	0.94631	0.935834	0.914198	0.922839	1478	0.0663196	683	1418	35	127	0.928414	0.951253	0.84321	0.893979	1804	0.0711253	798	1384	69	12	0.964207	0.920415	0.985185	0.951699	142	172	124	136	90	142
NoSR	SoftImpute	Unnormalized	Combat-NP	t-test	0.05	1166	0.857143	0.0488983	0.88471	0.832592	0.874276	0.848222	2223	0.0390694	953	1898	137	256	0.878853	0.874312	0.788255	0.829056	1060	0.0587272	1161	1728	307	48	0.890567	0.790872	0.960298	0.867389	0	0	0	0	0	0
SR90	Zero	QN	Scanorama	limma-trend	0.05	1166	0.721707	0.0441746	0.94422	0.941771	0.895509	0.913052	1304	0.050352	467	1145	6	112	0.931792	0.987315	0.806563	0.887833	1852	0.0379973	570	1085	66	9	0.956647	0.896226	0.984456	0.938272	0	0	0	0	0	0
SR75	Zero	TRQN	limma	edgeR-QLF	0.05	1168	0.58111	0.0659563	0.918052	0.897474	0.863636	0.878287	2826	0.0511529	554	1262	95	194	0.862708	0.853621	0.740642	0.793128	656	0.0807597	738	1311	46	10	0.973397	0.941327	0.986631	0.963446	57	132	124	54	63	73
SR90	KNN	Unnormalized	Scanorama	edgeR-LRT	0.05	1169	0.857143	0.0325834	0.948266	0.974155	0.870466	0.914505	591	0.0651667	438	1146	5	141	0.915607	0.988713	0.756477	0.857143	2165	0	570	1127	24	9	0.980925	0.959596	0.984456	0.971867	0	5	3	0	0	0
SR75	SoftImpute	TRQN	Combat-NP	limma-voom	0.05	1170	0.514286	0.0650935	0.926128	0.906095	0.879679	0.891891	2805	0.0502347	578	1255	102	170	0.870784	0.85	0.772727	0.809524	564	0.0799523	738	1328	29	10	0.981473	0.96219	0.986631	0.974257	0	0	0	0	0	0
SR90	Zero	QN	Scanorama	t-test	0.05	1171	0.721707	0.0441866	0.943642	0.943477	0.892055	0.911738	1478	0.048261	463	1146	5	116	0.930058	0.989316	0.799655	0.884432	1717	0.0401123	570	1086	65	9	0.957225	0.897638	0.984456	0.939044	0	0	0	0	0	0
SR66	Zero	Median	Combat-NP	DESeq2	0.05	1172	0.857143	0.0461861	0.911479	0.947205	0.799905	0.86161	2113	0.0486958	498	1279	25	241	0.869799	0.952199	0.673884	0.789223	1066	0.0436763	750	1407	46	60	0.95316	0.942211	0.925926	0.933998	9	5	1	6	3	3
SR66	RowMedian	TRQN	Scanorama	edgeR-QLF	0.05	1173	0.481331	0.0703462	0.926646	0.98639	0.805556	0.885786	1757	0.0573331	600	1438	15	210	0.900574	0.97561	0.740741	0.842105	1189	0.0833592	705	1451	2	105	0.952718	0.997171	0.87037	0.929466	29	113	126	39	15	12
SR75	RowMedian	QN	Combat-P	limma-trend	0.05	1173	0.945171	0.0391902	0.853444	0.754828	0.93984	0.827526	684	0.0457205	670	1268	89	78	0.920665	0.88274	0.895722	0.889184	1676	0.0326599	736	919	438	12	0.786223	0.626917	0.983957	0.765869	0	0	0	0	0	0
SR66	RowMean	Median	Combat-NP	t-test	0.05	1175	0.857143	0.0474274	0.885992	0.81898	0.904938	0.852451	999	0.050031	680	1387	66	130	0.913389	0.911528	0.839506	0.874036	1552	0.0448238	786	1157	296	24	0.858595	0.726433	0.97037	0.830867	0	0	0	0	0	0
SR75	HalfRowMin	Median	Combat-P	t-test	0.05	1176	0.844858	0.0494832	0.877435	0.799629	0.93115	0.849669	755	0.0518189	652	1306	51	96	0.930166	0.927454	0.871658	0.898691	1703	0.0471476	741	995	362	7	0.824703	0.671804	0.990642	0.800648	0	0	0	0	0	0
SR90	HalfRowMin	QN	Scanorama	edgeR-QLF	0.05	1176	0.71582	0.0453237	0.95	0.954735	0.896373	0.920969	1271	0.0536771	468	1142	9	111	0.930636	0.981132	0.80829	0.886364	1881	0.0369702	570	1107	44	9	0.969364	0.928339	0.984456	0.955574	4	3	2	2	1	0
SR75	HalfRowMin	TRQN	Scanorama	Wilcox	0.05	1178	0.457868	0.0673954	0.947981	0.973377	0.877005	0.920367	1963	0.0567625	586	1337	20	162	0.913539	0.966997	0.783422	0.865583	1060	0.0780283	726	1342	15	22	0.982423	0.979757	0.970588	0.975151	5	20	23	7	3	2
SR66	RowMedian	Median	Combat-P	t-test	0.05	1179	0.857143	0.0468259	0.886655	0.8163	0.914815	0.855121	958	0.0495442	690	1388	65	120	0.91825	0.913907	0.851852	0.881789	1598	0.0441076	792	1143	310	18	0.85506	0.718693	0.977778	0.828452	0	0	0	0	0	0
SR75	RowMean	QN	Combat-P	limma-trend	0.05	1179	0.945171	0.0396198	0.852732	0.755483	0.935829	0.826	679	0.046591	664	1269	88	84	0.91829	0.882979	0.887701	0.885333	1669	0.0326486	736	921	436	12	0.787173	0.627986	0.983957	0.766667	0	0	0	0	0	0
SR66	IterativeSVD	QN	NoBC	DESeq2	0.05	1181	0.476471	0.0651298	0.939682	0.899184	0.940741	0.917477	1360	0.060586	720	1402	51	90	0.937693	0.933852	0.888889	0.910816	1938	0.0696736	804	1327	126	6	0.94167	0.864516	0.992593	0.924138	175	191	152	148	123	164
SR90	RowMean	TRQN	NoBC	Wilcox	0.05	1181	0.318487	0.0743804	0.948266	0.89744	0.955959	0.925665	1699	0.0697509	535	1055	96	44	0.919075	0.847861	0.924007	0.884298	1497	0.0790099	572	1119	32	7	0.977457	0.94702	0.98791	0.967033	243	143	114	180	149	142
SR90	HalfRowMin	QN	Scanorama	limma-trend	0.05	1183	0.71582	0.0460469	0.948266	0.949523	0.897237	0.918709	1327	0.0524767	469	1142	9	110	0.931214	0.981172	0.810017	0.887417	1855	0.0396171	570	1100	51	9	0.965318	0.917874	0.984456	0.95	0	0	0	0	0	0
SR66	HalfRowMin	TRQN	Scanorama	Wilcox	0.05	1184	0.457868	0.0668889	0.947636	0.96103	0.888889	0.921563	1981	0.0560968	646	1420	33	164	0.912947	0.951399	0.797531	0.867696	1059	0.0776809	794	1429	24	16	0.982324	0.97066	0.980247	0.97543	7	27	57	18	14	6
SR75	IterativeSVD	Median	Scanorama	limma-trend	0.05	1185	0.71582	0.0536629	0.935154	0.960658	0.855615	0.898651	1627	0.0543705	545	1346	11	203	0.898337	0.980216	0.72861	0.83589	1181	0.0529553	735	1311	46	13	0.971971	0.941101	0.98262	0.961413	0	0	0	0	0	0
SR90	SoftImpute	TRQN	Combat-NP	edgeR-QLF	0.05	1185	0.462375	0.0715819	0.934682	0.887036	0.925734	0.905773	2294	0.0585929	500	1027	124	79	0.882659	0.801282	0.863558	0.831255	766	0.0845709	572	1135	16	7	0.986705	0.972789	0.98791	0.980291	1	9	3	1	1	8
SR75	RowMedian	TRQN	limma	Wilcox	0.05	1187	0.52379	0.058276	0.933254	0.890179	0.927139	0.908267	1999	0.0505066	652	1223	134	96	0.890736	0.829517	0.871658	0.850065	1052	0.0660454	735	1319	38	13	0.975772	0.950841	0.98262	0.966469	0	0	0	0	0	0
SR90	RowMedian	QN	Scanorama	edgeR-LRT	0.05	1187	0.844858	0.0290339	0.955202	0.974168	0.892055	0.927756	642	0.0580677	463	1148	3	116	0.931214	0.993562	0.799655	0.886124	2241	0	570	1124	27	9	0.979191	0.954774	0.984456	0.969388	1	1	0	0	1	0
SR75	IterativeSVD	TRQN	Combat-P	edgeR-LRT	0.05	1189	0.476471	0.0723945	0.927316	0.884194	0.915107	0.899384	2202	0.0591555	631	1216	141	117	0.877435	0.817358	0.843583	0.830263	883	0.0856334	738	1319	38	10	0.977197	0.951031	0.986631	0.968504	1	11	5	1	0	8
SR90	SoftImpute	TRQN	Combat-NP	edgeR-LRT	0.05	1190	0.462375	0.0721975	0.933237	0.881795	0.929188	0.904541	1964	0.0680358	504	1019	132	75	0.880347	0.792453	0.870466	0.82963	988	0.0763592	572	1134	17	7	0.986127	0.971138	0.98791	0.979452	1	10	4	1	1	8
SR66	IterativeSVD	TRQN	limma	Wilcox	0.05	1191	0.490019	0.062133	0.929076	0.877178	0.932716	0.904091	2261	0.047841	712	1300	153	98	0.889085	0.823121	0.879012	0.850149	1040	0.0764251	799	1394	59	11	0.969068	0.931235	0.98642	0.958034	0	0	0	0	0	0
SR90	KNN	TRQN	NoBC	t-test	0.05	1192	0.351633	0.07601	0.939595	0.900157	0.920553	0.910155	2080	0.0595802	494	1065	86	85	0.901156	0.851724	0.853195	0.852459	1049	0.0924397	572	1120	31	7	0.978035	0.94859	0.98791	0.967851	198	135	93	136	151	139
SR75	KNN	QN	limma	limma-voom	0.05	1193	0.920374	0.0423581	0.84133	0.734631	0.95254	0.819514	693	0.0460018	687	1255	102	61	0.922565	0.870722	0.918449	0.893949	1789	0.0387144	738	862	495	10	0.760095	0.59854	0.986631	0.745078	0	0	0	0	0	0
SR66	SoftImpute	QN	Scanorama	edgeR-QLF	0.05	1193	0.709047	0.0518984	0.938577	0.972793	0.854321	0.903673	1856	0.0506606	589	1445	8	221	0.898807	0.9866	0.72716	0.837242	1011	0.0531361	795	1419	34	15	0.978347	0.958987	0.981481	0.970104	0	1	0	0	0	0
SR75	Zero	QN	Combat-P	DESeq2	0.05	1193	0.774684	0.0446415	0.934679	0.935035	0.880348	0.901872	1629	0.04725	575	1330	27	173	0.904988	0.95515	0.768717	0.851852	1343	0.042033	742	1288	69	6	0.964371	0.91492	0.991979	0.951892	0	0	0	0	0	0
SR90	Zero	Unnormalized	NoBC	limma-trend	0.05	1193	0.476471	0.0610046	0.953179	0.920142	0.944732	0.930695	920	0.0707405	519	1123	28	60	0.949133	0.948812	0.896373	0.921847	2252	0.0512688	575	1081	70	4	0.957225	0.891473	0.993092	0.939542	76	103	59	78	34	88
NoSR	SoftImpute	Unnormalized	Combat-P	t-test	0.05	1197	0.857143	0.0479024	0.885481	0.835109	0.873863	0.849028	2230	0.0384461	951	1905	130	258	0.880395	0.879741	0.7866	0.830568	1101	0.0573587	1162	1727	308	47	0.890567	0.790476	0.961125	0.867488	0	0	0	0	0	0
SR75	RowMedian	QN	Combat-NP	t-test	0.05	1198	0.971737	0.0371295	0.852969	0.756525	0.936497	0.826661	767	0.04306	665	1272	85	83	0.92019	0.886667	0.889037	0.88785	1637	0.0311989	736	918	439	12	0.785748	0.626383	0.983957	0.765471	0	0	0	0	0	0
SR90	Zero	QN	Scanorama	limma-voom	0.05	1198	0.721707	0.0436851	0.943931	0.940041	0.896373	0.912773	1157	0.0522216	468	1144	7	111	0.931792	0.985263	0.80829	0.888046	1971	0.0351485	570	1084	67	9	0.956069	0.894819	0.984456	0.9375	0	0	0	0	0	0
SR75	SoftImpute	Median	Scanorama	limma-trend	0.05	1200	0.71582	0.0525967	0.935867	0.962182	0.856283	0.899626	1677	0.0535331	545	1347	10	203	0.898812	0.981982	0.72861	0.836531	1175	0.0516602	736	1312	45	12	0.972922	0.942382	0.983957	0.962721	0	0	0	0	0	0
SR90	RowMedian	TRQN	Combat-NP	edgeR-LRT	0.05	1200	0.462382	0.0725655	0.932081	0.883589	0.92228	0.902264	2064	0.067389	496	1020	131	83	0.876301	0.791069	0.856649	0.822554	903	0.077742	572	1137	14	7	0.987861	0.976109	0.98791	0.981974	1	10	4	1	1	8
SR66	RowMedian	Median	limma	t-test	0.05	1202	0.857143	0.0464681	0.88555	0.813672	0.916667	0.854347	992	0.0485785	692	1387	66	118	0.918692	0.912929	0.854321	0.882653	1600	0.0443578	793	1136	317	17	0.852408	0.714414	0.979012	0.826042	0	0	0	0	0	0
SR75	RowMedian	QN	Combat-P	limma-voom	0.05	1203	0.945171	0.038873	0.852257	0.752451	0.940508	0.826367	686	0.0459471	670	1265	92	78	0.91924	0.879265	0.895722	0.887417	1721	0.0317989	737	916	441	11	0.785273	0.625637	0.985294	0.765317	0	0	0	0	0	0
SR66	KNN	Median	Combat-NP	Wilcox	0.05	1204	0.857143	0.0463925	0.881794	0.797036	0.937037	0.854363	749	0.0517554	722	1375	78	88	0.926646	0.9025	0.891358	0.896894	1884	0.0410296	796	1098	355	14	0.836942	0.691573	0.982716	0.811831	0	0	0	0	0	0
SR66	SoftImpute	TRQN	Combat-P	edgeR-LRT	0.05	1205	0.470379	0.0746387	0.924437	0.880529	0.911728	0.895825	2367	0.0571971	678	1303	150	132	0.875387	0.818841	0.837037	0.827839	918	0.0920802	799	1404	49	11	0.973487	0.942217	0.98642	0.963812	0	11	6	1	1	8
SR66	SoftImpute	QN	NoBC	DESeq2	0.05	1205	0.476471	0.0640023	0.941008	0.901299	0.941358	0.919112	1333	0.061417	721	1400	53	89	0.937251	0.931525	0.890123	0.910354	1987	0.0665876	804	1334	119	6	0.944764	0.871073	0.992593	0.927871	172	179	142	139	121	156
SR75	SoftImpute	TRQN	Scanorama	t-test	0.05	1207	0.473694	0.0678673	0.942518	0.979991	0.854278	0.909562	2454	0.051777	554	1338	19	194	0.898812	0.966841	0.740642	0.838759	731	0.0839576	724	1352	5	24	0.986223	0.993141	0.967914	0.980366	7	0	0	0	0	2
SR66	IterativeSVD	TRQN	limma	limma-trend	0.05	1208	0.490019	0.0661711	0.922006	0.881469	0.901235	0.891031	2936	0.046117	660	1312	141	150	0.87141	0.82397	0.814815	0.819367	736	0.0862252	800	1401	52	10	0.972603	0.938967	0.987654	0.962696	0	0	0	0	0	0
SR66	SoftImpute	QN	limma	edgeR-QLF	0.05	1208	0.920374	0.0427105	0.838931	0.731151	0.95	0.81683	836	0.0441866	738	1332	121	72	0.914715	0.859139	0.911111	0.884362	1540	0.0412344	801	926	527	9	0.763146	0.603163	0.988889	0.749298	1	0	0	0	0	0
SR66	SoftImpute	Median	Combat-P	t-test	0.05	1210	0.774684	0.0572141	0.879585	0.794291	0.940741	0.853145	938	0.0521004	721	1379	74	89	0.927972	0.906918	0.890123	0.898442	1630	0.0623278	803	1078	375	7	0.831198	0.681664	0.991358	0.807847	0	0	0	0	0	0
SR75	RowMedian	QN	limma	limma-trend	0.05	1211	0.945171	0.0393193	0.849644	0.750603	0.937834	0.8236	710	0.045725	666	1266	91	82	0.917815	0.879789	0.890374	0.88505	1690	0.0329136	737	908	449	11	0.781473	0.621417	0.985294	0.762151	0	0	0	0	0	0
SR90	HalfRowMin	QN	Scanorama	t-test	0.05	1211	0.71582	0.045506	0.947688	0.949483	0.895509	0.917654	1564	0.0493128	467	1142	9	112	0.930058	0.981092	0.806563	0.885308	1708	0.0416991	570	1100	51	9	0.965318	0.917874	0.984456	0.95	0	0	0	0	0	0
SR66	Zero	TRQN	limma	edgeR-LRT	0.05	1213	0.556249	0.0679454	0.91118	0.891849	0.849383	0.867506	2913	0.0520779	577	1347	106	233	0.850199	0.844802	0.712346	0.77294	649	0.083813	799	1401	52	11	0.972161	0.938895	0.98642	0.962071	84	168	164	96	93	117
SR75	KNN	Median	Scanorama	limma-trend	0.05	1213	0.71582	0.0525607	0.936342	0.970171	0.849599	0.899277	1793	0.0528213	538	1350	7	210	0.896912	0.987156	0.719251	0.832173	1089	0.0523001	733	1321	36	15	0.975772	0.953186	0.979947	0.966381	0	0	0	0	0	0
SR66	SoftImpute	TRQN	limma	Wilcox	0.05	1215	0.481523	0.0626613	0.928193	0.877022	0.92963	0.902559	2295	0.0480657	708	1304	149	102	0.889085	0.826138	0.874074	0.84943	1096	0.0772569	798	1391	62	12	0.9673	0.927907	0.985185	0.955689	0	0	0	0	0	0
SR66	Zero	Unnormalized	limma	limma-trend	0.05	1216	0.857143	0.0454095	0.906982	0.901446	0.840741	0.859478	2297	0.0449177	560	1417	36	250	0.873619	0.939597	0.691358	0.796586	1111	0.0459012	802	1326	127	8	0.940345	0.863294	0.990123	0.922369	0	0	0	0	0	0
SR66	KNN	TRQN	Scanorama	DESeq2	0.05	1217	0.501471	0.0633118	0.934379	0.980931	0.831481	0.897186	2303	0.0521701	588	1433	20	222	0.893062	0.967105	0.725926	0.829337	931	0.0744535	759	1449	4	51	0.975696	0.994758	0.937037	0.965035	13	13	6	12	0	10
SR75	IterativeSVD	Unnormalized	Scanorama	limma-trend	0.05	1218	0.71582	0.0531449	0.934679	0.961795	0.852941	0.89749	1702	0.0544749	541	1346	11	207	0.896437	0.980072	0.723262	0.832308	1178	0.0518149	735	1313	44	13	0.972922	0.943517	0.98262	0.962672	0	0	0	0	0	0
SR90	RowMedian	TRQN	NoBC	Wilcox	0.05	1219	0.229709	0.0748677	0.947688	0.896648	0.955095	0.924839	1742	0.0697854	534	1054	97	45	0.917919	0.846276	0.92228	0.882645	1504	0.07995	572	1119	32	7	0.977457	0.94702	0.98791	0.967033	242	146	114	180	151	142
SR66	SoftImpute	Sum	Scanorama	limma-trend	0.05	1220	0.71582	0.0590802	0.923332	0.953166	0.831481	0.878772	2121	0.0557574	553	1441	12	257	0.881131	0.978761	0.682716	0.804364	1083	0.062403	794	1391	62	16	0.965532	0.92757	0.980247	0.953181	0	0	0	0	0	0
SR75	KNN	QN	limma	t-test	0.05	1221	0.920374	0.04127	0.843468	0.741466	0.949198	0.8216	769	0.0435891	682	1267	90	66	0.925891	0.88342	0.911765	0.897368	1751	0.0389508	738	864	493	10	0.761045	0.599513	0.986631	0.745831	0	0	0	0	0	0
SR90	KNN	Unnormalized	NoBC	DESeq2	0.05	1222	0.359241	0.0608437	0.979191	0.961044	0.977547	0.969108	883	0.0860369	556	1131	20	23	0.975145	0.965278	0.960276	0.962771	2471	0.0356505	576	1125	26	3	0.983237	0.956811	0.994819	0.975445	107	137	105	99	71	106
SR66	Zero	Sum	Combat-NP	DESeq2	0.05	1223	0.857143	0.0457582	0.907877	0.9477	0.789649	0.855194	2261	0.0477758	499	1304	25	259	0.86392	0.95229	0.658311	0.778471	1075	0.0437405	746	1408	45	64	0.951834	0.94311	0.920988	0.931918	7	5	3	7	4	4
SR90	IterativeSVD	Sum	Scanorama	edgeR-LRT	0.05	1223	0.857143	0.0347636	0.941329	0.947781	0.876511	0.905482	559	0.0695273	443	1138	13	136	0.913873	0.971491	0.765112	0.856039	2485	0	572	1104	47	7	0.968786	0.924071	0.98791	0.954925	0	7	3	0	0	0
SR75	RowMedian	QN	Combat-NP	edgeR-QLF	0.05	1225	0.971737	0.0360019	0.852969	0.746189	0.948529	0.827567	741	0.0434418	684	1249	108	64	0.91829	0.863636	0.914439	0.888312	1739	0.028562	735	923	434	13	0.787648	0.628743	0.98262	0.766823	0	0	0	0	0	0
SR90	HalfRowMin	Median	NoBC	limma-trend	0.05	1226	0.476471	0.0787942	0.910983	0.82615	0.967185	0.884675	820	0.0770255	546	1120	31	33	0.963006	0.946274	0.943005	0.944637	2132	0.080563	574	912	239	5	0.85896	0.706027	0.991364	0.824713	103	141	64	119	39	141
SR66	SoftImpute	Median	limma	t-test	0.05	1227	0.774684	0.0566533	0.879585	0.795036	0.939506	0.852941	969	0.0518982	719	1380	73	91	0.92753	0.907828	0.887654	0.897628	1649	0.0614085	803	1079	374	7	0.831639	0.682243	0.991358	0.808254	0	0	0	0	0	0
SR66	RowMedian	TRQN	limma	edgeR-QLF	0.05	1228	0.481523	0.0645633	0.926646	0.898137	0.895679	0.896865	2548	0.0501882	664	1321	132	146	0.877154	0.834171	0.819753	0.826899	835	0.0789384	787	1422	31	23	0.976138	0.962103	0.971605	0.96683	28	64	60	29	11	21
SR90	RowMedian	TRQN	Combat-NP	limma-voom	0.05	1228	0.462382	0.0685234	0.939306	0.906049	0.912781	0.909392	2058	0.0593282	485	1057	94	94	0.891329	0.837651	0.837651	0.837651	915	0.0777187	572	1136	15	7	0.987283	0.974446	0.98791	0.981132	0	0	0	0	0	0
SR66	IterativeSVD	TRQN	Combat-P	limma-voom	0.05	1230	0.486984	0.0658459	0.923774	0.895334	0.887654	0.890823	2901	0.0481447	638	1334	119	172	0.87141	0.842801	0.787654	0.814295	686	0.083547	800	1409	44	10	0.976138	0.947867	0.987654	0.967352	0	0	0	0	0	0
SR75	Zero	TRQN	Scanorama	DESeq2	0.05	1231	0.650014	0.0610848	0.929216	0.964112	0.830882	0.885805	2852	0.0498554	510	1335	22	238	0.876485	0.958647	0.681818	0.796875	609	0.0723142	733	1334	23	15	0.981948	0.969577	0.979947	0.974734	5	20	35	21	9	9
SR66	RowMedian	Unnormalized	NoBC	DESeq2	0.05	1232	0.342857	0.0703823	0.949183	0.936324	0.921605	0.927314	1558	0.0665609	693	1414	39	117	0.931065	0.946721	0.855556	0.898833	1859	0.0742036	800	1389	64	10	0.9673	0.925926	0.987654	0.955795	141	175	130	133	96	144
SR75	KNN	Unnormalized	Scanorama	limma-trend	0.05	1233	0.71582	0.0523688	0.935867	0.972232	0.846257	0.898196	1842	0.0530838	535	1351	6	213	0.895962	0.988909	0.715241	0.830101	1113	0.0516538	731	1323	34	17	0.975772	0.955556	0.977273	0.966292	0	0	0	0	0	0
SR66	Zero	Unnormalized	Combat-P	limma-trend	0.05	1234	0.857143	0.0441214	0.912726	0.916259	0.838272	0.865754	2460	0.0437316	555	1419	34	255	0.872293	0.942275	0.685185	0.793424	1022	0.0445111	803	1354	99	7	0.95316	0.890244	0.991358	0.938084	1	2	0	2	0	2
SR75	HalfRowMin	Median	Combat-P	Wilcox	0.05	1235	0.844858	0.0466447	0.87886	0.791206	0.950535	0.854673	680	0.0517134	681	1297	60	67	0.939667	0.919028	0.910428	0.914708	1967	0.0415759	741	981	376	7	0.818052	0.663384	0.990642	0.794638	0	0	0	0	0	0
SR90	RowMean	TRQN	Combat-NP	edgeR-LRT	0.05	1235	0.453201	0.0733724	0.932081	0.884523	0.920553	0.901969	2158	0.067227	494	1022	129	85	0.876301	0.792937	0.853195	0.821963	911	0.0795178	572	1137	14	7	0.987861	0.976109	0.98791	0.981974	1	10	4	1	1	8
NoSR	HalfRowMin	TRQN	Scanorama	edgeR-QLF	0.05	1237	0.866478	0.0505313	0.877774	0.913684	0.740695	0.803628	3239	0.0370099	652	1969	66	557	0.807953	0.908078	0.539289	0.6767	376	0.0640528	1139	1935	100	70	0.947596	0.91929	0.942101	0.930556	42	190	201	67	45	28
SR75	RowMean	QN	Combat-P	limma-voom	0.05	1237	0.945171	0.0383839	0.852019	0.753649	0.935829	0.825166	724	0.045355	665	1266	91	83	0.91734	0.87963	0.889037	0.884309	1728	0.0314127	735	921	436	13	0.786698	0.627669	0.98262	0.766024	0	0	0	0	0	0
SR75	IterativeSVD	Unnormalized	NoBC	limma-trend	0.05	1237	0.342857	0.0747114	0.93753	0.887115	0.949198	0.915286	1444	0.0652213	678	1303	54	70	0.941093	0.92623	0.906417	0.916216	2006	0.0842014	742	1224	133	6	0.933967	0.848	0.991979	0.914356	142	184	140	130	79	141
SR75	RowMean	QN	limma	limma-trend	0.05	1240	0.945171	0.0393358	0.848456	0.750408	0.933155	0.821496	716	0.0461269	661	1266	91	87	0.915439	0.878989	0.88369	0.881333	1710	0.0325447	735	910	447	13	0.781473	0.621827	0.98262	0.761658	0	0	0	0	0	0
SR66	SoftImpute	QN	Scanorama	limma-voom	0.05	1240	0.709047	0.0513359	0.93703	0.969389	0.853086	0.901365	1952	0.0502829	587	1443	10	223	0.897039	0.98325	0.724691	0.834399	1046	0.0523888	795	1416	37	15	0.977022	0.955529	0.981481	0.968331	0	0	0	0	0	0
SR75	KNN	TRQN	Combat-P	limma-trend	0.05	1242	0.486984	0.0649026	0.924941	0.893804	0.89238	0.892842	2902	0.0485209	597	1234	123	151	0.869834	0.829167	0.798128	0.813351	647	0.0812843	738	1325	32	10	0.980048	0.958442	0.986631	0.972332	0	0	0	0	0	0
SR90	IterativeSVD	TRQN	Combat-P	limma-trend	0.05	1242	0.411877	0.0718948	0.93815	0.894963	0.92487	0.909631	2193	0.0580362	499	1043	108	80	0.891329	0.822076	0.861831	0.841484	888	0.0857533	572	1132	19	7	0.984971	0.967851	0.98791	0.977778	0	0	0	0	0	0
SR90	SoftImpute	TRQN	Combat-P	limma-trend	0.05	1244	0.404148	0.0725302	0.937861	0.895214	0.923143	0.908945	2259	0.0568103	497	1045	106	82	0.891329	0.824212	0.858377	0.840948	862	0.0882502	572	1131	20	7	0.984393	0.966216	0.98791	0.976943	0	0	0	0	0	0
SR90	Zero	TRQN	Combat-P	edgeR-QLF	0.05	1245	0.414616	0.0711058	0.939017	0.898518	0.92228	0.91024	2114	0.059028	496	1050	101	83	0.893642	0.830821	0.856649	0.843537	958	0.0831837	572	1131	20	7	0.984393	0.966216	0.98791	0.976943	0	12	5	1	0	9
SR90	SoftImpute	QN	Combat-P	limma-trend	0.05	1246	0.857143	0.0493927	0.859538	0.741786	0.97323	0.832903	458	0.0570218	554	1078	73	25	0.943353	0.883573	0.956822	0.91874	2179	0.0417636	573	769	382	6	0.775723	0.6	0.989637	0.747066	0	0	0	0	0	0
SR75	KNN	QN	limma	edgeR-QLF	0.05	1247	0.920374	0.040586	0.844893	0.733703	0.957888	0.822651	747	0.0444718	696	1244	113	52	0.921615	0.860321	0.930481	0.894027	1728	0.0367002	737	880	477	11	0.768171	0.607084	0.985294	0.751274	0	0	0	0	0	0
SR66	KNN	TRQN	limma	Wilcox	0.05	1248	0.506749	0.0598523	0.928193	0.884443	0.919753	0.90175	2377	0.0466336	699	1307	146	111	0.886434	0.827219	0.862963	0.844713	1057	0.073071	791	1404	49	19	0.969951	0.941667	0.976543	0.958788	0	0	0	0	0	0
SR90	Zero	Median	Combat-P	Wilcox	0.05	1249	0.696434	0.050397	0.934104	0.876727	0.953368	0.908778	620	0.0641569	530	1133	18	49	0.961272	0.967153	0.915371	0.94055	2540	0.0366371	574	995	156	5	0.906936	0.786301	0.991364	0.877005	1	0	0	0	0	1
SR75	HalfRowMin	Median	Combat-NP	Wilcox	0.05	1250	0.777197	0.0484934	0.878622	0.791478	0.947193	0.853514	714	0.0527735	676	1295	62	72	0.936342	0.915989	0.903743	0.909825	1927	0.0442132	741	987	370	7	0.820903	0.666967	0.990642	0.797203	0	0	0	0	0	0
SR66	IterativeSVD	QN	limma	limma-trend	0.05	1251	0.897406	0.0439793	0.838931	0.736983	0.940741	0.815633	852	0.0451662	724	1345	108	86	0.914273	0.870192	0.893827	0.881851	1555	0.0427923	800	928	525	10	0.763588	0.603774	0.987654	0.749415	0	0	0	0	0	0
SR75	RowMean	TRQN	limma	Wilcox	0.05	1252	0.548223	0.0565995	0.930879	0.889309	0.920455	0.904606	1988	0.0503938	646	1224	133	102	0.888361	0.829268	0.863636	0.846103	1161	0.0628052	731	1318	39	17	0.973397	0.949351	0.977273	0.963109	0	0	0	0	0	0
SR75	RowMedian	TRQN	limma	DESeq2	0.05	1253	0.52379	0.058276	0.932304	0.906282	0.90107	0.903513	2199	0.0502785	615	1249	108	133	0.885511	0.850622	0.822193	0.836166	943	0.0662735	733	1328	29	15	0.979097	0.961942	0.979947	0.970861	0	27	20	4	0	10
SR75	RowMean	QN	limma	edgeR-QLF	0.05	1253	0.945171	0.0375819	0.852494	0.746858	0.947193	0.827112	699	0.0452979	682	1252	105	66	0.918765	0.866582	0.911765	0.888599	1808	0.0298659	735	920	437	13	0.786223	0.627133	0.98262	0.765625	0	0	0	0	0	0
SR90	Zero	Median	Combat-P	limma-trend	0.05	1255	0.696434	0.0522591	0.93237	0.882651	0.936097	0.903788	721	0.06184	511	1130	21	68	0.948555	0.960526	0.882556	0.919892	2258	0.0426782	573	1012	139	6	0.916185	0.804775	0.989637	0.887684	0	0	0	0	0	0
SR90	IterativeSVD	TRQN	Combat-P	Wilcox	0.05	1256	0.411877	0.0673781	0.944798	0.898734	0.943869	0.920538	2076	0.0563676	521	1044	107	58	0.904624	0.829618	0.899827	0.863297	1077	0.0783887	572	1132	19	7	0.984971	0.967851	0.98791	0.977778	0	0	0	0	0	0
SR66	KNN	TRQN	Scanorama	t-test	0.05	1257	0.501471	0.0654287	0.929076	0.981031	0.816049	0.886872	2939	0.0494311	562	1434	19	248	0.882015	0.967298	0.693827	0.808052	753	0.0814263	760	1449	4	50	0.976138	0.994764	0.938272	0.965693	3	0	0	0	0	1
SR75	KNN	QN	Scanorama	t-test	0.05	1258	0.803175	0.0408577	0.931829	0.961814	0.846257	0.89294	2068	0.0423842	536	1351	6	212	0.896437	0.98893	0.716578	0.831008	1162	0.0393311	730	1306	51	18	0.967221	0.934699	0.975936	0.954872	0	0	0	0	0	0
SR66	RowMean	TRQN	Combat-P	edgeR-LRT	0.05	1259	0.549817	0.0645132	0.91582	0.889532	0.87037	0.879602	2665	0.053219	627	1316	137	183	0.858595	0.820681	0.774074	0.796696	841	0.0758074	783	1419	34	27	0.973045	0.958384	0.966667	0.962508	2	11	6	1	1	8
SR66	Zero	Unnormalized	Scanorama	DESeq2	0.05	1259	0.857143	0.0463329	0.912437	0.98759	0.769958	0.84936	2215	0.0523844	402	1240	3	310	0.839898	0.992593	0.564607	0.719785	570	0.0402815	790	1439	14	20	0.984976	0.982587	0.975309	0.978934	19	92	151	22	10	2
SR90	Zero	TRQN	NoBC	Wilcox	0.05	1259	0.324051	0.0759121	0.940173	0.876274	0.956822	0.914754	1728	0.0694117	536	1048	103	43	0.915607	0.838811	0.925734	0.880131	1747	0.0824124	572	1097	54	7	0.96474	0.913738	0.98791	0.949378	242	149	107	173	159	147
SR75	HalfRowMin	TRQN	limma	DESeq2	0.05	1262	0.57469	0.063151	0.919002	0.899423	0.864973	0.879674	2894	0.0490894	557	1269	88	191	0.867458	0.863566	0.744652	0.799713	820	0.0772125	737	1306	51	11	0.970546	0.935279	0.985294	0.959635	6	67	53	12	4	14
SR66	Zero	Unnormalized	Combat-P	t-test	0.05	1263	0.857143	0.0438388	0.912947	0.921559	0.832099	0.864576	2603	0.043175	546	1420	33	264	0.868758	0.943005	0.674074	0.786177	980	0.0445026	802	1364	89	8	0.957137	0.900112	0.990123	0.942975	1	2	0	2	0	2
SR66	RowMean	Median	limma	t-test	0.05	1263	0.857143	0.0465259	0.882457	0.815513	0.901235	0.848207	1103	0.0489596	675	1388	65	135	0.911622	0.912162	0.833333	0.870968	1626	0.0440923	785	1146	307	25	0.853292	0.718864	0.969136	0.825447	0	0	0	0	0	0
SR75	RowMedian	QN	Combat-P	t-test	0.05	1265	0.945171	0.0373955	0.853207	0.757309	0.935829	0.826785	790	0.0435241	664	1273	84	84	0.92019	0.887701	0.887701	0.887701	1737	0.0312669	736	919	438	12	0.786223	0.626917	0.983957	0.765869	0	0	0	0	0	0
SR66	Zero	Unnormalized	limma	t-test	0.05	1266	0.857143	0.0445498	0.907866	0.907841	0.834568	0.859047	2467	0.0441309	551	1418	35	259	0.870084	0.940273	0.680247	0.789398	1054	0.0449687	801	1339	114	9	0.945647	0.87541	0.988889	0.928696	0	0	0	0	0	0
SR75	RowMedian	QN	limma	limma-voom	0.05	1267	0.945171	0.0390127	0.847268	0.746766	0.936497	0.820804	765	0.044995	664	1261	96	84	0.914489	0.873684	0.887701	0.880637	1692	0.0330304	737	905	452	11	0.780048	0.619849	0.985294	0.760971	0	0	0	0	0	0
SR90	RowMean	TRQN	Combat-NP	limma-voom	0.05	1267	0.453201	0.069378	0.939306	0.906634	0.911917	0.909251	2139	0.0592591	484	1058	93	95	0.891329	0.838821	0.835924	0.83737	921	0.0794968	572	1136	15	7	0.987283	0.974446	0.98791	0.981132	0	0	0	0	0	0
SR75	KNN	TRQN	Combat-P	Wilcox	0.05	1269	0.486984	0.0591238	0.933017	0.898334	0.914439	0.906301	2481	0.0464195	632	1234	123	116	0.886461	0.837086	0.84492	0.840985	879	0.071828	736	1326	31	12	0.979572	0.959583	0.983957	0.971617	0	0	0	0	0	0
SR90	Zero	TRQN	NoBC	edgeR-LRT	0.05	1269	0.324051	0.0754244	0.94104	0.887222	0.944732	0.915036	1825	0.0678302	522	1048	103	57	0.907514	0.8352	0.901554	0.86711	1471	0.0830186	572	1114	37	7	0.974566	0.939245	0.98791	0.962963	215	138	116	149	167	154
SR75	SoftImpute	TRQN	Scanorama	DESeq2	0.05	1271	0.473694	0.0632763	0.946793	0.980496	0.86631	0.917367	2161	0.0533351	572	1338	19	176	0.907363	0.967851	0.764706	0.854369	988	0.0732176	724	1352	5	24	0.986223	0.993141	0.967914	0.980366	21	13	6	17	0	10
SR75	KNN	Unnormalized	NoBC	t-test	0.05	1272	0.359241	0.0695362	0.940143	0.895032	0.945856	0.918047	1638	0.0572088	673	1305	52	75	0.939667	0.928276	0.899733	0.913781	1889	0.0818636	742	1238	119	6	0.940618	0.861789	0.991979	0.922312	124	162	119	116	65	129
SR66	RowMean	Median	Combat-P	t-test	0.05	1273	0.825203	0.0477161	0.886213	0.819524	0.904938	0.852785	1084	0.0502927	681	1388	65	129	0.914273	0.912869	0.840741	0.875321	1670	0.0451395	785	1157	296	25	0.858153	0.726179	0.969136	0.830249	0	0	0	0	0	0
SR66	SoftImpute	QN	limma	limma-voom	0.05	1274	0.920374	0.0425805	0.834733	0.732902	0.937654	0.811244	897	0.043704	718	1343	110	92	0.910738	0.86715	0.88642	0.876679	1602	0.041457	801	916	537	9	0.758727	0.598655	0.988889	0.74581	0	0	0	0	0	0
SR90	RowMedian	TRQN	NoBC	edgeR-QLF	0.05	1274	0.229709	0.0752777	0.943642	0.891256	0.949914	0.919422	2054	0.0624403	528	1041	110	51	0.906936	0.827586	0.911917	0.867707	1210	0.0881152	572	1124	27	7	0.980347	0.954925	0.98791	0.971138	224	145	119	155	179	160
SR75	SoftImpute	Median	Scanorama	edgeR-QLF	0.05	1276	0.71582	0.0523277	0.934442	0.965628	0.84893	0.89626	1938	0.0520159	534	1349	8	214	0.894537	0.98524	0.713904	0.827907	1130	0.0526395	736	1315	42	12	0.974347	0.946015	0.983957	0.964613	0	6	4	0	0	0
SR75	RowMedian	QN	Combat-P	edgeR-QLF	0.05	1276	0.945171	0.0366886	0.853919	0.748664	0.948529	0.828814	703	0.0447989	684	1254	103	64	0.920665	0.869123	0.914439	0.891205	1874	0.0285783	735	922	435	13	0.787173	0.628205	0.98262	0.766423	0	0	0	0	0	0
NoSR	HalfRowMin	Unnormalized	limma	limma-trend	0.05	1278	0.897406	0.0454847	0.865598	0.866303	0.771712	0.801441	2887	0.0369404	733	1966	69	476	0.831998	0.913965	0.606286	0.728991	729	0.0540291	1133	1784	251	76	0.899199	0.818642	0.937138	0.873891	0	0	0	0	0	0
SR66	HalfRowMin	Median	Combat-P	limma-trend	0.05	1279	0.795257	0.0518905	0.863456	0.785876	0.916049	0.833314	1023	0.0511131	681	1389	64	129	0.914715	0.914094	0.840741	0.875884	1663	0.052668	803	1035	418	7	0.812196	0.657658	0.991358	0.790743	0	0	0	0	0	0
SR75	SoftImpute	QN	Combat-P	limma-voom	0.05	1280	0.890029	0.0429465	0.841093	0.73423	0.953877	0.819583	715	0.0467653	687	1255	102	61	0.922565	0.870722	0.918449	0.893949	1891	0.0391277	740	859	498	8	0.75962	0.597738	0.989305	0.745217	0	0	0	0	0	0
SR75	SoftImpute	TRQN	Combat-P	edgeR-LRT	0.05	1280	0.425192	0.0735437	0.928741	0.886305	0.917112	0.901445	2296	0.059125	634	1217	140	114	0.879335	0.819121	0.847594	0.833114	959	0.0879624	738	1321	36	10	0.978147	0.953488	0.986631	0.969777	0	11	5	1	0	8
SR75	SoftImpute	Unnormalized	Scanorama	limma-trend	0.05	1282	0.709047	0.05241	0.934442	0.964396	0.850267	0.896761	1792	0.0534158	538	1349	8	210	0.896437	0.985348	0.719251	0.83153	1212	0.0514041	734	1313	44	14	0.972447	0.943445	0.981283	0.961992	0	0	0	0	0	0
SR90	SoftImpute	TRQN	Combat-NP	limma-trend	0.05	1283	0.462375	0.0696511	0.93526	0.89589	0.912781	0.904256	2411	0.0570376	485	1045	106	94	0.884393	0.820643	0.837651	0.82906	823	0.0822646	572	1134	17	7	0.986127	0.971138	0.98791	0.979452	0	0	0	0	0	0
SR66	SoftImpute	TRQN	limma	limma-trend	0.05	1284	0.481523	0.0668075	0.918692	0.878558	0.893827	0.885793	3075	0.0464943	649	1312	141	161	0.866549	0.821519	0.801235	0.81125	784	0.0871207	799	1398	55	11	0.970835	0.935597	0.98642	0.960337	0	0	0	0	0	0
SR66	IterativeSVD	TRQN	Combat-P	DESeq2	0.05	1284	0.486984	0.0621885	0.928635	0.900315	0.897531	0.898511	2572	0.0495433	654	1336	117	156	0.879364	0.848249	0.807407	0.827324	846	0.0748337	800	1413	40	10	0.977905	0.952381	0.987654	0.969697	0	5	0	1	0	6
SR75	HalfRowMin	QN	Combat-P	limma-trend	0.05	1284	0.971737	0.0398424	0.830404	0.733909	0.934492	0.807833	733	0.0443605	658	1272	85	90	0.916865	0.885599	0.879679	0.882629	1824	0.0353244	740	826	531	8	0.743943	0.582219	0.989305	0.733036	0	0	0	0	0	0
SR75	RowMedian	QN	limma	edgeR-QLF	0.05	1287	0.945171	0.0371684	0.851306	0.744881	0.948529	0.826353	725	0.0444048	684	1251	106	64	0.91924	0.865823	0.914439	0.889467	1832	0.0299319	735	914	443	13	0.783373	0.623939	0.98262	0.76324	0	0	0	0	0	0
SR90	SoftImpute	TRQN	Combat-NP	DESeq2	0.05	1288	0.462375	0.0675488	0.93815	0.898742	0.919689	0.909072	2044	0.0599501	493	1045	106	86	0.889017	0.823038	0.851468	0.837012	978	0.0751475	572	1136	15	7	0.987283	0.974446	0.98791	0.981132	0	4	0	1	0	6
SR90	HalfRowMin	QN	Scanorama	limma-voom	0.05	1289	0.71582	0.0441986	0.947399	0.94803	0.896373	0.917391	1409	0.0517557	468	1142	9	111	0.930636	0.981132	0.80829	0.886364	2014	0.0366416	570	1098	53	9	0.964162	0.914928	0.984456	0.948419	0	0	0	0	0	0
SR66	KNN	Unnormalized	NoBC	t-test	0.05	1290	0.476471	0.0663143	0.932833	0.895346	0.924074	0.907139	1736	0.054338	699	1398	55	111	0.926646	0.927056	0.862963	0.893862	1710	0.0782906	798	1327	126	12	0.939019	0.863636	0.985185	0.920415	134	171	131	124	76	134
SR66	RowMean	TRQN	Scanorama	edgeR-LRT	0.05	1291	0.481331	0.0680899	0.924437	0.978059	0.806173	0.883089	1790	0.0568683	604	1429	24	206	0.898365	0.961783	0.745679	0.840056	1328	0.0793114	702	1449	4	108	0.950508	0.994334	0.866667	0.926121	34	141	158	58	17	22
SR90	RowMean	QN	Scanorama	Wilcox	0.05	1292	0.857143	0.0255522	0.953757	0.97205	0.890328	0.925469	865	0.0511045	461	1149	2	118	0.930636	0.99568	0.7962	0.884837	2279	0	570	1120	31	9	0.976879	0.948419	0.984456	0.966102	0	0	0	0	0	0
SR75	RowMedian	QN	limma	t-test	0.05	1293	0.945171	0.037777	0.849881	0.754965	0.932487	0.82318	849	0.0430793	658	1274	83	90	0.917815	0.887989	0.879679	0.883815	1707	0.0324747	737	909	448	11	0.781948	0.621941	0.985294	0.762545	0	0	0	0	0	0
SR66	IterativeSVD	Median	Combat-P	t-test	0.05	1294	0.774684	0.055245	0.878259	0.790036	0.943827	0.852244	1003	0.0511207	726	1374	79	84	0.927972	0.901863	0.896296	0.899071	1737	0.0593693	803	1072	381	7	0.828546	0.678209	0.991358	0.805416	0	0	0	0	0	0
SR66	KNN	TRQN	Scanorama	limma-trend	0.05	1295	0.501471	0.0634146	0.930623	0.977315	0.823457	0.890517	2629	0.0513969	574	1429	24	236	0.885108	0.959866	0.708642	0.815341	899	0.0754323	760	1449	4	50	0.976138	0.994764	0.938272	0.965693	3	0	0	0	0	1
SR66	SoftImpute	QN	limma	t-test	0.05	1296	0.920374	0.0418483	0.837163	0.738576	0.937037	0.813941	980	0.0421338	717	1353	100	93	0.914715	0.877601	0.885185	0.881377	1577	0.0415628	801	918	535	9	0.759611	0.599551	0.988889	0.746505	0	0	0	0	0	0
SR66	HalfRowMin	Median	Combat-NP	limma-trend	0.05	1297	0.825203	0.0508422	0.863677	0.78504	0.917284	0.833668	1123	0.0496699	683	1387	66	127	0.914715	0.911883	0.84321	0.876203	1661	0.0520146	803	1036	417	7	0.812638	0.658197	0.991358	0.791133	1	1	0	0	0	2
SR90	HalfRowMin	TRQN	NoBC	Wilcox	0.05	1298	0.237143	0.0743237	0.943064	0.883596	0.956822	0.918688	1756	0.067939	536	1049	102	43	0.916185	0.840125	0.925734	0.880855	1703	0.0807085	572	1106	45	7	0.969942	0.927066	0.98791	0.956522	244	149	106	176	160	145
SR75	SoftImpute	Median	Scanorama	limma-voom	0.05	1299	0.71582	0.0515637	0.933967	0.960301	0.852273	0.896295	1975	0.0513228	539	1345	12	209	0.895012	0.978221	0.720588	0.829869	1170	0.0518046	736	1312	45	12	0.972922	0.942382	0.983957	0.962721	0	0	0	0	0	0
SR75	RowMean	QN	Combat-P	t-test	0.05	1299	0.945171	0.0371521	0.852257	0.75827	0.930481	0.824895	827	0.0434773	658	1275	82	90	0.91829	0.889189	0.879679	0.884409	1768	0.030827	734	921	436	14	0.786223	0.62735	0.981283	0.765381	0	0	0	0	0	0
SR90	SoftImpute	QN	Combat-P	t-test	0.05	1299	0.857143	0.0478104	0.859827	0.74373	0.971503	0.83315	625	0.0514301	552	1081	70	27	0.943931	0.88746	0.953368	0.919234	2092	0.0441908	573	769	382	6	0.775723	0.6	0.989637	0.747066	0	0	0	0	0	0
SR75	SoftImpute	QN	Combat-P	edgeR-QLF	0.05	1302	0.890029	0.0421441	0.842043	0.729996	0.959225	0.820428	781	0.0452836	696	1242	115	52	0.920665	0.8582	0.930481	0.89288	1846	0.0390045	739	868	489	9	0.76342	0.601792	0.987968	0.747976	0	0	0	0	0	0
SR90	IterativeSVD	TRQN	NoBC	t-test	0.05	1302	0.371964	0.0710406	0.939017	0.896084	0.924007	0.909761	2042	0.0589703	498	1063	88	81	0.902312	0.849829	0.860104	0.854936	1252	0.0831109	572	1116	35	7	0.975723	0.942339	0.98791	0.964587	199	141	94	134	154	140
SR75	RowMean	QN	Combat-P	edgeR-QLF	0.05	1302	0.945171	0.0360935	0.854157	0.749416	0.946524	0.82857	762	0.0437812	682	1254	103	66	0.919715	0.86879	0.911765	0.889759	1862	0.0284059	734	926	431	14	0.788599	0.630043	0.981283	0.767381	0	0	0	0	0	0
SR90	SoftImpute	TRQN	NoBC	limma-trend	0.05	1305	0.3119	0.0763772	0.939595	0.892345	0.931779	0.911634	2066	0.0626143	507	1055	96	72	0.90289	0.840796	0.875648	0.857868	1269	0.0901401	572	1117	34	7	0.976301	0.943894	0.98791	0.965401	203	143	94	139	159	142
SR66	RowMedian	TRQN	Combat-NP	edgeR-LRT	0.05	1306	0.589095	0.0624995	0.914052	0.883252	0.87284	0.877857	2784	0.0524092	624	1300	153	186	0.850199	0.803089	0.77037	0.786389	723	0.0725897	790	1423	30	20	0.977905	0.963415	0.975309	0.969325	3	9	3	1	2	9
SR75	KNN	TRQN	limma	t-test	0.05	1306	0.498451	0.0627771	0.924466	0.890345	0.895722	0.892852	3043	0.0449812	603	1230	127	145	0.870784	0.826027	0.80615	0.815968	679	0.080573	737	1322	35	11	0.978147	0.954663	0.985294	0.969737	0	0	0	0	0	0
SR90	HalfRowMin	Median	NoBC	Wilcox	0.05	1308	0.476471	0.0739794	0.912428	0.828318	0.968912	0.886701	796	0.0782109	548	1122	29	31	0.965318	0.94974	0.946459	0.948097	2405	0.0697479	574	913	238	5	0.859538	0.706897	0.991364	0.825306	105	152	80	122	43	142
SR90	RowMedian	QN	Combat-P	limma-trend	0.05	1309	0.857143	0.0467312	0.864451	0.748455	0.971503	0.836954	466	0.0565642	552	1080	71	27	0.943353	0.886035	0.953368	0.918469	2265	0.0368982	573	786	365	6	0.785549	0.610874	0.989637	0.755438	0	0	0	0	0	0
SR75	KNN	TRQN	Combat-NP	edgeR-QLF	0.05	1310	0.480042	0.0633219	0.926128	0.88929	0.904412	0.896785	2883	0.0485313	615	1214	143	133	0.868884	0.811346	0.822193	0.816733	691	0.0781125	738	1332	25	10	0.983373	0.967235	0.986631	0.976837	1	7	3	1	2	8
SR66	RowMean	TRQN	limma	edgeR-QLF	0.05	1311	0.508059	0.0609216	0.925099	0.900749	0.887654	0.894115	2614	0.0478091	660	1326	127	150	0.877596	0.838628	0.814815	0.82655	995	0.0740341	778	1423	30	32	0.972603	0.962871	0.960494	0.961681	28	63	60	31	13	22
SR90	IterativeSVD	QN	Combat-P	edgeR-LRT	0.05	1312	1	0.0282281	0.860116	0.738591	0.974957	0.832599	173	0.0564561	556	1069	82	23	0.939306	0.871473	0.960276	0.913722	2673	0	573	778	373	6	0.780925	0.605708	0.989637	0.751475	0	0	0	0	0	0
SR75	SoftImpute	Unnormalized	Scanorama	edgeR-QLF	0.05	1313	0.709047	0.0518031	0.934917	0.968629	0.846925	0.896596	1967	0.0521962	532	1349	8	216	0.893587	0.985185	0.71123	0.826087	1107	0.05141	735	1320	37	13	0.976247	0.952073	0.98262	0.967105	0	6	2	0	0	0
SR66	SoftImpute	Unnormalized	NoBC	Wilcox	0.05	1314	0.476471	0.0651999	0.933495	0.892653	0.930864	0.908695	1617	0.0555798	704	1400	53	106	0.929739	0.929987	0.869136	0.898532	1840	0.0748201	804	1317	136	6	0.937251	0.855319	0.992593	0.918857	152	204	152	133	94	157
SR75	RowMean	QN	limma	t-test	0.05	1315	0.945171	0.0377893	0.849169	0.754337	0.929813	0.821941	862	0.0430359	657	1273	84	91	0.916865	0.88664	0.878342	0.882471	1715	0.0325427	734	911	446	14	0.781473	0.622034	0.981283	0.761411	0	0	0	0	0	0
SR75	HalfRowMin	QN	limma	limma-trend	0.05	1316	0.971737	0.0396947	0.826603	0.733069	0.930481	0.804356	792	0.04346	652	1277	80	96	0.91639	0.89071	0.871658	0.881081	1808	0.0359293	740	811	546	8	0.736817	0.575428	0.989305	0.72763	0	0	0	0	0	0
SR90	RowMean	QN	Combat-P	limma-trend	0.05	1317	0.857143	0.046404	0.865029	0.749882	0.971503	0.837719	455	0.0565049	552	1082	69	27	0.944509	0.888889	0.953368	0.92	2282	0.0363032	573	786	365	6	0.785549	0.610874	0.989637	0.755438	0	0	0	0	0	0
SR75	HalfRowMin	Median	Combat-NP	t-test	0.05	1318	0.777197	0.0479557	0.877672	0.798031	0.932487	0.849842	905	0.0495716	654	1302	55	94	0.929216	0.922426	0.874332	0.897735	1844	0.0463397	741	998	359	7	0.826128	0.673636	0.990642	0.801948	0	0	0	0	0	0
SR90	RowMedian	QN	limma	edgeR-LRT	0.05	1319	1	0.027267	0.863006	0.744185	0.971503	0.834794	213	0.0545339	552	1073	78	27	0.939306	0.87619	0.953368	0.913151	2637	0	573	788	363	6	0.786705	0.612179	0.989637	0.756436	0	0	0	0	0	0
SR66	SoftImpute	Median	Combat-NP	t-test	0.05	1320	0.73995	0.0566911	0.880247	0.794606	0.940741	0.853604	1019	0.0523884	721	1377	76	89	0.927088	0.904642	0.890123	0.897324	1774	0.0609939	803	1083	370	7	0.833407	0.684569	0.991358	0.809884	0	0	0	0	0	0
SR90	KNN	Median	NoBC	limma-trend	0.05	1320	0.342857	0.0857001	0.92659	0.84763	0.972366	0.901859	1036	0.0791637	552	1117	34	27	0.96474	0.94198	0.953368	0.947639	2126	0.0922364	574	963	188	5	0.888439	0.753281	0.991364	0.856078	100	148	81	121	43	137
SR75	RowMean	QN	limma	limma-voom	0.05	1322	0.945171	0.0385821	0.846318	0.746812	0.931818	0.818891	820	0.0444506	659	1261	96	89	0.912114	0.872848	0.881016	0.876913	1706	0.0327136	735	908	449	13	0.780523	0.620777	0.98262	0.76087	0	0	0	0	0	0
SR66	KNN	Median	Combat-P	t-test	0.05	1323	0.774684	0.0541177	0.881573	0.799284	0.933951	0.853833	1116	0.0503373	717	1380	73	93	0.926646	0.907595	0.885185	0.89625	1749	0.0578981	796	1097	356	14	0.8365	0.690972	0.982716	0.811417	0	0	0	0	0	0
SR90	IterativeSVD	QN	Scanorama	Wilcox	0.05	1323	0.857143	0.0255455	0.951734	0.96418	0.892055	0.922823	870	0.051091	463	1146	5	116	0.930058	0.989316	0.799655	0.884432	2394	0	570	1114	37	9	0.97341	0.939044	0.984456	0.961214	0	0	0	0	0	0
SR75	Zero	TRQN	Scanorama	limma-voom	0.05	1325	0.650014	0.0591683	0.926128	0.942129	0.844251	0.885792	2539	0.0486786	541	1325	32	207	0.886461	0.944154	0.723262	0.819076	1089	0.0696581	722	1311	46	26	0.965796	0.940104	0.965241	0.952507	0	0	0	0	7	0
SR75	RowMedian	TRQN	Combat-P	edgeR-QLF	0.05	1325	0.506719	0.0606491	0.926603	0.895113	0.897059	0.896002	2720	0.0493332	606	1229	128	142	0.871734	0.825613	0.81016	0.817814	786	0.0719649	736	1330	27	12	0.981473	0.964613	0.983957	0.974189	0	11	5	1	0	8
SR75	HalfRowMin	QN	Combat-NP	limma-trend	0.05	1327	0.971737	0.0392885	0.828266	0.730036	0.934492	0.805633	776	0.0439103	658	1267	90	90	0.914489	0.879679	0.879679	0.879679	1873	0.0346668	740	822	535	8	0.742043	0.580392	0.989305	0.731587	0	0	0	0	0	0
SR75	SoftImpute	QN	Combat-P	t-test	0.05	1327	0.890029	0.0416246	0.842755	0.73943	0.951203	0.821147	828	0.0438526	683	1264	93	65	0.924941	0.880155	0.913102	0.896325	1877	0.0393966	740	861	496	8	0.76057	0.598706	0.989305	0.745968	0	0	0	0	0	0
SR90	RowMean	QN	limma	edgeR-LRT	0.05	1329	1	0.0272662	0.862717	0.744087	0.970639	0.834344	218	0.0545324	551	1073	78	28	0.938728	0.875994	0.951641	0.912252	2637	0	573	788	363	6	0.786705	0.612179	0.989637	0.756436	0	0	0	0	0	0
SR66	IterativeSVD	Median	Combat-NP	t-test	0.05	1330	0.774684	0.0545425	0.878259	0.790036	0.943827	0.852244	1065	0.0504563	726	1374	79	84	0.927972	0.901863	0.896296	0.899071	1766	0.0586288	803	1072	381	7	0.828546	0.678209	0.991358	0.805416	0	0	0	0	0	0
SR75	RowMean	TRQN	limma	DESeq2	0.05	1331	0.548223	0.0568628	0.929691	0.905495	0.893717	0.899402	2327	0.0504982	608	1248	109	140	0.88171	0.847978	0.812834	0.830034	1027	0.0632273	729	1329	28	19	0.977672	0.963012	0.974599	0.968771	0	25	20	4	0	10
SR90	IterativeSVD	TRQN	Combat-P	t-test	0.05	1331	0.411877	0.0702442	0.937861	0.8971	0.920553	0.908662	2385	0.0551116	494	1046	105	85	0.890173	0.824708	0.853195	0.83871	893	0.0853767	572	1133	18	7	0.985549	0.969492	0.98791	0.978614	0	0	0	0	0	0
SR90	IterativeSVD	QN	Combat-P	Wilcox	0.05	1333	1	0.026648	0.862717	0.747465	0.972366	0.836079	199	0.053296	553	1083	68	26	0.945665	0.890499	0.955095	0.921667	2698	0	573	776	375	6	0.779769	0.60443	0.989637	0.750491	0	0	0	0	0	0
SR75	HalfRowMin	QN	limma	edgeR-QLF	0.05	1334	0.971737	0.0379787	0.836105	0.735474	0.941176	0.813341	804	0.0426906	668	1265	92	80	0.91829	0.878947	0.893048	0.885942	1862	0.0332668	740	847	510	8	0.753919	0.592	0.989305	0.740741	0	1	2	0	1	0
SR75	IterativeSVD	TRQN	Combat-P	edgeR-QLF	0.05	1334	0.476471	0.0680863	0.928266	0.887589	0.913102	0.900146	2804	0.0495716	628	1223	134	120	0.879335	0.824147	0.839572	0.831788	863	0.0866009	738	1319	38	10	0.977197	0.951031	0.986631	0.968504	1	11	5	1	0	8
SR90	IterativeSVD	QN	Combat-P	limma-voom	0.05	1336	1	0.0275667	0.859827	0.740344	0.974093	0.832809	179	0.0551334	555	1074	77	24	0.941618	0.878165	0.958549	0.916598	2727	0	573	773	378	6	0.778035	0.602524	0.989637	0.74902	0	0	0	0	0	0
SR75	HalfRowMin	QN	Combat-NP	edgeR-QLF	0.05	1337	0.971737	0.037378	0.838005	0.7369	0.943182	0.815376	730	0.0435512	671	1265	92	77	0.919715	0.879423	0.897059	0.888154	1927	0.0312048	740	852	505	8	0.756295	0.594378	0.989305	0.742599	0	0	0	0	0	0
SR90	HalfRowMin	TRQN	NoBC	edgeR-QLF	0.05	1338	0.237143	0.0754379	0.940751	0.889663	0.940415	0.914301	2177	0.060242	517	1048	103	62	0.904624	0.833871	0.892919	0.862385	1277	0.0906338	572	1118	33	7	0.976879	0.945455	0.98791	0.966216	213	143	114	149	166	159
SR66	IterativeSVD	TRQN	Combat-NP	edgeR-LRT	0.05	1339	0.464403	0.0725952	0.921564	0.87714	0.907407	0.892008	2647	0.0565157	670	1291	162	140	0.866549	0.805288	0.82716	0.816078	886	0.0886748	800	1410	43	10	0.97658	0.948992	0.987654	0.967937	3	10	4	1	2	8
SR90	Zero	Median	Combat-NP	limma-trend	0.05	1340	0.696434	0.0562701	0.923121	0.885397	0.902418	0.887511	958	0.060338	481	1133	18	98	0.932948	0.963928	0.830743	0.892393	2031	0.0522021	564	1016	135	15	0.913295	0.806867	0.974093	0.882629	0	0	0	0	0	0
SR90	IterativeSVD	TRQN	NoBC	limma-trend	0.05	1340	0.371964	0.0695858	0.939017	0.891435	0.930915	0.910744	1901	0.0625851	506	1055	96	73	0.902312	0.840532	0.873921	0.856901	1443	0.0765866	572	1116	35	7	0.975723	0.942339	0.98791	0.964587	204	142	97	137	166	142
NoSR	HalfRowMin	Median	Combat-NP	DESeq2	0.05	1342	0.774684	0.0565917	0.887176	0.878658	0.815136	0.83703	3133	0.0422974	814	1948	87	395	0.851418	0.903441	0.673284	0.771564	1018	0.070886	1157	1837	198	52	0.922935	0.853875	0.956989	0.902496	2	6	0	3	0	4
SR75	HalfRowMin	Unnormalized	NoBC	limma-trend	0.05	1343	0.476471	0.0699854	0.92304	0.876154	0.925134	0.895259	1510	0.0599127	641	1315	42	107	0.929216	0.938507	0.856952	0.895877	1871	0.0800582	743	1187	170	5	0.916865	0.813801	0.993316	0.894642	134	148	85	136	59	141
SR75	RowMedian	TRQN	Scanorama	limma-trend	0.05	1344	0.512372	0.0645416	0.924703	0.981294	0.802139	0.880279	2432	0.0533075	528	1339	18	220	0.886936	0.967033	0.705882	0.816074	1158	0.0757756	672	1354	3	76	0.96247	0.995556	0.898396	0.944483	3	0	0	0	0	1
SR90	Zero	Median	Combat-NP	t-test	0.05	1345	0.696434	0.0580193	0.919942	0.884929	0.892055	0.881729	1054	0.0609525	471	1132	19	108	0.92659	0.961224	0.813472	0.881197	1947	0.0550861	562	1018	133	17	0.913295	0.808633	0.970639	0.882261	0	0	0	0	0	0
SR75	RowMean	TRQN	Combat-P	limma-voom	0.05	1345	0.549817	0.0603188	0.922565	0.90411	0.870989	0.886592	2871	0.0498889	573	1251	106	175	0.866508	0.843888	0.766043	0.803083	794	0.0707487	730	1330	27	18	0.978622	0.964333	0.975936	0.9701	0	0	0	0	0	0
SR66	IterativeSVD	QN	limma	edgeR-QLF	0.05	1347	0.897406	0.0420677	0.839593	0.732537	0.948765	0.817301	857	0.0444661	738	1334	119	72	0.915599	0.861144	0.911111	0.885423	1751	0.0396693	799	929	524	11	0.763588	0.60393	0.98642	0.74918	1	0	0	0	0	0
SR66	HalfRowMin	TRQN	limma	edgeR-QLF	0.05	1348	0.556233	0.0662202	0.906761	0.882569	0.847531	0.861912	3100	0.0493759	579	1346	107	231	0.850641	0.844023	0.714815	0.774064	845	0.0830644	794	1385	68	16	0.962881	0.921114	0.980247	0.949761	54	164	144	60	46	70
SR66	KNN	TRQN	limma	limma-trend	0.05	1348	0.506749	0.0640682	0.917808	0.885219	0.882099	0.883352	3169	0.0460376	637	1315	138	173	0.862572	0.821935	0.78642	0.803785	768	0.0820988	792	1410	43	18	0.973045	0.948503	0.977778	0.962918	0	0	0	0	0	0
SR90	RowMean	TRQN	NoBC	edgeR-QLF	0.05	1348	0.318487	0.0714101	0.943931	0.891761	0.949914	0.919725	2011	0.0623082	528	1043	108	51	0.908092	0.830189	0.911917	0.869136	1349	0.080512	572	1123	28	7	0.979769	0.953333	0.98791	0.970314	223	144	119	155	179	160
SR90	RowMedian	QN	Scanorama	Wilcox	0.05	1348	0.844858	0.0252701	0.954335	0.969718	0.894646	0.926907	878	0.0505403	466	1149	2	113	0.933526	0.995726	0.804836	0.890162	2389	0	570	1117	34	9	0.975145	0.943709	0.984456	0.963652	0	0	0	0	0	0
SR90	SoftImpute	TRQN	Combat-P	t-test	0.05	1352	0.404148	0.0703736	0.937283	0.897225	0.917962	0.907474	2470	0.0545272	491	1048	103	88	0.889595	0.826599	0.848014	0.83717	887	0.08622	572	1132	19	7	0.984971	0.967851	0.98791	0.977778	0	0	0	0	0	0
SR90	Zero	TRQN	Combat-NP	edgeR-LRT	0.05	1352	0.45808	0.0698563	0.932948	0.889495	0.914508	0.901788	2185	0.0637427	489	1036	115	90	0.881503	0.809603	0.84456	0.826712	1069	0.0759698	570	1133	18	9	0.984393	0.969388	0.984456	0.976864	1	9	2	2	3	14
SR90	SoftImpute	QN	Scanorama	Wilcox	0.05	1352	0.857143	0.0246324	0.952601	0.967078	0.892055	0.924075	926	0.0492648	463	1148	3	116	0.931214	0.993562	0.799655	0.886124	2376	0	570	1115	36	9	0.973988	0.940594	0.984456	0.962025	0	0	0	0	0	0
SR90	KNN	QN	Scanorama	Wilcox	0.05	1352	0.857143	0.0248354	0.952601	0.971739	0.886874	0.923307	975	0.0496707	457	1148	3	122	0.927746	0.993478	0.789292	0.879692	2253	0	570	1121	30	9	0.977457	0.95	0.984456	0.966921	0	0	0	0	0	0
SR75	Zero	QN	Combat-NP	DESeq2	0.05	1356	0.774684	0.0435364	0.931829	0.934595	0.871658	0.896867	1752	0.0464501	565	1328	29	183	0.899287	0.951178	0.755348	0.842027	1426	0.0406227	739	1291	66	9	0.964371	0.918012	0.987968	0.951706	0	0	0	0	0	0
SR75	HalfRowMin	QN	Combat-P	edgeR-QLF	0.05	1356	0.971737	0.037309	0.837292	0.735021	0.94385	0.814678	801	0.0425906	672	1262	95	76	0.918765	0.876141	0.898396	0.887129	1901	0.0320274	740	851	506	8	0.755819	0.5939	0.989305	0.742227	0	0	0	0	0	0
SR66	RowMean	Unnormalized	NoBC	DESeq2	0.05	1356	0.342857	0.0686991	0.94631	0.935834	0.914198	0.922839	1619	0.0662707	683	1418	35	127	0.928414	0.951253	0.84321	0.893979	2019	0.0711274	798	1384	69	12	0.964207	0.920415	0.985185	0.951699	142	172	124	136	90	142
SR90	Zero	QN	Combat-NP	limma-trend	0.05	1359	0.866478	0.0434761	0.852023	0.741863	0.957686	0.82421	563	0.0514413	536	1088	63	43	0.938728	0.894825	0.925734	0.910017	2231	0.0355109	573	751	400	6	0.765318	0.5889	0.989637	0.738402	0	0	0	0	0	0
SR75	RowMedian	TRQN	Combat-P	limma-voom	0.05	1360	0.506719	0.0617185	0.924703	0.904685	0.877005	0.88997	2913	0.0500381	577	1251	106	171	0.868409	0.844802	0.77139	0.806429	771	0.0733989	735	1330	27	13	0.980998	0.964567	0.98262	0.97351	0	0	0	0	0	0
SR90	KNN	Median	NoBC	DESeq2	0.05	1360	0.342857	0.0604108	0.979191	0.961044	0.977547	0.969108	945	0.0860339	556	1131	20	23	0.975145	0.965278	0.960276	0.962771	2576	0.0347877	576	1125	26	3	0.983237	0.956811	0.994819	0.975445	107	137	105	99	71	106
SR90	SoftImpute	TRQN	NoBC	limma-voom	0.05	1362	0.3119	0.0749705	0.938728	0.886791	0.93696	0.911176	2012	0.0640166	513	1048	103	66	0.902312	0.832792	0.88601	0.858577	1386	0.0859244	572	1115	36	7	0.975145	0.940789	0.98791	0.963774	234	140	103	158	167	139
SR90	SoftImpute	TRQN	NoBC	t-test	0.05	1363	0.3119	0.0759983	0.939017	0.896734	0.923143	0.909676	2227	0.0596373	497	1063	88	82	0.901734	0.849573	0.858377	0.853952	1240	0.0923594	572	1117	34	7	0.976301	0.943894	0.98791	0.965401	200	142	94	137	153	139
SR75	HalfRowMin	QN	NoBC	DESeq2	0.05	1363	0.476471	0.060237	0.942755	0.916779	0.926471	0.919119	1534	0.0574467	644	1321	36	104	0.933492	0.947059	0.860963	0.901961	2012	0.0630273	742	1262	95	6	0.952019	0.886499	0.991979	0.936278	137	147	107	115	88	139
SR66	RowMedian	TRQN	Scanorama	limma-voom	0.05	1365	0.481331	0.0687951	0.920239	0.984218	0.788889	0.87372	2367	0.0559209	569	1437	16	241	0.886434	0.97265	0.702469	0.815771	1205	0.0816693	709	1450	3	101	0.954043	0.995787	0.875309	0.931669	3	0	0	0	0	0
SR75	RowMean	TRQN	Combat-P	edgeR-QLF	0.05	1365	0.549817	0.0591536	0.922565	0.893002	0.886364	0.88954	2873	0.0490495	594	1228	129	154	0.865558	0.821577	0.794118	0.807614	807	0.0692576	732	1330	27	16	0.979572	0.964427	0.97861	0.971466	0	11	5	1	0	8
SR90	IterativeSVD	QN	Combat-P	edgeR-QLF	0.05	1365	1	0.0274197	0.859827	0.73849	0.974093	0.832152	208	0.0548393	555	1069	82	24	0.938728	0.871272	0.958549	0.912829	2673	0	573	778	373	6	0.780925	0.605708	0.989637	0.751475	0	0	0	0	0	0
SR90	KNN	TRQN	NoBC	DESeq2	0.05	1365	0.351633	0.0681539	0.942775	0.896828	0.937824	0.916828	1955	0.0613621	514	1051	100	65	0.904624	0.837134	0.887737	0.861693	1335	0.0749457	572	1125	26	7	0.980925	0.956522	0.98791	0.971963	193	132	92	139	142	149
SR66	RowMedian	TRQN	limma	limma-voom	0.05	1369	0.481523	0.0659001	0.920239	0.903855	0.865432	0.883325	2977	0.0508658	613	1343	110	197	0.864339	0.847856	0.75679	0.799739	783	0.0809343	789	1420	33	21	0.976138	0.959854	0.974074	0.966912	0	0	0	0	0	0
SR75	IterativeSVD	Sum	Scanorama	t-test	0.05	1370	0.71582	0.0523122	0.929454	0.955035	0.846257	0.889462	1943	0.052241	533	1348	9	215	0.893587	0.983395	0.712567	0.826357	1316	0.0523834	733	1299	58	15	0.965321	0.926675	0.979947	0.952567	0	0	0	0	0	0
SR66	KNN	Median	limma	t-test	0.05	1371	0.774684	0.053599	0.880027	0.796371	0.933951	0.852169	1149	0.0501512	717	1377	76	93	0.92532	0.904161	0.885185	0.894573	1787	0.0570467	796	1093	360	14	0.834733	0.688581	0.982716	0.809766	0	0	0	0	0	0
SR75	KNN	TRQN	Combat-NP	limma-voom	0.05	1372	0.480042	0.0634327	0.926603	0.907962	0.879011	0.892518	2961	0.0496485	578	1255	102	170	0.870784	0.85	0.772727	0.809524	737	0.077217	737	1331	26	11	0.982423	0.965924	0.985294	0.975513	0	0	0	0	0	0
SR75	HalfRowMin	QN	Combat-P	t-test	0.05	1372	0.971737	0.0381075	0.832067	0.73875	0.931818	0.809138	835	0.042595	654	1279	78	94	0.91829	0.893443	0.874332	0.883784	1887	0.03362	740	830	527	8	0.745843	0.584057	0.989305	0.734491	0	0	0	0	0	0
SR75	KNN	Sum	Scanorama	t-test	0.05	1374	0.71582	0.0512329	0.932067	0.966032	0.842246	0.892171	2107	0.0508263	528	1351	6	220	0.892637	0.988764	0.705882	0.823713	1214	0.0516395	732	1313	44	16	0.971496	0.943299	0.97861	0.96063	0	0	0	0	0	0
SR90	RowMedian	TRQN	NoBC	limma-voom	0.05	1375	0.229709	0.0768469	0.93815	0.887257	0.93437	0.910194	2092	0.0635274	510	1047	104	69	0.9	0.830619	0.880829	0.854987	1309	0.0901664	572	1117	34	7	0.976301	0.943894	0.98791	0.965401	222	135	97	157	167	138
SR90	RowMedian	Median	NoBC	limma-trend	0.05	1376	0.342857	0.0831311	0.925145	0.846495	0.969775	0.899863	1025	0.082849	549	1117	34	30	0.963006	0.941681	0.948187	0.944923	2276	0.0834132	574	961	190	5	0.887283	0.751309	0.991364	0.854803	98	145	81	122	44	137
SR75	IterativeSVD	TRQN	limma	t-test	0.05	1377	0.490019	0.0610099	0.925416	0.886436	0.904412	0.895223	2888	0.0455767	615	1227	130	133	0.875059	0.825503	0.822193	0.823845	872	0.0764431	738	1316	41	10	0.975772	0.947368	0.986631	0.966601	0	0	0	0	0	0
SR66	KNN	Sum	Scanorama	limma-trend	0.05	1378	0.71582	0.0563525	0.922227	0.962107	0.819136	0.876053	2346	0.0535809	547	1445	8	263	0.880247	0.985586	0.675309	0.801465	1195	0.0591242	780	1402	51	30	0.964207	0.938628	0.962963	0.95064	0	0	0	0	0	0
NoSR	HalfRowMin	Sum	Combat-NP	DESeq2	0.05	1378	0.774684	0.0558942	0.887793	0.880184	0.814723	0.837543	3159	0.042084	812	1948	87	397	0.850801	0.903226	0.671629	0.770398	1035	0.0697043	1158	1842	193	51	0.924784	0.857143	0.957816	0.904687	2	6	0	3	1	4
SR75	RowMean	TRQN	Combat-NP	edgeR-LRT	0.05	1380	0.496917	0.0641022	0.91829	0.884773	0.884358	0.884546	2623	0.0551537	594	1211	146	154	0.857482	0.802703	0.794118	0.798387	848	0.0730506	729	1332	25	19	0.979097	0.966844	0.974599	0.970706	3	9	3	1	2	9
SR66	SoftImpute	Median	Scanorama	limma-trend	0.05	1381	0.71582	0.0521291	0.929518	0.959246	0.841975	0.889127	2143	0.0518208	569	1440	13	241	0.88776	0.977663	0.702469	0.817529	1198	0.0524373	795	1403	50	15	0.971277	0.940828	0.981481	0.960725	0	0	0	0	0	0
SR66	IterativeSVD	TRQN	NoBC	edgeR-LRT	0.05	1381	0.371964	0.073231	0.927751	0.878628	0.925309	0.901336	2169	0.0581275	699	1309	144	111	0.887318	0.829181	0.862963	0.845735	1271	0.0883345	800	1391	62	10	0.968184	0.928074	0.987654	0.956938	304	211	188	224	255	227
SR75	HalfRowMin	Unnormalized	NoBC	Wilcox	0.05	1383	0.476471	0.066593	0.926841	0.875606	0.937166	0.90149	1455	0.0586398	659	1313	44	89	0.936817	0.937411	0.881016	0.908339	2027	0.0745461	743	1187	170	5	0.916865	0.813801	0.993316	0.894642	142	161	113	141	75	143
SR75	SoftImpute	Unnormalized	Scanorama	limma-voom	0.05	1384	0.709047	0.0505521	0.934442	0.964747	0.84893	0.89625	2114	0.0504923	534	1346	11	214	0.893112	0.979817	0.713904	0.825986	1137	0.050612	736	1318	39	12	0.975772	0.949677	0.983957	0.966513	0	0	0	0	0	0
SR66	IterativeSVD	QN	limma	limma-voom	0.05	1385	0.897406	0.0422676	0.837826	0.734673	0.940741	0.814386	891	0.0444997	724	1341	112	86	0.912506	0.866029	0.893827	0.879708	1730	0.0400355	800	927	526	10	0.763146	0.603318	0.987654	0.749064	0	0	0	0	0	0
SR90	IterativeSVD	Median	NoBC	limma-trend	0.05	1385	0.342857	0.0872036	0.923699	0.84232	0.97323	0.898827	1004	0.0823876	553	1117	34	26	0.965318	0.942078	0.955095	0.948542	2169	0.0920196	574	952	199	5	0.882081	0.742561	0.991364	0.849112	106	152	85	124	47	140
SR66	HalfRowMin	TRQN	limma	limma-voom	0.05	1387	0.556233	0.0650525	0.907645	0.880911	0.852469	0.863835	3167	0.0479876	584	1343	110	226	0.851525	0.841499	0.720988	0.776596	839	0.0821175	797	1384	69	13	0.963765	0.920323	0.983951	0.951074	0	0	0	0	0	0
SR66	IterativeSVD	TRQN	Combat-P	Wilcox	0.05	1388	0.486984	0.0593789	0.927751	0.889422	0.909877	0.899433	2667	0.0466782	674	1317	136	136	0.879806	0.832099	0.832099	0.832099	992	0.0720795	800	1408	45	10	0.975696	0.946746	0.987654	0.966767	0	0	0	0	0	0
SR75	SoftImpute	Median	Combat-NP	Wilcox	0.05	1389	0.774684	0.0489352	0.895012	0.806686	0.957219	0.870126	785	0.0535922	691	1285	72	57	0.938717	0.905636	0.923797	0.914626	2075	0.0442782	741	1051	306	7	0.851306	0.707736	0.990642	0.825627	0	0	0	0	0	0
SR66	IterativeSVD	TRQN	Combat-P	limma-trend	0.05	1389	0.486984	0.0632667	0.921564	0.891136	0.885802	0.887842	3106	0.0466425	635	1328	125	175	0.867433	0.835526	0.783951	0.808917	791	0.0798909	800	1408	45	10	0.975696	0.946746	0.987654	0.966767	0	0	0	0	0	0
SR75	KNN	TRQN	Combat-P	t-test	0.05	1391	0.486984	0.0624985	0.924466	0.89734	0.885695	0.891035	3129	0.046157	587	1241	116	161	0.868409	0.834993	0.784759	0.809097	701	0.0788401	738	1326	31	10	0.980523	0.959688	0.986631	0.972973	0	0	0	0	0	0
SR90	RowMedian	QN	limma	Wilcox	0.05	1392	1	0.0262038	0.860983	0.746299	0.968048	0.83344	249	0.0524077	548	1082	69	31	0.942197	0.888169	0.946459	0.916388	2698	0	573	776	375	6	0.779769	0.60443	0.989637	0.750491	0	0	0	0	0	0
NoSR	SoftImpute	Unnormalized	Combat-NP	Wilcox	0.05	1393	0.857143	0.0439251	0.885789	0.826825	0.885029	0.851373	2082	0.0382821	979	1880	155	230	0.881319	0.863316	0.80976	0.835681	1259	0.049568	1161	1727	308	48	0.890259	0.790334	0.960298	0.867065	0	0	0	0	0	0
SR90	SoftImpute	Median	NoBC	limma-trend	0.05	1393	0.342857	0.0859004	0.923699	0.842751	0.972366	0.89869	1032	0.0792808	552	1117	34	27	0.96474	0.94198	0.953368	0.947639	2160	0.09252	574	953	198	5	0.882659	0.743523	0.991364	0.849741	102	152	84	122	45	140
SR90	Zero	QN	Combat-NP	t-test	0.05	1393	0.866478	0.0425758	0.854335	0.745188	0.957686	0.826416	611	0.0497067	536	1090	61	43	0.939884	0.897822	0.925734	0.911565	2225	0.0354449	573	757	394	6	0.768786	0.592554	0.989637	0.741268	0	0	0	0	0	0
SR90	KNN	Median	NoBC	t-test	0.05	1396	0.342857	0.0778725	0.927168	0.849243	0.972366	0.902673	1061	0.0748197	552	1119	32	27	0.965896	0.945205	0.953368	0.949269	2320	0.0809253	574	963	188	5	0.888439	0.753281	0.991364	0.856078	100	145	80	120	40	136
SR75	SoftImpute	Sum	Scanorama	t-test	0.05	1397	0.711592	0.0517526	0.930166	0.955143	0.848262	0.890596	1916	0.0526474	534	1348	9	214	0.894062	0.983425	0.713904	0.827266	1339	0.0508578	735	1299	58	13	0.966271	0.92686	0.98262	0.953926	0	0	0	0	0	0
SR75	KNN	QN	Combat-NP	limma-trend	0.05	1398	0.876317	0.0428645	0.844656	0.737874	0.954545	0.822772	760	0.0469924	690	1256	101	58	0.924466	0.872314	0.92246	0.896686	1996	0.0387366	738	872	485	10	0.764846	0.603434	0.986631	0.748858	0	0	0	0	0	0
SR90	RowMean	Median	NoBC	limma-trend	0.05	1399	0.342857	0.0824075	0.924855	0.846445	0.968912	0.899408	1034	0.0827027	548	1117	34	31	0.962428	0.941581	0.946459	0.944014	2309	0.0821123	574	961	190	5	0.887283	0.751309	0.991364	0.854803	98	145	80	122	44	135
SR90	RowMean	TRQN	NoBC	limma-voom	0.05	1400	0.318487	0.0744119	0.93815	0.887797	0.933506	0.910072	2049	0.0634726	509	1048	103	70	0.9	0.831699	0.879102	0.854744	1365	0.0853512	572	1117	34	7	0.976301	0.943894	0.98791	0.965401	222	134	95	157	167	138
SR90	RowMean	QN	Combat-NP	limma-trend	0.05	1401	0.857143	0.0451331	0.864451	0.749076	0.970639	0.836886	479	0.0560975	551	1081	70	28	0.943353	0.887279	0.951641	0.918333	2366	0.0341687	573	786	365	6	0.785549	0.610874	0.989637	0.755438	0	0	0	0	0	0
SR66	KNN	Unnormalized	NoBC	Wilcox	0.05	1402	0.476471	0.06255	0.935263	0.898833	0.92716	0.910558	1646	0.0547998	704	1401	52	106	0.930181	0.931217	0.869136	0.899106	1939	0.0703003	798	1330	123	12	0.940345	0.86645	0.985185	0.92201	137	172	146	123	87	136
SR90	KNN	TRQN	NoBC	limma-voom	0.05	1403	0.351633	0.0688993	0.939017	0.887668	0.93696	0.91163	1884	0.0638898	513	1047	104	66	0.901734	0.831442	0.88601	0.85786	1527	0.0739088	572	1117	34	7	0.976301	0.943894	0.98791	0.965401	231	137	99	155	168	138
SR90	SoftImpute	TRQN	Combat-P	Wilcox	0.05	1403	0.404148	0.0643962	0.944509	0.897394	0.944732	0.920233	2031	0.057562	522	1043	108	57	0.904624	0.828571	0.901554	0.863524	1257	0.0712304	572	1131	20	7	0.984393	0.966216	0.98791	0.976943	0	0	0	0	0	0
SR75	RowMedian	QN	NoBC	DESeq2	0.05	1405	0.476471	0.0576246	0.946318	0.909991	0.944519	0.925552	1265	0.0611436	671	1310	47	77	0.941093	0.93454	0.897059	0.915416	2208	0.0541055	742	1261	96	6	0.951544	0.885442	0.991979	0.935687	142	158	123	117	93	138
SR66	RowMedian	QN	Scanorama	DESeq2	0.05	1406	0.71582	0.0476177	0.93703	0.990569	0.832099	0.899625	2010	0.0510557	576	1448	5	234	0.894388	0.991394	0.711111	0.828181	1184	0.0441798	772	1445	8	38	0.979673	0.989744	0.953086	0.971069	0	0	0	0	0	0
SR66	HalfRowMin	TRQN	limma	Wilcox	0.05	1407	0.556233	0.0582711	0.919134	0.869073	0.909259	0.888217	2297	0.0480814	675	1322	131	135	0.882457	0.837469	0.833333	0.835396	1282	0.0684607	798	1365	88	12	0.955811	0.900677	0.985185	0.941038	0	0	0	0	0	0
SR66	IterativeSVD	TRQN	limma	t-test	0.05	1407	0.490019	0.0626471	0.920681	0.884161	0.892593	0.887962	3360	0.0421622	646	1318	135	164	0.867875	0.827145	0.797531	0.812068	780	0.083132	800	1403	50	10	0.973487	0.941176	0.987654	0.963855	0	0	0	0	0	0
SR75	SoftImpute	TRQN	Combat-NP	DESeq2	0.05	1409	0.514286	0.0596801	0.923515	0.892778	0.889037	0.890673	2885	0.0498554	592	1230	127	156	0.865558	0.823366	0.791444	0.807089	816	0.0695049	738	1328	29	10	0.981473	0.96219	0.986631	0.974257	0	3	0	1	0	6
SR90	RowMedian	TRQN	Combat-NP	limma-trend	0.05	1409	0.462382	0.0662948	0.936127	0.90002	0.91019	0.905076	2441	0.0565537	482	1048	103	97	0.884393	0.823932	0.83247	0.828179	930	0.0760359	572	1137	14	7	0.987861	0.976109	0.98791	0.981974	0	0	0	0	0	0
SR75	SoftImpute	TRQN	Combat-NP	limma-trend	0.05	1411	0.514286	0.0616316	0.920428	0.893451	0.877005	0.884636	3171	0.04679	574	1235	122	174	0.859382	0.824713	0.76738	0.795014	660	0.0764731	738	1328	29	10	0.981473	0.96219	0.986631	0.974257	0	0	0	0	0	0
SR75	KNN	Unnormalized	NoBC	Wilcox	0.05	1411	0.359241	0.0660986	0.94133	0.899775	0.94385	0.91938	1603	0.0580713	670	1311	46	78	0.941093	0.935754	0.895722	0.915301	2095	0.0741259	742	1240	117	6	0.941568	0.863795	0.991979	0.92346	129	162	133	115	75	128
SR90	RowMedian	TRQN	Combat-NP	edgeR-QLF	0.05	1413	0.462382	0.0668286	0.933815	0.888379	0.920553	0.904031	2374	0.0588945	494	1028	123	85	0.879769	0.800648	0.853195	0.826087	972	0.0747627	572	1137	14	7	0.987861	0.976109	0.98791	0.981974	1	9	3	1	1	8
SR90	RowMean	QN	limma	Wilcox	0.05	1414	1	0.0261911	0.860116	0.744772	0.967185	0.832221	263	0.0523822	547	1080	71	32	0.940462	0.885113	0.944732	0.913952	2698	0	573	776	375	6	0.779769	0.60443	0.989637	0.750491	0	0	0	0	0	0
SR90	SoftImpute	QN	limma	edgeR-LRT	0.05	1414	1	0.027237	0.856358	0.736082	0.971503	0.828869	223	0.0544739	552	1071	80	27	0.93815	0.873418	0.953368	0.911643	2750	0	573	767	384	6	0.774566	0.598746	0.989637	0.746094	0	0	0	0	0	0
NoSR	HalfRowMin	Unnormalized	limma	Wilcox	0.05	1416	0.897406	0.043235	0.866523	0.876038	0.761373	0.802504	2756	0.0378311	746	1974	61	463	0.838471	0.924411	0.617039	0.740079	859	0.0486389	1095	1807	228	114	0.894575	0.827664	0.905707	0.864929	0	0	0	0	0	0
SR66	IterativeSVD	Median	limma	t-test	0.05	1417	0.761116	0.0541897	0.875387	0.787062	0.939506	0.84841	1259	0.0492043	719	1371	82	91	0.923553	0.897628	0.887654	0.892613	1786	0.0591751	803	1069	384	7	0.827221	0.676495	0.991358	0.804206	0	0	0	0	0	0
SR75	HalfRowMin	QN	Combat-NP	t-test	0.05	1418	0.971737	0.0373058	0.831116	0.73745	0.931818	0.808293	856	0.0421226	654	1278	79	94	0.917815	0.892224	0.874332	0.883187	1932	0.032489	740	827	530	8	0.744418	0.582677	0.989305	0.733399	0	0	0	0	0	0
SR66	IterativeSVD	Median	Scanorama	limma-trend	0.05	1419	0.71582	0.0520774	0.92753	0.956897	0.838889	0.886063	2225	0.0516377	566	1440	13	244	0.886434	0.977547	0.698765	0.814975	1233	0.0525171	793	1399	54	17	0.968626	0.936246	0.979012	0.957151	0	0	0	0	0	0
SR75	RowMean	QN	Combat-NP	limma-trend	0.05	1420	0.897406	0.0384405	0.853682	0.756684	0.936497	0.827066	778	0.0461442	665	1270	87	83	0.91924	0.884309	0.889037	0.886667	1973	0.0307368	736	923	434	12	0.788124	0.62906	0.983957	0.767466	0	0	0	0	0	0
NoSR	SoftImpute	Unnormalized	limma	limma-trend	0.05	1421	0.774684	0.0535254	0.884094	0.829019	0.877171	0.848075	2485	0.041338	960	1890	145	249	0.878545	0.868778	0.794045	0.829732	1256	0.0657127	1161	1725	310	48	0.889642	0.789259	0.960298	0.866418	0	0	0	0	0	0
SR66	RowMean	Median	Combat-NP	Wilcox	0.05	1421	0.857143	0.0432105	0.885771	0.820318	0.901235	0.851649	1152	0.0477692	678	1388	65	132	0.912947	0.912517	0.837037	0.873149	1896	0.0386518	782	1161	292	28	0.858595	0.728119	0.965432	0.830149	0	0	0	0	0	0
SR66	RowMean	TRQN	limma	limma-voom	0.05	1423	0.508059	0.0629946	0.918029	0.903043	0.859877	0.880131	2918	0.0505956	613	1344	109	197	0.864781	0.84903	0.75679	0.800261	979	0.0753936	780	1418	35	30	0.971277	0.957055	0.962963	0.96	0	0	0	0	0	0
SR66	Zero	TRQN	limma	edgeR-QLF	0.05	1424	0.556249	0.0644873	0.907866	0.892916	0.83642	0.860858	3228	0.04807	559	1346	107	251	0.841803	0.839339	0.690123	0.757453	665	0.0809046	796	1408	45	14	0.973928	0.946492	0.982716	0.964264	74	150	138	77	82	93
SR75	HalfRowMin	QN	limma	t-test	0.05	1424	0.971737	0.0375708	0.828504	0.736875	0.928476	0.805669	864	0.0421749	649	1281	76	99	0.916865	0.895172	0.867647	0.881195	1922	0.0329668	740	818	539	8	0.740143	0.578577	0.989305	0.730143	0	0	0	0	0	0
SR75	HalfRowMin	TRQN	limma	limma-trend	0.05	1426	0.57469	0.0630963	0.906413	0.864281	0.868984	0.864848	3150	0.0468895	562	1238	119	186	0.855107	0.825257	0.751337	0.786564	981	0.0793031	738	1278	79	10	0.95772	0.903305	0.986631	0.943131	0	0	0	0	0	0
SR90	HalfRowMin	TRQN	Scanorama	edgeR-QLF	0.05	1427	0.353492	0.0579439	0.973988	0.989524	0.931779	0.959319	1094	0.0743275	511	1141	10	68	0.954913	0.980806	0.882556	0.929091	2068	0.0415603	568	1150	1	11	0.993064	0.998243	0.981002	0.989547	24	91	107	39	8	12
SR90	SoftImpute	Median	NoBC	DESeq2	0.05	1428	0.342857	0.0596905	0.976879	0.9554	0.976684	0.96577	947	0.0862537	555	1129	22	24	0.97341	0.961872	0.958549	0.960208	2671	0.0331273	576	1120	31	3	0.980347	0.948929	0.994819	0.971332	109	139	107	104	73	105
SR75	KNN	TRQN	Combat-P	DESeq2	0.05	1429	0.486984	0.0580768	0.930641	0.905253	0.89639	0.900544	2558	0.050249	603	1246	111	145	0.878385	0.844538	0.80615	0.824897	940	0.0659046	738	1331	26	10	0.982898	0.965969	0.986631	0.97619	0	5	0	1	0	6
SR75	Zero	Median	NoBC	DESeq2	0.05	1429	0.476471	0.0613451	0.942929	0.978173	0.859338	0.911041	1803	0.0628954	539	1280	16	188	0.89916	0.971171	0.741403	0.840874	1266	0.0597949	731	1346	11	17	0.986698	0.985175	0.977273	0.981208	81	106	67	80	51	88
SR90	HalfRowMin	Median	NoBC	t-test	0.05	1431	0.476471	0.0707378	0.913006	0.829612	0.966321	0.886601	845	0.0735922	545	1120	31	34	0.962428	0.946181	0.941278	0.943723	2420	0.0678835	574	920	231	5	0.863584	0.713043	0.991364	0.82948	103	138	62	119	38	138
SR66	IterativeSVD	Unnormalized	NoBC	limma-trend	0.05	1432	0.342857	0.0735545	0.931507	0.885715	0.934568	0.906807	1669	0.0622191	710	1397	56	100	0.931065	0.926893	0.876543	0.901015	2004	0.0848899	804	1305	148	6	0.931949	0.844538	0.992593	0.912599	162	206	166	143	97	156
NoSR	SoftImpute	Unnormalized	Combat-P	Wilcox	0.05	1433	0.857143	0.0431277	0.886252	0.829613	0.882961	0.85152	2309	0.0361226	973	1888	147	236	0.881936	0.86875	0.804797	0.835552	1242	0.0501328	1162	1727	308	47	0.890567	0.790476	0.961125	0.867488	0	0	0	0	0	0
SR90	RowMedian	TRQN	Combat-NP	DESeq2	0.05	1434	0.462382	0.0650084	0.936994	0.897754	0.917098	0.9073	2179	0.0598848	490	1043	108	89	0.886127	0.819398	0.846287	0.832625	1093	0.070132	572	1137	14	7	0.987861	0.976109	0.98791	0.981974	0	4	0	1	0	6
SR90	Zero	TRQN	Combat-P	limma-voom	0.05	1435	0.414616	0.0697546	0.934971	0.89432	0.912781	0.903429	2273	0.0586019	486	1053	98	93	0.889595	0.832192	0.839378	0.83577	1131	0.0809073	571	1125	26	8	0.980347	0.956449	0.986183	0.971088	0	0	0	0	0	0
SR75	Zero	Unnormalized	NoBC	DESeq2	0.05	1435	0.476471	0.0610977	0.942929	0.978173	0.859338	0.911041	1824	0.0623419	539	1280	16	188	0.89916	0.971171	0.741403	0.840874	1265	0.0598535	731	1346	11	17	0.986698	0.985175	0.977273	0.981208	82	105	67	80	51	88
SR75	RowMedian	Sum	Scanorama	limma-trend	0.05	1437	0.71582	0.0540279	0.924703	0.97217	0.814171	0.879322	1971	0.0564335	513	1352	5	235	0.885986	0.990347	0.685829	0.810427	1406	0.0516223	705	1323	34	43	0.96342	0.953992	0.942513	0.948218	0	0	0	0	0	0
SR75	Zero	Sum	NoBC	DESeq2	0.05	1438	0.476471	0.0612835	0.942691	0.978163	0.858669	0.910699	1804	0.0628513	539	1280	16	188	0.89916	0.971171	0.741403	0.840874	1282	0.0597156	730	1346	11	18	0.986223	0.985155	0.975936	0.980524	81	106	69	80	52	88
SR75	Zero	Median	Combat-P	limma-trend	0.05	1439	0.857143	0.0441824	0.886936	0.852881	0.858289	0.841109	1747	0.0466732	544	1325	32	204	0.887886	0.944444	0.727273	0.821752	1553	0.0416916	740	1125	232	8	0.885986	0.761317	0.989305	0.860465	0	0	0	0	0	0
SR90	RowMean	QN	Combat-P	t-test	0.05	1439	0.857143	0.0445689	0.86474	0.752333	0.967185	0.836997	649	0.0510182	547	1086	65	32	0.943931	0.893791	0.944732	0.918556	2213	0.0381196	573	786	365	6	0.785549	0.610874	0.989637	0.755438	0	0	0	0	0	0
NoSR	HalfRowMin	Unnormalized	Combat-NP	DESeq2	0.05	1441	0.774684	0.0548657	0.886097	0.873163	0.819272	0.83631	3191	0.0413616	816	1944	91	393	0.850801	0.899669	0.674938	0.771267	1085	0.0683699	1165	1824	211	44	0.921393	0.846657	0.963606	0.901354	19	41	26	23	4	24
SR75	IterativeSVD	TRQN	NoBC	edgeR-LRT	0.05	1442	0.329923	0.0744621	0.931354	0.882379	0.93115	0.906106	2149	0.0614461	655	1220	137	93	0.890736	0.82702	0.875668	0.850649	1385	0.0874782	738	1308	49	10	0.971971	0.937738	0.986631	0.961564	275	186	171	203	230	204
NoSR	HalfRowMin	Median	Combat-P	DESeq2	0.05	1443	0.774684	0.0557148	0.884402	0.872675	0.813896	0.83317	3179	0.0419068	807	1942	93	402	0.847411	0.896667	0.667494	0.765292	1053	0.0695228	1161	1828	207	48	0.921393	0.848684	0.960298	0.901048	0	2	0	0	0	0
SR75	RowMean	TRQN	Scanorama	Wilcox	0.05	1444	0.481331	0.0629389	0.928029	0.978248	0.81484	0.888421	1743	0.0565601	566	1335	22	182	0.903088	0.962585	0.756684	0.847305	1557	0.0693177	653	1353	4	95	0.952969	0.993912	0.872995	0.929537	9	8	7	17	0	1
SR75	RowMedian	QN	Scanorama	limma-voom	0.05	1445	0.71582	0.045891	0.939192	0.983766	0.844251	0.903294	1846	0.0503785	541	1354	3	207	0.900238	0.994485	0.723262	0.837461	1330	0.0414035	722	1337	20	26	0.978147	0.973046	0.965241	0.969128	0	0	0	0	0	0
SR66	SoftImpute	Unnormalized	Scanorama	limma-trend	0.05	1446	0.71582	0.0512205	0.928414	0.960486	0.837654	0.886951	2219	0.0518268	564	1441	12	246	0.885992	0.979167	0.696296	0.813853	1228	0.0506143	793	1404	49	17	0.970835	0.941805	0.979012	0.960048	0	0	0	0	0	0
SR66	IterativeSVD	QN	limma	t-test	0.05	1446	0.897406	0.0409139	0.839593	0.740529	0.937654	0.815987	1144	0.0412854	719	1352	101	91	0.915157	0.876829	0.887654	0.882209	1691	0.0405423	800	929	524	10	0.76403	0.60423	0.987654	0.749766	0	0	0	0	0	0
SR75	SoftImpute	TRQN	NoBC	edgeR-QLF	0.05	1446	0.365271	0.0696862	0.931354	0.885263	0.926471	0.905387	2516	0.0521361	648	1228	129	100	0.891211	0.833977	0.86631	0.849836	1232	0.0872363	738	1307	50	10	0.971496	0.936548	0.986631	0.960938	267	183	156	194	209	198
SR90	RowMedian	QN	Combat-P	t-test	0.05	1449	0.857143	0.0445899	0.864162	0.750877	0.967185	0.836227	660	0.051055	547	1084	67	32	0.942775	0.890879	0.944732	0.917016	2212	0.0381248	573	786	365	6	0.785549	0.610874	0.989637	0.755438	0	0	0	0	0	0
SR90	Zero	Sum	Scanorama	Wilcox	0.05	1450	0.742857	0.0475448	0.919075	0.906713	0.863558	0.873736	1074	0.0596845	428	1141	10	151	0.906936	0.977169	0.739206	0.841691	2135	0.0354051	572	1039	112	7	0.931214	0.836257	0.98791	0.90578	29	105	85	13	10	11
SR75	HalfRowMin	QN	Combat-P	limma-voom	0.05	1451	0.971737	0.037293	0.827316	0.729566	0.932487	0.804327	805	0.0436635	655	1267	90	93	0.913064	0.879195	0.875668	0.877428	2011	0.0309225	740	821	536	8	0.741568	0.579937	0.989305	0.731225	0	0	0	0	0	0
NoSR	IterativeSVD	Median	Combat-P	DESeq2	0.05	1451	0.774684	0.0547573	0.878083	0.838544	0.846154	0.836102	2479	0.0443421	908	1921	114	301	0.872072	0.888454	0.751034	0.813985	1320	0.0651725	1138	1730	305	71	0.884094	0.788635	0.941274	0.85822	4	0	1	1	3	1
SR66	SoftImpute	TRQN	limma	t-test	0.05	1453	0.481523	0.0635987	0.91825	0.881687	0.887654	0.884155	3333	0.0440472	639	1318	135	171	0.864781	0.825581	0.788889	0.806818	843	0.0831502	799	1400	53	11	0.971719	0.937793	0.98642	0.961492	0	0	0	0	0	0
SR66	HalfRowMin	TRQN	Scanorama	edgeR-LRT	0.05	1454	0.457868	0.0707888	0.933495	0.963735	0.845062	0.895436	2984	0.0520388	577	1427	26	233	0.88555	0.956882	0.712346	0.816702	815	0.0895389	792	1429	24	18	0.981441	0.970588	0.977778	0.97417	42	202	236	73	67	40
SR90	Zero	TRQN	Combat-P	Wilcox	0.05	1455	0.414616	0.0637454	0.942775	0.892933	0.943869	0.917575	2087	0.0557651	521	1045	106	58	0.905202	0.830941	0.899827	0.864013	1354	0.0717256	572	1124	27	7	0.980347	0.954925	0.98791	0.971138	0	0	0	0	0	0
SR75	IterativeSVD	TRQN	Combat-P	limma-voom	0.05	1456	0.476471	0.0669459	0.927791	0.898013	0.89639	0.89697	2927	0.0505337	603	1239	118	145	0.875059	0.836338	0.80615	0.820967	852	0.0833581	738	1326	31	10	0.980523	0.959688	0.986631	0.972973	0	0	0	0	0	0
SR75	SoftImpute	QN	Scanorama	edgeR-QLF	0.05	1456	0.708197	0.0470904	0.936105	0.961799	0.858289	0.900671	1857	0.0493401	551	1350	7	197	0.903088	0.987455	0.736631	0.843798	1454	0.0448408	733	1307	50	15	0.969121	0.936143	0.979947	0.957544	0	1	0	0	0	0
NoSR	HalfRowMin	TRQN	Scanorama	Wilcox	0.05	1458	0.866478	0.0450256	0.880086	0.928933	0.733664	0.809179	3005	0.0398518	681	1980	55	528	0.820284	0.925272	0.563275	0.700257	777	0.0501995	1093	1956	79	116	0.939889	0.932594	0.904053	0.918102	13	30	31	9	9	0
SR90	SoftImpute	TRQN	Combat-P	DESeq2	0.05	1459	0.404148	0.0649326	0.942197	0.903766	0.926598	0.915023	1971	0.0611243	501	1053	98	78	0.898266	0.836394	0.865285	0.850594	1291	0.068741	572	1134	17	7	0.986127	0.971138	0.98791	0.979452	0	5	1	1	0	6
SR75	SoftImpute	Median	Combat-P	Wilcox	0.05	1460	0.774684	0.0475316	0.894537	0.806544	0.956551	0.86961	874	0.051678	690	1286	71	58	0.938717	0.906702	0.92246	0.914513	2111	0.0433852	741	1049	308	7	0.850356	0.706387	0.990642	0.824708	0	0	0	0	0	0
SR75	Zero	TRQN	limma	limma-voom	0.05	1461	0.58111	0.0610826	0.909739	0.880098	0.859626	0.868221	2906	0.0496928	562	1252	105	186	0.861758	0.842579	0.751337	0.794346	1143	0.0724723	724	1292	65	24	0.95772	0.917617	0.967914	0.942095	0	0	0	0	0	0
SR66	Zero	TRQN	limma	Wilcox	0.05	1462	0.556249	0.057907	0.917145	0.865045	0.908642	0.885587	2232	0.0482722	674	1326	127	136	0.883783	0.841448	0.832099	0.836747	1340	0.0675418	798	1353	100	12	0.950508	0.888641	0.985185	0.934426	0	0	0	0	0	0
SR75	KNN	QN	Combat-NP	edgeR-QLF	0.05	1463	0.876317	0.0413542	0.846081	0.735385	0.959893	0.82435	794	0.04609	698	1247	110	50	0.92399	0.863861	0.933155	0.897172	2023	0.0366184	738	879	478	10	0.768171	0.606908	0.986631	0.751527	0	0	0	0	0	0
SR90	IterativeSVD	QN	Combat-NP	edgeR-LRT	0.05	1463	0.971737	0.0278552	0.860694	0.739817	0.974093	0.833021	221	0.0557104	555	1070	81	24	0.939306	0.872642	0.958549	0.91358	2753	0	573	780	371	6	0.782081	0.606992	0.989637	0.752462	0	0	0	0	0	0
SR90	IterativeSVD	Median	NoBC	t-test	0.05	1465	0.342857	0.0777082	0.923699	0.843508	0.971503	0.898645	1076	0.0749292	551	1118	33	28	0.96474	0.943493	0.951641	0.947549	2381	0.0804872	574	953	198	5	0.882659	0.743523	0.991364	0.849741	106	151	84	123	44	140
NoSR	SoftImpute	Unnormalized	Combat-NP	DESeq2	0.05	1466	0.857143	0.0429212	0.883477	0.818323	0.892473	0.850308	1992	0.0382884	995	1872	163	214	0.883785	0.85924	0.822994	0.840727	1346	0.0475541	1163	1702	333	46	0.883169	0.777406	0.961952	0.859889	0	0	0	0	0	0
SR75	RowMedian	TRQN	limma	limma-trend	0.05	1467	0.52379	0.0596252	0.92019	0.887838	0.884358	0.885805	3064	0.0472338	587	1228	129	161	0.862233	0.819832	0.784759	0.801913	822	0.0720167	736	1323	34	12	0.978147	0.955844	0.983957	0.969697	0	0	0	0	0	0
SR66	IterativeSVD	Sum	Scanorama	limma-trend	0.05	1468	0.687368	0.0569979	0.922448	0.94771	0.834568	0.878707	2223	0.0546936	561	1439	14	249	0.883783	0.975652	0.692593	0.810108	1353	0.0593022	791	1384	69	19	0.961114	0.919767	0.976543	0.947305	0	0	0	0	0	0
SR75	HalfRowMin	QN	limma	limma-voom	0.05	1468	0.971737	0.0374538	0.823753	0.725802	0.929144	0.800302	879	0.0428349	650	1264	93	98	0.909264	0.874832	0.868984	0.871898	1963	0.0320728	740	814	543	8	0.738242	0.576773	0.989305	0.728705	0	0	0	0	0	0
SR90	RowMean	QN	Combat-NP	t-test	0.05	1468	0.857143	0.0440673	0.86474	0.751691	0.968048	0.837065	609	0.051869	548	1085	66	31	0.943931	0.892508	0.946459	0.918692	2284	0.0362657	573	786	365	6	0.785549	0.610874	0.989637	0.755438	0	0	0	0	0	0
NoSR	HalfRowMin	Sum	Combat-P	DESeq2	0.05	1471	0.774684	0.055002	0.884864	0.873984	0.813896	0.833708	3196	0.04155	807	1944	91	402	0.848027	0.898664	0.667494	0.766018	1077	0.068454	1161	1829	206	48	0.921702	0.849305	0.960298	0.901398	0	2	0	0	0	0
SR66	RowMedian	Median	Combat-NP	Wilcox	0.05	1472	0.857143	0.0419917	0.886434	0.817043	0.911728	0.854133	949	0.0503751	685	1387	66	125	0.915599	0.912117	0.845679	0.877643	2083	0.0336082	792	1148	305	18	0.857269	0.721969	0.977778	0.830624	0	0	0	0	0	0
SR75	Zero	Unnormalized	NoBC	Wilcox	0.05	1473	0.476471	0.066593	0.92304	0.869759	0.93516	0.896886	1466	0.0586398	656	1313	44	92	0.935392	0.937143	0.877005	0.906077	2061	0.0745461	743	1174	183	5	0.910689	0.802376	0.993316	0.887694	141	159	108	139	73	145
SR66	IterativeSVD	Unnormalized	Scanorama	limma-trend	0.05	1474	0.71582	0.0509036	0.927972	0.960186	0.837037	0.886349	2247	0.0514138	564	1442	11	246	0.886434	0.98087	0.696296	0.81444	1268	0.0503934	792	1402	51	18	0.96951	0.939502	0.977778	0.958258	0	0	0	0	0	0
SR75	RowMean	QN	Combat-NP	limma-voom	0.05	1474	0.897406	0.0380021	0.852257	0.753683	0.935829	0.825222	842	0.0453767	664	1265	92	84	0.91639	0.878307	0.887701	0.882979	1977	0.0306275	736	923	434	12	0.788124	0.62906	0.983957	0.767466	0	0	0	0	0	0
NoSR	IterativeSVD	Median	Combat-NP	DESeq2	0.05	1476	0.774684	0.0535003	0.880857	0.844358	0.845327	0.839136	2475	0.0438572	911	1924	111	298	0.873921	0.891389	0.753515	0.816674	1341	0.0631433	1133	1747	288	76	0.887793	0.797326	0.937138	0.861597	1	0	0	0	2	0
SR75	SoftImpute	QN	Scanorama	limma-voom	0.05	1476	0.708197	0.046637	0.936105	0.960929	0.858957	0.90079	1878	0.0489712	552	1349	8	196	0.903088	0.985714	0.737968	0.844037	1479	0.0443029	733	1307	50	15	0.969121	0.936143	0.979947	0.957544	0	0	0	0	0	0
SR90	KNN	Sum	Scanorama	Wilcox	0.05	1476	0.774684	0.0327454	0.953179	0.973615	0.88601	0.923774	729	0.0654908	454	1146	5	125	0.924855	0.989107	0.784111	0.874759	2511	0	572	1126	25	7	0.981503	0.958124	0.98791	0.972789	0	0	0	0	0	0
SR75	KNN	Median	Combat-P	Wilcox	0.05	1479	0.774684	0.0470634	0.896912	0.811793	0.953209	0.871451	867	0.0520307	686	1288	69	62	0.937767	0.908609	0.917112	0.912841	2128	0.042096	740	1062	295	8	0.856057	0.714976	0.989305	0.830062	0	0	0	0	0	0
SR90	IterativeSVD	QN	Combat-NP	edgeR-QLF	0.05	1479	0.971737	0.0276293	0.860694	0.739817	0.974093	0.833021	233	0.0552587	555	1070	81	24	0.939306	0.872642	0.958549	0.91358	2753	0	573	780	371	6	0.782081	0.606992	0.989637	0.752462	0	0	0	0	0	0
SR90	KNN	Median	NoBC	Wilcox	0.05	1481	0.342857	0.0742664	0.927746	0.853657	0.968912	0.903228	1030	0.0770862	548	1124	27	31	0.966474	0.953043	0.946459	0.94974	2561	0.0714465	574	964	187	5	0.889017	0.754271	0.991364	0.856716	102	146	85	119	42	133
SR90	KNN	Sum	Scanorama	limma-voom	0.05	1482	0.774684	0.0471922	0.918497	0.909093	0.853195	0.870283	1528	0.0560757	417	1134	17	162	0.896532	0.960829	0.720207	0.823297	1912	0.0383087	571	1056	95	8	0.940462	0.857357	0.986183	0.917269	0	0	0	0	0	0
SR75	SoftImpute	TRQN	NoBC	Wilcox	0.05	1483	0.365271	0.0662927	0.936105	0.891524	0.933155	0.911831	2081	0.0566881	658	1242	115	90	0.902613	0.851229	0.879679	0.86522	1573	0.0758973	738	1303	54	10	0.969596	0.931818	0.986631	0.958442	288	169	138	214	175	171
NoSR	IterativeSVD	Sum	Combat-P	DESeq2	0.05	1484	0.774684	0.0540134	0.878083	0.838944	0.84574	0.835968	2506	0.044286	906	1922	113	303	0.871763	0.889107	0.74938	0.813285	1348	0.0637408	1139	1730	305	70	0.884402	0.788781	0.942101	0.858651	4	1	1	1	3	1
SR66	RowMedian	QN	Combat-NP	limma-trend	0.05	1485	0.920374	0.0380352	0.848431	0.757977	0.914198	0.817976	919	0.0441874	690	1359	94	120	0.905435	0.880102	0.851852	0.865747	1780	0.0318829	791	1000	453	19	0.791427	0.635852	0.976543	0.770204	0	0	0	0	0	0
NoSR	IterativeSVD	Sum	Combat-NP	DESeq2	0.05	1485	0.774684	0.0532614	0.881165	0.845075	0.845327	0.839483	2542	0.0431087	911	1925	110	298	0.874229	0.892262	0.753515	0.81704	1337	0.063414	1133	1748	287	76	0.888101	0.797887	0.937138	0.861925	0	0	0	0	2	0
SR75	SoftImpute	TRQN	NoBC	edgeR-LRT	0.05	1487	0.365271	0.0685463	0.931354	0.882307	0.93115	0.90607	1960	0.0620658	655	1221	136	93	0.891211	0.828066	0.875668	0.851202	1560	0.0750269	738	1307	50	10	0.971496	0.936548	0.986631	0.960938	272	184	165	200	216	199
SR66	HalfRowMin	Median	Scanorama	limma-trend	0.05	1488	0.807538	0.0436519	0.903889	0.899239	0.842593	0.856843	2099	0.0471375	564	1432	21	246	0.882015	0.964103	0.696296	0.808602	1578	0.0401664	801	1294	159	9	0.925762	0.834375	0.988889	0.905085	0	0	0	0	0	0
NoSR	HalfRowMin	Unnormalized	Scanorama	DESeq2	0.05	1488	0.852086	0.0496143	0.885018	0.92346	0.760132	0.817372	3182	0.0405946	683	1996	39	526	0.825832	0.945983	0.56493	0.707405	767	0.058634	1155	1908	127	54	0.944205	0.900936	0.955335	0.927338	0	1	2	0	0	0
SR75	HalfRowMin	QN	Combat-NP	limma-voom	0.05	1488	0.971737	0.0366923	0.827078	0.728831	0.933155	0.804228	831	0.0432797	656	1266	91	92	0.913064	0.878179	0.877005	0.877592	2042	0.0301048	740	820	537	8	0.741093	0.579483	0.989305	0.730864	0	0	0	0	0	0
SR90	SoftImpute	TRQN	Combat-NP	Wilcox	0.05	1488	0.462375	0.0638005	0.936416	0.889087	0.928325	0.908125	2314	0.0546885	503	1032	119	76	0.887283	0.808682	0.868739	0.837635	1080	0.0729125	572	1133	18	7	0.985549	0.969492	0.98791	0.978614	0	0	0	0	0	0
SR90	Zero	QN	Combat-NP	limma-voom	0.05	1488	0.866478	0.0416136	0.851445	0.739301	0.960276	0.823962	579	0.0508929	539	1085	66	40	0.938728	0.890909	0.930915	0.910473	2350	0.0323343	573	749	402	6	0.764162	0.587692	0.989637	0.737452	0	0	0	0	0	0
SR75	Zero	Median	Combat-P	t-test	0.05	1493	0.857143	0.044012	0.884798	0.853741	0.849599	0.836392	2036	0.0453329	532	1325	32	216	0.882185	0.943262	0.71123	0.810976	1493	0.0426911	739	1129	228	9	0.887411	0.764219	0.987968	0.861808	0	0	0	0	0	0
SR90	SoftImpute	Median	NoBC	t-test	0.05	1494	0.342857	0.0773106	0.92341	0.84346	0.970639	0.898192	1083	0.0749637	550	1118	33	29	0.964162	0.943396	0.949914	0.946644	2406	0.0796574	574	953	198	5	0.882659	0.743523	0.991364	0.849741	100	151	82	121	43	140
SR66	SoftImpute	TRQN	Combat-NP	edgeR-LRT	0.05	1495	0.475659	0.0677904	0.921785	0.878451	0.906173	0.892081	2638	0.0553058	669	1294	159	141	0.867433	0.807971	0.825926	0.81685	1044	0.080275	799	1410	43	11	0.976138	0.948931	0.98642	0.967312	2	10	3	1	3	8
SR90	SoftImpute	TRQN	Combat-NP	t-test	0.05	1496	0.462375	0.0647987	0.936127	0.900902	0.908463	0.904653	2662	0.0531024	480	1052	99	99	0.885549	0.829016	0.829016	0.829016	961	0.076495	572	1135	16	7	0.986705	0.972789	0.98791	0.980291	0	0	0	0	0	0
SR75	IterativeSVD	Unnormalized	NoBC	t-test	0.05	1496	0.342857	0.0685074	0.937292	0.890297	0.944519	0.914515	1720	0.0573778	671	1307	50	77	0.939667	0.930652	0.897059	0.913547	2120	0.0796371	742	1226	131	6	0.934917	0.849943	0.991979	0.915484	138	182	136	130	75	140
SR66	KNN	TRQN	Combat-NP	edgeR-LRT	0.05	1498	0.464403	0.0702552	0.919797	0.882769	0.893827	0.888245	2910	0.0550891	655	1296	157	155	0.86213	0.80665	0.808642	0.807645	931	0.0854214	793	1419	34	17	0.977464	0.958888	0.979012	0.968845	3	9	4	1	3	9
SR90	Zero	TRQN	Combat-P	limma-trend	0.05	1498	0.414616	0.0681037	0.935549	0.895912	0.912781	0.904248	2371	0.0578006	485	1052	99	94	0.888439	0.830479	0.837651	0.83405	1139	0.0784067	572	1128	23	7	0.982659	0.961345	0.98791	0.974446	0	0	0	0	0	0
SR75	RowMean	QN	Combat-NP	edgeR-QLF	0.05	1498	0.897406	0.0370162	0.853444	0.748228	0.945856	0.827628	803	0.0452605	681	1252	105	67	0.91829	0.866412	0.910428	0.887875	2045	0.0287719	734	926	431	14	0.788599	0.630043	0.981283	0.767381	0	0	0	0	0	0
SR66	HalfRowMin	TRQN	Combat-P	edgeR-LRT	0.05	1501	0.509144	0.0676997	0.901237	0.876757	0.834568	0.851483	3253	0.0498585	551	1339	114	259	0.835175	0.828571	0.680247	0.747119	788	0.0855408	801	1388	65	9	0.9673	0.924942	0.988889	0.955847	9	14	14	4	3	9
SR90	SoftImpute	QN	limma	Wilcox	0.05	1501	1	0.0253103	0.856936	0.740651	0.969775	0.83017	317	0.0506205	550	1080	71	29	0.942197	0.885668	0.949914	0.916667	2780	0	573	762	389	6	0.771676	0.595634	0.989637	0.743673	0	0	0	0	0	0
SR75	KNN	QN	Combat-NP	limma-voom	0.05	1503	0.876317	0.0414958	0.843705	0.736445	0.953877	0.821642	813	0.0461836	689	1254	103	59	0.92304	0.869949	0.921123	0.894805	2080	0.0368081	738	871	486	10	0.764371	0.602941	0.986631	0.748479	0	0	0	0	0	0
SR66	HalfRowMin	Median	Combat-NP	Wilcox	0.05	1504	0.825203	0.0452017	0.867654	0.782571	0.935802	0.841685	896	0.0497897	713	1384	69	97	0.926646	0.911765	0.880247	0.895729	2104	0.0406137	803	1027	426	7	0.808661	0.653377	0.991358	0.787641	1	1	0	0	0	2
SR90	Zero	TRQN	Combat-NP	edgeR-QLF	0.05	1505	0.45808	0.0664759	0.933815	0.89497	0.909326	0.902087	2478	0.0566332	484	1044	107	95	0.883237	0.818951	0.835924	0.82735	1066	0.0763187	569	1134	17	10	0.984393	0.97099	0.982729	0.976824	1	8	2	2	2	11
SR90	IterativeSVD	Median	Scanorama	edgeR-LRT	0.05	1506	0.857143	0.0313417	0.936994	0.947948	0.863558	0.897362	705	0.0626833	430	1140	11	149	0.907514	0.975057	0.74266	0.843137	2533	0	570	1102	49	9	0.966474	0.92084	0.984456	0.951586	0	3	0	0	0	0
SR75	SoftImpute	TRQN	Combat-NP	t-test	0.05	1507	0.514286	0.0600282	0.919715	0.894487	0.872995	0.882948	3309	0.0450565	568	1238	119	180	0.857957	0.826783	0.759358	0.791638	690	0.0749998	738	1328	29	10	0.981473	0.96219	0.986631	0.974257	0	0	0	0	0	0
SR90	IterativeSVD	TRQN	Combat-P	DESeq2	0.05	1507	0.411877	0.0641783	0.941329	0.902108	0.925734	0.913755	1956	0.06172	500	1052	99	79	0.89711	0.834725	0.863558	0.848896	1349	0.0666365	572	1133	18	7	0.985549	0.969492	0.98791	0.978614	0	5	1	1	0	6
NoSR	Zero	Sum	limma	DESeq2	0.05	1507	0.945171	0.0414159	0.857986	0.898902	0.690139	0.763022	3362	0.0347961	549	1915	79	635	0.77533	0.874204	0.463682	0.60596	484	0.0480356	1088	1907	90	99	0.940641	0.923599	0.916596	0.920085	97	186	222	92	96	65
SR90	SoftImpute	QN	Combat-NP	edgeR-LRT	0.05	1510	0.971737	0.0277974	0.858092	0.736581	0.974093	0.83068	229	0.0555948	555	1069	82	24	0.938728	0.871272	0.958549	0.912829	2821	0	573	772	379	6	0.777457	0.601891	0.989637	0.74853	0	0	0	0	0	0
SR90	Zero	Median	Scanorama	edgeR-QLF	0.05	1511	0.857143	0.0390499	0.924855	0.95645	0.82038	0.870994	1990	0.0502919	381	1148	3	198	0.883815	0.992188	0.658031	0.791277	1517	0.0278079	569	1102	49	10	0.965896	0.920712	0.982729	0.95071	49	145	142	27	66	55
SR90	RowMean	TRQN	Combat-NP	edgeR-QLF	0.05	1512	0.453201	0.0664628	0.933526	0.888706	0.918826	0.903393	2452	0.0589185	492	1029	122	87	0.879191	0.801303	0.849741	0.824811	1047	0.0740071	572	1137	14	7	0.987861	0.976109	0.98791	0.981974	1	9	3	1	1	8
SR90	RowMean	QN	Combat-P	limma-voom	0.05	1513	0.857143	0.0436637	0.863873	0.747037	0.971503	0.836191	600	0.0525562	552	1078	73	27	0.942197	0.8832	0.953368	0.916944	2340	0.0347711	573	786	365	6	0.785549	0.610874	0.989637	0.755438	0	0	0	0	0	0
SR90	IterativeSVD	TRQN	NoBC	DESeq2	0.05	1513	0.371964	0.0642199	0.941618	0.89365	0.937824	0.915182	1894	0.0620186	514	1051	100	65	0.904624	0.837134	0.887737	0.861693	1609	0.0664212	572	1121	30	7	0.978613	0.950166	0.98791	0.968671	197	134	95	145	147	152
SR90	RowMedian	TRQN	Combat-NP	t-test	0.05	1515	0.462382	0.0636343	0.936994	0.903853	0.907599	0.905706	2606	0.0538414	479	1054	97	100	0.886127	0.831597	0.827288	0.829437	1015	0.0734272	572	1137	14	7	0.987861	0.976109	0.98791	0.981974	0	0	0	0	0	0
NoSR	HalfRowMin	TRQN	Scanorama	limma-voom	0.05	1516	0.866478	0.0459855	0.875	0.944935	0.70885	0.78966	3322	0.0372003	595	2008	27	614	0.802404	0.956592	0.492142	0.649918	562	0.0547706	1119	1955	80	90	0.947596	0.933278	0.925558	0.929402	0	0	0	0	9	0
SR66	HalfRowMin	QN	limma	limma-trend	0.05	1517	0.945171	0.038559	0.823464	0.735862	0.912963	0.79771	1114	0.0415454	677	1368	85	133	0.903668	0.888451	0.835802	0.861323	1914	0.0355726	802	880	573	8	0.743261	0.583273	0.990123	0.734096	0	0	0	0	0	0
SR90	IterativeSVD	QN	Combat-NP	limma-voom	0.05	1518	0.971737	0.0270892	0.859827	0.739968	0.974093	0.832676	256	0.0541783	555	1073	78	24	0.94104	0.876777	0.958549	0.915842	2801	0	573	774	377	6	0.778613	0.603158	0.989637	0.749509	0	0	0	0	0	0
SR90	RowMedian	TRQN	NoBC	t-test	0.05	1519	0.229709	0.0730986	0.939017	0.900466	0.917962	0.908993	2322	0.0591571	491	1067	84	88	0.900578	0.853913	0.848014	0.850953	1323	0.08704	572	1119	32	7	0.977457	0.94702	0.98791	0.967033	197	139	93	137	152	139
SR75	RowMedian	TRQN	Scanorama	t-test	0.05	1520	0.512372	0.0613712	0.923278	0.98462	0.795455	0.876929	2745	0.0510218	518	1343	14	230	0.884086	0.973684	0.692513	0.809375	1251	0.0717206	672	1354	3	76	0.96247	0.995556	0.898396	0.944483	3	0	0	0	0	1
SR90	Zero	TRQN	NoBC	edgeR-QLF	0.05	1520	0.324051	0.0691859	0.940751	0.889357	0.940415	0.914161	2068	0.0610958	517	1051	100	62	0.906358	0.837925	0.892919	0.864548	1628	0.077276	572	1115	36	7	0.975145	0.940789	0.98791	0.963774	208	138	109	144	161	153
NoSR	IterativeSVD	Unnormalized	limma	DESeq2	0.05	1522	0.774684	0.0555282	0.871763	0.83024	0.841605	0.828466	2510	0.0451351	898	1923	112	311	0.869605	0.889109	0.742763	0.809374	1356	0.0659212	1137	1698	337	72	0.873921	0.77137	0.940447	0.847559	30	34	33	12	33	11
SR66	KNN	TRQN	limma	t-test	0.05	1523	0.506749	0.0604008	0.918029	0.890096	0.875926	0.882466	3559	0.0412824	627	1323	130	183	0.861688	0.828269	0.774074	0.800255	800	0.0795192	792	1413	40	18	0.97437	0.951923	0.977778	0.964677	0	0	0	0	0	0
SR75	SoftImpute	TRQN	Combat-NP	Wilcox	0.05	1523	0.514286	0.0566448	0.92399	0.887936	0.897727	0.892705	2998	0.0456733	605	1223	134	143	0.868409	0.818674	0.808824	0.813719	912	0.0676163	738	1324	33	10	0.979572	0.957198	0.986631	0.971692	0	0	0	0	0	0
SR90	RowMean	TRQN	NoBC	t-test	0.05	1525	0.318487	0.0722279	0.93815	0.900083	0.915371	0.907496	2300	0.0591608	488	1067	84	91	0.898844	0.853147	0.842832	0.847958	1323	0.0852949	572	1119	32	7	0.977457	0.94702	0.98791	0.967033	198	138	94	137	152	139
SR66	RowMedian	Median	limma	Wilcox	0.05	1526	0.857143	0.0421102	0.882678	0.813783	0.90679	0.84947	1114	0.0483878	679	1388	65	131	0.913389	0.912634	0.838272	0.873874	2049	0.0358326	790	1138	315	20	0.851966	0.714932	0.975309	0.825065	0	0	0	0	0	0
SR75	KNN	Median	Scanorama	t-test	0.05	1527	0.71582	0.0454536	0.93658	0.971078	0.849599	0.899599	2146	0.0476303	538	1351	6	210	0.897387	0.988971	0.719251	0.832817	1314	0.0432768	733	1321	36	15	0.975772	0.953186	0.979947	0.966381	0	0	0	0	0	0
SR90	SoftImpute	QN	Combat-NP	edgeR-QLF	0.05	1528	0.971737	0.0275652	0.857803	0.73648	0.97323	0.830232	245	0.0551304	554	1069	82	25	0.93815	0.871069	0.956822	0.911934	2821	0	573	772	379	6	0.777457	0.601891	0.989637	0.74853	0	0	0	0	0	0
SR75	RowMedian	Unnormalized	NoBC	limma-trend	0.05	1529	0.342857	0.0671947	0.93943	0.900172	0.937166	0.916202	1584	0.0637785	660	1310	47	88	0.935867	0.933522	0.882353	0.907216	2239	0.0706108	742	1243	114	6	0.942993	0.866822	0.991979	0.925187	122	161	124	112	64	127
SR75	SoftImpute	Median	Scanorama	t-test	0.05	1530	0.71582	0.0451452	0.936342	0.963958	0.856283	0.900269	1994	0.0478466	545	1349	8	203	0.899762	0.985533	0.72861	0.837817	1438	0.0424438	736	1312	45	12	0.972922	0.942382	0.983957	0.962721	0	0	0	0	0	0
SR66	RowMedian	QN	Combat-NP	edgeR-QLF	0.05	1530	0.920374	0.0358885	0.85042	0.751383	0.925926	0.821325	995	0.0430268	711	1340	113	99	0.906319	0.862864	0.877778	0.870257	1910	0.0287502	789	1009	444	21	0.794521	0.639903	0.974074	0.772394	1	0	0	0	1	0
SR90	RowMedian	QN	Combat-P	limma-voom	0.05	1530	0.857143	0.0434769	0.863584	0.746101	0.972366	0.836011	621	0.0519238	553	1077	74	26	0.942197	0.881978	0.955095	0.917081	2331	0.03503	573	785	366	6	0.784971	0.610224	0.989637	0.754941	0	0	0	0	0	0
SR75	RowMean	QN	Combat-NP	t-test	0.05	1530	0.897406	0.0368339	0.852969	0.757401	0.933155	0.825848	953	0.0430182	661	1272	85	87	0.91829	0.886059	0.88369	0.884873	1986	0.0306497	735	923	434	13	0.787648	0.628743	0.98262	0.766823	0	0	0	0	0	0
NoSR	SoftImpute	Unnormalized	Combat-P	DESeq2	0.05	1534	0.857143	0.0423566	0.881936	0.818254	0.887924	0.847816	2128	0.0375594	984	1875	160	225	0.881319	0.86014	0.813896	0.836379	1359	0.0471537	1163	1700	335	46	0.882552	0.776368	0.961952	0.859254	0	0	0	0	0	0
SR90	SoftImpute	Median	Scanorama	Wilcox	0.05	1534	0.774684	0.0291974	0.957514	0.978269	0.894646	0.931233	808	0.0583948	464	1148	3	115	0.931792	0.993576	0.801382	0.887189	2456	0	572	1129	22	7	0.983237	0.962963	0.98791	0.975277	0	0	0	0	0	0
SR66	Zero	Median	limma	limma-trend	0.05	1536	0.876317	0.0423258	0.867654	0.831534	0.839506	0.816356	2075	0.0438981	560	1415	38	250	0.872735	0.936455	0.691358	0.795455	1399	0.0407535	800	1152	301	10	0.862572	0.726612	0.987654	0.837258	0	0	0	0	0	0
SR66	Zero	Median	Scanorama	DESeq2	0.05	1536	0.857143	0.0447706	0.90323	0.987454	0.746469	0.8303	2654	0.0490915	391	1290	3	359	0.82281	0.992386	0.521333	0.683566	600	0.0404497	787	1439	14	23	0.98365	0.982522	0.971605	0.977033	18	86	143	19	8	2
SR66	KNN	TRQN	Combat-P	edgeR-LRT	0.05	1538	0.404217	0.071862	0.923111	0.886578	0.899383	0.892908	2908	0.0540304	664	1305	148	146	0.870084	0.817734	0.819753	0.818742	1037	0.0896935	793	1416	37	17	0.976138	0.955422	0.979012	0.967073	0	11	5	1	1	8
SR66	KNN	Median	Scanorama	limma-trend	0.05	1539	0.71582	0.0503654	0.927088	0.96856	0.825926	0.883938	2450	0.0502876	557	1445	8	253	0.884666	0.985841	0.687654	0.810182	1274	0.0504431	781	1413	40	29	0.96951	0.951279	0.964198	0.957695	0	0	0	0	0	0
SR90	IterativeSVD	QN	Combat-NP	Wilcox	0.05	1540	0.971737	0.0256584	0.86185	0.745324	0.972366	0.83493	324	0.0513168	553	1080	71	26	0.943931	0.886218	0.955095	0.919368	2793	0	573	776	375	6	0.779769	0.60443	0.989637	0.750491	0	0	0	0	0	0
SR90	RowMean	TRQN	NoBC	DESeq2	0.05	1541	0.318487	0.0690317	0.940751	0.894676	0.933506	0.91366	2168	0.0603785	509	1050	101	70	0.901156	0.834426	0.879102	0.856182	1435	0.0776849	572	1124	27	7	0.980347	0.954925	0.98791	0.971138	195	132	88	137	139	149
SR66	HalfRowMin	QN	limma	edgeR-QLF	0.05	1542	0.945171	0.0372429	0.832081	0.735827	0.925926	0.80666	1058	0.0416121	698	1352	101	112	0.905877	0.873592	0.861728	0.86762	1918	0.0328737	802	914	539	8	0.758285	0.598061	0.990123	0.7457	1	1	2	2	2	0
SR66	HalfRowMin	Median	Combat-NP	t-test	0.05	1543	0.825203	0.0452446	0.866549	0.793523	0.911111	0.835241	1226	0.0484876	673	1395	58	137	0.913831	0.920657	0.830864	0.873459	2008	0.0420016	803	1051	402	7	0.819266	0.66639	0.991358	0.797022	1	1	0	0	0	2
SR90	SoftImpute	QN	Combat-NP	limma-voom	0.05	1544	0.971737	0.0267069	0.858382	0.739369	0.97323	0.83152	273	0.0534138	554	1075	76	25	0.941618	0.879365	0.956822	0.91646	2851	0	573	768	383	6	0.775145	0.599372	0.989637	0.74658	0	0	0	0	0	0
SR75	KNN	Unnormalized	Scanorama	edgeR-QLF	0.05	1545	0.71582	0.0478552	0.931354	0.970173	0.834893	0.889739	2473	0.0489914	518	1349	8	230	0.886936	0.984791	0.692513	0.813187	1214	0.046719	731	1323	34	17	0.975772	0.955556	0.977273	0.966292	0	7	7	0	0	0
SR66	RowMean	TRQN	Combat-NP	edgeR-LRT	0.05	1546	0.540958	0.0604547	0.910517	0.882726	0.862346	0.872285	2958	0.0517295	617	1300	153	193	0.847106	0.801299	0.761728	0.781013	1022	0.06918	780	1424	29	30	0.973928	0.964153	0.962963	0.963558	4	10	3	1	3	9
SR90	KNN	QN	Combat-P	edgeR-LRT	0.05	1546	0.945171	0.0281095	0.861272	0.740461	0.974093	0.833516	247	0.056219	555	1070	81	24	0.939306	0.872642	0.958549	0.91358	2821	0	573	782	369	6	0.783237	0.60828	0.989637	0.753452	0	0	0	0	0	0
SR90	RowMean	TRQN	Combat-NP	limma-trend	0.05	1548	0.453201	0.0653434	0.935549	0.899594	0.908463	0.904003	2567	0.0553352	480	1049	102	99	0.883815	0.824742	0.829016	0.826873	1029	0.0753516	572	1136	15	7	0.987283	0.974446	0.98791	0.981132	0	0	0	0	0	0
SR66	RowMean	Median	Combat-P	Wilcox	0.05	1549	0.825203	0.0434903	0.885108	0.820073	0.899383	0.850612	1204	0.0490441	676	1388	65	134	0.912064	0.912281	0.834568	0.871696	2047	0.0379364	781	1161	292	29	0.858153	0.727866	0.964198	0.829527	0	0	0	0	0	0
SR90	Zero	Unnormalized	Scanorama	edgeR-QLF	0.05	1550	0.857143	0.0388522	0.923988	0.960869	0.812608	0.867687	2034	0.0508411	372	1148	3	207	0.878613	0.992	0.642487	0.779874	1469	0.0268633	569	1108	43	10	0.969364	0.929739	0.982729	0.9555	49	147	144	26	66	54
SR66	RowMean	TRQN	Scanorama	edgeR-QLF	0.05	1550	0.481331	0.0623512	0.925099	0.97956	0.80679	0.88409	2138	0.0516726	605	1430	23	205	0.899249	0.963376	0.746914	0.841446	1487	0.0730298	702	1450	3	108	0.95095	0.995745	0.866667	0.926733	35	139	158	58	18	22
SR90	Zero	TRQN	Combat-NP	limma-trend	0.05	1552	0.45808	0.0656589	0.934393	0.899807	0.903282	0.901481	2529	0.0566077	474	1054	97	105	0.883237	0.830123	0.818653	0.824348	1073	0.0747101	572	1133	18	7	0.985549	0.969492	0.98791	0.978614	0	0	0	0	0	0
SR90	SoftImpute	QN	Combat-NP	Wilcox	0.05	1552	0.971737	0.025924	0.859827	0.744355	0.970639	0.833083	297	0.051848	551	1082	69	28	0.943931	0.88871	0.951641	0.919099	2841	0	573	769	382	6	0.775723	0.6	0.989637	0.747066	0	0	0	0	0	0
SR90	SoftImpute	Median	NoBC	Wilcox	0.05	1554	0.342857	0.073641	0.924566	0.848725	0.968048	0.8996	1058	0.075735	547	1124	27	32	0.965896	0.952962	0.944732	0.948829	2588	0.071547	574	954	197	5	0.883237	0.744488	0.991364	0.85037	103	153	89	120	46	139
SR75	IterativeSVD	Median	Scanorama	t-test	0.05	1555	0.71582	0.0450836	0.935392	0.962413	0.854947	0.898846	2038	0.0476077	544	1348	9	204	0.898812	0.983725	0.727273	0.83628	1462	0.0425596	735	1311	46	13	0.971971	0.941101	0.98262	0.961413	0	0	0	0	0	0
SR75	RowMedian	QN	Scanorama	edgeR-QLF	0.05	1556	0.71582	0.0446492	0.937767	0.984101	0.839572	0.900671	1924	0.0512218	536	1353	4	212	0.897387	0.992593	0.716578	0.832298	1492	0.0380765	720	1339	18	28	0.978147	0.97561	0.962567	0.969044	0	1	2	1	1	0
SR66	HalfRowMin	TRQN	limma	DESeq2	0.05	1557	0.556233	0.0610417	0.909412	0.896274	0.839506	0.863248	3275	0.0464373	566	1363	90	244	0.852408	0.862805	0.698765	0.772169	957	0.075646	794	1393	60	16	0.966416	0.929742	0.980247	0.954327	17	93	62	17	9	19
SR75	KNN	TRQN	Combat-NP	limma-trend	0.05	1557	0.480042	0.0614877	0.920903	0.895851	0.875668	0.885153	3246	0.0470653	574	1237	120	174	0.860333	0.827089	0.76738	0.796117	786	0.0759101	736	1330	27	12	0.981473	0.964613	0.983957	0.974189	0	0	0	0	0	0
SR90	RowMean	TRQN	Combat-NP	DESeq2	0.05	1557	0.453201	0.0641741	0.936127	0.897298	0.914508	0.905808	2338	0.0598939	487	1043	108	92	0.884393	0.818487	0.841105	0.829642	1185	0.0684544	572	1137	14	7	0.987861	0.976109	0.98791	0.981974	0	4	0	1	0	6
SR66	SoftImpute	TRQN	Combat-P	edgeR-QLF	0.05	1560	0.470379	0.0660628	0.923553	0.882042	0.906173	0.893852	3006	0.0484379	669	1308	145	141	0.873619	0.821867	0.825926	0.823892	1064	0.0836876	799	1404	49	11	0.973487	0.942217	0.98642	0.963812	0	11	6	1	1	8
SR90	RowMedian	TRQN	NoBC	limma-trend	0.05	1561	0.229709	0.0712979	0.939017	0.895676	0.92487	0.910012	2171	0.0621229	499	1059	92	80	0.900578	0.844332	0.861831	0.852991	1487	0.0804729	572	1119	32	7	0.977457	0.94702	0.98791	0.967033	203	139	93	139	159	140
SR75	IterativeSVD	TRQN	Combat-P	limma-trend	0.05	1562	0.476471	0.0656349	0.924941	0.891799	0.895053	0.893176	3105	0.0486185	601	1234	123	147	0.871734	0.83011	0.803476	0.816576	927	0.0826513	738	1321	36	10	0.978147	0.953488	0.986631	0.969777	0	0	0	0	0	0
SR75	IterativeSVD	TRQN	Combat-P	DESeq2	0.05	1563	0.476471	0.0627281	0.930641	0.901144	0.901738	0.90121	2712	0.0511938	611	1245	112	137	0.88171	0.84509	0.816845	0.830727	1116	0.0742624	738	1324	33	10	0.979572	0.957198	0.986631	0.971692	0	5	1	1	0	6
SR66	KNN	Unnormalized	Scanorama	limma-trend	0.05	1564	0.71582	0.0496117	0.927088	0.970266	0.824074	0.88352	2542	0.0499359	554	1445	8	256	0.883341	0.985765	0.683951	0.80758	1285	0.0492876	781	1416	37	29	0.970835	0.954768	0.964198	0.959459	0	0	0	0	0	0
NoSR	IterativeSVD	Unnormalized	Combat-NP	DESeq2	0.05	1565	0.73995	0.0536975	0.881319	0.845128	0.84574	0.839748	2578	0.043541	912	1925	110	297	0.874538	0.892368	0.754342	0.817571	1424	0.063854	1133	1748	287	76	0.888101	0.797887	0.937138	0.861925	0	0	0	0	1	0
SR66	KNN	QN	limma	limma-trend	0.05	1565	0.876317	0.0426302	0.836721	0.737423	0.930864	0.811876	1027	0.0444253	716	1348	105	94	0.912064	0.872107	0.883951	0.877989	1955	0.0408351	792	931	522	18	0.761379	0.60274	0.977778	0.745763	0	0	0	0	0	0
SR66	IterativeSVD	TRQN	Combat-P	t-test	0.05	1567	0.486984	0.0601835	0.920018	0.891713	0.87963	0.884797	3391	0.0435302	625	1331	122	185	0.864339	0.83668	0.771605	0.802826	867	0.0768368	800	1408	45	10	0.975696	0.946746	0.987654	0.966767	0	0	0	0	0	0
SR66	RowMedian	QN	Combat-NP	limma-voom	0.05	1567	0.920374	0.0365869	0.847327	0.756397	0.914198	0.816956	1101	0.042353	690	1358	95	120	0.904993	0.878981	0.851852	0.865204	1854	0.0308209	791	996	457	19	0.78966	0.633814	0.976543	0.768707	0	0	0	0	0	0
SR75	IterativeSVD	Unnormalized	NoBC	Wilcox	0.05	1567	0.342857	0.0669816	0.93753	0.893034	0.941845	0.914532	1729	0.0576403	667	1310	47	81	0.939192	0.934174	0.891711	0.912449	2199	0.0763229	742	1228	129	6	0.935867	0.851894	0.991979	0.916615	146	181	150	129	81	142
SR90	KNN	QN	Combat-NP	edgeR-LRT	0.05	1570	0.945171	0.0277231	0.860983	0.740138	0.974093	0.833268	260	0.0554463	555	1070	81	24	0.939306	0.872642	0.958549	0.91358	2830	0	573	781	370	6	0.782659	0.607635	0.989637	0.752957	0	0	0	0	0	0
SR75	RowMedian	TRQN	Scanorama	DESeq2	0.05	1571	0.512372	0.0588346	0.926366	0.984916	0.804144	0.883416	2233	0.0529996	537	1342	15	211	0.892637	0.972826	0.717914	0.826154	1487	0.0646696	666	1355	2	82	0.960095	0.997006	0.890374	0.940678	11	10	4	14	0	9
SR75	RowMean	TRQN	Combat-P	Wilcox	0.05	1571	0.549817	0.0523777	0.928029	0.905764	0.887701	0.896391	2726	0.0460826	599	1249	108	149	0.87791	0.847242	0.800802	0.823368	1114	0.0586728	729	1330	27	19	0.978147	0.964286	0.974599	0.969415	0	0	0	0	0	0
SR66	HalfRowMin	Median	Combat-P	t-test	0.05	1573	0.795257	0.0453551	0.865886	0.794214	0.909877	0.834571	1311	0.0470567	671	1398	55	139	0.914273	0.924242	0.828395	0.873698	1951	0.0436534	803	1047	406	7	0.817499	0.664185	0.991358	0.795443	0	0	0	0	0	0
SR75	RowMedian	Median	Scanorama	limma-trend	0.05	1574	0.71582	0.0481217	0.929454	0.975315	0.824866	0.887377	2059	0.0520282	523	1353	4	225	0.891211	0.99241	0.699198	0.820392	1508	0.0442152	711	1326	31	37	0.967696	0.958221	0.950535	0.954362	0	0	0	0	0	0
SR75	SoftImpute	TRQN	Combat-P	limma-voom	0.05	1575	0.425192	0.0686151	0.927791	0.899389	0.894385	0.896563	3019	0.0510864	600	1243	114	148	0.875534	0.840336	0.802139	0.820793	947	0.0861437	738	1325	32	10	0.980048	0.958442	0.986631	0.972332	0	0	0	0	0	0
SR75	IterativeSVD	Unnormalized	Scanorama	t-test	0.05	1576	0.71582	0.0452307	0.934917	0.963562	0.852273	0.897681	2085	0.0485929	540	1348	9	208	0.896912	0.983607	0.721925	0.832691	1469	0.0418685	735	1313	44	13	0.972922	0.943517	0.98262	0.962672	0	0	0	0	0	0
SR75	IterativeSVD	TRQN	Combat-P	Wilcox	0.05	1576	0.476471	0.0599819	0.933254	0.8949	0.919786	0.907165	2663	0.0476387	638	1231	126	110	0.887886	0.835079	0.852941	0.843915	1169	0.072325	738	1322	35	10	0.978622	0.954722	0.986631	0.970414	0	0	0	0	0	0
SR90	HalfRowMin	TRQN	NoBC	edgeR-LRT	0.05	1576	0.237143	0.0681483	0.942197	0.889261	0.946459	0.916883	1885	0.0670964	524	1046	105	55	0.907514	0.833068	0.905009	0.86755	1881	0.0692002	572	1118	33	7	0.976879	0.945455	0.98791	0.966216	221	145	117	152	173	162
SR75	RowMean	TRQN	Combat-P	DESeq2	0.05	1579	0.549817	0.0543727	0.925178	0.909416	0.872995	0.890193	2815	0.0500243	575	1255	102	173	0.869359	0.849335	0.768717	0.807018	1033	0.0587211	731	1334	23	17	0.980998	0.969496	0.977273	0.973369	0	5	0	1	0	6
SR90	HalfRowMin	TRQN	NoBC	limma-trend	0.05	1579	0.237143	0.0774625	0.930925	0.877713	0.920553	0.898457	2208	0.0628304	494	1055	96	85	0.895376	0.837288	0.853195	0.845167	1527	0.0920946	572	1100	51	7	0.966474	0.918138	0.98791	0.951747	202	137	88	131	154	132
SR66	Zero	Unnormalized	NoBC	DESeq2	0.05	1581	0.476471	0.0597783	0.940195	0.97801	0.853206	0.907985	1778	0.0630087	539	1258	16	186	0.898949	0.971171	0.743448	0.842187	1503	0.056548	780	1441	12	30	0.981441	0.984848	0.962963	0.973783	89	114	68	83	54	91
SR75	IterativeSVD	QN	Scanorama	limma-trend	0.05	1582	0.71582	0.0461272	0.932067	0.952269	0.856283	0.895152	1976	0.0475131	550	1346	11	198	0.900713	0.980392	0.735294	0.840336	1564	0.0447413	731	1297	60	17	0.96342	0.924147	0.977273	0.949968	0	0	0	0	0	0
SR66	HalfRowMin	Median	Combat-P	Wilcox	0.05	1583	0.795257	0.0441182	0.869642	0.786791	0.937037	0.844356	782	0.0519326	715	1391	62	95	0.930623	0.920206	0.882716	0.901071	2273	0.0363038	803	1027	426	7	0.808661	0.653377	0.991358	0.787641	0	0	0	0	0	0
NoSR	SoftImpute	Unnormalized	limma	t-test	0.05	1584	0.774684	0.0493462	0.885481	0.834316	0.875103	0.849331	2586	0.038552	955	1904	131	254	0.881319	0.879374	0.789909	0.832244	1400	0.0601405	1161	1725	310	48	0.889642	0.789259	0.960298	0.866418	0	0	0	0	0	0
SR66	Zero	Sum	NoBC	DESeq2	0.05	1584	0.476471	0.0597106	0.940195	0.97801	0.853206	0.907985	1780	0.0630049	539	1258	16	186	0.898949	0.971171	0.743448	0.842187	1505	0.0564163	780	1441	12	30	0.981441	0.984848	0.962963	0.973783	89	114	68	83	54	91
SR90	IterativeSVD	Unnormalized	Scanorama	edgeR-LRT	0.05	1586	0.857143	0.0300227	0.936416	0.947529	0.861831	0.89621	780	0.0600454	428	1139	12	151	0.90578	0.972727	0.739206	0.840039	2522	0	570	1103	48	9	0.967052	0.92233	0.984456	0.952381	0	3	0	0	0	0
SR75	KNN	Unnormalized	Scanorama	limma-voom	0.05	1587	0.71582	0.0465727	0.932304	0.966897	0.840909	0.892308	2398	0.0476338	527	1348	9	221	0.890736	0.983209	0.704545	0.820872	1306	0.0455117	731	1319	38	17	0.973872	0.950585	0.977273	0.963744	0	0	0	0	0	0
SR75	KNN	QN	Combat-NP	t-test	0.05	1587	0.876317	0.0400188	0.844656	0.740257	0.951203	0.822434	935	0.0433522	685	1261	96	63	0.924466	0.877081	0.915775	0.89601	2078	0.0366854	738	872	485	10	0.764846	0.603434	0.986631	0.748858	0	0	0	0	0	0
SR75	RowMean	TRQN	limma	limma-trend	0.05	1589	0.548223	0.0573706	0.91734	0.887254	0.875668	0.881084	3175	0.0457772	579	1229	128	169	0.858907	0.818953	0.774064	0.795876	942	0.0689641	731	1323	34	17	0.975772	0.955556	0.977273	0.966292	0	0	0	0	0	0
SR66	HalfRowMin	QN	NoBC	DESeq2	0.05	1590	0.474262	0.0600849	0.9346	0.914019	0.907407	0.906752	1875	0.0545415	665	1416	37	145	0.919576	0.947293	0.820988	0.87963	1965	0.0656284	805	1344	109	5	0.949624	0.880744	0.993827	0.933875	153	164	116	132	98	155
SR90	RowMean	TRQN	NoBC	limma-trend	0.05	1591	0.318487	0.0694886	0.939017	0.895676	0.92487	0.910012	2167	0.0608662	499	1059	92	80	0.900578	0.844332	0.861831	0.852991	1517	0.0781111	572	1119	32	7	0.977457	0.94702	0.98791	0.967033	203	137	93	140	158	139
SR66	SoftImpute	TRQN	Combat-P	limma-voom	0.05	1592	0.470379	0.0670974	0.92289	0.896367	0.883333	0.88898	3224	0.0481078	632	1338	115	178	0.870526	0.846051	0.780247	0.811818	961	0.0860871	799	1408	45	11	0.975254	0.946682	0.98642	0.966143	0	0	0	0	0	0
SR75	Zero	TRQN	limma	DESeq2	0.05	1593	0.58111	0.0562637	0.918432	0.901278	0.862389	0.878718	2812	0.0502552	545	1247	80	192	0.868217	0.872	0.739484	0.800294	1206	0.0622722	737	1302	55	11	0.968646	0.930556	0.985294	0.957143	14	80	66	23	9	22
NoSR	HalfRowMin	Unnormalized	Combat-P	DESeq2	0.05	1594	0.73995	0.0547071	0.88471	0.872031	0.815964	0.834028	3296	0.0413014	811	1942	93	398	0.848644	0.897124	0.670802	0.767629	1183	0.0681128	1162	1825	210	47	0.920777	0.846939	0.961125	0.900426	17	39	25	21	5	21
SR90	Zero	Median	Combat-NP	Wilcox	0.05	1595	0.696434	0.0504472	0.920231	0.863743	0.924007	0.887496	838	0.0612586	505	1124	27	74	0.941618	0.949248	0.872193	0.909091	2466	0.0396359	565	990	161	14	0.898844	0.778237	0.97582	0.8659	0	0	0	0	0	2
SR90	HalfRowMin	Median	Scanorama	edgeR-QLF	0.05	1595	0.696434	0.0484451	0.932948	0.933604	0.867876	0.8927	1436	0.0580332	435	1138	13	144	0.909249	0.970982	0.751295	0.847128	2113	0.0388571	570	1085	66	9	0.956647	0.896226	0.984456	0.938272	4	12	17	1	3	0
SR75	RowMedian	TRQN	Combat-P	DESeq2	0.05	1597	0.506719	0.05593	0.926603	0.908076	0.879011	0.892676	2854	0.0501071	579	1253	104	169	0.870309	0.847731	0.774064	0.809224	998	0.061753	736	1333	24	12	0.982898	0.968421	0.983957	0.976127	0	5	0	1	0	6
SR66	IterativeSVD	TRQN	NoBC	edgeR-QLF	0.05	1597	0.371964	0.0695126	0.926204	0.880704	0.916667	0.898199	2660	0.0517677	685	1316	137	125	0.884224	0.833333	0.845679	0.839461	1294	0.0872575	800	1391	62	10	0.968184	0.928074	0.987654	0.956938	294	209	183	218	250	222
SR90	KNN	QN	Combat-NP	limma-voom	0.05	1597	0.945171	0.0269871	0.86185	0.743937	0.97323	0.834727	286	0.0539742	554	1077	74	25	0.942775	0.882166	0.956822	0.917978	2845	0	573	778	373	6	0.780925	0.605708	0.989637	0.751475	0	0	0	0	0	0
SR90	KNN	QN	Combat-P	edgeR-QLF	0.05	1597	0.945171	0.0273082	0.861272	0.741049	0.97323	0.833445	292	0.0546165	554	1071	80	25	0.939306	0.873817	0.956822	0.913438	2821	0	573	782	369	6	0.783237	0.60828	0.989637	0.753452	0	0	0	0	0	0
SR66	HalfRowMin	Unnormalized	NoBC	limma-trend	0.05	1601	0.476471	0.0679637	0.91582	0.875932	0.904938	0.883985	1813	0.0565395	661	1408	45	149	0.914273	0.936261	0.816049	0.872032	1888	0.0793879	805	1271	182	5	0.917366	0.815603	0.993827	0.895938	152	160	94	161	69	160
NoSR	HalfRowMin	TRQN	Scanorama	limma-trend	0.05	1601	0.866478	0.0462179	0.865598	0.931042	0.691481	0.77073	3524	0.0360659	555	1996	39	654	0.786375	0.934343	0.459057	0.615641	554	0.0563698	1117	1948	87	92	0.944821	0.927741	0.923904	0.925818	0	0	0	0	7	0
SR66	Zero	Median	NoBC	DESeq2	0.05	1603	0.476471	0.0595184	0.940195	0.97801	0.853206	0.907985	1777	0.0630195	539	1258	16	186	0.898949	0.971171	0.743448	0.842187	1514	0.0560174	780	1441	12	30	0.981441	0.984848	0.962963	0.973783	89	114	67	83	54	91
SR75	KNN	TRQN	NoBC	edgeR-LRT	0.05	1604	0.329923	0.0698823	0.932542	0.886131	0.929813	0.907445	2140	0.0617229	653	1223	134	95	0.891211	0.829733	0.872995	0.850814	1581	0.0780416	738	1312	45	10	0.973872	0.942529	0.986631	0.964076	267	180	160	194	215	195
NoSR	HalfRowMin	Unnormalized	limma	t-test	0.05	1605	0.897406	0.0407786	0.865906	0.871897	0.765509	0.800314	3037	0.0355483	725	1971	64	484	0.831073	0.918885	0.599669	0.725726	905	0.0460089	1126	1796	239	83	0.90074	0.824908	0.931348	0.874903	0	0	0	0	0	0
SR66	SoftImpute	Sum	Scanorama	t-test	0.05	1606	0.71582	0.0500928	0.923774	0.954904	0.831481	0.879358	2552	0.0501844	553	1443	10	257	0.882015	0.982238	0.682716	0.805535	1368	0.0500013	794	1391	62	16	0.965532	0.92757	0.980247	0.953181	0	0	0	0	0	0
SR90	KNN	QN	Combat-P	Wilcox	0.05	1606	0.945171	0.0265058	0.862717	0.748791	0.968912	0.835398	305	0.0530116	549	1084	67	30	0.943931	0.891234	0.948187	0.918828	2837	0	573	779	372	6	0.781503	0.606349	0.989637	0.751969	0	0	0	0	0	0
SR66	RowMean	Median	limma	Wilcox	0.05	1608	0.857143	0.041467	0.881352	0.815617	0.896914	0.846196	1132	0.0488143	670	1388	65	140	0.909412	0.911565	0.82716	0.867314	2102	0.0341197	783	1148	305	27	0.853292	0.719669	0.966667	0.825079	0	0	0	0	0	0
[truncated: 3,292 more rows]

## Sheet: Spectronaut Abridged
Sparsity Reduction	Missing Value Imputation	Normalization	Batch Correction	Statistical Test	p-value	Average Rank	ARI	Average pAUC	Average Accuracy	Average Precision	Average Recall	Average F1-Score	S4/S2 Rank	S4/S2 pAUC	S4/S2 TP	S4/S2 TN	S4/S2 FP	S4/S2 FN	S4/S2 Accuracy	S4/S2 Precision	S4/S2 Recall	S4/S2 F1-Score	S5/S1 Rank	S5/S1 pAUC	S5/S1 TP	S5/S1 TN	S5/S1 FP	S5/S1 FN	S5/S1 Accuracy	S5/S1 Precision	S5/S1 Recall	S5/S1 F1-Score	Batch1/Batch2 Up	Batch1/Batch2 Down	Batch2/Batch3 Up	Batch2/Batch3 Down	Batch1/Batch3 Up	Batch1/Batch3 Down
[truncated: 4,900 more rows]

[truncated: 1 more sheets: PEAKS Abridged]
