# Supplementary material for: Benchmarking informatics workflows for data-independent acquisition single-cell proteomics
Source: Nat Commun. 2025 Nov 21;16:10276. doi: 10.1038/s41467-025-65174-4 (PMC12639053; doi:10.1038/s41467-025-65174-4)
Supplement: Supplementary file 6 — Supplementary Data 4 [file 41467_2025_65174_MOESM6_ESM.zip]

Archive with 4 entries (4 files):
- FigSD4-[1-3] NoCovariates S4-S2 SR75.pdf
- FigSD4-[4-6] NoImputation S4-S2 SR75.pdf
- FigSD4-[7-48] Varying SR.txt
- SData4 Benchmarking NoCovariates NoImputation Abridged.xlsx
