# Supplementary material for: Benchmarking informatics workflows for data-independent acquisition single-cell proteomics
Source: Nat Commun. 2025 Nov 21;16:10276. doi: 10.1038/s41467-025-65174-4 (PMC12639053; doi:10.1038/s41467-025-65174-4)
Supplement: Supplementary file 6 — Supplementary Data 4 [file 41467_2025_65174_MOESM6_ESM.zip › SData4 Benchmarking NoCovariates NoImputation Abridged.xlsx]

## Sheet: Description
Supplementary Data 4. Benchmarking results of different method combinations without covariates and without imputation on the mixed-organism peptide standards
This is the abridged version of the Supplementary Data 4 file. Due to file size limitations, the complete version has been deposited in the ProteomeXchange Consortium via the iProX partner repository with the dataset identifier PXD056832 or IPX0009767000.
To access the full file, please visit: https://download.iprox.cn/IPX0009767000/IPX0009767001/SData4%20Benchmarking%20NoCovariates%20NoImputation%20Full.zip
Sheets
DIA-NN NoCovar	Benchmarking performed on DIA-NN quantification results, where no covariates are provided for batch effect correction
DIA-NN NoCovar Merged	DIA-NN and DIA-NN NoCovar ranked together
Spectronaut NoCovar Merged	Benchmarking performed on Spectronaut quantification results, where no covariates are provided for batch effect correction
Spectronaut NoCovar	Spectronaut and Spectronaut NoCovar ranked together
PEAKS NoCovar	Benchmarking performed on PEAKS quantification results, where no covariates are provided for batch effect correction
PEAKS NoCovar Merged	PEAKS and PEAKS NoCovar ranked together
DIA-NN NoImput	Benchmarking performed on DIA-NN quantification results without imputation
DIA-NN NoImput Merged	DIA-NN and DIA-NN NoImput ranked together
Spectronaut NoImput Merged	Benchmarking performed on Spectronaut quantification results without imputation
Spectronaut NoImput	Spectronaut and Spectronaut NoImput ranked together
PEAKS NoImput	Benchmarking performed on PEAKS quantification results without imputation
PEAKS NoImput Merged	PEAKS and PEAKS NoImput ranked together
Columns
Average Rank	Rank based on the average metrics, separate for each p-value
ARI	Adjusted Rand index
Average pAUC	Average pAUC of all the comparison groups
Average Accuracy	Average accuracy of all the comparison groups
Average Precision	Average precision of all the comparison groups
Average Recall	Average recall of all the comparison groups
Average F1-Score	Average F1-score of all the comparison groups
[Group1]/[Group2] Rank	Rank of method combinations for the specified comparison group, separate for each p-value
[Group1]/[Group2] pAUC	Partial area under ROC curve
[Group1]/[Group2] TP	Number of true positive proteins
[Group1]/[Group2] TN	Number of true negative proteins
[Group1]/[Group2] FP	Number of false positive proteins
[Group1]/[Group2] FN	Number of false negative proteins
[Group1]/[Group2] Accuracy	(TP + TN) / (TP + TN + FP + FN)
[Group1]/[Group2] Precision	TP / (TP + FP)
[Group1]/[Group2] Recall	TP / (TP + FN)
[Group1]/[Group2] F1-Score	2 * Precision * Recall / (Precision + Recall)
[Batch1]/[Batch2] Up	Number of differential proteins between batches, fold change > 1
[Batch1]/[Batch2] Down	Number of differential proteins between batches, fold change < 1
Additional Supplementary Data Figures
FigSD4-[1-3]	Benchmarking results of S4/S2 with SR75, where no covariates are provided for batch effect correction
FigSD4-[4-6]	Benchmarking results of S4/S2 with SR75 without imputation
The following figures are present in the full version file:
FigSD4-[7-13]	Benchmarking performed on DIA-NN quantification results, no covariates, with different sparsity reduction and comparison groups
FigSD4-[14-20]	Benchmarking performed on Spectronaut quantification results, no covariates, with different sparsity reduction and comparison groups
FigSD4-[21-27]	Benchmarking performed on PEAKS quantification results, no covariates, with different sparsity reduction and comparison groups
FigSD4-[28-34]	Benchmarking performed on DIA-NN quantification results, no imputation, with different sparsity reduction and comparison groups
FigSD4-[35-41]	Benchmarking performed on Spectronaut quantification results, no imputation, with different sparsity reduction and comparison groups
FigSD4-[42-48]	Benchmarking performed on PEAKS quantification results, no imputation, with different sparsity reduction and comparison groups

## Sheet: DIA-NN NoCovar
Sparsity Reduction	Missing Value Imputation	Normalization	Batch Correction	Statistical Test	p-value	Average Rank	ARI	Average pAUC	Average Accuracy	Average Precision	Average Recall	Average F1-Score	S4/S2 Rank	S4/S2 pAUC	S4/S2 TP	S4/S2 TN	S4/S2 FP	S4/S2 FN	S4/S2 Accuracy	S4/S2 Precision	S4/S2 Recall	S4/S2 F1-Score	S5/S1 Rank	S5/S1 pAUC	S5/S1 TP	S5/S1 TN	S5/S1 FP	S5/S1 FN	S5/S1 Accuracy	S5/S1 Precision	S5/S1 Recall	S5/S1 F1-Score	Batch1/Batch2 Up	Batch1/Batch2 Down	Batch2/Batch3 Up	Batch2/Batch3 Down	Batch1/Batch3 Up	Batch1/Batch3 Down
SR90	KNN	Sum	limma-NC	DESeq2	0.05	1	1	0.086163	0.978613	0.95771	0.979275	0.968355	1	0.0808398	558	1122	29	21	0.971098	0.950596	0.963731	0.957118	1	0.0914861	576	1130	21	3	0.986127	0.964824	0.994819	0.979592	0	0	0	0	0	0
SR90	RowMedian	Sum	limma-NC	DESeq2	0.05	2	1	0.0793914	0.977746	0.956052	0.978411	0.967088	5	0.0786851	557	1120	31	22	0.969364	0.947279	0.962003	0.954584	2	0.0800978	576	1130	21	3	0.986127	0.964824	0.994819	0.979592	0	0	0	0	0	0
SR90	HalfRowMin	Sum	limma-NC	DESeq2	0.05	3	1	0.0808863	0.972832	0.944903	0.97582	0.959981	8	0.0762557	554	1121	30	25	0.968208	0.94863	0.956822	0.952709	3	0.085517	576	1115	36	3	0.977457	0.941176	0.994819	0.967254	0	0	0	0	0	0
SR90	RowMedian	Median	limma-NC	DESeq2	0.05	4	0.971737	0.0797868	0.977746	0.956052	0.978411	0.967088	9	0.0794623	557	1120	31	22	0.969364	0.947279	0.962003	0.954584	4	0.0801113	576	1130	21	3	0.986127	0.964824	0.994819	0.979592	0	0	0	0	0	0
SR90	HalfRowMin	Median	limma-NC	DESeq2	0.05	5	0.971737	0.0812652	0.972832	0.944903	0.97582	0.959981	10	0.0769984	554	1121	30	25	0.968208	0.94863	0.956822	0.952709	6	0.085532	576	1115	36	3	0.977457	0.941176	0.994819	0.967254	0	0	0	0	0	0
SR90	RowMedian	Unnormalized	limma-NC	DESeq2	0.05	7	0.945171	0.0793862	0.977746	0.956052	0.978411	0.967088	13	0.0786648	557	1120	31	22	0.969364	0.947279	0.962003	0.954584	8	0.0801076	576	1130	21	3	0.986127	0.964824	0.994819	0.979592	0	0	0	0	0	0
SR90	RowMean	Sum	limma-NC	DESeq2	0.05	6	1	0.0737836	0.978613	0.95848	0.978411	0.968318	3	0.0800078	557	1123	28	22	0.971098	0.952137	0.962003	0.957045	15	0.0675593	576	1130	21	3	0.986127	0.964824	0.994819	0.979592	0	0	0	0	0	0
SR75	KNN	Sum	limma-NC	DESeq2	0.05	8	1	0.0756259	0.964371	0.938119	0.963235	0.950316	45	0.0660977	699	1310	47	49	0.954394	0.936997	0.934492	0.935743	7	0.0851541	742	1309	48	6	0.974347	0.939241	0.991979	0.964889	0	0	0	0	0	0
SR90	RowMean	Median	Combat-P-NC	DESeq2	0.05	9	0.890029	0.0831188	0.979191	0.960885	0.977547	0.96911	23	0.0808151	556	1125	26	23	0.971676	0.955326	0.960276	0.957795	5	0.0854225	576	1131	20	3	0.986705	0.966443	0.994819	0.980426	0	0	0	0	0	0
SR90	RowMean	Unnormalized	limma-NC	DESeq2	0.05	11	0.945171	0.0746936	0.978613	0.95848	0.978411	0.968318	12	0.079223	557	1123	28	22	0.971098	0.952137	0.962003	0.957045	18	0.0701643	576	1130	21	3	0.986127	0.964824	0.994819	0.979592	0	0	0	0	0	0
SR90	KNN	Median	Combat-P-NC	DESeq2	0.05	10	0.915464	0.0769647	0.97948	0.960923	0.978411	0.969559	16	0.0784577	557	1125	26	22	0.972254	0.955403	0.962003	0.958692	11	0.0754717	576	1131	20	3	0.986705	0.966443	0.994819	0.980426	0	0	0	0	0	0
SR75	IterativeSVD	Sum	limma-NC	DESeq2	0.05	13	0.971737	0.0752387	0.95962	0.927572	0.961898	0.944022	51	0.0670232	697	1310	47	51	0.953444	0.936828	0.931818	0.934316	16	0.0834542	742	1291	66	6	0.965796	0.918317	0.991979	0.953728	0	0	0	0	0	0
SR90	HalfRowMin	Median	Combat-P-NC	DESeq2	0.05	12	0.915464	0.0770859	0.973121	0.946444	0.974957	0.960347	21	0.0777667	553	1122	29	26	0.968208	0.950172	0.955095	0.952627	21	0.076405	576	1116	35	3	0.978035	0.942717	0.994819	0.968067	0	0	0	0	0	0
SR66	KNN	Sum	limma-NC	DESeq2	0.05	14	0.971737	0.0742551	0.955148	0.929842	0.946296	0.937458	75	0.0628733	733	1401	52	77	0.942996	0.933758	0.904938	0.919122	10	0.0856368	800	1389	64	10	0.9673	0.925926	0.987654	0.955795	0	0	0	0	0	0
SR90	Zero	Sum	limma-NC	DESeq2	0.05	15	1	0.0687579	0.976012	0.975764	0.951641	0.963234	41	0.0663844	526	1133	18	53	0.95896	0.966912	0.908463	0.936776	9	0.0711314	576	1142	9	3	0.993064	0.984615	0.994819	0.989691	5	4	0	0	3	0
SR90	KNN	Unnormalized	limma-NC	DESeq2	0.05	16	0.920374	0.0718595	0.978613	0.95771	0.979275	0.968355	14	0.0808046	558	1122	29	21	0.971098	0.950596	0.963731	0.957118	32	0.0629144	576	1130	21	3	0.986127	0.964824	0.994819	0.979592	0	0	0	0	0	0
SR75	IterativeSVD	Unnormalized	limma-NC	DESeq2	0.05	18	0.897406	0.0771386	0.95962	0.927572	0.961898	0.944022	67	0.0664262	697	1310	47	51	0.953444	0.936828	0.931818	0.934316	22	0.0878511	742	1291	66	6	0.965796	0.918317	0.991979	0.953728	0	0	0	0	0	0
SR75	KNN	Median	limma-NC	DESeq2	0.05	17	0.897406	0.0759205	0.964371	0.938119	0.963235	0.950316	65	0.0666917	699	1310	47	49	0.954394	0.936997	0.934492	0.935743	12	0.0851492	742	1309	48	6	0.974347	0.939241	0.991979	0.964889	0	0	0	0	0	0
SR90	KNN	Unnormalized	limma-NC	limma-trend	0.05	20	0.920374	0.0794353	0.951156	0.889599	0.976684	0.93061	52	0.0715583	555	1099	52	24	0.956069	0.914333	0.958549	0.935919	56	0.0873124	576	1061	90	3	0.946243	0.864865	0.994819	0.925301	0	0	0	0	0	0
SR90	RowMedian	Unnormalized	limma-NC	limma-trend	0.05	19	0.945171	0.0756015	0.952601	0.892966	0.976684	0.932496	46	0.0710368	555	1100	51	24	0.956647	0.915842	0.958549	0.936709	74	0.0801661	576	1065	86	3	0.948555	0.870091	0.994819	0.928284	0	0	0	0	0	0
SR90	RowMean	Unnormalized	limma-NC	limma-trend	0.05	22	0.945171	0.0746857	0.952601	0.893655	0.97582	0.932443	49	0.0702408	554	1101	50	25	0.956647	0.917219	0.956822	0.936602	77	0.0791307	576	1065	86	3	0.948555	0.870091	0.994819	0.928284	0	0	0	0	0	0
SR75	KNN	Sum	Combat-NP-NC	DESeq2	0.05	21	0.876317	0.0774367	0.965558	0.945334	0.958556	0.951586	72	0.0682084	692	1318	39	56	0.954869	0.946648	0.925134	0.935767	13	0.0866649	742	1313	44	6	0.976247	0.94402	0.991979	0.967405	0	0	0	0	0	0
SR90	SoftImpute	Unnormalized	limma-NC	limma-trend	0.05	25	0.897406	0.0804786	0.950867	0.888847	0.976684	0.930216	55	0.0724083	555	1098	53	24	0.955491	0.912829	0.958549	0.935131	58	0.0885488	576	1061	90	3	0.946243	0.864865	0.994819	0.925301	0	0	0	0	0	0
SR75	HalfRowMin	Sum	limma-NC	DESeq2	0.05	24	0.971737	0.0716979	0.952732	0.932893	0.935829	0.932891	115	0.059721	658	1323	34	90	0.941093	0.950867	0.879679	0.913889	19	0.0836749	742	1288	69	6	0.964371	0.91492	0.991979	0.951892	0	0	0	0	0	0
SR90	KNN	Unnormalized	limma-NC	t-test	0.05	26	0.920374	0.0749829	0.95289	0.89487	0.97582	0.932939	56	0.0664872	554	1106	45	25	0.959538	0.924875	0.956822	0.940577	72	0.0834785	576	1061	90	3	0.946243	0.864865	0.994819	0.925301	0	0	0	0	0	0
SR75	KNN	Unnormalized	Combat-P-NC	DESeq2	0.05	23	0.876317	0.076315	0.964846	0.942761	0.959225	0.950685	76	0.067007	693	1313	44	55	0.952969	0.940299	0.926471	0.933333	14	0.0856231	742	1314	43	6	0.976722	0.945223	0.991979	0.968037	0	0	0	0	0	0
SR75	RowMean	Median	limma-NC	DESeq2	0.05	28	0.971737	0.0685557	0.961995	0.941662	0.951872	0.946391	62	0.0645568	682	1312	45	66	0.947268	0.938102	0.911765	0.924746	20	0.0725546	742	1314	43	6	0.976722	0.945223	0.991979	0.968037	0	0	0	0	0	0
SR75	KNN	Unnormalized	limma-NC	DESeq2	0.05	27	0.876317	0.0751097	0.964371	0.938119	0.963235	0.950316	81	0.0643573	699	1310	47	49	0.954394	0.936997	0.934492	0.935743	17	0.085862	742	1309	48	6	0.974347	0.939241	0.991979	0.964889	0	0	0	0	0	0
SR90	SoftImpute	Unnormalized	limma-NC	t-test	0.05	30	0.897406	0.0750376	0.95289	0.89487	0.97582	0.932939	63	0.066629	554	1106	45	25	0.959538	0.924875	0.956822	0.940577	80	0.0834462	576	1061	90	3	0.946243	0.864865	0.994819	0.925301	0	0	0	0	0	0
SR90	KNN	Median	limma-NC	DESeq2	0.05	29	0.971737	0.0653802	0.978613	0.95771	0.979275	0.968355	6	0.0808346	558	1122	29	21	0.971098	0.950596	0.963731	0.957118	68	0.0499258	576	1130	21	3	0.986127	0.964824	0.994819	0.979592	0	0	0	0	0	0
SR66	IterativeSVD	Sum	limma-NC	DESeq2	0.05	31	0.876317	0.0761084	0.952497	0.917499	0.953704	0.934598	104	0.0641257	741	1396	57	69	0.944322	0.928571	0.914815	0.921642	34	0.0880911	804	1370	83	6	0.960672	0.906426	0.992593	0.947555	0	0	0	0	0	0
SR75	SoftImpute	Unnormalized	limma-NC	DESeq2	0.05	32	0.876317	0.0730745	0.960095	0.930249	0.959893	0.944481	76	0.0671833	694	1309	48	54	0.951544	0.93531	0.927807	0.931544	44	0.0789657	742	1297	60	6	0.968646	0.925187	0.991979	0.957419	0	0	0	0	0	0
SR66	IterativeSVD	Unnormalized	limma-NC	DESeq2	0.05	35	0.866478	0.0756039	0.952276	0.916988	0.953704	0.934319	107	0.0641151	741	1396	57	69	0.944322	0.928571	0.914815	0.921642	42	0.0870927	804	1369	84	6	0.96023	0.905405	0.992593	0.946996	0	0	0	0	0	0
SR75	RowMean	Unnormalized	limma-NC	DESeq2	0.05	33	0.920374	0.0685722	0.962233	0.942308	0.951872	0.946705	73	0.0645647	682	1313	44	66	0.947743	0.939394	0.911765	0.925373	23	0.0725797	742	1314	43	6	0.976722	0.945223	0.991979	0.968037	0	0	0	0	0	0
SR66	SoftImpute	Sum	limma-NC	DESeq2	0.05	36	0.897406	0.0714966	0.953601	0.923189	0.95	0.93569	84	0.0642124	735	1400	53	75	0.943438	0.932741	0.907407	0.9199	52	0.0787808	804	1377	76	6	0.963765	0.913636	0.992593	0.951479	0	0	0	0	0	0
SR75	RowMedian	Median	limma-NC	DESeq2	0.05	34	0.920374	0.0683569	0.96247	0.941232	0.953877	0.947166	70	0.0648829	685	1313	44	63	0.949169	0.939643	0.915775	0.927556	29	0.071831	742	1312	45	6	0.975772	0.942821	0.991979	0.966775	0	0	0	0	0	0
SR75	HalfRowMin	Median	limma-NC	DESeq2	0.05	37	0.920374	0.0703596	0.952969	0.933458	0.935829	0.933196	138	0.0596713	658	1323	34	90	0.941093	0.950867	0.879679	0.913889	28	0.0810479	742	1289	68	6	0.964846	0.916049	0.991979	0.952503	0	0	0	0	0	0
SR90	RowMedian	Unnormalized	limma-NC	t-test	0.05	38	0.945171	0.068265	0.954335	0.898256	0.97582	0.93483	53	0.0662246	554	1107	44	25	0.960116	0.926421	0.956822	0.941376	121	0.0703053	576	1065	86	3	0.948555	0.870091	0.994819	0.928284	0	0	0	0	0	0
SR66	KNN	Unnormalized	Combat-P-NC	DESeq2	0.05	39	0.876317	0.0716058	0.957137	0.935374	0.945679	0.939992	112	0.064031	732	1404	49	78	0.94388	0.93726	0.903704	0.920176	34	0.0791806	800	1396	57	10	0.970393	0.933489	0.987654	0.959808	0	0	0	0	0	0
SR75	RowMean	Sum	limma-NC	DESeq2	0.05	40	0.897406	0.068549	0.962233	0.942308	0.951872	0.946705	80	0.0645608	682	1313	44	66	0.947743	0.939394	0.911765	0.925373	30	0.0725373	742	1314	43	6	0.976722	0.945223	0.991979	0.968037	0	0	0	0	0	0
SR90	RowMean	Unnormalized	limma-NC	t-test	0.05	43	0.945171	0.0677777	0.953468	0.897357	0.974093	0.93353	54	0.0661976	552	1106	45	27	0.958382	0.924623	0.953368	0.938776	130	0.0693577	576	1065	86	3	0.948555	0.870091	0.994819	0.928284	0	0	0	0	0	0
SR75	SoftImpute	Sum	limma-NC	DESeq2	0.05	41	0.897406	0.0684109	0.960333	0.930292	0.960561	0.94484	68	0.0666439	695	1309	48	53	0.952019	0.935397	0.929144	0.93226	71	0.0701778	742	1297	60	6	0.968646	0.925187	0.991979	0.957419	0	0	0	0	0	0
SR75	SoftImpute	Median	limma-NC	DESeq2	0.05	42	0.897406	0.068402	0.960095	0.930249	0.959893	0.944481	69	0.0666233	694	1309	48	54	0.951544	0.93531	0.927807	0.931544	70	0.0701808	742	1297	60	6	0.968646	0.925187	0.991979	0.957419	0	0	0	0	0	0
SR90	KNN	Median	limma-NC	limma-trend	0.05	54	0.971737	0.0779982	0.924277	0.839419	0.974957	0.898857	18	0.0746186	555	1107	44	24	0.960694	0.926544	0.958549	0.942275	143	0.0813778	574	962	189	5	0.887861	0.752294	0.991364	0.85544	0	0	0	0	0	0
SR90	RowMedian	QN	limma-NC	DESeq2	0.05	44	1	0.0605398	0.971387	0.940193	0.976684	0.957988	40	0.0641516	555	1117	34	24	0.966474	0.942275	0.958549	0.950342	63	0.056928	576	1113	38	3	0.976301	0.938111	0.994819	0.965633	0	0	0	0	0	0
SR66	KNN	Unnormalized	limma-NC	DESeq2	0.05	45	0.876317	0.0710329	0.955148	0.929291	0.946914	0.937509	123	0.0623601	734	1400	53	76	0.942996	0.932656	0.906173	0.919224	47	0.0797057	800	1389	64	10	0.9673	0.925926	0.987654	0.955795	0	0	0	0	0	0
SR66	KNN	Median	Combat-P-NC	DESeq2	0.05	46	0.876317	0.0707355	0.956474	0.93475	0.944444	0.939025	126	0.0622807	730	1404	49	80	0.942996	0.937099	0.901235	0.918817	37	0.0791904	800	1395	58	10	0.969951	0.932401	0.987654	0.959233	0	0	0	0	0	0
SR66	RowMedian	Sum	limma-NC	DESeq2	0.05	49	0.971737	0.0648522	0.95338	0.93683	0.932716	0.933887	116	0.0608341	710	1406	47	100	0.935042	0.937913	0.876543	0.90619	36	0.0688703	801	1398	55	9	0.971719	0.935748	0.988889	0.961585	0	0	0	0	0	0
SR90	KNN	Median	Combat-P-NC	limma-trend	0.05	63	0.915464	0.0757181	0.933237	0.856641	0.97582	0.909581	33	0.0753471	556	1114	37	23	0.965318	0.937605	0.960276	0.948805	204	0.0760891	574	985	166	5	0.901156	0.775676	0.991364	0.870356	0	0	0	0	0	0
SR75	HalfRowMin	Sum	Combat-P-NC	DESeq2	0.05	50	0.876317	0.0714438	0.952969	0.933053	0.936497	0.93328	221	0.0594166	659	1324	33	89	0.942043	0.952312	0.881016	0.915278	40	0.0834709	742	1287	70	6	0.963895	0.913793	0.991979	0.951282	0	1	0	0	0	0
SR90	KNN	Unnormalized	limma-NC	Wilcox	0.05	53	0.920374	0.0678834	0.952312	0.893216	0.97582	0.932116	61	0.0655659	554	1103	48	25	0.957803	0.920266	0.956822	0.938188	146	0.070201	576	1062	89	3	0.946821	0.866165	0.994819	0.926045	0	0	0	0	0	0
SR66	HalfRowMin	Sum	limma-NC	DESeq2	0.05	56	0.945171	0.0695294	0.944543	0.927921	0.918519	0.920811	320	0.05624	684	1415	38	126	0.92753	0.947368	0.844444	0.89295	27	0.0828189	804	1372	81	6	0.961555	0.908475	0.992593	0.948673	0	0	0	0	0	0
SR75	RowMedian	Unnormalized	limma-NC	DESeq2	0.05	48	0.876317	0.0690429	0.96247	0.941232	0.953877	0.947166	83	0.0648686	685	1313	44	63	0.949169	0.939643	0.915775	0.927556	45	0.0732171	742	1312	45	6	0.975772	0.942821	0.991979	0.966775	0	0	0	0	0	0
SR90	RowMean	QN	limma-NC	DESeq2	0.05	47	1	0.0596924	0.971676	0.940958	0.976684	0.958393	48	0.0634621	555	1117	34	24	0.966474	0.942275	0.958549	0.950342	65	0.0559227	576	1114	37	3	0.976879	0.939641	0.994819	0.966443	0	0	0	0	0	0
SR75	HalfRowMin	Unnormalized	limma-NC	DESeq2	0.05	55	0.876317	0.0713275	0.952257	0.932822	0.934492	0.932135	241	0.0596861	656	1323	34	92	0.940143	0.950725	0.877005	0.912378	41	0.082969	742	1288	69	6	0.964371	0.91492	0.991979	0.951892	0	0	0	0	0	0
SR75	SoftImpute	Unnormalized	Combat-NP-NC	DESeq2	0.05	52	0.876317	0.0687949	0.961045	0.934458	0.957888	0.94559	74	0.0677409	691	1314	43	57	0.952494	0.941417	0.923797	0.932524	82	0.0698488	742	1299	58	6	0.969596	0.9275	0.991979	0.958656	0	0	0	0	0	0
SR75	RowMedian	Sum	limma-NC	DESeq2	0.05	51	0.876317	0.0686793	0.96247	0.941232	0.953877	0.947166	82	0.0648795	685	1313	44	63	0.949169	0.939643	0.915775	0.927556	50	0.0724792	742	1312	45	6	0.975772	0.942821	0.991979	0.966775	0	0	0	0	0	0
SR90	SoftImpute	Unnormalized	limma-NC	Wilcox	0.05	58	0.897406	0.068373	0.952601	0.894099	0.97582	0.93254	64	0.0664062	554	1105	46	25	0.95896	0.923333	0.956822	0.939779	168	0.0703398	576	1061	90	3	0.946243	0.864865	0.994819	0.925301	0	0	0	0	0	0
SR90	SoftImpute	Median	limma-NC	limma-trend	0.05	77	0.971737	0.0767325	0.921387	0.834553	0.974957	0.895694	17	0.0747319	555	1107	44	24	0.960694	0.926544	0.958549	0.942275	182	0.0787331	574	952	199	5	0.882081	0.742561	0.991364	0.849112	0	0	0	0	0	0
SR90	RowMedian	Unnormalized	limma-NC	Wilcox	0.05	62	0.945171	0.0651206	0.953179	0.896584	0.974093	0.933131	58	0.0651697	552	1105	46	27	0.957803	0.923077	0.953368	0.937978	167	0.0650714	576	1065	86	3	0.948555	0.870091	0.994819	0.928284	0	0	0	0	0	0
SR66	RowMean	Sum	limma-NC	DESeq2	0.05	66	1	0.0621178	0.952497	0.939817	0.926543	0.932272	117	0.0599216	704	1407	46	106	0.932833	0.938667	0.869136	0.902564	46	0.0643139	797	1403	50	13	0.972161	0.940968	0.983951	0.961979	0	0	0	0	0	0
SR90	RowMean	Unnormalized	limma-NC	Wilcox	0.05	67	0.945171	0.0646157	0.95289	0.896519	0.97323	0.932679	60	0.0651682	551	1105	46	28	0.957225	0.922948	0.951641	0.937075	177	0.0640631	576	1065	86	3	0.948555	0.870091	0.994819	0.928284	0	0	0	0	0	0
SR90	IterativeSVD	QN	limma-NC	DESeq2	0.05	60	0.920374	0.0626275	0.970809	0.93867	0.976684	0.95718	59	0.0642747	555	1117	34	24	0.966474	0.942275	0.958549	0.950342	76	0.0609802	576	1111	40	3	0.975145	0.935065	0.994819	0.964017	0	0	0	0	0	0
SR90	RowMean	Sum	Combat-NP-NC	DESeq2	0.05	57	0.857143	0.0846534	0.980058	0.963334	0.977547	0.970359	94	0.0803116	556	1126	25	23	0.972254	0.956971	0.960276	0.958621	25	0.0889952	576	1133	18	3	0.987861	0.969697	0.994819	0.982097	0	0	0	0	0	0
SR90	KNN	Unnormalized	Combat-NP-NC	DESeq2	0.05	59	0.857143	0.0836271	0.979769	0.961735	0.978411	0.969976	102	0.0770397	557	1125	26	22	0.972254	0.955403	0.962003	0.958692	24	0.0902144	576	1132	19	3	0.987283	0.968067	0.994819	0.981261	0	0	0	0	0	0
SR90	RowMedian	Sum	Combat-NP-NC	DESeq2	0.05	60	0.857143	0.0832399	0.980058	0.963334	0.977547	0.970359	95	0.0795524	556	1126	25	23	0.972254	0.956971	0.960276	0.958621	31	0.0869275	576	1133	18	3	0.987861	0.969697	0.994819	0.982097	0	0	0	0	0	0
SR90	SoftImpute	Sum	limma-NC	DESeq2	0.05	65	1	0.056919	0.977168	0.953691	0.979275	0.966285	4	0.0794128	558	1121	30	21	0.97052	0.94898	0.963731	0.956298	198	0.0344253	576	1126	25	3	0.983815	0.958403	0.994819	0.976271	0	0	0	0	0	0
SR90	RowMedian	Unnormalized	Combat-P-NC	DESeq2	0.05	64	0.857143	0.081799	0.979191	0.960885	0.977547	0.96911	97	0.0798495	556	1125	26	23	0.971676	0.955326	0.960276	0.957795	39	0.0837486	576	1131	20	3	0.986705	0.966443	0.994819	0.980426	0	0	0	0	0	0
SR75	IterativeSVD	Unnormalized	limma-NC	limma-trend	0.05	81	0.897406	0.0715425	0.936342	0.877041	0.957888	0.914535	144	0.0598186	691	1287	70	57	0.939667	0.908016	0.923797	0.915838	97	0.0832665	742	1222	135	6	0.933017	0.846066	0.991979	0.913231	0	0	0	0	0	0
SR90	IterativeSVD	Sum	limma-NC	DESeq2	0.05	69	1	0.0568999	0.975723	0.949703	0.979275	0.964229	2	0.0810867	558	1119	32	21	0.969364	0.945763	0.963731	0.954662	231	0.0327132	576	1123	28	3	0.982081	0.953642	0.994819	0.973795	0	0	0	0	0	0
SR90	SoftImpute	Median	limma-NC	DESeq2	0.05	68	0.971737	0.0581435	0.977168	0.953691	0.979275	0.966285	7	0.0809974	558	1121	30	21	0.97052	0.94898	0.963731	0.956298	205	0.0352896	576	1126	25	3	0.983815	0.958403	0.994819	0.976271	0	0	0	0	0	0
SR90	RowMedian	QN	Combat-NP-NC	DESeq2	0.05	70	0.945171	0.0598338	0.973121	0.947098	0.974093	0.9603	50	0.0657895	552	1120	31	27	0.966474	0.946827	0.953368	0.950086	78	0.0538782	576	1119	32	3	0.979769	0.947368	0.994819	0.970514	0	0	0	0	0	0
SR75	SoftImpute	Unnormalized	limma-NC	limma-trend	0.05	85	0.876317	0.0731511	0.93848	0.882073	0.957219	0.917042	195	0.0598289	690	1289	68	58	0.940143	0.91029	0.92246	0.916335	96	0.0864733	742	1230	127	6	0.936817	0.853855	0.991979	0.917749	0	0	0	0	0	0
SR75	SoftImpute	Unnormalized	Combat-NP-NC	limma-trend	0.05	82	0.876317	0.0715923	0.941805	0.890341	0.956551	0.921123	140	0.0604515	689	1297	60	59	0.943468	0.919893	0.921123	0.920508	107	0.082733	742	1237	120	6	0.940143	0.860789	0.991979	0.921739	0	0	0	0	0	0
SR90	KNN	Median	limma-NC	t-test	0.05	88	0.971737	0.0718036	0.925723	0.844052	0.974093	0.90082	26	0.0714637	554	1113	38	25	0.963584	0.935811	0.956822	0.9462	238	0.0721435	574	962	189	5	0.887861	0.752294	0.991364	0.85544	0	0	0	0	0	0
SR90	KNN	Median	Combat-P-NC	t-test	0.05	86	0.915464	0.0713816	0.934104	0.859777	0.974957	0.910757	33	0.0738368	555	1118	33	24	0.967052	0.943878	0.958549	0.951157	294	0.0689263	574	985	166	5	0.901156	0.775676	0.991364	0.870356	0	0	0	0	0	0
SR90	HalfRowMin	Unnormalized	Combat-NP-NC	DESeq2	0.05	72	0.857143	0.0842427	0.973121	0.946444	0.974957	0.960347	109	0.0782837	553	1122	29	26	0.968208	0.950172	0.955095	0.952627	48	0.0902017	576	1116	35	3	0.978035	0.942717	0.994819	0.968067	0	0	0	0	0	0
SR90	RowMedian	Sum	Combat-P-NC	DESeq2	0.05	70	0.857143	0.080506	0.978902	0.960065	0.977547	0.968698	100	0.0795088	556	1124	27	23	0.971098	0.953688	0.960276	0.956971	54	0.0815031	576	1131	20	3	0.986705	0.966443	0.994819	0.980426	0	0	0	0	0	0
SR90	HalfRowMin	Sum	Combat-P-NC	DESeq2	0.05	74	0.857143	0.0835427	0.972832	0.946401	0.974093	0.959896	111	0.0785703	552	1122	29	27	0.96763	0.950086	0.953368	0.951724	53	0.0885151	576	1116	35	3	0.978035	0.942717	0.994819	0.968067	0	1	0	0	0	0
SR90	HalfRowMin	Sum	Combat-NP-NC	DESeq2	0.05	73	0.857143	0.0821332	0.973385	0.947151	0.976467	0.961434	105	0.0782752	549	1062	27	24	0.969314	0.953125	0.958115	0.955614	62	0.0859912	576	1115	36	3	0.977457	0.941176	0.994819	0.967254	0	0	0	0	0	0
SR90	RowMedian	Median	limma-NC	limma-trend	0.05	96	0.971737	0.0720549	0.923988	0.84022	0.974093	0.898657	15	0.0764935	554	1110	41	25	0.96185	0.931092	0.956822	0.943782	297	0.0676164	574	959	192	5	0.886127	0.749347	0.991364	0.853532	0	0	0	0	0	0
SR90	SoftImpute	Median	limma-NC	t-test	0.05	97	0.971737	0.0722534	0.922832	0.839186	0.974093	0.897656	21	0.072319	554	1113	38	25	0.963584	0.935811	0.956822	0.9462	251	0.0721877	574	952	199	5	0.882081	0.742561	0.991364	0.849112	0	0	0	0	0	0
SR66	HalfRowMin	Median	limma-NC	DESeq2	0.05	89	0.897406	0.0688405	0.944543	0.927921	0.918519	0.920811	385	0.0548567	684	1415	38	126	0.92753	0.947368	0.844444	0.89295	38	0.0828244	804	1372	81	6	0.961555	0.908475	0.992593	0.948673	0	0	0	0	0	0
SR90	HalfRowMin	Unnormalized	Combat-P-NC	DESeq2	0.05	78	0.857143	0.0810079	0.972832	0.945674	0.974957	0.959941	108	0.0782919	553	1122	29	26	0.968208	0.950172	0.955095	0.952627	75	0.0837238	576	1115	36	3	0.977457	0.941176	0.994819	0.967254	0	0	0	0	0	0
SR90	HalfRowMin	Unnormalized	limma-NC	DESeq2	0.05	79	0.857143	0.0808743	0.972832	0.944903	0.97582	0.959981	113	0.0762204	554	1121	30	25	0.968208	0.94863	0.956822	0.952709	66	0.0855282	576	1115	36	3	0.977457	0.941176	0.994819	0.967254	0	0	0	0	0	0
SR90	RowMedian	Unnormalized	Combat-NP-NC	DESeq2	0.05	75	0.857143	0.0775353	0.980058	0.963334	0.977547	0.970359	106	0.076426	556	1126	25	23	0.972254	0.956971	0.960276	0.958621	64	0.0786445	576	1133	18	3	0.987861	0.969697	0.994819	0.982097	0	0	0	0	0	0
SR90	IterativeSVD	Median	limma-NC	limma-trend	0.05	101	0.942724	0.0750361	0.921098	0.832947	0.976684	0.895563	29	0.0746891	557	1106	45	22	0.961272	0.925249	0.962003	0.943268	240	0.0753831	574	950	201	5	0.880925	0.740645	0.991364	0.847858	0	0	0	0	0	0
SR90	RowMedian	Median	Combat-P-NC	DESeq2	0.05	76	0.834986	0.0792553	0.979191	0.960878	0.977547	0.969116	109	0.0786588	556	1124	27	23	0.971098	0.953688	0.960276	0.956971	59	0.0798517	576	1132	19	3	0.987283	0.968067	0.994819	0.981261	0	0	0	0	0	0
SR90	RowMean	Median	Combat-P-NC	limma-trend	0.05	102	0.890029	0.0724391	0.932659	0.857278	0.97323	0.908637	38	0.0786228	553	1115	36	26	0.964162	0.938879	0.955095	0.946918	357	0.0662554	574	985	166	5	0.901156	0.775676	0.991364	0.870356	0	0	0	0	0	0
SR90	RowMean	Unnormalized	Combat-NP-NC	DESeq2	0.05	80	0.857143	0.0770045	0.979769	0.962519	0.977547	0.969941	96	0.0793618	556	1126	25	23	0.972254	0.956971	0.960276	0.958621	84	0.0746471	576	1132	19	3	0.987283	0.968067	0.994819	0.981261	0	0	0	0	0	0
SR90	HalfRowMin	QN	limma-NC	DESeq2	0.05	84	0.920374	0.0599873	0.968208	0.933904	0.974093	0.953408	78	0.0607754	552	1115	36	27	0.963584	0.938776	0.953368	0.946015	90	0.0591991	576	1107	44	3	0.972832	0.929032	0.994819	0.960801	0	0	0	0	0	0
SR90	KNN	Sum	Combat-P-NC	DESeq2	0.05	83	0.857143	0.0764736	0.978902	0.959296	0.978411	0.96873	98	0.0791997	557	1124	27	22	0.971676	0.953767	0.962003	0.957868	88	0.0737475	576	1130	21	3	0.986127	0.964824	0.994819	0.979592	0	0	0	0	0	0
SR90	IterativeSVD	Sum	Scanorama	DESeq2	0.05	89	0.857143	0.082959	0.966474	0.993402	0.905872	0.945496	307	0.0803154	475	1148	3	104	0.93815	0.993724	0.82038	0.89877	26	0.0856025	574	1147	4	5	0.994798	0.99308	0.991364	0.992221	0	0	0	0	0	0
SR90	Zero	QN	limma-NC	DESeq2	0.05	87	0.945171	0.0583749	0.969653	0.942384	0.968912	0.955153	79	0.0593814	546	1123	28	33	0.96474	0.95122	0.943005	0.947095	86	0.0573685	576	1110	41	3	0.974566	0.933549	0.994819	0.963211	0	0	0	0	0	0
SR90	HalfRowMin	QN	Combat-NP-NC	DESeq2	0.05	91	0.897406	0.0609247	0.969364	0.937715	0.97323	0.954973	71	0.0637442	551	1117	34	28	0.964162	0.94188	0.951641	0.946735	98	0.0581052	576	1110	41	3	0.974566	0.933549	0.994819	0.963211	0	0	0	0	0	0
SR90	IterativeSVD	Unnormalized	Combat-NP-NC	DESeq2	0.05	93	0.857143	0.0759244	0.978324	0.957685	0.978411	0.967898	103	0.0779971	557	1124	27	22	0.971676	0.953767	0.962003	0.957868	91	0.0738518	576	1128	23	3	0.984971	0.961603	0.994819	0.977929	0	0	0	0	0	0
SR90	RowMean	Unnormalized	Combat-P-NC	DESeq2	0.05	91	0.857143	0.0753407	0.97948	0.961707	0.977547	0.969523	93	0.0803889	556	1126	25	23	0.972254	0.956971	0.960276	0.958621	103	0.0702926	576	1131	20	3	0.986705	0.966443	0.994819	0.980426	0	0	0	0	0	0
SR90	IterativeSVD	Median	Scanorama	DESeq2	0.05	95	0.857143	0.0779682	0.968497	0.992596	0.912781	0.949203	290	0.0765565	483	1148	3	96	0.942775	0.993827	0.834197	0.907042	51	0.0793798	574	1146	5	5	0.99422	0.991364	0.991364	0.991364	0	0	0	0	0	0
SR75	KNN	Unnormalized	limma-NC	limma-trend	0.05	108	0.876317	0.0705977	0.938955	0.883928	0.955882	0.917459	238	0.0589166	688	1289	68	60	0.939192	0.910053	0.919786	0.914894	112	0.0822789	742	1234	123	6	0.938717	0.857803	0.991979	0.920025	0	0	0	0	0	0
SR90	RowMean	Sum	Combat-P-NC	DESeq2	0.05	94	0.857143	0.0752192	0.979191	0.960885	0.977547	0.96911	91	0.0810439	556	1125	26	23	0.971676	0.955326	0.960276	0.957795	109	0.0693945	576	1131	20	3	0.986705	0.966443	0.994819	0.980426	0	0	0	0	0	0
SR90	IterativeSVD	Median	limma-NC	t-test	0.05	119	0.942724	0.071855	0.922254	0.838228	0.974093	0.897029	35	0.0723228	554	1113	38	25	0.963584	0.935811	0.956822	0.9462	292	0.0713872	574	950	201	5	0.880925	0.740645	0.991364	0.847858	0	0	0	0	0	0
SR90	IterativeSVD	Median	limma-NC	DESeq2	0.05	98	0.942724	0.056877	0.975723	0.949703	0.979275	0.964229	11	0.0810409	558	1119	32	21	0.969364	0.945763	0.963731	0.954662	287	0.0327132	576	1123	28	3	0.982081	0.953642	0.994819	0.973795	0	0	0	0	0	0
SR75	SoftImpute	QN	limma-NC	DESeq2	0.05	106	0.971737	0.0590915	0.951544	0.910909	0.957888	0.933292	137	0.0547291	691	1298	59	57	0.944893	0.921333	0.923797	0.922563	110	0.0634539	742	1275	82	6	0.958195	0.900485	0.991979	0.94402	0	0	0	0	0	0
SR75	KNN	Median	Combat-P-NC	DESeq2	0.05	100	0.857143	0.0763823	0.965083	0.942801	0.959893	0.951044	220	0.0674971	694	1313	44	54	0.953444	0.940379	0.927807	0.934051	60	0.0852674	742	1314	43	6	0.976722	0.945223	0.991979	0.968037	0	0	0	0	0	0
SR75	KNN	Unnormalized	Combat-NP-NC	DESeq2	0.05	99	0.857143	0.0762938	0.965796	0.945936	0.958556	0.951902	212	0.067341	692	1318	39	56	0.954869	0.946648	0.925134	0.935767	61	0.0852467	742	1314	43	6	0.976722	0.945223	0.991979	0.968037	0	0	0	0	0	0
SR66	HalfRowMin	Unnormalized	limma-NC	DESeq2	0.05	114	0.876317	0.0688359	0.944543	0.927921	0.918519	0.920811	412	0.0548308	684	1415	38	126	0.92753	0.947368	0.844444	0.89295	55	0.082841	804	1372	81	6	0.961555	0.908475	0.992593	0.948673	0	0	0	0	0	0
SR75	SoftImpute	Sum	Combat-P-NC	DESeq2	0.05	104	0.857143	0.0772677	0.961283	0.934439	0.958556	0.945945	215	0.0678321	692	1313	44	56	0.952494	0.940217	0.925134	0.932615	85	0.0867033	742	1300	57	6	0.970071	0.928661	0.991979	0.959276	0	0	0	0	0	1
SR75	KNN	Sum	Combat-P-NC	DESeq2	0.05	103	0.857143	0.0761185	0.965083	0.942838	0.959893	0.951043	212	0.0677163	694	1314	43	54	0.953919	0.941655	0.927807	0.93468	69	0.0845206	742	1313	44	6	0.976247	0.94402	0.991979	0.967405	0	1	0	0	0	0
SR90	SoftImpute	Unnormalized	Scanorama	DESeq2	0.05	104	0.857143	0.0764519	0.968497	0.994469	0.911054	0.94903	293	0.0769917	481	1149	2	98	0.942197	0.995859	0.830743	0.905838	67	0.0759121	574	1147	4	5	0.994798	0.99308	0.991364	0.992221	0	0	0	0	0	0
SR90	HalfRowMin	QN	Combat-P-NC	DESeq2	0.05	107	0.945171	0.0567401	0.969075	0.937718	0.972366	0.954525	66	0.0617148	550	1118	33	29	0.964162	0.943396	0.949914	0.946644	111	0.0517655	576	1109	42	3	0.973988	0.932039	0.994819	0.962406	0	0	0	0	0	0
SR75	KNN	Unnormalized	Combat-P-NC	limma-trend	0.05	120	0.876317	0.0679877	0.942043	0.891626	0.955214	0.921242	172	0.0597063	687	1296	61	61	0.942043	0.918449	0.918449	0.918449	153	0.0762692	742	1241	116	6	0.942043	0.864802	0.991979	0.924035	0	0	0	0	0	0
SR90	KNN	Unnormalized	Combat-P-NC	limma-trend	0.05	112	0.857143	0.0805285	0.954624	0.897989	0.976684	0.935207	140	0.0730588	555	1104	47	24	0.95896	0.921927	0.958549	0.939881	179	0.0879981	576	1068	83	3	0.950289	0.874052	0.994819	0.930533	0	0	0	0	0	0
SR90	KNN	Unnormalized	Combat-NP-NC	limma-trend	0.05	109	0.857143	0.0782191	0.956069	0.902132	0.97582	0.937063	162	0.0693187	554	1106	45	25	0.959538	0.924875	0.956822	0.940577	173	0.0871196	576	1072	79	3	0.952601	0.879389	0.994819	0.933549	0	0	0	0	0	0
SR75	IterativeSVD	Median	limma-NC	DESeq2	0.05	110	0.857143	0.076335	0.959382	0.92753	0.96123	0.943665	232	0.0670129	696	1310	47	52	0.952969	0.936743	0.930481	0.933602	101	0.0856571	742	1291	66	6	0.965796	0.918317	0.991979	0.953728	0	0	0	0	0	0
SR75	IterativeSVD	Sum	Combat-P-NC	DESeq2	0.05	116	0.857143	0.0755687	0.96152	0.933461	0.960561	0.946408	230	0.0666893	695	1314	43	53	0.954394	0.941734	0.929144	0.935397	95	0.0844482	742	1297	60	6	0.968646	0.925187	0.991979	0.957419	0	0	0	0	0	1
SR90	Zero	Median	Combat-P-NC	DESeq2	0.05	113	0.857143	0.0738331	0.972832	0.957113	0.962003	0.959239	133	0.0730693	538	1128	23	41	0.963006	0.959002	0.929188	0.94386	92	0.0745968	576	1124	27	3	0.982659	0.955224	0.994819	0.974619	0	0	0	0	0	0
SR90	SoftImpute	Unnormalized	limma-NC	DESeq2	0.05	115	0.897406	0.0577226	0.977168	0.953691	0.979275	0.966285	20	0.0810199	558	1121	30	21	0.97052	0.94898	0.963731	0.956298	293	0.0344253	576	1126	25	3	0.983815	0.958403	0.994819	0.976271	0	0	0	0	0	0
SR75	IterativeSVD	QN	limma-NC	DESeq2	0.05	122	0.971737	0.0572896	0.952257	0.911923	0.959225	0.934357	136	0.0543862	693	1303	54	55	0.948219	0.927711	0.926471	0.92709	139	0.0601929	742	1271	86	6	0.956295	0.896135	0.991979	0.941624	0	0	0	0	0	0
SR90	RowMedian	Median	Combat-NP-NC	DESeq2	0.05	110	0.78539	0.0782784	0.980058	0.963334	0.977547	0.970359	126	0.0809494	556	1126	25	23	0.972254	0.956971	0.960276	0.958621	99	0.0756075	576	1133	18	3	0.987861	0.969697	0.994819	0.982097	0	0	0	0	0	0
SR90	IterativeSVD	Unnormalized	Combat-NP-NC	limma-trend	0.05	125	0.857143	0.0784315	0.953757	0.896602	0.97582	0.934008	171	0.0695243	554	1104	47	25	0.958382	0.921797	0.956822	0.938983	193	0.0873386	576	1066	85	3	0.949133	0.871407	0.994819	0.929032	0	0	0	0	0	0
SR90	SoftImpute	Unnormalized	Combat-P-NC	limma-trend	0.05	126	0.857143	0.0785856	0.953468	0.895141	0.976684	0.933662	177	0.0687808	555	1102	49	24	0.957803	0.918874	0.958549	0.938292	186	0.0883905	576	1066	85	3	0.949133	0.871407	0.994819	0.929032	0	0	0	0	0	0
SR90	Zero	Unnormalized	Combat-P-NC	DESeq2	0.05	117	0.857143	0.072447	0.974277	0.960249	0.962867	0.961362	146	0.0709325	539	1126	25	40	0.962428	0.955674	0.930915	0.943132	87	0.0739614	576	1130	21	3	0.986127	0.964824	0.994819	0.979592	0	0	0	0	0	0
SR90	HalfRowMin	Median	Combat-NP-NC	DESeq2	0.05	121	0.815351	0.0772082	0.972543	0.945631	0.974093	0.959489	139	0.0762467	552	1122	29	27	0.96763	0.950086	0.953368	0.951724	121	0.0781696	576	1115	36	3	0.977457	0.941176	0.994819	0.967254	0	0	0	0	0	0
SR90	Zero	Sum	Combat-P-NC	DESeq2	0.05	123	0.857143	0.073049	0.968208	0.944483	0.962003	0.9527	135	0.0732501	538	1125	26	41	0.961272	0.953901	0.929188	0.941382	154	0.072848	576	1111	40	3	0.975145	0.935065	0.994819	0.964017	0	1	0	0	0	2
SR90	SoftImpute	Unnormalized	Combat-NP-NC	DESeq2	0.05	118	0.795257	0.0767873	0.979769	0.961735	0.978411	0.969976	134	0.0780181	557	1125	26	22	0.972254	0.955403	0.962003	0.958692	100	0.0755564	576	1132	19	3	0.987283	0.968067	0.994819	0.981261	0	0	0	0	0	0
SR75	IterativeSVD	Sum	Combat-NP-NC	DESeq2	0.05	128	0.857143	0.0738843	0.961995	0.935217	0.959893	0.946983	198	0.0687532	694	1315	42	54	0.954394	0.942935	0.927807	0.93531	126	0.0790154	742	1299	58	6	0.969596	0.9275	0.991979	0.958656	0	0	0	0	0	0
SR90	Zero	QN	Combat-NP-NC	DESeq2	0.05	127	0.876317	0.0600372	0.968497	0.939462	0.968912	0.953559	85	0.0617838	546	1124	27	33	0.965318	0.95288	0.943005	0.947917	142	0.0582905	576	1105	46	3	0.971676	0.926045	0.994819	0.959201	0	0	0	0	0	0
SR90	RowMean	Median	Combat-NP-NC	DESeq2	0.05	123	0.815351	0.0748996	0.980058	0.963334	0.977547	0.970359	118	0.0808038	556	1126	25	23	0.972254	0.956971	0.960276	0.958621	140	0.0689953	576	1133	18	3	0.987861	0.969697	0.994819	0.982097	0	0	0	0	0	0
SR75	SoftImpute	Unnormalized	limma-NC	t-test	0.05	140	0.876317	0.0672503	0.93943	0.886152	0.955214	0.918099	302	0.0550695	687	1296	61	61	0.942043	0.918449	0.918449	0.918449	145	0.0794312	742	1230	127	6	0.936817	0.853855	0.991979	0.917749	0	0	0	0	0	0
SR90	SoftImpute	Unnormalized	Combat-P-NC	DESeq2	0.05	129	0.857143	0.0713103	0.978613	0.958489	0.978411	0.968314	89	0.0813583	557	1124	27	22	0.971676	0.953767	0.962003	0.957868	173	0.0612623	576	1129	22	3	0.985549	0.963211	0.994819	0.97876	0	0	0	0	0	0
SR90	IterativeSVD	Unnormalized	limma-NC	limma-trend	0.05	137	0.857143	0.0792039	0.949711	0.886158	0.976684	0.92871	173	0.0709926	555	1097	54	24	0.954913	0.91133	0.958549	0.934343	221	0.0874152	576	1058	93	3	0.944509	0.860987	0.994819	0.923077	0	0	0	0	0	0
SR90	Zero	Unnormalized	Combat-NP-NC	DESeq2	0.05	132	0.857143	0.073629	0.96185	0.928407	0.96114	0.943818	176	0.0701748	537	1120	31	42	0.957803	0.945423	0.927461	0.936356	196	0.0770832	576	1095	56	3	0.965896	0.911392	0.994819	0.95128	0	0	0	0	0	0
SR90	RowMedian	Unnormalized	Combat-P-NC	limma-trend	0.05	134	0.857143	0.0758584	0.954624	0.898588	0.97582	0.935134	145	0.0725906	554	1104	47	25	0.958382	0.921797	0.956822	0.938983	270	0.0791262	576	1069	82	3	0.950867	0.87538	0.994819	0.931285	0	0	0	0	0	0
SR75	SoftImpute	Unnormalized	Combat-NP-NC	t-test	0.05	138	0.876317	0.065609	0.942993	0.895748	0.953877	0.92246	260	0.055234	685	1306	51	63	0.945843	0.930707	0.915775	0.923181	161	0.075984	742	1237	120	6	0.940143	0.860789	0.991979	0.921739	0	0	0	0	0	0
SR75	IterativeSVD	Unnormalized	limma-NC	t-test	0.05	141	0.897406	0.0657132	0.93658	0.880921	0.953877	0.914503	273	0.0550833	685	1294	63	63	0.940143	0.915775	0.915775	0.915775	156	0.0763431	742	1222	135	6	0.933017	0.846066	0.991979	0.913231	0	0	0	0	0	0
SR66	KNN	Sum	Combat-NP-NC	DESeq2	0.05	130	0.857143	0.0741006	0.95802	0.938866	0.944444	0.941051	306	0.0648055	730	1409	44	80	0.945205	0.943152	0.901235	0.921717	89	0.0833958	800	1397	56	10	0.970835	0.934579	0.987654	0.960384	0	0	0	0	0	0
SR90	HalfRowMin	Median	limma-NC	limma-trend	0.05	152	0.971737	0.0716513	0.908671	0.818178	0.970639	0.882065	18	0.0747747	550	1112	39	29	0.960694	0.933786	0.949914	0.941781	351	0.0685279	574	908	243	5	0.856647	0.70257	0.991364	0.82235	0	0	0	0	0	0
SR90	SoftImpute	QN	limma-NC	DESeq2	0.05	130	1	0.0504221	0.970231	0.937114	0.976684	0.95637	43	0.063937	555	1116	35	24	0.965896	0.940678	0.958549	0.94953	247	0.0369072	576	1110	41	3	0.974566	0.933549	0.994819	0.963211	0	0	0	0	0	0
SR90	RowMean	Median	limma-NC	DESeq2	0.05	133	0.825203	0.073847	0.978613	0.95848	0.978411	0.968318	120	0.0792613	557	1123	28	22	0.971098	0.952137	0.962003	0.957045	149	0.0684326	576	1130	21	3	0.986127	0.964824	0.994819	0.979592	0	0	0	0	0	0
SR90	RowMedian	Median	limma-NC	t-test	0.05	147	0.971737	0.0663859	0.924277	0.84247	0.972366	0.898964	24	0.0725134	552	1113	38	27	0.962428	0.935593	0.953368	0.944397	394	0.0602585	574	959	192	5	0.886127	0.749347	0.991364	0.853532	0	0	0	0	0	0
SR90	Zero	Median	Combat-NP-NC	DESeq2	0.05	135	0.833719	0.0746299	0.95896	0.921238	0.962003	0.9401	156	0.0719739	538	1124	27	41	0.960694	0.952212	0.929188	0.940559	266	0.0772858	576	1080	71	3	0.957225	0.890263	0.994819	0.939641	0	0	0	0	0	0
SR75	KNN	QN	limma-NC	DESeq2	0.05	136	0.920374	0.0571379	0.955819	0.919511	0.959893	0.938921	224	0.0538996	694	1300	57	54	0.947268	0.924101	0.927807	0.925951	116	0.0603762	742	1288	69	6	0.964371	0.91492	0.991979	0.951892	0	0	0	0	0	0
SR66	SoftImpute	Sum	Combat-P-NC	DESeq2	0.05	138	0.857143	0.0744462	0.954043	0.925889	0.948148	0.936102	307	0.0656178	732	1403	50	78	0.943438	0.936061	0.903704	0.919598	119	0.0832747	804	1379	74	6	0.964649	0.915718	0.992593	0.952607	0	0	0	0	0	1
SR90	HalfRowMin	Median	Combat-P-NC	limma-trend	0.05	155	0.915464	0.0716708	0.915318	0.82854	0.97323	0.889807	32	0.0768664	553	1116	35	26	0.96474	0.940476	0.955095	0.947729	425	0.0664752	574	924	227	5	0.865896	0.716604	0.991364	0.831884	0	0	0	0	0	0
SR90	RowMean	Unnormalized	Combat-P-NC	limma-trend	0.05	143	0.857143	0.0740863	0.954913	0.899357	0.97582	0.935532	143	0.0724728	554	1105	46	25	0.95896	0.923333	0.956822	0.939779	313	0.0756997	576	1069	82	3	0.950867	0.87538	0.994819	0.931285	0	0	0	0	0	0
SR90	RowMean	Unnormalized	Combat-NP-NC	limma-trend	0.05	142	0.857143	0.0733304	0.95578	0.902173	0.974957	0.936635	148	0.0716813	553	1107	44	26	0.959538	0.926298	0.955095	0.940476	314	0.0749795	576	1071	80	3	0.952023	0.878049	0.994819	0.932794	0	0	0	0	0	0
SR75	KNN	Unnormalized	limma-NC	t-test	0.05	151	0.876317	0.0652743	0.940143	0.888072	0.954545	0.918875	311	0.0547788	686	1296	61	62	0.941568	0.91834	0.917112	0.917726	172	0.0757697	742	1234	123	6	0.938717	0.857803	0.991979	0.920025	0	0	0	0	0	0
SR90	KNN	Unnormalized	Combat-P-NC	t-test	0.05	145	0.857143	0.0727189	0.956069	0.902572	0.97582	0.937158	179	0.0671219	554	1110	41	25	0.96185	0.931092	0.956822	0.943782	285	0.0783159	576	1068	83	3	0.950289	0.874052	0.994819	0.930533	0	0	0	0	0	0
SR66	KNN	Sum	Combat-P-NC	DESeq2	0.05	144	0.857143	0.0721084	0.957578	0.937028	0.945062	0.940518	332	0.0640612	731	1405	48	79	0.94388	0.938383	0.902469	0.920076	108	0.0801556	800	1398	55	10	0.971277	0.935673	0.987654	0.960961	0	1	0	0	0	0
SR66	KNN	Unnormalized	Combat-P-NC	limma-trend	0.05	161	0.876317	0.0676058	0.9346	0.889313	0.93642	0.910726	340	0.0570365	719	1387	66	91	0.930623	0.915924	0.887654	0.901567	148	0.078175	798	1326	127	12	0.938577	0.862703	0.985185	0.919885	0	0	0	0	0	0
SR66	SoftImpute	QN	limma-NC	DESeq2	0.05	153	0.920374	0.0589211	0.945647	0.905647	0.948148	0.925437	341	0.053151	732	1391	62	78	0.938135	0.921914	0.903704	0.912718	151	0.0646912	804	1353	100	6	0.95316	0.889381	0.992593	0.938156	0	0	0	0	0	0
SR90	KNN	Unnormalized	Combat-NP-NC	t-test	0.05	146	0.857143	0.0717706	0.957803	0.906811	0.97582	0.939471	184	0.0666012	554	1112	39	25	0.963006	0.934233	0.956822	0.945392	288	0.0769399	576	1072	79	3	0.952601	0.879389	0.994819	0.933549	0	0	0	0	0	0
SR90	SoftImpute	Unnormalized	Combat-NP-NC	limma-trend	0.05	149	0.795257	0.0799339	0.954046	0.897262	0.97582	0.934383	244	0.0723453	554	1104	47	25	0.958382	0.921797	0.956822	0.938983	245	0.0875225	576	1067	84	3	0.949711	0.872727	0.994819	0.929782	0	0	0	0	0	0
SR75	KNN	Unnormalized	Combat-P-NC	t-test	0.05	164	0.876317	0.0631056	0.942755	0.895188	0.953209	0.922004	360	0.0528804	684	1302	55	64	0.943468	0.925575	0.914439	0.919973	181	0.0733309	742	1241	116	6	0.942043	0.864802	0.991979	0.924035	0	0	0	0	0	0
SR75	RowMedian	Median	Combat-NP-NC	DESeq2	0.05	148	0.857143	0.0701923	0.964608	0.948643	0.951872	0.949862	257	0.0658647	682	1319	38	66	0.950594	0.947222	0.911765	0.929155	106	0.07452	742	1318	39	6	0.978622	0.950064	0.991979	0.970569	0	0	0	0	0	0
SR90	RowMean	Median	Combat-P-NC	t-test	0.05	179	0.890029	0.0650144	0.933237	0.859633	0.972366	0.909405	47	0.0732449	552	1118	33	27	0.965318	0.94359	0.953368	0.948454	497	0.056784	574	985	166	5	0.901156	0.775676	0.991364	0.870356	0	0	0	0	0	0
SR90	IterativeSVD	Unnormalized	Combat-P-NC	limma-trend	0.05	158	0.795257	0.0807048	0.952312	0.892413	0.976684	0.932145	236	0.0732269	555	1101	50	24	0.957225	0.917355	0.958549	0.9375	256	0.0881827	576	1063	88	3	0.947399	0.86747	0.994819	0.92679	0	0	0	0	0	0
SR75	RowMedian	Unnormalized	Combat-NP-NC	DESeq2	0.05	150	0.857143	0.0700485	0.964846	0.949302	0.951872	0.950179	267	0.0652425	682	1320	37	66	0.951069	0.94854	0.911765	0.929789	102	0.0748545	742	1318	39	6	0.978622	0.950064	0.991979	0.970569	0	0	0	0	0	0
SR66	IterativeSVD	Sum	Combat-P-NC	DESeq2	0.05	156	0.857143	0.0716039	0.953822	0.92228	0.951852	0.936139	300	0.0651793	738	1400	53	72	0.944764	0.932996	0.911111	0.921924	189	0.0780284	804	1375	78	6	0.962881	0.911565	0.992593	0.950355	0	0	0	0	0	1
SR75	HalfRowMin	QN	Combat-NP-NC	DESeq2	0.05	169	0.971737	0.0545412	0.949406	0.923986	0.935829	0.928531	324	0.0526883	658	1314	43	90	0.936817	0.938659	0.879679	0.908213	137	0.0563941	742	1283	74	6	0.961995	0.909314	0.991979	0.948849	0	0	0	0	0	0
SR66	IterativeSVD	QN	limma-NC	DESeq2	0.05	170	0.897406	0.0590075	0.946531	0.90593	0.950617	0.926801	329	0.0536285	736	1392	61	74	0.940345	0.923463	0.908642	0.915993	176	0.0643866	804	1352	101	6	0.952718	0.888398	0.992593	0.937609	0	0	0	0	0	0
SR75	HalfRowMin	Median	Combat-P-NC	DESeq2	0.05	168	0.857143	0.0724432	0.952257	0.931243	0.936497	0.932353	404	0.0607195	659	1323	34	89	0.941568	0.950938	0.881016	0.914643	134	0.084167	742	1285	72	6	0.962945	0.911548	0.991979	0.950064	0	0	0	0	0	0
SR90	KNN	QN	limma-NC	DESeq2	0.05	154	0.920374	0.0518243	0.972543	0.942575	0.977547	0.959655	57	0.0642357	556	1118	33	23	0.96763	0.943973	0.960276	0.952055	233	0.0394131	576	1115	36	3	0.977457	0.941176	0.994819	0.967254	0	0	0	0	0	0
SR90	RowMedian	Unnormalized	Combat-NP-NC	limma-trend	0.05	160	0.857143	0.0714431	0.955491	0.901399	0.974957	0.936235	240	0.0652995	553	1106	45	26	0.95896	0.924749	0.955095	0.939677	284	0.0775867	576	1071	80	3	0.952023	0.878049	0.994819	0.932794	0	0	0	0	0	0
SR75	RowMedian	Median	Combat-P-NC	DESeq2	0.05	157	0.857143	0.0698155	0.96342	0.944899	0.95254	0.948329	264	0.0656721	683	1316	41	65	0.949644	0.94337	0.913102	0.927989	115	0.073959	742	1315	42	6	0.977197	0.946429	0.991979	0.968668	0	0	0	0	0	0
SR66	IterativeSVD	Unnormalized	limma-NC	limma-trend	0.05	191	0.866478	0.0679509	0.929739	0.871119	0.946914	0.905883	379	0.0549374	730	1373	80	80	0.929297	0.901235	0.901235	0.901235	147	0.0809645	804	1301	152	6	0.930181	0.841004	0.992593	0.910532	0	0	0	0	0	0
SR75	RowMedian	Unnormalized	Combat-P-NC	DESeq2	0.05	159	0.857143	0.0695783	0.963658	0.945504	0.95254	0.948645	269	0.0652962	683	1316	41	65	0.949644	0.94337	0.913102	0.927989	114	0.0738604	742	1316	41	6	0.977672	0.947637	0.991979	0.969301	0	0	0	0	0	0
SR66	IterativeSVD	Sum	Combat-NP-NC	DESeq2	0.05	162	0.857143	0.0709312	0.955148	0.925612	0.951852	0.937849	286	0.0653866	738	1403	50	72	0.946089	0.936548	0.911111	0.923655	195	0.0764757	804	1378	75	6	0.964207	0.914676	0.992593	0.952043	0	0	0	0	0	0
SR75	RowMean	Unnormalized	limma-NC	limma-trend	0.05	180	0.920374	0.0604126	0.93753	0.890281	0.942513	0.91432	229	0.057958	670	1294	63	78	0.933017	0.914052	0.895722	0.904794	218	0.0628672	740	1243	114	8	0.942043	0.866511	0.989305	0.923845	0	0	0	0	0	0
SR75	RowMedian	Sum	Combat-NP-NC	DESeq2	0.05	165	0.857143	0.0691168	0.964846	0.949355	0.951872	0.950179	250	0.0662528	682	1321	36	66	0.951544	0.949861	0.911765	0.930423	125	0.0719807	742	1317	40	6	0.978147	0.948849	0.991979	0.969935	0	0	0	0	0	0
SR75	IterativeSVD	Unnormalized	Combat-P-NC	DESeq2	0.05	166	0.857143	0.0698677	0.960095	0.929772	0.960561	0.944536	222	0.067374	695	1310	47	53	0.952494	0.936658	0.929144	0.932886	201	0.0723615	742	1295	62	6	0.967696	0.922886	0.991979	0.956186	0	0	0	0	0	0
SR66	KNN	Unnormalized	Combat-NP-NC	DESeq2	0.05	167	0.825203	0.0728599	0.958241	0.938903	0.945062	0.941391	366	0.0635994	731	1409	44	79	0.945647	0.943226	0.902469	0.922397	117	0.0821204	800	1397	56	10	0.970835	0.934579	0.987654	0.960384	0	0	0	0	0	0
SR90	Zero	Sum	Combat-NP-NC	DESeq2	0.05	181	0.857143	0.0752515	0.944509	0.886693	0.962867	0.92133	167	0.0715928	539	1115	36	40	0.956069	0.937391	0.930915	0.934142	396	0.0789101	576	1038	113	3	0.932948	0.835994	0.994819	0.908517	0	0	0	0	0	0
SR90	IterativeSVD	Unnormalized	Combat-NP-NC	t-test	0.05	174	0.857143	0.0710027	0.955202	0.900469	0.97582	0.936005	242	0.0647691	554	1109	42	25	0.961272	0.92953	0.956822	0.942979	306	0.0772363	576	1066	85	3	0.949133	0.871407	0.994819	0.929032	0	0	0	0	0	0
SR90	SoftImpute	Unnormalized	Combat-P-NC	t-test	0.05	175	0.857143	0.0709791	0.955202	0.900469	0.97582	0.936005	181	0.0672412	554	1109	42	25	0.961272	0.92953	0.956822	0.942979	339	0.0747169	576	1066	85	3	0.949133	0.871407	0.994819	0.929032	0	0	0	0	0	0
SR90	SoftImpute	Median	Combat-P-NC	DESeq2	0.05	162	0.78539	0.0712968	0.979191	0.960114	0.978411	0.969142	122	0.0817679	557	1125	26	22	0.972254	0.955403	0.962003	0.958692	234	0.0608257	576	1130	21	3	0.986127	0.964824	0.994819	0.979592	0	0	0	0	0	0
SR75	SoftImpute	Sum	Combat-NP-NC	DESeq2	0.05	171	0.857143	0.0693544	0.96152	0.935681	0.957888	0.946215	209	0.068865	691	1315	42	57	0.952969	0.942701	0.923797	0.933153	206	0.0698438	742	1300	57	6	0.970071	0.928661	0.991979	0.959276	0	0	0	0	0	0
SR75	HalfRowMin	Median	Combat-NP-NC	DESeq2	0.05	177	0.857143	0.0712748	0.953444	0.933247	0.937834	0.934046	380	0.0617638	661	1325	32	87	0.943468	0.953824	0.88369	0.917418	157	0.0807858	742	1286	71	6	0.96342	0.912669	0.991979	0.950673	0	0	0	0	0	0
SR75	KNN	QN	Combat-P-NC	DESeq2	0.05	172	0.876317	0.0572366	0.957957	0.92656	0.957888	0.941547	236	0.0553847	691	1307	50	57	0.949169	0.932524	0.923797	0.92814	160	0.0590885	742	1293	64	6	0.966746	0.920596	0.991979	0.954955	0	0	0	0	0	0
SR75	RowMedian	Sum	Combat-P-NC	DESeq2	0.05	173	0.857143	0.0687219	0.964371	0.947416	0.95254	0.949593	265	0.0653928	683	1318	39	65	0.950594	0.945983	0.913102	0.929252	123	0.0720511	742	1317	40	6	0.978147	0.948849	0.991979	0.969935	0	1	0	0	0	0
SR75	HalfRowMin	QN	limma-NC	DESeq2	0.05	185	0.971737	0.053325	0.948219	0.920088	0.937166	0.927157	391	0.0503756	660	1313	44	88	0.937292	0.9375	0.882353	0.909091	154	0.0562744	742	1277	80	6	0.959145	0.902676	0.991979	0.945223	0	0	0	0	0	0
SR75	HalfRowMin	Sum	Combat-NP-NC	DESeq2	0.05	183	0.857143	0.0714647	0.951544	0.929837	0.936497	0.931473	384	0.0619224	659	1325	32	89	0.942518	0.95369	0.881016	0.915914	178	0.081007	742	1280	77	6	0.96057	0.905983	0.991979	0.947033	0	0	0	0	0	0
SR75	RowMean	Sum	Combat-NP-NC	DESeq2	0.05	176	0.857143	0.0685264	0.963895	0.950481	0.947861	0.948616	274	0.0652154	676	1323	34	72	0.949644	0.952113	0.903743	0.927298	127	0.0718374	742	1317	40	6	0.978147	0.948849	0.991979	0.969935	0	0	0	0	0	0
SR90	SoftImpute	Unnormalized	Combat-NP-NC	t-test	0.05	178	0.795257	0.0742757	0.956069	0.902694	0.97582	0.937184	278	0.0667843	554	1111	40	25	0.962428	0.93266	0.956822	0.944587	308	0.0817671	576	1067	84	3	0.949711	0.872727	0.994819	0.929782	0	0	0	0	0	0
SR90	IterativeSVD	Unnormalized	limma-NC	t-test	0.05	189	0.857143	0.0714975	0.950867	0.889863	0.97582	0.930236	218	0.0667528	554	1102	49	25	0.957225	0.91874	0.956822	0.937394	368	0.0762422	576	1058	93	3	0.944509	0.860987	0.994819	0.923077	0	0	0	0	0	0
SR75	HalfRowMin	Unnormalized	Combat-NP-NC	DESeq2	0.05	186	0.857143	0.0705933	0.953444	0.933247	0.937834	0.934046	420	0.0586058	661	1325	32	87	0.943468	0.953824	0.88369	0.917418	144	0.0825808	742	1286	71	6	0.96342	0.912669	0.991979	0.950673	0	0	0	0	0	0
SR66	KNN	Unnormalized	limma-NC	limma-trend	0.05	207	0.876317	0.0656065	0.932391	0.883062	0.937654	0.908122	370	0.0557191	721	1380	73	89	0.928414	0.90806	0.890123	0.899002	183	0.0754939	798	1321	132	12	0.936368	0.858065	0.985185	0.917241	0	0	0	0	0	0
SR75	KNN	Unnormalized	limma-NC	Wilcox	0.05	197	0.876317	0.0613096	0.940618	0.888623	0.955214	0.919522	353	0.0536912	687	1296	61	61	0.942043	0.918449	0.918449	0.918449	239	0.0689281	742	1235	122	6	0.939192	0.858796	0.991979	0.920596	0	0	0	0	0	0
SR75	RowMean	Median	Combat-P-NC	DESeq2	0.05	182	0.857143	0.0683446	0.961995	0.945227	0.947861	0.946084	296	0.065213	676	1316	41	72	0.946318	0.942817	0.903743	0.922867	132	0.0714763	742	1316	41	6	0.977672	0.947637	0.991979	0.969301	0	0	0	0	0	0
SR75	HalfRowMin	Unnormalized	Combat-P-NC	DESeq2	0.05	193	0.857143	0.0703638	0.952732	0.931314	0.937834	0.933105	414	0.0594964	661	1323	34	87	0.942518	0.951079	0.88369	0.916147	159	0.0812311	742	1285	72	6	0.962945	0.911548	0.991979	0.950064	0	0	0	0	0	0
SR75	RowMean	Unnormalized	Combat-NP-NC	DESeq2	0.05	187	0.857143	0.0678343	0.963658	0.951021	0.946524	0.948197	298	0.0643652	674	1323	34	74	0.948694	0.951977	0.90107	0.925824	129	0.0713034	742	1318	39	6	0.978622	0.950064	0.991979	0.970569	0	0	0	0	0	0
SR75	RowMean	Median	Combat-NP-NC	DESeq2	0.05	188	0.857143	0.067855	0.96342	0.950349	0.946524	0.947879	274	0.0655189	674	1322	35	74	0.948219	0.950635	0.90107	0.925189	138	0.0701911	742	1318	39	6	0.978622	0.950064	0.991979	0.970569	0	0	0	0	0	0
SR75	IterativeSVD	Unnormalized	limma-NC	Wilcox	0.05	204	0.897406	0.0600567	0.936817	0.880977	0.954545	0.914865	314	0.0540074	686	1294	63	62	0.940618	0.915888	0.917112	0.9165	258	0.066106	742	1222	135	6	0.933017	0.846066	0.991979	0.913231	0	0	0	0	0	0
SR90	Zero	Median	limma-NC	DESeq2	0.05	184	0.825203	0.0692947	0.976012	0.975764	0.951641	0.963234	271	0.067296	526	1133	18	53	0.95896	0.966912	0.908463	0.936776	105	0.0712934	576	1142	9	3	0.993064	0.984615	0.994819	0.989691	5	4	0	0	3	0
SR90	KNN	Unnormalized	Combat-P-NC	Wilcox	0.05	193	0.857143	0.0692891	0.955491	0.900901	0.97582	0.936331	178	0.0675788	554	1107	44	25	0.960116	0.926421	0.956822	0.941376	389	0.0709993	576	1069	82	3	0.950867	0.87538	0.994819	0.931285	0	0	0	0	0	0
SR90	SoftImpute	Unnormalized	Combat-P-NC	Wilcox	0.05	196	0.857143	0.069411	0.954913	0.89969	0.97582	0.935605	174	0.0676479	554	1108	43	25	0.960694	0.927973	0.956822	0.942177	401	0.0711741	576	1066	85	3	0.949133	0.871407	0.994819	0.929032	0	0	0	0	0	0
SR90	IterativeSVD	Median	Combat-NP-NC	DESeq2	0.05	190	0.762437	0.0830025	0.978324	0.957685	0.978411	0.967898	289	0.0817634	557	1124	27	22	0.971676	0.953767	0.962003	0.957868	124	0.0842415	576	1128	23	3	0.984971	0.961603	0.994819	0.977929	0	0	0	0	0	0
SR75	RowMean	Sum	Combat-P-NC	DESeq2	0.05	192	0.857143	0.0675217	0.962945	0.948441	0.947193	0.947296	300	0.0643691	675	1320	37	73	0.947743	0.948034	0.902406	0.924658	135	0.0706743	742	1317	40	6	0.978147	0.948849	0.991979	0.969935	0	1	0	0	0	0
SR75	HalfRowMin	QN	Combat-P-NC	DESeq2	0.05	205	0.920374	0.054353	0.948931	0.922094	0.937166	0.928098	366	0.0523139	660	1316	41	88	0.938717	0.941512	0.882353	0.910973	187	0.0563921	742	1277	80	6	0.959145	0.902676	0.991979	0.945223	0	0	0	0	0	0
SR75	IterativeSVD	Unnormalized	Combat-NP-NC	DESeq2	0.05	195	0.825203	0.0701616	0.961995	0.935217	0.959893	0.946983	274	0.0675602	694	1315	42	54	0.954394	0.942935	0.927807	0.93531	222	0.0727629	742	1299	58	6	0.969596	0.9275	0.991979	0.958656	0	0	0	0	0	0
SR90	HalfRowMin	Unnormalized	Combat-P-NC	limma-trend	0.05	209	0.857143	0.0743639	0.940462	0.867352	0.97582	0.917159	194	0.0692534	554	1099	52	25	0.955491	0.914191	0.956822	0.935021	421	0.0794743	576	1025	126	3	0.925434	0.820513	0.994819	0.899297	0	0	0	0	0	0
SR90	IterativeSVD	Unnormalized	Combat-P-NC	t-test	0.05	202	0.795257	0.073381	0.953179	0.895402	0.97582	0.933285	288	0.067332	554	1105	46	25	0.95896	0.923333	0.956822	0.939779	372	0.0794301	576	1063	88	3	0.947399	0.86747	0.994819	0.92679	0	0	0	0	0	0
SR66	SoftImpute	Unnormalized	limma-NC	DESeq2	0.05	198	0.857143	0.0687653	0.953822	0.923708	0.95	0.935971	326	0.0642086	735	1400	53	75	0.943438	0.932741	0.907407	0.9199	224	0.0733221	804	1378	75	6	0.964207	0.914676	0.992593	0.952043	0	0	0	0	0	0
SR75	SoftImpute	Unnormalized	limma-NC	Wilcox	0.05	212	0.876317	0.0606023	0.93943	0.885039	0.956551	0.918208	312	0.0545705	689	1294	63	59	0.942043	0.916223	0.921123	0.918667	275	0.0666341	742	1230	127	6	0.936817	0.853855	0.991979	0.917749	0	0	0	0	0	0
SR90	KNN	Median	Combat-P-NC	Wilcox	0.05	215	0.915464	0.0594354	0.934393	0.861342	0.974093	0.911123	37	0.0724938	554	1120	31	25	0.96763	0.947009	0.956822	0.95189	652	0.046377	574	985	166	5	0.901156	0.775676	0.991364	0.870356	0	0	0	0	0	0
SR75	RowMedian	Unnormalized	limma-NC	limma-trend	0.05	213	0.876317	0.061084	0.938717	0.890165	0.946524	0.916177	299	0.0581398	674	1294	63	74	0.934917	0.914518	0.90107	0.907744	277	0.0640283	742	1242	115	6	0.942518	0.865811	0.991979	0.924611	0	0	0	0	0	0
SR75	SoftImpute	Unnormalized	Combat-NP-NC	Wilcox	0.05	210	0.876317	0.0596023	0.94228	0.892588	0.955214	0.921612	337	0.0537488	687	1300	57	61	0.943943	0.923387	0.918449	0.920912	273	0.0654558	742	1238	119	6	0.940618	0.861789	0.991979	0.922312	0	0	0	0	0	0
SR75	RowMedian	QN	limma-NC	DESeq2	0.05	203	0.945171	0.0492288	0.954394	0.922383	0.95254	0.936527	260	0.0523691	683	1309	48	65	0.946318	0.934337	0.913102	0.923597	241	0.0460885	742	1284	73	6	0.96247	0.910429	0.991979	0.949456	0	0	0	0	0	0
SR90	HalfRowMin	Unnormalized	Combat-NP-NC	limma-trend	0.05	218	0.857143	0.0739632	0.940173	0.866948	0.974957	0.916625	201	0.0697981	553	1097	54	26	0.953757	0.911038	0.955095	0.932546	442	0.0781284	576	1027	124	3	0.92659	0.822857	0.994819	0.900704	0	0	0	0	0	0
SR66	IterativeSVD	Unnormalized	Combat-P-NC	DESeq2	0.05	206	0.857143	0.0687853	0.952497	0.918973	0.951852	0.934436	317	0.0646266	738	1397	56	72	0.943438	0.929471	0.911111	0.9202	261	0.072944	804	1372	81	6	0.961555	0.908475	0.992593	0.948673	0	0	0	0	0	0
SR75	RowMean	Unnormalized	Combat-P-NC	DESeq2	0.05	199	0.857143	0.0669715	0.961758	0.945753	0.946524	0.945665	326	0.0636367	674	1316	41	74	0.945368	0.942657	0.90107	0.921394	141	0.0703064	742	1317	40	6	0.978147	0.948849	0.991979	0.969935	0	0	0	0	0	0
SR66	SoftImpute	Sum	Combat-NP-NC	DESeq2	0.05	199	0.857143	0.0682802	0.954706	0.927692	0.948148	0.93697	315	0.0645382	732	1406	47	78	0.944764	0.939666	0.903704	0.921334	232	0.0720221	804	1379	74	6	0.964649	0.915718	0.992593	0.952607	0	0	0	0	0	0
SR75	SoftImpute	Unnormalized	Combat-P-NC	DESeq2	0.05	201	0.857143	0.0670752	0.960333	0.932006	0.958556	0.944698	218	0.0679222	692	1311	46	56	0.951544	0.937669	0.925134	0.931359	254	0.0662282	742	1298	59	6	0.969121	0.926342	0.991979	0.958037	0	0	0	0	0	0
SR75	SoftImpute	Unnormalized	Combat-P-NC	limma-trend	0.05	219	0.857143	0.0721829	0.940855	0.887565	0.957219	0.919991	382	0.0606806	690	1294	63	58	0.942518	0.916335	0.92246	0.919387	269	0.0836852	742	1235	122	6	0.939192	0.858796	0.991979	0.920596	0	0	0	0	0	0
SR66	KNN	QN	limma-NC	DESeq2	0.05	213	0.876317	0.0572814	0.948962	0.916199	0.944444	0.929355	388	0.0531374	730	1395	58	80	0.939019	0.926396	0.901235	0.913642	199	0.0614255	800	1370	83	10	0.958904	0.906002	0.987654	0.945068	0	0	0	0	0	0
SR90	HalfRowMin	Median	limma-NC	t-test	0.05	245	0.971737	0.0650729	0.909538	0.820956	0.968912	0.882851	30	0.0719184	548	1114	37	31	0.960694	0.936752	0.946459	0.941581	514	0.0582275	574	911	240	5	0.858382	0.70516	0.991364	0.824121	0	0	0	0	0	0
SR90	KNN	Sum	Scanorama	DESeq2	0.05	207	0.774684	0.0861322	0.965896	0.996145	0.901554	0.944163	490	0.0785395	470	1149	2	109	0.935838	0.995763	0.811744	0.894386	73	0.0937249	574	1149	2	5	0.995954	0.996528	0.991364	0.993939	0	1	0	0	0	0
SR90	HalfRowMin	Unnormalized	limma-NC	limma-trend	0.05	227	0.857143	0.0733173	0.939017	0.867221	0.972366	0.91519	247	0.0659102	550	1103	48	29	0.955491	0.919732	0.949914	0.934579	403	0.0807243	576	1020	131	3	0.922543	0.81471	0.994819	0.895801	0	0	0	0	0	0
SR90	RowMedian	Unnormalized	Combat-NP-NC	Wilcox	0.05	211	0.857143	0.0672705	0.956358	0.904454	0.974093	0.937387	200	0.0667978	552	1110	41	27	0.960694	0.93086	0.953368	0.94198	427	0.0677432	576	1071	80	3	0.952023	0.878049	0.994819	0.932794	0	0	0	0	0	0
SR66	KNN	Unnormalized	Combat-P-NC	t-test	0.05	232	0.876317	0.061396	0.935484	0.893287	0.934568	0.911677	447	0.0519827	716	1394	59	94	0.932391	0.923871	0.883951	0.90347	217	0.0708092	798	1326	127	12	0.938577	0.862703	0.985185	0.919885	0	0	0	0	0	0
SR90	KNN	Median	limma-NC	Wilcox	0.05	241	0.971737	0.0587797	0.926012	0.845726	0.972366	0.900961	27	0.0715365	552	1114	37	27	0.963006	0.937182	0.953368	0.945205	630	0.0460229	574	964	187	5	0.889017	0.754271	0.991364	0.856716	0	0	0	0	0	0
SR90	RowMedian	Unnormalized	Combat-P-NC	t-test	0.05	217	0.857143	0.0671508	0.95578	0.90312	0.974093	0.936632	204	0.0667648	552	1110	41	27	0.960694	0.93086	0.953368	0.94198	446	0.0675368	576	1069	82	3	0.950867	0.87538	0.994819	0.931285	0	0	0	0	0	0
SR90	HalfRowMin	Median	Combat-P-NC	t-test	0.05	247	0.915464	0.0649762	0.915896	0.831347	0.970639	0.89017	42	0.0717743	550	1118	33	29	0.964162	0.943396	0.949914	0.946644	569	0.058178	574	927	224	5	0.86763	0.719298	0.991364	0.833696	0	0	0	0	0	0
SR90	IterativeSVD	Unnormalized	limma-NC	Wilcox	0.05	231	0.857143	0.0683978	0.951156	0.890626	0.97582	0.930632	222	0.0664572	554	1103	48	25	0.957803	0.920266	0.956822	0.938188	469	0.0703383	576	1058	93	3	0.944509	0.860987	0.994819	0.923077	0	0	0	0	0	0
SR90	IterativeSVD	Unnormalized	Combat-P-NC	DESeq2	0.05	216	0.795257	0.067604	0.976879	0.95368	0.978411	0.965832	132	0.0804084	557	1123	28	22	0.971098	0.952137	0.962003	0.957045	324	0.0547995	576	1124	27	3	0.982659	0.955224	0.994819	0.974619	0	0	0	0	0	0
SR90	RowMean	Unnormalized	Combat-NP-NC	Wilcox	0.05	220	0.857143	0.0667329	0.956069	0.904396	0.97323	0.936935	208	0.066722	551	1110	41	28	0.960116	0.930743	0.951641	0.941076	445	0.0667438	576	1071	80	3	0.952023	0.878049	0.994819	0.932794	0	0	0	0	0	0
SR90	IterativeSVD	Sum	Scanorama	limma-trend	0.05	237	0.857143	0.0704843	0.951445	0.962872	0.891192	0.922029	451	0.0715275	460	1141	10	119	0.925434	0.978723	0.794473	0.877026	164	0.069441	572	1119	32	7	0.977457	0.94702	0.98791	0.967033	0	0	0	0	0	0
SR90	RowMean	Unnormalized	Combat-P-NC	t-test	0.05	224	0.857143	0.0666358	0.95578	0.90312	0.974093	0.936632	205	0.06674	552	1110	41	27	0.960694	0.93086	0.953368	0.94198	460	0.0665315	576	1069	82	3	0.950867	0.87538	0.994819	0.931285	0	0	0	0	0	0
SR66	KNN	Unnormalized	limma-NC	t-test	0.05	248	0.876317	0.062239	0.933053	0.886887	0.935185	0.908715	477	0.051393	717	1387	66	93	0.929739	0.915709	0.885185	0.900188	208	0.0730851	798	1321	132	12	0.936368	0.858065	0.985185	0.917241	0	0	0	0	0	0
SR75	KNN	Unnormalized	Combat-P-NC	Wilcox	0.05	238	0.876317	0.0575186	0.94323	0.895053	0.954545	0.922687	390	0.0517262	686	1300	57	62	0.943468	0.923284	0.917112	0.920188	282	0.0633111	742	1243	114	6	0.942993	0.866822	0.991979	0.925187	0	0	0	0	0	0
SR75	IterativeSVD	Unnormalized	Combat-P-NC	limma-trend	0.05	244	0.857143	0.0713876	0.939192	0.883131	0.958556	0.918131	377	0.060653	692	1293	64	56	0.942993	0.915344	0.925134	0.920213	305	0.0821222	742	1227	130	6	0.935392	0.850917	0.991979	0.916049	0	0	0	0	0	0
SR66	IterativeSVD	Unnormalized	limma-NC	t-test	0.05	249	0.866478	0.0636735	0.929076	0.874474	0.940741	0.904424	459	0.0524258	720	1380	73	90	0.927972	0.907945	0.888889	0.898316	210	0.0749212	804	1301	152	6	0.930181	0.841004	0.992593	0.910532	0	0	0	0	0	0
SR90	RowMedian	Unnormalized	Combat-NP-NC	t-test	0.05	222	0.857143	0.0662595	0.957514	0.906875	0.974957	0.939046	197	0.0662546	553	1113	38	26	0.963006	0.935702	0.955095	0.945299	452	0.0662644	576	1071	80	3	0.952023	0.878049	0.994819	0.932794	0	0	0	0	0	0
SR90	RowMedian	Unnormalized	Combat-P-NC	Wilcox	0.05	225	0.857143	0.0665622	0.95578	0.902396	0.974957	0.936682	192	0.0671122	553	1109	42	26	0.960694	0.929412	0.955095	0.942078	476	0.0660123	576	1069	82	3	0.950867	0.87538	0.994819	0.931285	0	0	0	0	0	0
SR90	KNN	Unnormalized	Combat-NP-NC	Wilcox	0.05	223	0.857143	0.066243	0.957225	0.905132	0.97582	0.938643	179	0.0672705	554	1109	42	25	0.961272	0.92953	0.956822	0.942979	462	0.0652155	576	1073	78	3	0.953179	0.880734	0.994819	0.934307	0	0	0	0	0	0
SR75	RowMean	QN	limma-NC	DESeq2	0.05	232	0.945171	0.0483062	0.952494	0.921852	0.947193	0.933585	316	0.0523272	675	1307	50	73	0.941568	0.931034	0.902406	0.916497	252	0.0442851	742	1286	71	6	0.96342	0.912669	0.991979	0.950673	0	0	0	0	0	0
SR66	HalfRowMin	Unnormalized	Combat-NP-NC	DESeq2	0.05	240	0.857143	0.0698759	0.946089	0.930033	0.920988	0.923129	531	0.0567795	688	1418	35	122	0.930623	0.951591	0.849383	0.897586	152	0.0829722	804	1372	81	6	0.961555	0.908475	0.992593	0.948673	1	2	0	3	0	2
SR66	SoftImpute	Unnormalized	Combat-P-NC	DESeq2	0.05	230	0.825203	0.0695551	0.953601	0.924849	0.948148	0.935539	358	0.0653841	732	1403	50	78	0.943438	0.936061	0.903704	0.919598	280	0.0737261	804	1377	76	6	0.963765	0.913636	0.992593	0.951479	0	0	0	0	0	0
SR90	RowMean	Unnormalized	Combat-NP-NC	t-test	0.05	226	0.857143	0.0661406	0.957225	0.906821	0.974093	0.938595	233	0.0648014	552	1113	38	27	0.962428	0.935593	0.953368	0.944397	433	0.0674798	576	1071	80	3	0.952023	0.878049	0.994819	0.932794	0	0	0	0	0	0
SR90	KNN	Unnormalized	Combat-P-NC	DESeq2	0.05	221	0.857143	0.0629332	0.978902	0.960075	0.977547	0.968693	90	0.0811234	556	1125	26	23	0.971676	0.955326	0.960276	0.957795	348	0.044743	576	1130	21	3	0.986127	0.964824	0.994819	0.979592	0	0	0	0	0	0
SR90	SoftImpute	Median	limma-NC	Wilcox	0.05	255	0.971737	0.058489	0.923699	0.840941	0.974093	0.898689	24	0.0715958	554	1114	37	25	0.964162	0.937394	0.956822	0.947009	670	0.0453822	574	954	197	5	0.883237	0.744488	0.991364	0.85037	0	0	0	0	0	0
SR90	IterativeSVD	Unnormalized	Combat-NP-NC	Wilcox	0.05	236	0.857143	0.0663615	0.955202	0.900469	0.97582	0.936005	175	0.0674318	554	1109	42	25	0.961272	0.92953	0.956822	0.942979	505	0.0652913	576	1066	85	3	0.949133	0.871407	0.994819	0.929032	0	0	0	0	0	0
SR75	KNN	Median	Combat-NP-NC	DESeq2	0.05	228	0.774684	0.0761724	0.965321	0.944735	0.958556	0.951271	396	0.0677932	692	1318	39	56	0.954869	0.946648	0.925134	0.935767	169	0.0845517	742	1312	45	6	0.975772	0.942821	0.991979	0.966775	0	0	0	0	0	0
SR90	KNN	QN	Scanorama	DESeq2	0.05	229	0.857143	0.0642281	0.968786	0.994472	0.911917	0.949622	383	0.0642139	483	1149	2	96	0.943353	0.995876	0.834197	0.907895	119	0.0642424	573	1147	4	6	0.99422	0.993068	0.989637	0.991349	0	0	1	0	0	0
SR90	IterativeSVD	QN	Scanorama	DESeq2	0.05	235	0.857143	0.0638815	0.969075	0.993621	0.913644	0.950218	376	0.0643054	485	1149	2	94	0.944509	0.995893	0.837651	0.909944	127	0.0634576	573	1146	5	6	0.993642	0.991349	0.989637	0.990493	0	0	0	0	0	0
SR90	RowMean	Unnormalized	Combat-P-NC	Wilcox	0.05	242	0.857143	0.0661346	0.955202	0.901556	0.974093	0.93583	201	0.067221	552	1108	43	27	0.959538	0.927731	0.953368	0.940375	490	0.0650482	576	1069	82	3	0.950867	0.87538	0.994819	0.931285	0	0	0	0	0	0
SR66	HalfRowMin	Sum	Combat-NP-NC	DESeq2	0.05	252	0.857143	0.0697323	0.944543	0.927414	0.919753	0.921014	563	0.055762	686	1418	35	124	0.929739	0.951456	0.846914	0.896146	157	0.0837025	804	1367	86	6	0.959346	0.903371	0.992593	0.945882	1	1	1	0	0	1
SR66	HalfRowMin	Sum	Combat-P-NC	DESeq2	0.05	251	0.857143	0.0694738	0.945205	0.928794	0.919753	0.921837	532	0.057438	686	1417	36	124	0.929297	0.950139	0.846914	0.895561	164	0.0815095	804	1371	82	6	0.961114	0.907449	0.992593	0.948113	3	2	0	3	0	2
SR90	KNN	Unnormalized	Scanorama	DESeq2	0.05	238	0.857143	0.0637956	0.968786	0.99533	0.911054	0.949459	294	0.0768732	481	1149	2	98	0.942197	0.995859	0.830743	0.905838	223	0.0507181	574	1148	3	5	0.995376	0.994801	0.991364	0.99308	0	0	0	0	0	0
SR66	HalfRowMin	Unnormalized	Combat-P-NC	DESeq2	0.05	253	0.857143	0.0696751	0.944543	0.927115	0.919753	0.920987	554	0.0566274	686	1416	37	124	0.928856	0.948824	0.846914	0.894977	162	0.0827228	804	1369	84	6	0.96023	0.905405	0.992593	0.946996	2	2	0	3	0	2
SR66	RowMedian	Sum	Combat-NP-NC	DESeq2	0.05	243	0.857143	0.0658956	0.955369	0.94601	0.928395	0.936116	411	0.0620836	704	1414	39	106	0.935926	0.94751	0.869136	0.906632	173	0.0697076	800	1406	47	10	0.974812	0.94451	0.987654	0.9656	0	0	0	0	0	0
SR90	SoftImpute	Sum	Scanorama	limma-trend	0.05	256	0.857143	0.0700045	0.950578	0.967745	0.884283	0.919798	468	0.072259	452	1145	6	127	0.923121	0.9869	0.780656	0.871745	171	0.0677499	572	1120	31	7	0.978035	0.94859	0.98791	0.967851	0	0	0	0	0	0
SR90	HalfRowMin	Unnormalized	Combat-NP-NC	Wilcox	0.05	250	0.857143	0.0689751	0.945087	0.876986	0.976684	0.923086	201	0.0673238	555	1103	48	24	0.958382	0.920398	0.958549	0.939086	561	0.0706264	576	1036	115	3	0.931792	0.833575	0.994819	0.907087	0	0	0	0	0	0
SR66	HalfRowMin	Median	Combat-P-NC	DESeq2	0.05	254	0.857143	0.0691078	0.945426	0.928207	0.920988	0.922265	534	0.0571092	688	1416	37	122	0.929739	0.948966	0.849383	0.896417	169	0.0811064	804	1371	82	6	0.961114	0.907449	0.992593	0.948113	3	1	0	2	0	2
SR90	KNN	Sum	Combat-NP-NC	DESeq2	0.05	232	0.857143	0.0617444	0.980058	0.961773	0.979275	0.970424	87	0.0817641	558	1125	26	21	0.972832	0.955479	0.963731	0.959587	408	0.0417246	576	1132	19	3	0.987283	0.968067	0.994819	0.981261	0	0	0	0	0	0
SR66	HalfRowMin	QN	limma-NC	DESeq2	0.05	261	0.945171	0.0523396	0.941008	0.916096	0.921605	0.916656	547	0.0477645	689	1405	48	121	0.92532	0.934871	0.850617	0.890756	179	0.0569146	804	1361	92	6	0.956695	0.897321	0.992593	0.942556	0	0	0	0	0	0
SR75	KNN	Unnormalized	Combat-NP-NC	limma-trend	0.05	258	0.857143	0.0684466	0.943705	0.8955	0.955214	0.923318	388	0.059959	687	1299	58	61	0.943468	0.922148	0.918449	0.920295	330	0.0769342	742	1245	112	6	0.943943	0.868852	0.991979	0.926342	0	0	0	0	0	0
SR75	RowMean	Unnormalized	limma-NC	t-test	0.05	265	0.920374	0.0546537	0.937292	0.894823	0.936497	0.913464	354	0.0537572	662	1302	55	86	0.933017	0.923291	0.885027	0.903754	304	0.0555502	739	1243	114	9	0.941568	0.866354	0.987968	0.923173	0	0	0	0	0	0
SR90	RowMedian	Median	Combat-P-NC	limma-trend	0.05	271	0.834986	0.0729841	0.933237	0.857653	0.974957	0.909613	114	0.0787908	555	1116	35	24	0.965896	0.940678	0.958549	0.94953	772	0.0671774	574	984	167	5	0.900578	0.774629	0.991364	0.869697	0	0	0	0	0	0
SR66	RowMedian	Sum	Combat-P-NC	DESeq2	0.05	260	0.857143	0.0646351	0.954485	0.941922	0.930247	0.935133	438	0.0607385	707	1410	43	103	0.935484	0.942667	0.87284	0.90641	192	0.0685317	800	1403	50	10	0.973487	0.941176	0.987654	0.963855	0	1	0	0	0	0
SR90	IterativeSVD	Median	limma-NC	Wilcox	0.05	279	0.942724	0.0580808	0.92341	0.839721	0.974957	0.89842	36	0.0715928	555	1113	38	24	0.964162	0.935919	0.958549	0.947099	742	0.0445689	574	953	198	5	0.882659	0.743523	0.991364	0.849741	0	0	0	0	0	0
SR90	SoftImpute	Sum	Combat-NP-NC	DESeq2	0.05	246	0.857143	0.0605807	0.979769	0.961735	0.978411	0.969976	88	0.0819645	557	1125	26	22	0.972254	0.955403	0.962003	0.958692	485	0.039197	576	1132	19	3	0.987283	0.968067	0.994819	0.981261	0	0	0	0	0	0
SR90	RowMedian	Median	limma-NC	Wilcox	0.05	273	0.971737	0.056335	0.924855	0.843889	0.971503	0.899466	28	0.0718741	551	1113	38	28	0.96185	0.935484	0.951641	0.943493	808	0.0407958	574	962	189	5	0.887861	0.752294	0.991364	0.85544	0	0	0	0	0	0
SR66	SoftImpute	Unnormalized	Combat-NP-NC	DESeq2	0.05	259	0.825203	0.0671822	0.954264	0.927132	0.947531	0.936349	357	0.065074	731	1406	47	79	0.944322	0.939589	0.902469	0.920655	325	0.0692904	804	1378	75	6	0.964207	0.914676	0.992593	0.952043	0	0	0	0	0	0
SR66	RowMedian	Median	limma-NC	DESeq2	0.05	262	0.857143	0.0648509	0.95338	0.93683	0.932716	0.933887	434	0.0608307	710	1406	47	100	0.935042	0.937913	0.876543	0.90619	202	0.0688711	801	1398	55	9	0.971719	0.935748	0.988889	0.961585	0	0	0	0	0	0
SR90	SoftImpute	QN	Scanorama	DESeq2	0.05	257	0.857143	0.0625881	0.968497	0.993613	0.911917	0.949194	402	0.0626083	483	1149	2	96	0.943353	0.995876	0.834197	0.907895	133	0.0625678	573	1146	5	6	0.993642	0.991349	0.989637	0.990493	0	0	0	0	0	0
SR66	RowMedian	Unnormalized	limma-NC	DESeq2	0.05	263	0.857143	0.0645729	0.953601	0.937451	0.932716	0.934177	430	0.0608588	710	1407	46	100	0.935484	0.939153	0.876543	0.906769	206	0.068287	801	1398	55	9	0.971719	0.935748	0.988889	0.961585	0	0	0	0	0	0
SR66	KNN	Unnormalized	Combat-P-NC	Wilcox	0.05	273	0.876317	0.05762	0.93681	0.89568	0.935185	0.913352	427	0.052529	717	1394	59	93	0.932833	0.923969	0.885185	0.904161	301	0.062711	798	1331	122	12	0.940787	0.867391	0.985185	0.922543	0	0	0	0	0	0
SR75	IterativeSVD	Unnormalized	Combat-NP-NC	limma-trend	0.05	272	0.825203	0.070931	0.940855	0.888034	0.957219	0.92008	408	0.060389	690	1298	59	58	0.944418	0.921228	0.92246	0.921844	367	0.081473	742	1231	126	6	0.937292	0.854839	0.991979	0.918317	0	0	0	0	0	0
SR66	KNN	Unnormalized	limma-NC	Wilcox	0.05	287	0.876317	0.0589251	0.933937	0.88874	0.935185	0.909772	496	0.0505281	717	1387	66	93	0.929739	0.915709	0.885185	0.900188	260	0.0673222	798	1325	128	12	0.938135	0.861771	0.985185	0.919355	0	0	0	0	0	0
SR66	Zero	TRQN	Scanorama	Wilcox	0.05	277	0.84466	0.0710973	0.942333	0.964076	0.870988	0.911667	901	0.0547042	616	1428	25	194	0.903226	0.960998	0.760494	0.84907	43	0.0874903	795	1426	27	15	0.981441	0.967153	0.981481	0.974265	18	42	78	37	22	3
SR66	SoftImpute	Median	limma-NC	DESeq2	0.05	266	0.774684	0.0758244	0.954043	0.924229	0.95	0.936253	487	0.0636673	735	1400	53	75	0.943438	0.932741	0.907407	0.9199	235	0.0879814	804	1379	74	6	0.964649	0.915718	0.992593	0.952607	0	0	0	0	0	0
SR90	RowMean	Median	Combat-P-NC	Wilcox	0.05	286	0.890029	0.0558319	0.934393	0.862589	0.972366	0.910961	44	0.0725501	552	1121	30	27	0.967052	0.948454	0.953368	0.950904	935	0.0391137	574	986	165	5	0.901734	0.776725	0.991364	0.871017	0	0	0	0	0	0
SR90	HalfRowMin	Unnormalized	limma-NC	Wilcox	0.05	283	0.857143	0.0677878	0.942486	0.872327	0.97582	0.919843	234	0.0657234	554	1104	47	25	0.958382	0.921797	0.956822	0.938983	623	0.0698522	576	1027	124	3	0.92659	0.822857	0.994819	0.900704	0	0	0	0	0	0
SR90	KNN	Median	Scanorama	DESeq2	0.05	267	0.857143	0.0610436	0.969364	0.995338	0.912781	0.950487	292	0.0756847	483	1149	2	96	0.943353	0.995876	0.834197	0.907895	274	0.0464025	574	1148	3	5	0.995376	0.994801	0.991364	0.99308	0	0	0	0	0	0
SR75	RowMean	Unnormalized	limma-NC	Wilcox	0.05	292	0.920374	0.0539643	0.935629	0.894445	0.931818	0.910832	409	0.0519804	655	1302	55	93	0.929691	0.922535	0.875668	0.898491	300	0.0559483	739	1243	114	9	0.941568	0.866354	0.987968	0.923173	0	0	0	0	0	0
SR75	RowMedian	QN	Combat-P-NC	DESeq2	0.05	270	0.876317	0.0495628	0.954394	0.926009	0.947861	0.936103	325	0.0543365	676	1309	48	72	0.942993	0.933702	0.903743	0.918478	309	0.0447891	742	1291	66	6	0.965796	0.918317	0.991979	0.953728	0	0	0	0	0	0
SR90	SoftImpute	Sum	Combat-P-NC	DESeq2	0.05	264	0.857143	0.0596433	0.978902	0.959296	0.978411	0.96873	91	0.0809659	557	1124	27	22	0.971676	0.953767	0.962003	0.957868	532	0.0383207	576	1130	21	3	0.986127	0.964824	0.994819	0.979592	0	0	0	0	0	0
SR90	SoftImpute	Median	Combat-P-NC	limma-trend	0.05	301	0.78539	0.0779854	0.930058	0.850404	0.97582	0.905823	154	0.0793198	556	1112	39	23	0.964162	0.934454	0.960276	0.947189	700	0.0766511	574	976	175	5	0.895954	0.766355	0.991364	0.864458	0	0	0	0	0	0
SR90	RowMedian	QN	Scanorama	DESeq2	0.05	268	0.844858	0.0611464	0.969075	0.994476	0.912781	0.950135	392	0.0637495	484	1149	2	95	0.943931	0.995885	0.835924	0.90892	166	0.0585434	573	1147	4	6	0.99422	0.993068	0.989637	0.991349	0	0	0	0	0	0
SR75	Zero	Median	limma-NC	DESeq2	0.05	294	0.945171	0.055587	0.937889	0.968361	0.852523	0.901818	785	0.0540983	530	1308	21	205	0.890504	0.961887	0.721088	0.824261	49	0.0570758	736	1338	19	12	0.985273	0.974834	0.983957	0.979375	25	46	81	15	32	11
SR66	KNN	Median	limma-NC	DESeq2	0.05	269	0.774684	0.0742863	0.955369	0.929884	0.946914	0.937797	495	0.0629269	734	1401	52	76	0.943438	0.933842	0.906173	0.919799	227	0.0856457	800	1389	64	10	0.9673	0.925926	0.987654	0.955795	0	0	0	0	0	0
SR90	HalfRowMin	Unnormalized	Combat-P-NC	Wilcox	0.05	290	0.857143	0.0665652	0.94422	0.873959	0.978411	0.922162	286	0.0632656	557	1102	49	22	0.95896	0.919142	0.962003	0.940084	601	0.0698649	576	1032	119	3	0.92948	0.828777	0.994819	0.904239	0	0	0	0	0	0
SR66	HalfRowMin	Median	Combat-NP-NC	DESeq2	0.05	293	0.825203	0.0691454	0.945426	0.928975	0.92037	0.922211	576	0.0571457	687	1418	35	123	0.930181	0.951524	0.848148	0.896867	212	0.081145	804	1370	83	6	0.960672	0.906426	0.992593	0.947555	0	2	1	0	0	2
SR66	RowMean	Sum	Combat-NP-NC	DESeq2	0.05	285	0.857143	0.0634692	0.95338	0.947625	0.920988	0.93287	440	0.0614828	695	1418	35	115	0.933716	0.952055	0.858025	0.902597	225	0.0654555	797	1405	48	13	0.973045	0.943195	0.983951	0.963142	0	0	0	0	0	0
SR66	RowMedian	Unnormalized	Combat-NP-NC	DESeq2	0.05	275	0.825203	0.0654916	0.95559	0.945605	0.92963	0.93653	473	0.0605864	706	1415	38	104	0.937251	0.948925	0.871605	0.908623	211	0.0703967	800	1404	49	10	0.973928	0.942285	0.987654	0.964436	1	0	0	1	0	1
SR66	IterativeSVD	Median	limma-NC	DESeq2	0.05	280	0.761116	0.0759357	0.952497	0.917499	0.953704	0.934598	482	0.0641015	741	1396	57	69	0.944322	0.928571	0.914815	0.921642	296	0.0877699	804	1370	83	6	0.960672	0.906426	0.992593	0.947555	0	0	0	0	0	0
SR90	IterativeSVD	Unnormalized	Combat-P-NC	Wilcox	0.05	282	0.795257	0.0668875	0.954335	0.897782	0.976684	0.934933	351	0.0626991	555	1108	43	24	0.961272	0.928094	0.958549	0.943076	529	0.0710758	576	1063	88	3	0.947399	0.86747	0.994819	0.92679	0	0	0	0	0	0
SR66	RowMean	Unnormalized	limma-NC	DESeq2	0.05	289	0.857143	0.0635741	0.952497	0.939817	0.926543	0.932272	462	0.0599318	704	1407	46	106	0.932833	0.938667	0.869136	0.902564	214	0.0672164	797	1403	50	13	0.972161	0.940968	0.983951	0.961979	0	0	0	0	0	0
SR75	Zero	Sum	limma-NC	DESeq2	0.05	307	0.971737	0.0552796	0.935629	0.968938	0.84492	0.897107	898	0.0530922	528	1336	21	220	0.885511	0.961749	0.705882	0.814187	33	0.0574669	736	1339	18	12	0.985748	0.976127	0.983957	0.980027	25	47	78	15	32	11
SR90	IterativeSVD	Median	Combat-P-NC	limma-trend	0.05	308	0.81041	0.0750211	0.930636	0.850703	0.976684	0.90652	159	0.0746164	557	1111	40	22	0.964162	0.932998	0.962003	0.947279	692	0.0754259	574	978	173	5	0.89711	0.768407	0.991364	0.865762	0	0	0	0	0	0
SR75	RowMedian	Unnormalized	limma-NC	t-test	0.05	302	0.876317	0.0551069	0.939667	0.894391	0.944519	0.917221	386	0.0538611	671	1301	56	77	0.936817	0.922971	0.897059	0.909831	371	0.0563527	742	1242	115	6	0.942518	0.865811	0.991979	0.924611	0	0	0	0	0	0
SR90	RowMean	QN	Scanorama	DESeq2	0.05	278	0.857143	0.0602836	0.968497	0.994468	0.911054	0.949108	410	0.0622122	482	1149	2	97	0.942775	0.995868	0.83247	0.906867	163	0.0583551	573	1147	4	6	0.99422	0.993068	0.989637	0.991349	0	0	1	0	0	0
SR90	SoftImpute	Unnormalized	Combat-NP-NC	Wilcox	0.05	283	0.795257	0.0663795	0.955491	0.901129	0.97582	0.93638	270	0.067392	554	1109	42	25	0.961272	0.92953	0.956822	0.942979	626	0.0653671	576	1067	84	3	0.949711	0.872727	0.994819	0.929782	0	0	0	0	0	0
SR75	RowMean	QN	Combat-NP-NC	DESeq2	0.05	288	0.876317	0.0490283	0.953444	0.927122	0.94385	0.934521	330	0.0546759	670	1312	45	78	0.941568	0.937063	0.895722	0.915926	337	0.0433807	742	1290	67	6	0.965321	0.917182	0.991979	0.953115	0	0	0	0	0	0
SR75	SoftImpute	Median	Combat-NP-NC	DESeq2	0.05	281	0.774684	0.0720529	0.96057	0.933302	0.957888	0.944971	403	0.0676631	691	1314	43	57	0.952494	0.941417	0.923797	0.932524	333	0.0764426	742	1297	60	6	0.968646	0.925187	0.991979	0.957419	0	0	0	0	0	0
SR66	SoftImpute	Unnormalized	limma-NC	limma-trend	0.05	312	0.857143	0.0705632	0.931949	0.878191	0.943827	0.908189	523	0.0560169	725	1379	74	85	0.929739	0.907384	0.895062	0.901181	278	0.0851096	804	1310	143	6	0.934158	0.848997	0.992593	0.915196	0	0	0	0	0	0
SR90	IterativeSVD	Median	Scanorama	limma-trend	0.05	297	0.857143	0.0635968	0.956647	0.974303	0.895509	0.93008	427	0.068068	465	1145	6	114	0.930636	0.987261	0.803109	0.885714	213	0.0591256	572	1128	23	7	0.982659	0.961345	0.98791	0.974446	0	0	0	0	0	0
SR66	RowMean	Sum	Combat-P-NC	DESeq2	0.05	295	0.857143	0.0631429	0.952718	0.944457	0.922222	0.932078	462	0.0603604	696	1413	40	114	0.931949	0.945652	0.859259	0.900388	216	0.0659253	798	1405	48	12	0.973487	0.943262	0.985185	0.963768	0	1	0	0	0	0
SR90	Zero	Median	Scanorama	DESeq2	0.05	300	0.857143	0.0642994	0.956148	0.995658	0.874657	0.92726	571	0.064694	429	1093	3	137	0.915764	0.993056	0.757951	0.859719	118	0.0639048	574	1150	1	5	0.996532	0.998261	0.991364	0.994801	9	48	35	1	0	0
SR90	KNN	Median	Combat-NP-NC	DESeq2	0.05	275	0.767366	0.0699388	0.979769	0.961735	0.978411	0.969976	280	0.0808398	557	1125	26	22	0.972254	0.955403	0.962003	0.958692	392	0.0590378	576	1132	19	3	0.987283	0.968067	0.994819	0.981261	0	0	0	0	0	0
SR66	IterativeSVD	Unnormalized	limma-NC	Wilcox	0.05	316	0.866478	0.0583491	0.930181	0.874252	0.944444	0.906198	483	0.05104	726	1379	74	84	0.930181	0.9075	0.896296	0.901863	319	0.0656581	804	1301	152	6	0.930181	0.841004	0.992593	0.910532	0	0	0	0	0	0
SR66	KNN	Median	Combat-NP-NC	DESeq2	0.05	290	0.774684	0.0721708	0.957578	0.937712	0.944444	0.940472	469	0.0648084	730	1408	45	80	0.944764	0.941935	0.901235	0.921136	270	0.0795332	800	1396	57	10	0.970393	0.933489	0.987654	0.959808	0	0	0	0	0	0
SR66	RowMedian	Unnormalized	Combat-P-NC	DESeq2	0.05	296	0.825203	0.0649013	0.954264	0.941883	0.92963	0.934782	474	0.0611375	706	1410	43	104	0.935042	0.94259	0.871605	0.905709	230	0.0686651	800	1403	50	10	0.973487	0.941176	0.987654	0.963855	1	0	0	1	0	1
SR90	Zero	Unnormalized	Combat-NP-NC	Wilcox	0.05	309	0.857143	0.0681674	0.936994	0.861247	0.97582	0.913196	243	0.0655329	554	1103	48	25	0.957803	0.920266	0.956822	0.938188	639	0.070802	576	1009	142	3	0.916185	0.802228	0.994819	0.888204	0	0	0	1	0	2
SR75	RowMean	QN	Combat-P-NC	DESeq2	0.05	299	0.876317	0.0484552	0.953207	0.926468	0.94385	0.934208	365	0.0537552	670	1311	46	78	0.941093	0.935754	0.895722	0.915301	340	0.0431551	742	1290	67	6	0.965321	0.917182	0.991979	0.953115	0	0	0	0	0	0
SR90	HalfRowMin	Median	Combat-P-NC	Wilcox	0.05	320	0.915464	0.0589935	0.917341	0.83049	0.97582	0.892365	39	0.0718861	556	1116	35	23	0.966474	0.940778	0.960276	0.950427	796	0.0461009	574	928	223	5	0.868208	0.720201	0.991364	0.834302	0	0	0	0	0	0
SR90	SoftImpute	Unnormalized	Scanorama	limma-trend	0.05	306	0.857143	0.0630997	0.956358	0.975583	0.893782	0.929447	441	0.0673192	463	1147	4	116	0.930636	0.991435	0.799655	0.885277	219	0.0588802	572	1127	24	7	0.982081	0.959732	0.98791	0.973617	0	0	0	0	0	0
SR90	HalfRowMin	Unnormalized	Combat-P-NC	t-test	0.05	314	0.857143	0.0659035	0.942486	0.874081	0.97323	0.919595	253	0.0650099	551	1105	46	28	0.957225	0.922948	0.951641	0.937075	656	0.0667971	576	1029	122	3	0.927746	0.825215	0.994819	0.902114	0	0	0	0	0	0
SR90	HalfRowMin	Unnormalized	limma-NC	t-test	0.05	315	0.857143	0.0662933	0.941329	0.873679	0.970639	0.917976	258	0.0649011	548	1107	44	31	0.956647	0.925676	0.946459	0.935952	655	0.0676854	576	1026	125	3	0.926012	0.821683	0.994819	0.9	0	0	0	0	0	0
SR90	IterativeSVD	Unnormalized	Scanorama	DESeq2	0.05	297	0.857143	0.0594932	0.967919	0.992583	0.911054	0.948175	285	0.0790242	481	1148	3	98	0.941618	0.993802	0.830743	0.904986	420	0.0399622	574	1146	5	5	0.99422	0.991364	0.991364	0.991364	0	0	0	0	0	0
SR75	HalfRowMin	Unnormalized	limma-NC	limma-trend	0.05	327	0.876317	0.0624931	0.919715	0.864151	0.93115	0.892123	437	0.0537153	650	1305	52	98	0.928741	0.925926	0.868984	0.896552	303	0.0712709	743	1174	183	5	0.910689	0.802376	0.993316	0.887694	0	0	0	0	0	0
SR90	HalfRowMin	Median	limma-NC	Wilcox	0.05	338	0.971737	0.0581288	0.909249	0.818271	0.974093	0.883504	31	0.0703278	554	1114	37	25	0.964162	0.937394	0.956822	0.947009	753	0.0459299	574	904	247	5	0.854335	0.699147	0.991364	0.82	0	0	0	0	0	0
SR90	Zero	Unnormalized	Scanorama	DESeq2	0.05	313	0.857143	0.0642116	0.954929	0.995658	0.870028	0.924266	573	0.066229	429	1120	3	144	0.913325	0.993056	0.748691	0.853731	131	0.0621942	574	1150	1	5	0.996532	0.998261	0.991364	0.994801	9	51	39	1	0	0
SR75	RowMedian	Unnormalized	limma-NC	Wilcox	0.05	319	0.876317	0.0546653	0.937767	0.893245	0.93984	0.914294	444	0.0520789	664	1299	58	84	0.932542	0.919668	0.887701	0.903401	353	0.0572517	742	1243	114	6	0.942993	0.866822	0.991979	0.925187	0	0	0	0	0	0
SR66	RowMean	Median	limma-NC	DESeq2	0.05	311	0.857143	0.0623601	0.952276	0.939776	0.925926	0.93192	455	0.0604042	703	1407	46	107	0.932391	0.938585	0.867901	0.90186	249	0.0643161	797	1403	50	13	0.972161	0.940968	0.983951	0.961979	0	0	0	0	0	0
SR75	IterativeSVD	Median	Combat-NP-NC	DESeq2	0.05	304	0.774684	0.0706928	0.961995	0.935217	0.959893	0.946983	395	0.068237	694	1315	42	54	0.954394	0.942935	0.927807	0.93531	375	0.0731486	742	1299	58	6	0.969596	0.9275	0.991979	0.958656	0	0	0	0	0	0
SR75	HalfRowMin	Unnormalized	limma-NC	Wilcox	0.05	326	0.876317	0.0593646	0.924703	0.864414	0.945187	0.899825	443	0.0516893	671	1301	56	77	0.936817	0.922971	0.897059	0.909831	356	0.06704	743	1178	179	5	0.912589	0.805857	0.993316	0.88982	0	0	0	0	0	0
SR90	RowMedian	Median	Combat-NP-NC	limma-trend	0.05	322	0.78539	0.0721592	0.934104	0.8595	0.974957	0.91068	150	0.0784915	555	1117	34	24	0.966474	0.942275	0.958549	0.950342	912	0.065827	574	986	165	5	0.901734	0.776725	0.991364	0.871017	0	0	0	0	0	0
SR90	IterativeSVD	Median	Combat-P-NC	t-test	0.05	336	0.81041	0.0723832	0.931214	0.854492	0.974093	0.907196	168	0.0731946	554	1116	35	25	0.965318	0.940577	0.956822	0.94863	782	0.0715718	574	978	173	5	0.89711	0.768407	0.991364	0.865762	0	0	0	0	0	0
SR66	IterativeSVD	Unnormalized	Combat-P-NC	limma-trend	0.05	331	0.857143	0.068999	0.931949	0.875986	0.947531	0.908694	480	0.0577613	731	1380	73	79	0.932833	0.909204	0.902469	0.905824	359	0.0802367	804	1303	150	6	0.931065	0.842767	0.992593	0.911565	0	0	0	0	0	0
SR90	RowMean	Median	Combat-NP-NC	limma-trend	0.05	330	0.815351	0.0716168	0.932948	0.858076	0.97323	0.909043	142	0.0775679	553	1116	35	26	0.96474	0.940476	0.955095	0.947729	886	0.0656657	574	985	166	5	0.901156	0.775676	0.991364	0.870356	0	0	0	0	0	0
SR90	HalfRowMin	Unnormalized	Combat-NP-NC	t-test	0.05	320	0.857143	0.0651337	0.942775	0.875733	0.971503	0.919751	266	0.0645958	549	1105	46	30	0.956069	0.922689	0.948187	0.935264	679	0.0656717	576	1032	119	3	0.92948	0.828777	0.994819	0.904239	0	0	0	0	0	0
SR90	IterativeSVD	Sum	Combat-NP-NC	DESeq2	0.05	302	0.857143	0.0571576	0.979191	0.959335	0.979275	0.969177	86	0.0820102	558	1124	27	21	0.972254	0.953846	0.963731	0.958763	708	0.032305	576	1130	21	3	0.986127	0.964824	0.994819	0.979592	0	0	0	0	0	0
SR75	IterativeSVD	Unnormalized	Combat-P-NC	t-test	0.05	329	0.857143	0.0658201	0.938717	0.886375	0.953209	0.917085	466	0.0556852	684	1299	58	64	0.942043	0.921833	0.914439	0.918121	413	0.0759549	742	1227	130	6	0.935392	0.850917	0.991979	0.916049	0	0	0	0	0	0
SR90	RowMean	QN	Combat-NP-NC	DESeq2	0.05	305	0.857143	0.0577076	0.972832	0.947052	0.97323	0.959848	187	0.0657842	551	1120	31	28	0.965896	0.946735	0.951641	0.949182	335	0.0496309	576	1119	32	3	0.979769	0.947368	0.994819	0.970514	0	0	0	0	0	0
SR75	IterativeSVD	Median	Combat-P-NC	DESeq2	0.05	310	0.774684	0.0700968	0.961758	0.93398	0.960561	0.946712	398	0.0678395	695	1313	44	53	0.953919	0.94046	0.929144	0.934768	391	0.0723541	742	1299	58	6	0.969596	0.9275	0.991979	0.958656	0	0	0	0	0	0
SR90	SoftImpute	Median	Combat-P-NC	t-test	0.05	344	0.78539	0.0726274	0.931214	0.854315	0.974957	0.9074	185	0.0732126	555	1117	34	24	0.966474	0.942275	0.958549	0.950342	806	0.0720422	574	976	175	5	0.895954	0.766355	0.991364	0.864458	0	0	0	0	0	0
SR66	SoftImpute	Unnormalized	Combat-NP-NC	limma-trend	0.05	334	0.825203	0.0700541	0.934821	0.886237	0.941975	0.911506	529	0.0576381	722	1387	66	88	0.931949	0.916244	0.891358	0.90363	343	0.0824701	804	1318	135	6	0.937693	0.85623	0.992593	0.919383	0	0	0	0	0	0
SR90	KNN	Unnormalized	Scanorama	limma-trend	0.05	324	0.857143	0.0610624	0.957514	0.979075	0.893782	0.931117	479	0.0636564	463	1148	3	116	0.931214	0.993562	0.799655	0.886124	209	0.0584683	572	1130	21	7	0.983815	0.964587	0.98791	0.976109	0	0	0	0	0	0
SR66	SoftImpute	Unnormalized	Combat-P-NC	limma-trend	0.05	342	0.825203	0.0701677	0.933937	0.883644	0.942593	0.910477	532	0.0578667	723	1384	69	87	0.931065	0.912879	0.892593	0.902622	352	0.0824688	804	1316	137	6	0.93681	0.85441	0.992593	0.918332	0	0	0	0	0	0
SR90	KNN	Median	Scanorama	limma-trend	0.05	325	0.857143	0.0607248	0.958382	0.980714	0.894646	0.932484	493	0.0621281	464	1148	3	115	0.931792	0.993576	0.801382	0.887189	197	0.0593214	572	1132	19	7	0.984971	0.967851	0.98791	0.977778	0	0	0	0	0	0
SR66	RowMean	Unnormalized	Combat-NP-NC	DESeq2	0.05	323	0.825203	0.0632969	0.953822	0.948126	0.921605	0.933516	484	0.0607606	696	1417	36	114	0.933716	0.95082	0.859259	0.902724	263	0.0658331	797	1407	46	13	0.973928	0.945433	0.983951	0.964307	1	0	0	1	0	1
SR75	SoftImpute	Unnormalized	Combat-P-NC	t-test	0.05	339	0.857143	0.0642187	0.940855	0.890367	0.953877	0.919721	526	0.0531272	685	1299	58	63	0.942518	0.921938	0.915775	0.918846	399	0.0753101	742	1235	122	6	0.939192	0.858796	0.991979	0.920596	0	0	0	0	0	0
SR75	KNN	Unnormalized	Combat-NP-NC	t-test	0.05	332	0.857143	0.0629517	0.944181	0.899052	0.95254	0.923724	559	0.051907	683	1305	52	65	0.944418	0.929252	0.913102	0.921106	377	0.0739964	742	1245	112	6	0.943943	0.868852	0.991979	0.926342	0	0	0	0	0	0
SR75	SoftImpute	Median	limma-NC	limma-trend	0.05	351	0.897406	0.0652038	0.889786	0.798872	0.955214	0.864344	228	0.0586713	688	1280	77	60	0.934917	0.899346	0.919786	0.909451	412	0.0717364	741	1037	320	7	0.844656	0.698398	0.990642	0.819237	0	0	0	0	0	0
SR90	IterativeSVD	Unnormalized	limma-NC	DESeq2	0.05	317	0.857143	0.0564633	0.975723	0.949703	0.979275	0.964229	101	0.0802133	558	1119	32	21	0.969364	0.945763	0.963731	0.954662	758	0.0327132	576	1123	28	3	0.982081	0.953642	0.994819	0.973795	0	0	0	0	0	0
SR90	Zero	Unnormalized	Combat-P-NC	Wilcox	0.05	345	0.857143	0.0670345	0.934682	0.856611	0.97582	0.910415	252	0.0649567	554	1102	49	25	0.957225	0.91874	0.956822	0.937394	686	0.0691124	576	1002	149	3	0.912139	0.794483	0.994819	0.883436	0	0	0	0	0	2
SR90	Zero	Unnormalized	limma-NC	DESeq2	0.05	318	0.762437	0.0682639	0.976075	0.975703	0.953855	0.964379	407	0.0666921	524	1070	18	50	0.959085	0.96679	0.912892	0.939068	228	0.0698356	576	1142	9	3	0.993064	0.984615	0.994819	0.989691	5	4	0	0	3	0
SR66	RowMean	Unnormalized	Combat-P-NC	DESeq2	0.05	341	0.825203	0.0632773	0.951834	0.943104	0.920988	0.930828	508	0.0602041	695	1411	42	115	0.930623	0.943012	0.858025	0.898513	264	0.0663506	797	1405	48	13	0.973045	0.943195	0.983951	0.963142	1	0	0	1	0	1
SR90	IterativeSVD	Unnormalized	Scanorama	limma-trend	0.05	343	0.857143	0.0609652	0.955491	0.972665	0.893782	0.928188	478	0.0646408	463	1145	6	116	0.92948	0.987207	0.799655	0.883588	243	0.0572897	572	1126	25	7	0.981503	0.958124	0.98791	0.972789	0	0	0	0	0	0
SR75	KNN	QN	Combat-NP-NC	DESeq2	0.05	337	0.857143	0.0576418	0.95962	0.93123	0.957219	0.943662	415	0.0562128	690	1309	48	58	0.949644	0.934959	0.92246	0.928668	331	0.0590708	742	1299	58	6	0.969596	0.9275	0.991979	0.958656	0	0	0	0	0	0
SR90	RowMean	QN	Combat-P-NC	DESeq2	0.05	327	0.857143	0.0560045	0.97341	0.946446	0.97582	0.960795	248	0.0628154	554	1121	30	25	0.968208	0.94863	0.956822	0.952709	360	0.0491935	576	1117	34	3	0.978613	0.944262	0.994819	0.968881	0	0	0	0	0	0
SR90	IterativeSVD	QN	Scanorama	limma-voom	0.05	334	0.857143	0.0583239	0.961561	0.9824	0.902418	0.938152	464	0.0614702	474	1148	3	105	0.937572	0.993711	0.818653	0.897727	226	0.0551777	571	1134	17	8	0.985549	0.971088	0.986183	0.978578	0	0	0	0	0	0
SR66	SoftImpute	Median	Combat-NP-NC	DESeq2	0.05	339	0.73995	0.0742143	0.954485	0.927171	0.948148	0.936688	505	0.0654861	732	1406	47	78	0.944764	0.939666	0.903704	0.921334	378	0.0829425	804	1378	75	6	0.964207	0.914676	0.992593	0.952043	0	0	0	0	0	0
SR90	IterativeSVD	Sum	Combat-P-NC	DESeq2	0.05	333	0.857143	0.05539	0.977168	0.954457	0.978411	0.966247	99	0.0802186	557	1122	29	22	0.97052	0.950512	0.962003	0.956223	797	0.0305614	576	1126	25	3	0.983815	0.958403	0.994819	0.976271	0	0	0	0	0	0
SR90	RowMean	Median	limma-NC	limma-trend	0.05	361	0.825203	0.0730303	0.923699	0.839439	0.974093	0.898255	158	0.0763412	554	1109	42	25	0.961272	0.92953	0.956822	0.942979	871	0.0697194	574	959	192	5	0.886127	0.749347	0.991364	0.853532	0	0	0	0	0	0
SR90	IterativeSVD	Sum	Scanorama	t-test	0.05	349	0.857143	0.0618389	0.951734	0.963915	0.891192	0.922448	511	0.0638935	460	1142	9	119	0.926012	0.98081	0.794473	0.877863	253	0.0597843	572	1119	32	7	0.977457	0.94702	0.98791	0.967033	0	0	0	0	0	0
SR75	KNN	Unnormalized	Combat-NP-NC	Wilcox	0.05	347	0.857143	0.0610799	0.944656	0.89891	0.953877	0.924409	492	0.053937	685	1303	54	63	0.944418	0.926928	0.915775	0.921318	465	0.0682227	742	1247	110	6	0.944893	0.870892	0.991979	0.9275	0	0	0	0	0	0
SR66	KNN	Unnormalized	Combat-NP-NC	limma-trend	0.05	359	0.825203	0.0671603	0.93703	0.894948	0.93642	0.913723	545	0.0567561	719	1391	62	91	0.932391	0.920615	0.887654	0.903834	404	0.0775645	798	1333	120	12	0.94167	0.869281	0.985185	0.923611	0	0	0	0	0	0
SR75	IterativeSVD	Unnormalized	Combat-NP-NC	t-test	0.05	359	0.825203	0.0648401	0.941093	0.891511	0.953877	0.920127	541	0.0537572	685	1304	53	63	0.944893	0.928184	0.915775	0.921938	470	0.0759229	742	1231	126	6	0.937292	0.854839	0.991979	0.918317	0	0	0	0	0	0
SR75	KNN	Median	limma-NC	limma-trend	0.05	371	0.897406	0.0626394	0.894537	0.80706	0.953877	0.868978	226	0.0583556	687	1284	73	61	0.936342	0.903947	0.918449	0.911141	455	0.0669232	740	1055	302	8	0.852732	0.710173	0.989305	0.826816	0	0	0	0	0	0
SR66	IterativeSVD	Unnormalized	Combat-NP-NC	DESeq2	0.05	347	0.767366	0.0692367	0.954043	0.922947	0.951852	0.936435	456	0.0650506	738	1402	51	72	0.945647	0.935361	0.911111	0.923077	493	0.0734228	804	1374	79	6	0.962439	0.910532	0.992593	0.949793	0	0	0	0	0	0
SR90	SoftImpute	QN	Scanorama	limma-voom	0.05	346	0.857143	0.0573628	0.961272	0.981797	0.902418	0.937741	487	0.0592914	474	1149	2	105	0.93815	0.995798	0.818653	0.898578	236	0.0554343	571	1132	19	8	0.984393	0.967797	0.986183	0.976903	0	0	0	0	0	0
SR90	KNN	Median	Combat-NP-NC	limma-trend	0.05	364	0.767366	0.0775056	0.934682	0.859806	0.97582	0.911384	313	0.0781621	556	1116	35	23	0.966474	0.940778	0.960276	0.950427	897	0.0768491	574	988	163	5	0.90289	0.778833	0.991364	0.87234	0	0	0	0	0	0
SR90	RowMean	Sum	Scanorama	DESeq2	0.05	350	0.71582	0.0800014	0.965318	0.996136	0.899827	0.943109	670	0.0808271	468	1149	2	111	0.934682	0.995745	0.80829	0.892278	257	0.0791757	574	1149	2	5	0.995954	0.996528	0.991364	0.993939	0	0	0	0	0	0
SR66	IterativeSVD	Median	Combat-P-NC	DESeq2	0.05	353	0.774684	0.0689272	0.952939	0.920146	0.951852	0.93501	470	0.0645722	738	1399	54	72	0.944322	0.931818	0.911111	0.921348	503	0.0732822	804	1372	81	6	0.961555	0.908475	0.992593	0.948673	0	0	0	0	0	0
SR90	Zero	Unnormalized	Combat-P-NC	limma-trend	0.05	366	0.857143	0.0618528	0.942775	0.885388	0.958549	0.918562	284	0.0648441	534	1113	38	45	0.952023	0.933566	0.92228	0.927889	788	0.0588615	576	1039	112	3	0.933526	0.837209	0.994819	0.909234	0	0	0	0	0	0
SR66	SoftImpute	Unnormalized	limma-NC	t-test	0.05	372	0.857143	0.0652091	0.932612	0.882514	0.940741	0.908726	651	0.0524738	720	1387	66	90	0.931065	0.916031	0.888889	0.902256	380	0.0779443	804	1310	143	6	0.934158	0.848997	0.992593	0.915196	0	0	0	0	0	0
SR90	SoftImpute	Sum	Scanorama	t-test	0.05	365	0.857143	0.0610508	0.950867	0.968825	0.884283	0.920219	515	0.0650302	452	1146	5	127	0.923699	0.989059	0.780656	0.872587	276	0.0570713	572	1120	31	7	0.978035	0.94859	0.98791	0.967851	0	0	0	0	0	0
SR75	RowMedian	Unnormalized	Combat-NP-NC	limma-trend	0.05	366	0.857143	0.0610939	0.941805	0.900078	0.94385	0.919843	449	0.0587033	670	1306	51	78	0.938717	0.929265	0.895722	0.912185	559	0.0634844	742	1247	110	6	0.944893	0.870892	0.991979	0.9275	0	0	0	0	0	0
SR90	RowMedian	Median	Combat-P-NC	t-test	0.05	373	0.834986	0.0653903	0.933237	0.859157	0.97323	0.909527	124	0.0734677	553	1118	33	26	0.965896	0.943686	0.955095	0.949356	975	0.0573129	574	984	167	5	0.900578	0.774629	0.991364	0.869697	0	0	0	0	0	0
SR90	IterativeSVD	QN	Scanorama	edgeR-QLF	0.05	352	0.857143	0.0569295	0.960983	0.98217	0.900691	0.937102	497	0.0596553	472	1147	4	107	0.935838	0.991597	0.815199	0.894787	237	0.0542038	571	1135	16	8	0.986127	0.972743	0.986183	0.979417	0	0	0	0	0	0
SR75	SoftImpute	QN	Combat-NP-NC	DESeq2	0.05	354	0.825203	0.0594208	0.955344	0.921761	0.955882	0.938007	458	0.0564443	688	1305	52	60	0.946793	0.92973	0.919786	0.924731	440	0.0623973	742	1287	70	6	0.963895	0.913793	0.991979	0.951282	0	0	0	0	0	0
SR90	RowMean	Median	Scanorama	DESeq2	0.05	355	0.71582	0.0770187	0.968208	0.996181	0.908463	0.948339	637	0.0741722	478	1149	2	101	0.940462	0.995833	0.825561	0.902738	248	0.0798652	574	1149	2	5	0.995954	0.996528	0.991364	0.993939	0	1	0	0	0	0
SR66	HalfRowMin	Unnormalized	limma-NC	Wilcox	0.05	376	0.876317	0.0580385	0.919134	0.865402	0.928395	0.891565	513	0.0514644	699	1395	58	111	0.92532	0.923382	0.862963	0.892151	394	0.0646126	805	1261	192	5	0.912947	0.807422	0.993827	0.89098	0	0	0	0	0	0
SR75	SoftImpute	Median	Combat-P-NC	DESeq2	0.05	358	0.774684	0.0667102	0.961045	0.933801	0.958556	0.945631	401	0.0682946	692	1312	45	56	0.952019	0.938942	0.925134	0.931987	507	0.0651258	742	1300	57	6	0.970071	0.928661	0.991979	0.959276	0	0	0	0	0	0
SR75	RowMedian	Unnormalized	Combat-P-NC	limma-trend	0.05	368	0.857143	0.0612481	0.940855	0.896017	0.945856	0.918824	451	0.0589142	673	1301	56	75	0.937767	0.923182	0.899733	0.911307	568	0.063582	742	1245	112	6	0.943943	0.868852	0.991979	0.926342	0	0	0	0	0	0
SR66	HalfRowMin	Unnormalized	limma-NC	limma-trend	0.05	380	0.876317	0.06077	0.912506	0.862079	0.912963	0.881355	639	0.0513918	674	1395	58	136	0.914273	0.920765	0.832099	0.874189	316	0.0701482	805	1256	197	5	0.910738	0.803393	0.993827	0.888521	0	0	0	0	0	0
SR90	IterativeSVD	QN	Combat-P-NC	DESeq2	0.05	357	0.857143	0.0540654	0.972543	0.943414	0.976684	0.959621	182	0.0651405	555	1121	30	24	0.968786	0.948718	0.958549	0.953608	523	0.0429903	576	1113	38	3	0.976301	0.938111	0.994819	0.965633	0	0	0	0	0	0
SR90	IterativeSVD	Median	Combat-P-NC	DESeq2	0.05	356	0.81041	0.0565814	0.977746	0.956068	0.978411	0.967072	119	0.0808788	557	1123	28	22	0.971098	0.952137	0.962003	0.957045	826	0.032284	576	1127	24	3	0.984393	0.96	0.994819	0.977099	0	0	0	0	0	0
SR90	SoftImpute	QN	Scanorama	edgeR-QLF	0.05	363	0.857143	0.0563706	0.960694	0.98238	0.899827	0.936582	509	0.0589425	471	1148	3	108	0.935838	0.993671	0.813472	0.894587	244	0.0537987	571	1134	17	8	0.985549	0.971088	0.986183	0.978578	0	1	1	0	0	0
SR90	KNN	Sum	Scanorama	limma-trend	0.05	370	0.774684	0.0708815	0.95289	0.97254	0.88601	0.923353	661	0.0717533	454	1145	6	125	0.924277	0.986957	0.784111	0.873917	299	0.0700097	572	1126	25	7	0.981503	0.958124	0.98791	0.972789	0	0	0	0	0	0
SR90	RowMedian	Unnormalized	Scanorama	DESeq2	0.05	362	0.71582	0.0762463	0.967341	0.996167	0.905872	0.94678	634	0.0773158	475	1149	2	104	0.938728	0.995807	0.82038	0.899621	311	0.0751768	574	1149	2	5	0.995954	0.996528	0.991364	0.993939	0	1	0	0	0	0
SR90	SoftImpute	Median	Combat-NP-NC	limma-trend	0.05	385	0.762437	0.0773533	0.931792	0.854778	0.974957	0.907894	321	0.0790542	555	1115	36	24	0.965318	0.939086	0.958549	0.948718	953	0.0756525	574	980	171	5	0.898266	0.77047	0.991364	0.867069	0	0	0	0	0	0
SR75	RowMean	Median	limma-NC	limma-trend	0.05	391	0.971737	0.0553027	0.901425	0.824486	0.939171	0.873296	249	0.0564827	667	1287	70	81	0.928266	0.90502	0.891711	0.898316	509	0.0541227	738	1103	254	10	0.874584	0.743952	0.986631	0.848276	0	0	0	0	0	0
SR66	KNN	QN	Combat-P-NC	DESeq2	0.05	375	0.857143	0.0569097	0.950729	0.921906	0.942593	0.931431	552	0.0538957	727	1397	56	83	0.938577	0.92848	0.897531	0.912743	419	0.0599237	800	1379	74	10	0.962881	0.915332	0.987654	0.950119	0	0	0	0	0	0
SR75	RowMean	Unnormalized	Combat-NP-NC	limma-trend	0.05	381	0.857143	0.0604259	0.94038	0.901588	0.937166	0.917355	472	0.0585713	662	1306	51	86	0.934917	0.928471	0.885027	0.906229	569	0.0622805	740	1251	106	8	0.945843	0.874704	0.989305	0.928482	0	0	0	0	0	0
SR75	SoftImpute	Unnormalized	Combat-P-NC	Wilcox	0.05	377	0.857143	0.0593725	0.941805	0.890457	0.956551	0.921145	546	0.0520903	689	1298	59	59	0.943943	0.921123	0.921123	0.921123	552	0.0666548	742	1236	121	6	0.939667	0.859791	0.991979	0.921167	0	0	0	0	0	0
SR90	IterativeSVD	Median	Combat-NP-NC	limma-trend	0.05	386	0.762437	0.0763292	0.93237	0.854608	0.976684	0.908713	323	0.0782574	557	1114	37	22	0.965896	0.93771	0.962003	0.949702	984	0.074401	574	981	170	5	0.898844	0.771505	0.991364	0.867725	0	0	0	0	0	0
SR90	Zero	Unnormalized	Combat-NP-NC	limma-trend	0.05	384	0.857143	0.0607477	0.940751	0.880634	0.959413	0.916174	338	0.0618858	535	1113	38	44	0.952601	0.933682	0.924007	0.928819	801	0.0596095	576	1031	120	3	0.928902	0.827586	0.994819	0.903529	0	0	0	0	0	0
SR90	KNN	QN	Combat-P-NC	DESeq2	0.05	369	0.857143	0.0517531	0.973699	0.946456	0.976684	0.961243	164	0.0657407	555	1120	31	24	0.968208	0.947099	0.958549	0.95279	654	0.0377655	576	1118	33	3	0.979191	0.945813	0.994819	0.969697	0	0	0	0	0	0
SR66	SoftImpute	QN	Combat-P-NC	DESeq2	0.05	379	0.825203	0.0597765	0.948078	0.912816	0.946296	0.928312	552	0.0551507	729	1395	58	81	0.938577	0.926302	0.9	0.912962	487	0.0644023	804	1363	90	6	0.957578	0.899329	0.992593	0.943662	0	0	0	0	0	0
SR90	RowMean	Unnormalized	Scanorama	DESeq2	0.05	374	0.71582	0.0745736	0.967341	0.996167	0.905872	0.94678	640	0.0762902	475	1149	2	104	0.938728	0.995807	0.82038	0.899621	345	0.072857	574	1149	2	5	0.995954	0.996528	0.991364	0.993939	0	1	0	0	0	0
SR75	HalfRowMin	Unnormalized	limma-NC	t-test	0.05	399	0.876317	0.0551823	0.921853	0.870708	0.927807	0.894078	500	0.0514785	645	1308	49	103	0.927791	0.929395	0.862299	0.894591	473	0.0588861	743	1185	172	5	0.915914	0.812022	0.993316	0.893566	0	0	0	0	0	0
SR90	RowMean	Median	Combat-NP-NC	t-test	0.05	395	0.815351	0.0653415	0.933526	0.860441	0.972366	0.909813	165	0.0728457	552	1119	32	27	0.965896	0.945205	0.953368	0.949269	1047	0.0578374	574	985	166	5	0.901156	0.775676	0.991364	0.870356	0	0	0	0	0	0
SR90	RowMedian	Median	Scanorama	DESeq2	0.05	378	0.71582	0.0730329	0.968496	0.996185	0.91076	0.949711	617	0.0746628	479	1117	2	98	0.941038	0.995842	0.830156	0.905482	368	0.071403	574	1149	2	5	0.995954	0.996528	0.991364	0.993939	0	0	0	0	0	0
SR90	RowMedian	Sum	Scanorama	DESeq2	0.05	381	0.71582	0.0740375	0.965607	0.996141	0.900691	0.943636	663	0.0810551	469	1149	2	110	0.93526	0.995754	0.810017	0.893333	436	0.0670199	574	1149	2	5	0.995954	0.996528	0.991364	0.993939	0	0	0	0	0	0
SR66	SoftImpute	Unnormalized	Combat-P-NC	t-test	0.05	393	0.825203	0.0642407	0.934821	0.888103	0.940123	0.911367	676	0.0530503	719	1392	61	91	0.932833	0.921795	0.887654	0.904403	481	0.075431	804	1316	137	6	0.93681	0.85441	0.992593	0.918332	0	0	0	0	0	0
SR90	IterativeSVD	Median	Scanorama	t-test	0.05	387	0.857143	0.0555618	0.957225	0.976408	0.895509	0.930925	502	0.0614447	465	1147	4	114	0.931792	0.991471	0.803109	0.887405	312	0.049679	572	1128	23	7	0.982659	0.961345	0.98791	0.974446	0	0	0	0	0	0
SR75	SoftImpute	Median	limma-NC	t-test	0.05	410	0.897406	0.0596107	0.890499	0.802241	0.953209	0.865071	347	0.0541237	685	1286	71	63	0.936342	0.906085	0.915775	0.910904	530	0.0650977	741	1037	320	7	0.844656	0.698398	0.990642	0.819237	0	0	0	0	0	0
SR75	RowMean	Unnormalized	Combat-P-NC	limma-trend	0.05	394	0.857143	0.0594632	0.939667	0.897794	0.93984	0.916757	467	0.0587304	666	1303	54	82	0.935392	0.925	0.890374	0.907357	632	0.0601959	740	1247	110	8	0.943943	0.870588	0.989305	0.926158	0	0	0	0	0	0
SR90	HalfRowMin	Sum	Scanorama	DESeq2	0.05	383	0.696434	0.0806402	0.962428	0.984309	0.902418	0.93915	759	0.0786115	471	1145	6	108	0.934104	0.987421	0.813472	0.892045	283	0.082669	574	1140	11	5	0.990751	0.981197	0.991364	0.986254	0	0	0	0	0	0
SR75	IterativeSVD	Unnormalized	Combat-P-NC	Wilcox	0.05	396	0.857143	0.0590922	0.938955	0.884738	0.955882	0.917611	560	0.052144	688	1296	61	60	0.942518	0.918558	0.919786	0.919172	617	0.0660405	742	1227	130	6	0.935392	0.850917	0.991979	0.916049	0	0	0	0	0	0
SR90	KNN	Median	Scanorama	t-test	0.05	388	0.857143	0.0550194	0.958671	0.98178	0.894646	0.932908	538	0.0594872	464	1149	2	115	0.93237	0.995708	0.801382	0.888038	279	0.0505515	572	1132	19	7	0.984971	0.967851	0.98791	0.977778	0	0	0	0	0	0
SR66	IterativeSVD	Unnormalized	Combat-P-NC	t-test	0.05	408	0.857143	0.0626036	0.931507	0.879367	0.941975	0.907573	631	0.0530116	722	1386	67	88	0.931507	0.915082	0.891358	0.903064	500	0.0721955	804	1304	149	6	0.931507	0.843652	0.992593	0.912082	0	0	0	0	0	0
SR90	RowMedian	Median	Combat-NP-NC	t-test	0.05	401	0.78539	0.0653584	0.934104	0.861012	0.97323	0.910594	207	0.0722898	553	1119	32	26	0.966474	0.945299	0.955095	0.950172	1067	0.0584271	574	986	165	5	0.901734	0.776725	0.991364	0.871017	0	0	0	0	0	0
SR75	Zero	Unnormalized	limma-NC	DESeq2	0.05	412	0.876317	0.0527329	0.935392	0.967454	0.845588	0.896924	1385	0.048419	529	1335	22	219	0.885511	0.960073	0.707219	0.814473	81	0.0570467	736	1338	19	12	0.985273	0.974834	0.983957	0.979375	25	47	81	15	32	11
SR66	RowMedian	Median	Combat-P-NC	DESeq2	0.05	390	0.774684	0.065568	0.953822	0.940702	0.92963	0.934202	612	0.0614259	706	1409	44	104	0.9346	0.941333	0.871605	0.905128	390	0.0697102	800	1402	51	10	0.973045	0.940071	0.987654	0.963275	0	0	0	0	0	0
SR75	RowMedian	Median	limma-NC	limma-trend	0.05	418	0.920374	0.0561682	0.899762	0.820179	0.941845	0.871989	268	0.0571822	671	1285	72	77	0.929216	0.903096	0.897059	0.900067	588	0.0551542	738	1094	263	10	0.870309	0.737263	0.986631	0.843911	0	0	0	0	0	0
SR90	HalfRowMin	Median	Combat-NP-NC	limma-trend	0.05	413	0.815351	0.0712743	0.91474	0.826601	0.97323	0.888893	155	0.0766068	553	1113	38	26	0.963006	0.935702	0.955095	0.945299	1024	0.0659418	574	925	226	5	0.866474	0.7175	0.991364	0.832487	0	0	0	0	0	0
SR90	Zero	Unnormalized	Combat-NP-NC	t-test	0.05	400	0.857143	0.0585888	0.942486	0.885881	0.956822	0.917988	371	0.059692	532	1113	38	47	0.950867	0.933333	0.918826	0.926023	814	0.0574855	576	1040	111	3	0.934104	0.838428	0.994819	0.909953	0	0	0	0	0	0
SR90	IterativeSVD	Unnormalized	Scanorama	t-test	0.05	398	0.857143	0.0552846	0.956069	0.974779	0.893782	0.929033	510	0.0616172	463	1147	4	116	0.930636	0.991435	0.799655	0.885277	332	0.048952	572	1126	25	7	0.981503	0.958124	0.98791	0.972789	0	0	0	0	0	0
SR66	IterativeSVD	Median	Combat-NP-NC	DESeq2	0.05	392	0.73995	0.0688134	0.953822	0.922355	0.951852	0.936147	530	0.0638666	738	1401	52	72	0.945205	0.934177	0.911111	0.9225	620	0.0737601	804	1374	79	6	0.962439	0.910532	0.992593	0.949793	0	0	0	0	0	0
SR66	SoftImpute	Unnormalized	Combat-NP-NC	t-test	0.05	407	0.825203	0.062888	0.935705	0.890744	0.939506	0.912402	743	0.0517626	718	1395	58	92	0.933716	0.925258	0.88642	0.905422	501	0.0740133	804	1318	135	6	0.937693	0.85623	0.992593	0.919383	0	0	0	0	0	0
SR75	KNN	Median	limma-NC	t-test	0.05	421	0.897406	0.0577603	0.895249	0.809934	0.95254	0.86977	356	0.0534971	685	1289	68	63	0.937767	0.909695	0.915775	0.912725	556	0.0620234	740	1055	302	8	0.852732	0.710173	0.989305	0.826816	0	0	0	0	0	0
SR90	SoftImpute	QN	Combat-P-NC	DESeq2	0.05	389	0.857143	0.0495349	0.971965	0.94256	0.97582	0.958761	290	0.0612383	554	1120	31	25	0.96763	0.947009	0.956822	0.95189	719	0.0378315	576	1113	38	3	0.976301	0.938111	0.994819	0.965633	0	0	0	0	0	0
SR90	Zero	Unnormalized	Combat-P-NC	t-test	0.05	405	0.857143	0.0569599	0.945376	0.891504	0.957686	0.921712	317	0.0629489	533	1113	38	46	0.951445	0.93345	0.920553	0.926957	893	0.0509709	576	1049	102	3	0.939306	0.849558	0.994819	0.916468	0	0	0	0	0	0
SR90	KNN	Median	Combat-NP-NC	t-test	0.05	409	0.767366	0.0713242	0.93526	0.862159	0.974957	0.912156	346	0.0719612	555	1119	32	24	0.96763	0.945486	0.958549	0.951973	1039	0.0706872	574	988	163	5	0.90289	0.778833	0.991364	0.87234	0	0	0	0	0	0
SR66	IterativeSVD	QN	Combat-P-NC	DESeq2	0.05	402	0.825203	0.0576895	0.948741	0.911962	0.949383	0.929446	638	0.0524917	734	1394	59	76	0.940345	0.925599	0.906173	0.915783	516	0.0628873	804	1362	91	6	0.957137	0.898324	0.992593	0.943109	0	0	0	0	0	0
SR66	Zero	Sum	limma-NC	DESeq2	0.05	428	0.945171	0.0524137	0.924658	0.967157	0.816049	0.877119	1486	0.049675	530	1431	22	280	0.866549	0.960145	0.654321	0.778267	57	0.0551524	792	1432	21	18	0.982766	0.97417	0.977778	0.97597	36	72	124	25	58	24
SR90	SoftImpute	Unnormalized	Scanorama	t-test	0.05	406	0.857143	0.0547883	0.956647	0.976647	0.893782	0.929871	520	0.0606764	463	1148	3	116	0.931214	0.993562	0.799655	0.886124	329	0.0489002	572	1127	24	7	0.982081	0.959732	0.98791	0.973617	0	0	0	0	0	0
SR90	SoftImpute	Unnormalized	Scanorama	edgeR-QLF	0.05	411	0.857143	0.0572743	0.951156	0.973224	0.879965	0.92006	599	0.0619961	448	1145	6	131	0.920809	0.986784	0.773748	0.867377	294	0.0525525	571	1127	24	8	0.981503	0.959664	0.986183	0.972743	0	4	3	0	0	0
SR90	KNN	Unnormalized	Scanorama	t-test	0.05	403	0.857143	0.0541273	0.957803	0.980143	0.893782	0.931541	522	0.0603463	463	1149	2	116	0.931792	0.995699	0.799655	0.886973	321	0.0479083	572	1130	21	7	0.983815	0.964587	0.98791	0.976109	0	0	0	0	0	0
SR90	SoftImpute	Median	Combat-NP-NC	t-test	0.05	422	0.762437	0.0724822	0.93237	0.857126	0.974093	0.908663	344	0.0735862	554	1118	33	25	0.966474	0.943782	0.956822	0.950257	1059	0.0713782	574	980	171	5	0.898266	0.77047	0.991364	0.867069	0	0	0	0	0	0
SR66	KNN	Unnormalized	Combat-NP-NC	t-test	0.05	414	0.825203	0.0616876	0.937472	0.898324	0.933951	0.914051	725	0.0519819	715	1397	56	95	0.933274	0.927367	0.882716	0.904491	522	0.0713934	798	1333	120	12	0.94167	0.869281	0.985185	0.923611	0	0	0	0	0	0
SR66	IterativeSVD	Unnormalized	Combat-P-NC	Wilcox	0.05	424	0.857143	0.0604191	0.931949	0.877911	0.945062	0.908437	635	0.0526748	727	1383	70	83	0.932391	0.912171	0.897531	0.904792	592	0.0681634	804	1304	149	6	0.931507	0.843652	0.992593	0.912082	0	0	0	0	0	0
SR75	IterativeSVD	Unnormalized	Combat-NP-NC	Wilcox	0.05	419	0.825203	0.05971	0.940143	0.889451	0.953209	0.918811	518	0.0547232	684	1300	57	64	0.942518	0.923077	0.914439	0.918737	698	0.0646967	742	1232	125	6	0.937767	0.855825	0.991979	0.918885	0	0	0	0	0	0
SR90	SoftImpute	Median	Combat-NP-NC	DESeq2	0.05	397	0.762437	0.060012	0.980058	0.962556	0.978411	0.970389	279	0.0816989	557	1126	25	22	0.972832	0.957045	0.962003	0.959518	880	0.0383252	576	1132	19	3	0.987283	0.968067	0.994819	0.981261	0	0	0	0	0	0
SR90	RowMedian	QN	Combat-P-NC	DESeq2	0.05	403	0.774684	0.0601606	0.973121	0.945635	0.97582	0.960386	400	0.0643362	554	1120	31	25	0.96763	0.947009	0.956822	0.95189	545	0.055985	576	1117	34	3	0.978613	0.944262	0.994819	0.968881	0	0	0	0	0	0
SR75	HalfRowMin	Unnormalized	Combat-NP-NC	limma-trend	0.05	436	0.857143	0.0638665	0.923278	0.868616	0.93516	0.896837	525	0.0556941	656	1306	51	92	0.932067	0.927864	0.877005	0.901718	600	0.0720388	743	1182	175	5	0.914489	0.809368	0.993316	0.891957	0	0	0	0	0	0
SR75	HalfRowMin	Unnormalized	Combat-NP-NC	Wilcox	0.05	435	0.857143	0.0610242	0.928266	0.868125	0.949866	0.904502	489	0.0555591	678	1300	57	70	0.939667	0.922449	0.906417	0.914363	697	0.0664893	743	1187	170	5	0.916865	0.813801	0.993316	0.894642	0	0	0	0	0	0
SR90	RowMean	Median	limma-NC	t-test	0.05	433	0.825203	0.0660108	0.924277	0.84247	0.972366	0.898964	192	0.0723716	552	1113	38	27	0.962428	0.935593	0.953368	0.944397	1083	0.05965	574	959	192	5	0.886127	0.749347	0.991364	0.853532	0	0	0	0	0	0
SR66	SoftImpute	Median	Combat-P-NC	DESeq2	0.05	415	0.73995	0.0673349	0.95338	0.924251	0.948148	0.93525	516	0.0657095	732	1402	51	78	0.942996	0.934866	0.903704	0.919021	675	0.0689603	804	1377	76	6	0.963765	0.913636	0.992593	0.951479	0	0	0	0	0	0
SR66	HalfRowMin	Median	Scanorama	DESeq2	0.05	437	0.807538	0.0666471	0.934821	0.964131	0.851852	0.897339	1391	0.0540189	577	1440	13	233	0.891295	0.977966	0.712346	0.824286	104	0.0792753	803	1411	42	7	0.978347	0.950296	0.991358	0.970393	0	0	0	0	0	0
SR75	Zero	Unnormalized	limma-NC	Wilcox	0.05	443	0.876317	0.0531555	0.91924	0.876615	0.912433	0.88864	831	0.0457378	622	1315	42	126	0.92019	0.936747	0.831551	0.88102	434	0.0605732	743	1190	167	5	0.91829	0.816484	0.993316	0.896261	0	1	1	0	0	0
SR75	SoftImpute	Sum	Scanorama	DESeq2	0.05	429	0.711592	0.077617	0.950356	0.989575	0.869652	0.921263	1036	0.0673745	561	1352	5	187	0.908789	0.991166	0.75	0.853881	184	0.0878594	740	1348	9	8	0.991924	0.987984	0.989305	0.988644	0	1	0	0	0	0
SR90	Zero	TRQN	Scanorama	limma-voom	0.05	416	0.529114	0.0883778	0.965896	0.990362	0.906736	0.945291	761	0.0795846	483	1145	6	96	0.94104	0.98773	0.834197	0.904494	265	0.0971709	567	1147	4	12	0.990751	0.992995	0.979275	0.986087	2	0	0	0	0	0
SR90	Zero	Sum	Scanorama	DESeq2	0.05	430	0.742857	0.0699103	0.949711	0.99554	0.853195	0.913213	1038	0.0677364	415	1148	3	164	0.903468	0.992823	0.716753	0.832497	203	0.0720842	573	1150	1	6	0.995954	0.998258	0.989637	0.993929	9	52	37	1	0	0
SR90	IterativeSVD	Median	Combat-NP-NC	t-test	0.05	439	0.762437	0.0712019	0.93237	0.856841	0.974093	0.908584	347	0.0736207	554	1117	34	25	0.965896	0.942177	0.956822	0.949443	1120	0.068783	574	981	170	5	0.898844	0.771505	0.991364	0.867725	0	0	0	0	0	0
SR66	RowMean	Median	Combat-P-NC	DESeq2	0.05	423	0.774684	0.0638039	0.952276	0.943701	0.921605	0.931475	654	0.0609973	696	1411	42	114	0.931065	0.943089	0.859259	0.899225	428	0.0666106	797	1406	47	13	0.973487	0.944313	0.983951	0.963724	0	0	0	0	0	0
SR90	SoftImpute	Sum	Scanorama	DESeq2	0.05	417	0.857143	0.048958	0.965896	0.995099	0.902418	0.944263	345	0.0785695	471	1148	3	108	0.935838	0.993671	0.813472	0.894587	855	0.0193464	574	1149	2	5	0.995954	0.996528	0.991364	0.993939	0	0	0	0	0	0
SR75	KNN	QN	Scanorama	DESeq2	0.05	427	0.803175	0.0576145	0.952019	0.991138	0.872995	0.924553	981	0.0526228	571	1353	4	177	0.914014	0.993043	0.763369	0.86319	188	0.0626062	735	1349	8	13	0.990024	0.989233	0.98262	0.985915	0	0	0	0	0	0
SR66	SoftImpute	Unnormalized	Combat-P-NC	Wilcox	0.05	433	0.825203	0.0608681	0.934821	0.88571	0.942593	0.911566	672	0.053295	723	1386	67	87	0.931949	0.91519	0.892593	0.90375	629	0.0684412	804	1318	135	6	0.937693	0.85623	0.992593	0.919383	0	0	0	0	0	0
SR66	SoftImpute	Unnormalized	limma-NC	Wilcox	0.05	442	0.857143	0.0591322	0.932391	0.879721	0.94321	0.908668	692	0.0516666	724	1381	72	86	0.930181	0.909548	0.893827	0.901619	597	0.0665978	804	1311	142	6	0.9346	0.849894	0.992593	0.915718	0	0	0	0	0	0
SR66	KNN	QN	Combat-NP-NC	DESeq2	0.05	425	0.795257	0.0558236	0.951834	0.924741	0.942593	0.932857	570	0.0546379	727	1400	53	83	0.939903	0.932051	0.897531	0.914465	567	0.0570093	800	1381	72	10	0.963765	0.917431	0.987654	0.951249	0	0	0	0	0	0
SR75	HalfRowMin	Unnormalized	Combat-P-NC	Wilcox	0.05	441	0.857143	0.0607363	0.927078	0.865521	0.950535	0.903258	493	0.0548852	679	1300	57	69	0.940143	0.922554	0.907754	0.915094	709	0.0665873	743	1181	176	5	0.914014	0.808487	0.993316	0.891422	0	0	0	0	0	0
SR75	RowMean	Median	limma-NC	t-test	0.05	448	0.971737	0.0497975	0.900475	0.82689	0.933155	0.87154	404	0.0514854	660	1292	65	88	0.927316	0.910345	0.882353	0.89613	636	0.0481096	736	1103	254	12	0.873634	0.743434	0.983957	0.846951	0	0	0	0	0	0
SR75	RowMedian	QN	Combat-NP-NC	DESeq2	0.05	420	0.857143	0.0496901	0.955107	0.927269	0.948529	0.937089	476	0.0547798	677	1310	47	71	0.943943	0.935083	0.90508	0.919837	638	0.0446004	742	1292	65	6	0.966271	0.919455	0.991979	0.954341	0	0	0	0	0	0
SR90	SoftImpute	Unnormalized	Scanorama	limma-voom	0.05	438	0.857143	0.0562303	0.948844	0.96647	0.879102	0.916709	653	0.0605999	448	1141	10	131	0.918497	0.978166	0.773748	0.864031	317	0.0518607	570	1124	27	9	0.979191	0.954774	0.984456	0.969388	0	0	0	0	0	0
SR90	IterativeSVD	Sum	Scanorama	edgeR-QLF	0.05	446	0.857143	0.0597127	0.941329	0.947781	0.876511	0.905482	601	0.0645545	443	1138	13	136	0.913873	0.971491	0.765112	0.856039	434	0.0548708	572	1104	47	7	0.968786	0.924071	0.98791	0.954925	0	7	3	0	0	0
SR75	HalfRowMin	Unnormalized	Combat-P-NC	limma-trend	0.05	450	0.857143	0.0631037	0.92209	0.865776	0.93516	0.895375	574	0.054405	656	1303	54	92	0.930641	0.923944	0.877005	0.899863	618	0.0718024	743	1180	177	5	0.913539	0.807609	0.993316	0.890887	0	0	0	0	0	0
SR90	RowMean	QN	Scanorama	limma-voom	0.05	431	0.857143	0.0503707	0.95896	0.980923	0.896373	0.933735	543	0.0579979	468	1149	2	111	0.934682	0.995745	0.80829	0.892278	423	0.0427435	570	1131	20	9	0.983237	0.966102	0.984456	0.975192	0	0	0	0	0	0
SR90	SoftImpute	Median	Scanorama	DESeq2	0.05	425	0.774684	0.059698	0.968786	0.994474	0.911917	0.949544	453	0.0755174	482	1149	2	97	0.942775	0.995868	0.83247	0.906867	607	0.0438786	574	1147	4	5	0.994798	0.99308	0.991364	0.992221	0	0	0	0	0	0
SR75	Zero	Median	Combat-P-NC	DESeq2	0.05	449	0.857143	0.0588362	0.940097	0.960986	0.867803	0.907804	892	0.0569755	554	1299	24	187	0.897771	0.958478	0.747638	0.84003	191	0.0606969	739	1329	28	9	0.982423	0.963494	0.987968	0.975578	0	0	0	0	0	0
SR66	SoftImpute	Unnormalized	Combat-NP-NC	Wilcox	0.05	444	0.825203	0.0597943	0.935263	0.888212	0.940741	0.911911	689	0.0528698	720	1389	64	90	0.931949	0.918367	0.888889	0.903388	645	0.0667189	804	1320	133	6	0.938577	0.858058	0.992593	0.920435	0	0	0	0	0	0
SR66	KNN	Median	Combat-P-NC	limma-trend	0.05	462	0.876317	0.0593453	0.887097	0.806433	0.934568	0.859135	381	0.0559052	718	1379	74	92	0.926646	0.906566	0.88642	0.89638	639	0.0627854	796	1122	331	14	0.847548	0.7063	0.982716	0.82189	0	0	0	0	0	0
SR75	IterativeSVD	Sum	Scanorama	DESeq2	0.05	445	0.71582	0.0753983	0.949881	0.988909	0.868984	0.920496	1014	0.0688596	560	1352	5	188	0.908314	0.99115	0.748663	0.853008	229	0.081937	740	1347	10	8	0.991449	0.986667	0.989305	0.987984	0	3	2	0	0	0
SR75	Zero	Unnormalized	Combat-P-NC	DESeq2	0.05	459	0.857143	0.0585381	0.940618	0.963743	0.864973	0.907309	920	0.0572655	555	1334	23	193	0.897387	0.960208	0.741979	0.837104	190	0.0598107	739	1332	25	9	0.983848	0.967277	0.987968	0.977513	0	0	0	0	0	0
SR90	IterativeSVD	Sum	Scanorama	limma-voom	0.05	458	0.857143	0.0590562	0.94104	0.94594	0.878238	0.90541	614	0.0634981	445	1139	12	134	0.915607	0.973742	0.768566	0.859073	484	0.0546142	572	1100	51	7	0.966474	0.918138	0.98791	0.951747	0	0	0	0	0	0
SR90	Zero	QN	Combat-P-NC	DESeq2	0.05	432	0.774684	0.0586919	0.970231	0.943332	0.969775	0.956029	454	0.0612398	547	1125	26	32	0.966474	0.954625	0.944732	0.949653	643	0.056144	576	1109	42	3	0.973988	0.932039	0.994819	0.962406	0	0	0	0	0	0
SR75	RowMedian	Unnormalized	Combat-NP-NC	Wilcox	0.05	453	0.857143	0.0541813	0.94133	0.902859	0.939171	0.918773	675	0.0513327	663	1310	47	85	0.937292	0.933803	0.886364	0.909465	673	0.05703	742	1248	109	6	0.945368	0.871915	0.991979	0.92808	0	0	0	0	0	0
SR75	Zero	Sum	Combat-P-NC	DESeq2	0.05	465	0.857143	0.0582495	0.938454	0.952278	0.873105	0.906635	877	0.0556032	552	1271	24	176	0.901137	0.958333	0.758242	0.846626	245	0.0608959	739	1315	42	9	0.975772	0.946223	0.987968	0.966645	0	2	0	0	0	2
SR75	RowMedian	Median	limma-NC	t-test	0.05	472	0.920374	0.0507199	0.901425	0.824474	0.941845	0.874112	368	0.0530809	671	1292	65	77	0.932542	0.911685	0.897059	0.904313	713	0.0483589	738	1094	263	10	0.870309	0.737263	0.986631	0.843911	0	0	0	0	0	0
SR75	KNN	Sum	Scanorama	DESeq2	0.05	455	0.71582	0.0758961	0.948694	0.991711	0.862968	0.918164	1117	0.0663109	554	1353	4	194	0.905938	0.992832	0.740642	0.848392	199	0.0854812	737	1350	7	11	0.991449	0.990591	0.985294	0.987936	0	0	0	0	0	0
SR66	HalfRowMin	Unnormalized	limma-NC	t-test	0.05	476	0.876317	0.0531705	0.91361	0.867837	0.908025	0.881772	772	0.0485755	666	1399	54	144	0.912506	0.925	0.822222	0.870588	491	0.0577655	805	1265	188	5	0.914715	0.810675	0.993827	0.892956	0	0	0	0	0	0
SR90	SoftImpute	Median	Scanorama	limma-trend	0.05	447	0.774684	0.0618719	0.957514	0.978269	0.894646	0.931233	660	0.0646273	464	1148	3	115	0.931792	0.993576	0.801382	0.887189	430	0.0591166	572	1129	22	7	0.983237	0.962963	0.98791	0.975277	0	0	0	0	0	0
SR75	RowMedian	Unnormalized	Combat-NP-NC	t-test	0.05	457	0.857143	0.0539949	0.94133	0.903006	0.939171	0.918795	589	0.0529843	663	1311	46	85	0.937767	0.93512	0.886364	0.910089	718	0.0550054	742	1247	110	6	0.944893	0.870892	0.991979	0.9275	0	0	0	0	0	0
SR66	Zero	TRQN	Scanorama	edgeR-LRT	0.05	480	0.84466	0.0674906	0.923995	0.961236	0.821605	0.877522	1879	0.0520124	539	1434	19	271	0.871852	0.96595	0.665432	0.788012	79	0.0829688	792	1417	36	18	0.976138	0.956522	0.977778	0.967033	39	192	232	90	73	39
SR90	Zero	TRQN	Scanorama	Wilcox	0.05	440	0.529114	0.0807547	0.960405	0.976895	0.902418	0.937315	893	0.0683839	485	1134	17	94	0.935838	0.966135	0.837651	0.897317	309	0.0931254	560	1144	7	19	0.984971	0.987654	0.967185	0.977312	9	15	5	14	0	1
SR75	IterativeSVD	Median	Scanorama	DESeq2	0.05	450	0.71582	0.0720937	0.953207	0.989667	0.877674	0.926449	1033	0.064315	573	1352	5	175	0.914489	0.991349	0.766043	0.864253	258	0.0798725	740	1348	9	8	0.991924	0.987984	0.989305	0.988644	0	3	2	0	0	0
SR75	RowMedian	Unnormalized	Combat-P-NC	t-test	0.05	460	0.857143	0.0541234	0.940618	0.900718	0.93984	0.917966	564	0.0539045	664	1309	48	84	0.937292	0.932584	0.887701	0.909589	740	0.0543424	742	1245	112	6	0.943943	0.868852	0.991979	0.926342	0	0	0	0	0	0
SR90	KNN	QN	Scanorama	limma-voom	0.05	452	0.857143	0.0507834	0.954624	0.974154	0.890328	0.926688	603	0.0577413	461	1148	3	118	0.930058	0.993534	0.7962	0.883988	449	0.0438254	570	1124	27	9	0.979191	0.954774	0.984456	0.969388	0	0	0	0	0	0
SR75	IterativeSVD	Unnormalized	Scanorama	DESeq2	0.05	454	0.71582	0.072425	0.952257	0.989637	0.875	0.92473	1064	0.0644583	569	1352	5	179	0.912589	0.991289	0.760695	0.860817	250	0.0803917	740	1348	9	8	0.991924	0.987984	0.989305	0.988644	0	3	2	0	0	0
SR66	IterativeSVD	Unnormalized	Combat-NP-NC	limma-trend	0.05	463	0.767366	0.0676992	0.934158	0.881571	0.946914	0.91134	688	0.0574886	730	1386	67	80	0.935042	0.915935	0.901235	0.908525	716	0.0779099	804	1308	145	6	0.933274	0.847208	0.992593	0.914156	0	0	0	0	0	0
SR90	IterativeSVD	Median	Combat-P-NC	Wilcox	0.05	470	0.81041	0.0601043	0.932081	0.855856	0.974957	0.908379	157	0.0733079	555	1117	34	24	0.966474	0.942275	0.958549	0.950342	1313	0.0469007	574	979	172	5	0.897688	0.769437	0.991364	0.866415	0	0	0	0	0	0
SR90	KNN	Median	Scanorama	edgeR-QLF	0.05	464	0.857143	0.0539075	0.95	0.972693	0.877375	0.917888	648	0.0607897	444	1146	5	135	0.919075	0.988864	0.766839	0.863813	366	0.0470253	572	1125	26	7	0.980925	0.956522	0.98791	0.971963	0	5	4	0	0	0
SR90	KNN	QN	Scanorama	edgeR-QLF	0.05	460	0.857143	0.0505339	0.954335	0.976537	0.886874	0.92578	647	0.05737	457	1148	3	122	0.927746	0.993478	0.789292	0.879692	430	0.0436978	570	1127	24	9	0.980925	0.959596	0.984456	0.971867	0	0	1	0	1	0
SR75	RowMedian	Unnormalized	Combat-P-NC	Wilcox	0.05	467	0.857143	0.0537486	0.939905	0.899221	0.939171	0.916949	561	0.0542202	663	1306	51	85	0.935392	0.928571	0.886364	0.906977	753	0.0532769	742	1246	111	6	0.944418	0.869871	0.991979	0.926921	0	0	0	0	0	0
SR75	RowMean	Unnormalized	Combat-NP-NC	Wilcox	0.05	469	0.857143	0.0533892	0.94038	0.90338	0.93516	0.917201	685	0.0511888	660	1309	48	88	0.935392	0.932203	0.882353	0.906593	702	0.0555897	739	1251	106	9	0.945368	0.874556	0.987968	0.927809	0	0	0	0	0	0
SR90	RowMedian	Median	Combat-P-NC	Wilcox	0.05	479	0.834986	0.0561208	0.934104	0.862065	0.972366	0.91063	130	0.0720572	552	1121	30	27	0.967052	0.948454	0.953368	0.950904	1474	0.0401843	574	985	166	5	0.901156	0.775676	0.991364	0.870356	0	0	0	0	0	0
SR66	RowMedian	Unnormalized	limma-NC	limma-trend	0.05	484	0.857143	0.0576821	0.930844	0.891535	0.921605	0.904229	674	0.0546549	695	1389	64	115	0.920901	0.915679	0.858025	0.885915	659	0.0607092	798	1331	122	12	0.940787	0.867391	0.985185	0.922543	0	0	0	0	0	0
SR90	KNN	Unnormalized	Scanorama	edgeR-QLF	0.05	474	0.857143	0.0541213	0.948266	0.974155	0.870466	0.914505	696	0.0600634	438	1146	5	141	0.915607	0.988713	0.756477	0.857143	353	0.0481792	570	1127	24	9	0.980925	0.959596	0.984456	0.971867	0	5	3	0	0	0
SR75	RowMean	Unnormalized	Combat-P-NC	t-test	0.05	474	0.857143	0.0536912	0.938955	0.901252	0.933824	0.915247	587	0.0538089	657	1309	48	91	0.933967	0.931915	0.878342	0.904336	764	0.0535735	740	1247	110	8	0.943943	0.870588	0.989305	0.926158	0	0	0	0	0	0
SR90	HalfRowMin	Unnormalized	Scanorama	DESeq2	0.05	456	0.696434	0.0708155	0.963295	0.985175	0.904145	0.940621	761	0.0751685	473	1145	6	106	0.93526	0.987474	0.816926	0.89414	553	0.0664624	574	1141	10	5	0.991329	0.982877	0.991364	0.987102	0	0	1	0	0	0
SR90	Zero	Median	Combat-P-NC	limma-trend	0.05	492	0.857143	0.0621146	0.91763	0.842518	0.957686	0.890326	183	0.0685242	535	1124	27	44	0.95896	0.951957	0.924007	0.937774	1116	0.0557051	574	942	209	5	0.876301	0.733078	0.991364	0.842878	0	0	0	0	0	0
SR90	IterativeSVD	QN	Scanorama	limma-trend	0.05	471	0.857143	0.050616	0.951445	0.963126	0.892055	0.922401	701	0.0544229	463	1145	6	116	0.92948	0.987207	0.799655	0.883588	487	0.0468092	570	1114	37	9	0.97341	0.939044	0.984456	0.961214	0	0	0	0	0	0
SR90	RowMedian	QN	Scanorama	limma-voom	0.05	468	0.844858	0.048342	0.957225	0.97606	0.896373	0.931246	562	0.0571614	468	1149	2	111	0.934682	0.995745	0.80829	0.892278	599	0.0395226	570	1125	26	9	0.979769	0.956376	0.984456	0.970213	0	0	0	0	0	0
SR75	RowMean	Unnormalized	Combat-NP-NC	t-test	0.05	481	0.857143	0.0525213	0.940618	0.904682	0.934492	0.917409	621	0.0528607	658	1311	46	90	0.935392	0.934659	0.879679	0.906336	757	0.0521819	740	1251	106	8	0.945843	0.874704	0.989305	0.928482	0	0	0	0	0	0
SR90	SoftImpute	QN	Scanorama	limma-trend	0.05	472	0.857143	0.0497585	0.952601	0.967078	0.892055	0.924075	665	0.0549076	463	1148	3	116	0.931214	0.993562	0.799655	0.886124	524	0.0446094	570	1115	36	9	0.973988	0.940594	0.984456	0.962025	0	0	0	0	0	0
SR90	SoftImpute	Median	Combat-P-NC	Wilcox	0.05	493	0.78539	0.0599569	0.931503	0.855116	0.974957	0.907807	189	0.0725839	555	1118	33	24	0.967052	0.943878	0.958549	0.951157	1351	0.0473299	574	976	175	5	0.895954	0.766355	0.991364	0.864458	0	0	0	0	0	0
SR75	RowMean	Unnormalized	Combat-P-NC	Wilcox	0.05	482	0.857143	0.0528395	0.939192	0.900494	0.93516	0.915746	582	0.0535853	661	1307	50	87	0.934917	0.929677	0.88369	0.9061	791	0.0520937	738	1248	109	10	0.943468	0.871311	0.986631	0.925392	0	0	0	0	0	0
SR75	SoftImpute	QN	Combat-P-NC	DESeq2	0.05	466	0.774684	0.0590484	0.953682	0.917856	0.955882	0.935882	598	0.0562822	688	1305	52	60	0.946793	0.92973	0.919786	0.924731	763	0.0618146	742	1280	77	6	0.96057	0.905983	0.991979	0.947033	0	0	0	0	0	0
SR90	KNN	Unnormalized	Scanorama	limma-voom	0.05	483	0.857143	0.053631	0.947688	0.967431	0.874784	0.914374	735	0.0584743	443	1142	9	136	0.916185	0.980088	0.765112	0.85936	363	0.0487876	570	1124	27	9	0.979191	0.954774	0.984456	0.969388	0	0	0	0	0	0
SR90	KNN	Sum	Scanorama	t-test	0.05	477	0.774684	0.0620599	0.953179	0.973615	0.88601	0.923774	723	0.0660851	454	1146	5	125	0.924855	0.989107	0.784111	0.874759	471	0.0580347	572	1126	25	7	0.981503	0.958124	0.98791	0.972789	0	0	0	0	0	0
SR90	KNN	QN	Scanorama	limma-trend	0.05	478	0.857143	0.0496628	0.952601	0.971739	0.886874	0.923307	740	0.0544979	457	1148	3	122	0.927746	0.993478	0.789292	0.879692	456	0.0448277	570	1121	30	9	0.977457	0.95	0.984456	0.966921	0	0	0	0	0	0
SR90	KNN	Median	Scanorama	limma-voom	0.05	487	0.857143	0.0523477	0.948844	0.966759	0.879102	0.916604	737	0.0574247	447	1142	9	132	0.918497	0.980263	0.772021	0.863768	382	0.0472706	571	1123	28	8	0.979191	0.953255	0.986183	0.96944	0	0	0	0	0	0
SR66	KNN	Unnormalized	Combat-NP-NC	Wilcox	0.05	486	0.825203	0.0567052	0.937251	0.89888	0.932099	0.91351	770	0.0516356	712	1395	58	98	0.931065	0.924675	0.879012	0.901266	691	0.0617747	798	1337	116	12	0.943438	0.873085	0.985185	0.925754	0	0	0	0	0	0
SR90	Zero	Median	Combat-P-NC	t-test	0.05	498	0.857143	0.0607792	0.92052	0.849539	0.952504	0.892435	239	0.0670341	529	1123	28	50	0.954913	0.949731	0.913644	0.931338	1099	0.0545242	574	959	192	5	0.886127	0.749347	0.991364	0.853532	0	0	0	0	0	0
SR66	Zero	Median	limma-NC	DESeq2	0.05	505	0.876317	0.0521947	0.924437	0.966289	0.816049	0.876833	1654	0.0495798	530	1430	23	280	0.866107	0.958409	0.654321	0.777696	92	0.0548095	792	1432	21	18	0.982766	0.97417	0.977778	0.97597	36	71	127	25	58	24
SR75	RowMean	Median	limma-NC	Wilcox	0.05	509	0.971737	0.0461053	0.900713	0.82745	0.933155	0.871887	362	0.0530641	661	1293	64	87	0.928266	0.911724	0.88369	0.897488	904	0.0391464	735	1103	254	13	0.873159	0.743175	0.98262	0.846287	0	0	0	0	0	0
SR90	SoftImpute	QN	Scanorama	t-test	0.05	485	0.857143	0.048985	0.952601	0.967078	0.892055	0.924075	822	0.0514916	463	1148	3	116	0.931214	0.993562	0.799655	0.886124	483	0.0464783	570	1115	36	9	0.973988	0.940594	0.984456	0.962025	0	0	0	0	0	0
SR75	HalfRowMin	Median	limma-NC	limma-trend	0.05	503	0.920374	0.055066	0.871971	0.7912	0.930481	0.844104	372	0.0543055	651	1301	56	97	0.927316	0.920792	0.870321	0.894845	736	0.0558266	741	978	379	7	0.816627	0.661607	0.990642	0.793362	0	0	0	0	0	0
SR75	Zero	Sum	Combat-NP-NC	DESeq2	0.05	512	0.857143	0.0621818	0.919803	0.895777	0.88831	0.886267	708	0.0596537	556	1200	36	149	0.904688	0.939189	0.788652	0.857363	644	0.06471	739	1229	128	9	0.934917	0.852364	0.987968	0.91517	0	0	0	0	0	1
SR90	HalfRowMin	Median	Combat-NP-NC	t-test	0.05	507	0.815351	0.0642754	0.915607	0.829836	0.970639	0.889558	216	0.070763	550	1115	36	29	0.962428	0.938567	0.949914	0.944206	1194	0.0577879	574	929	222	5	0.868786	0.721106	0.991364	0.834909	0	0	0	0	0	0
SR75	SoftImpute	Unnormalized	Scanorama	DESeq2	0.05	489	0.709047	0.0710103	0.952019	0.989837	0.874332	0.924295	1121	0.0634835	568	1353	4	180	0.912589	0.993007	0.759358	0.860606	291	0.0785371	740	1347	10	8	0.991449	0.986667	0.989305	0.987984	0	0	0	0	0	0
SR90	RowMean	TRQN	limma-NC	edgeR-QLF	0.05	491	0.548223	0.0780053	0.948844	0.900355	0.956822	0.927237	1211	0.0632536	537	1042	109	42	0.912717	0.831269	0.927461	0.876735	298	0.0927571	571	1133	18	8	0.984971	0.96944	0.986183	0.97774	14	52	50	20	8	17
SR90	RowMean	QN	Scanorama	edgeR-QLF	0.05	490	0.857143	0.0472113	0.957225	0.980645	0.891192	0.930542	654	0.0554688	462	1148	3	117	0.930636	0.993548	0.797927	0.885057	548	0.0389539	570	1132	19	9	0.983815	0.967742	0.984456	0.976027	0	0	2	0	1	0
SR90	Zero	Median	Combat-NP-NC	t-test	0.05	513	0.833719	0.0609997	0.919075	0.845506	0.954231	0.890975	246	0.0673155	531	1121	30	48	0.954913	0.946524	0.917098	0.931579	1127	0.054684	574	954	197	5	0.883237	0.744488	0.991364	0.85037	0	0	0	0	0	0
SR90	Zero	TRQN	limma-NC	edgeR-LRT	0.05	493	0.565854	0.0775807	0.946532	0.896303	0.951641	0.923048	991	0.0703226	529	1052	99	50	0.913873	0.842357	0.913644	0.876553	410	0.0848387	573	1121	30	6	0.979191	0.950249	0.989637	0.969543	36	82	87	34	40	31
SR75	KNN	Unnormalized	Scanorama	DESeq2	0.05	496	0.71582	0.0705704	0.951069	0.992436	0.868984	0.922531	1204	0.0617136	564	1353	4	184	0.910689	0.992958	0.754011	0.857143	268	0.0794272	736	1351	6	12	0.991449	0.991914	0.983957	0.987919	0	0	0	0	0	0
SR90	RowMedian	QN	Scanorama	edgeR-QLF	0.05	495	0.844858	0.0477463	0.955202	0.974168	0.892055	0.927756	595	0.0573805	463	1148	3	116	0.931214	0.993562	0.799655	0.886124	657	0.0381121	570	1124	27	9	0.979191	0.954774	0.984456	0.969388	1	1	0	0	1	0
SR66	KNN	Sum	Scanorama	DESeq2	0.05	514	0.71582	0.0771159	0.941228	0.990695	0.843827	0.906113	1456	0.0640166	580	1448	5	230	0.896156	0.991453	0.716049	0.831541	185	0.0902152	787	1445	8	23	0.986301	0.989937	0.971605	0.980685	0	0	0	0	0	0
SR90	Zero	TRQN	Combat-NP-NC	limma-voom	0.05	501	0.551367	0.086038	0.944509	0.897066	0.943869	0.918728	764	0.0762422	518	1102	49	61	0.936416	0.91358	0.894646	0.904014	740	0.0958339	575	1073	78	4	0.952601	0.880551	0.993092	0.933442	0	178	0	0	0	0
SR90	RowMean	TRQN	limma-NC	edgeR-LRT	0.05	499	0.548223	0.0776354	0.947688	0.897109	0.957686	0.92585	1089	0.0676771	538	1038	113	41	0.910983	0.826421	0.929188	0.874797	334	0.0875937	571	1132	19	8	0.984393	0.967797	0.986183	0.976903	15	55	55	21	8	17
SR66	SoftImpute	Sum	Scanorama	DESeq2	0.05	510	0.71582	0.0745501	0.94388	0.986929	0.854938	0.910473	1462	0.0619795	585	1447	6	225	0.897923	0.989848	0.722222	0.835118	193	0.0871207	800	1440	13	10	0.989837	0.98401	0.987654	0.985829	0	1	0	0	0	0
SR75	KNN	Median	Combat-P-NC	limma-trend	0.05	528	0.857143	0.0633704	0.9038	0.82227	0.953877	0.878563	431	0.0590225	687	1290	67	61	0.939192	0.911141	0.918449	0.91478	848	0.0677183	740	1088	269	8	0.868409	0.733399	0.989305	0.842345	0	0	0	0	0	0
SR66	RowMean	Unnormalized	limma-NC	limma-trend	0.05	515	0.857143	0.056966	0.928414	0.891688	0.91358	0.9003	750	0.0543924	686	1389	64	124	0.916924	0.914667	0.846914	0.879487	693	0.0595396	794	1333	120	16	0.939903	0.868709	0.980247	0.921114	0	0	0	0	0	0
SR66	HalfRowMin	Unnormalized	Combat-NP-NC	limma-trend	0.05	526	0.857143	0.0612505	0.91582	0.867413	0.915432	0.885634	836	0.0522703	678	1398	55	132	0.917366	0.924966	0.837037	0.878808	639	0.0702306	805	1264	189	5	0.914273	0.809859	0.993827	0.892461	1	2	0	2	0	2
SR90	IterativeSVD	QN	Scanorama	t-test	0.05	500	0.857143	0.0483078	0.951734	0.96418	0.892055	0.922823	837	0.0514819	463	1146	5	116	0.930058	0.989316	0.799655	0.884432	526	0.0451338	570	1114	37	9	0.97341	0.939044	0.984456	0.961214	0	0	0	0	0	0
SR90	Zero	QN	Scanorama	DESeq2	0.05	488	0.721707	0.0598241	0.967052	0.987005	0.913644	0.947237	730	0.0603305	485	1145	6	94	0.942197	0.98778	0.837651	0.906542	453	0.0593176	573	1143	8	6	0.991908	0.986231	0.989637	0.987931	0	0	1	0	0	0
SR75	Zero	Unnormalized	Combat-NP-NC	Wilcox	0.05	525	0.857143	0.0589575	0.92019	0.861175	0.939171	0.894162	589	0.0532572	662	1308	49	86	0.935867	0.931083	0.885027	0.907471	789	0.0646578	743	1161	196	5	0.904513	0.791267	0.993316	0.880854	1	0	0	0	1	4
SR66	RowMedian	Unnormalized	Combat-P-NC	limma-trend	0.05	523	0.825203	0.0574059	0.932833	0.897165	0.920988	0.90666	693	0.054999	694	1396	57	116	0.923553	0.924101	0.85679	0.889174	745	0.0598128	798	1334	119	12	0.942112	0.870229	0.985185	0.924146	1	0	0	1	0	1
SR66	RowMedian	Unnormalized	Combat-NP-NC	limma-trend	0.05	524	0.825203	0.0570336	0.933716	0.901072	0.919136	0.907554	730	0.0543206	691	1401	52	119	0.924437	0.930013	0.853086	0.889891	738	0.0597465	798	1336	117	12	0.942996	0.872131	0.985185	0.925217	1	0	0	1	0	1
SR90	KNN	TRQN	limma-NC	edgeR-QLF	0.05	501	0.515671	0.079857	0.949711	0.900745	0.959413	0.928609	1202	0.064514	540	1042	109	39	0.914451	0.832049	0.932642	0.879479	322	0.0951999	571	1133	18	8	0.984971	0.96944	0.986183	0.97774	14	51	51	19	8	16
SR75	Zero	Unnormalized	Combat-P-NC	Wilcox	0.05	527	0.857143	0.0593878	0.918052	0.856978	0.937834	0.891342	661	0.0521622	660	1303	54	88	0.932542	0.92437	0.882353	0.902873	739	0.0666134	743	1159	198	5	0.903563	0.789586	0.993316	0.879811	1	1	0	0	1	3
SR90	KNN	QN	Scanorama	t-test	0.05	505	0.857143	0.0477444	0.952601	0.971739	0.886874	0.923307	876	0.0514233	457	1148	3	122	0.927746	0.993478	0.789292	0.879692	477	0.0440655	570	1121	30	9	0.977457	0.95	0.984456	0.966921	0	0	0	0	0	0
SR75	Zero	Unnormalized	Combat-NP-NC	DESeq2	0.05	530	0.857143	0.0588048	0.930166	0.935653	0.864973	0.893536	1036	0.0554926	556	1327	30	192	0.894537	0.948805	0.743316	0.833583	341	0.062117	738	1295	62	10	0.965796	0.9225	0.986631	0.953488	0	0	0	1	0	0
SR90	KNN	TRQN	limma-NC	edgeR-LRT	0.05	508	0.515671	0.0805975	0.948266	0.896189	0.96114	0.926901	1043	0.0727925	542	1037	114	37	0.912717	0.82622	0.936097	0.877733	374	0.0884025	571	1131	20	8	0.983815	0.966159	0.986183	0.976068	15	54	57	22	8	17
SR90	Zero	Median	Combat-NP-NC	limma-trend	0.05	535	0.833719	0.0607094	0.915896	0.83827	0.956822	0.887815	224	0.06866	534	1119	32	45	0.955491	0.943463	0.92228	0.932751	1185	0.0527588	574	942	209	5	0.876301	0.733078	0.991364	0.842878	0	0	0	0	0	0
SR90	RowMedian	QN	Scanorama	limma-trend	0.05	510	0.844858	0.0469904	0.954335	0.969718	0.894646	0.926907	624	0.0554185	466	1149	2	113	0.933526	0.995726	0.804836	0.890162	731	0.0385622	570	1117	34	9	0.975145	0.943709	0.984456	0.963652	0	0	0	0	0	0
SR75	IterativeSVD	QN	Combat-NP-NC	DESeq2	0.05	497	0.774684	0.0563349	0.955107	0.920755	0.956551	0.937766	582	0.0564295	689	1306	51	59	0.947743	0.931081	0.921123	0.926075	832	0.0562404	742	1284	73	6	0.96247	0.910429	0.991979	0.949456	0	0	0	0	0	0
SR90	Zero	Unnormalized	limma-NC	Wilcox	0.05	519	0.762437	0.0627858	0.939884	0.876299	0.962867	0.915458	528	0.0594144	539	1111	40	40	0.953757	0.930915	0.930915	0.930915	1069	0.0661571	576	1026	125	3	0.926012	0.821683	0.994819	0.9	0	0	0	0	0	0
SR75	RowMedian	Median	limma-NC	Wilcox	0.05	542	0.920374	0.0466557	0.899287	0.823295	0.936497	0.87088	436	0.0513455	664	1291	66	84	0.928741	0.909589	0.887701	0.898512	884	0.041966	737	1094	263	11	0.869834	0.737	0.985294	0.843249	0	0	0	0	0	0
SR90	Zero	TRQN	Scanorama	limma-trend	0.05	516	0.529114	0.0773612	0.954046	0.984437	0.875648	0.924722	1182	0.0668578	453	1139	12	126	0.920231	0.974194	0.782383	0.867816	318	0.0878646	561	1148	3	18	0.987861	0.994681	0.968912	0.981627	2	0	0	0	0	0
SR66	HalfRowMin	Unnormalized	Combat-P-NC	limma-trend	0.05	545	0.857143	0.0602973	0.915599	0.865634	0.916667	0.885507	834	0.0523697	680	1395	58	130	0.916924	0.921409	0.839506	0.878553	672	0.068225	805	1264	189	5	0.914273	0.809859	0.993827	0.892461	1	2	0	2	0	2
SR66	RowMedian	QN	limma-NC	DESeq2	0.05	517	0.857143	0.0472876	0.944985	0.917292	0.931481	0.92304	727	0.0508539	710	1401	52	100	0.932833	0.931759	0.876543	0.903308	815	0.0437214	799	1367	86	11	0.957137	0.902825	0.98642	0.942773	0	0	0	0	0	0
SR66	KNN	Median	Combat-P-NC	t-test	0.05	546	0.876317	0.0537152	0.887981	0.809515	0.933333	0.86006	491	0.0512673	716	1384	69	94	0.927972	0.912102	0.883951	0.897806	764	0.0561631	796	1123	330	14	0.847989	0.706927	0.982716	0.822314	0	0	0	0	0	0
SR75	KNN	Median	limma-NC	Wilcox	0.05	547	0.897406	0.0483177	0.895012	0.809593	0.95254	0.869539	333	0.0542242	685	1289	68	63	0.937767	0.909695	0.915775	0.912725	969	0.0424113	740	1054	303	8	0.852257	0.709492	0.989305	0.826354	0	0	0	0	0	0
SR66	Zero	TRQN	Scanorama	limma-trend	0.05	554	0.84466	0.063938	0.922006	0.959835	0.816667	0.873943	2236	0.04805	533	1432	21	277	0.868316	0.962094	0.658025	0.781525	94	0.0798259	790	1418	35	20	0.975696	0.957576	0.975309	0.966361	1	0	0	0	10	0
SR75	KNN	Median	Scanorama	DESeq2	0.05	521	0.71582	0.068454	0.952019	0.99246	0.871658	0.924263	1114	0.0629963	568	1353	4	180	0.912589	0.993007	0.759358	0.860606	346	0.0739117	736	1351	6	12	0.991449	0.991914	0.983957	0.987919	0	0	0	0	0	0
SR66	IterativeSVD	TRQN	Scanorama	edgeR-LRT	0.05	517	0.495686	0.0781933	0.954264	0.978465	0.890741	0.931176	1265	0.0636334	655	1428	25	155	0.92046	0.963235	0.808642	0.879195	323	0.0927532	788	1448	5	22	0.988069	0.993695	0.97284	0.983157	27	122	116	44	12	21
SR75	Zero	TRQN	Scanorama	Wilcox	0.05	520	0.650014	0.0715561	0.953444	0.962708	0.903743	0.930703	1221	0.0579216	618	1331	26	130	0.925891	0.959627	0.826203	0.887931	361	0.0851906	734	1331	26	14	0.980998	0.965789	0.981283	0.973475	13	34	37	8	13	5
SR66	Zero	Sum	Combat-NP-NC	DESeq2	0.05	559	0.857143	0.0603818	0.918823	0.899635	0.880177	0.88419	774	0.0588597	553	1209	36	157	0.901279	0.938879	0.778873	0.851424	681	0.0619039	795	1324	129	15	0.936368	0.86039	0.981481	0.916955	4	3	4	5	5	3
SR90	Zero	Median	limma-NC	t-test	0.05	549	0.825203	0.0590479	0.926879	0.86893	0.938687	0.897412	374	0.0641876	514	1125	26	65	0.947399	0.951852	0.887737	0.918677	1110	0.0539082	573	995	156	6	0.906358	0.786008	0.989637	0.876147	0	0	0	0	0	0
SR90	KNN	QN	Combat-NP-NC	DESeq2	0.05	504	0.774684	0.0523342	0.973699	0.947161	0.97582	0.961203	378	0.0664737	554	1119	32	25	0.967052	0.945392	0.956822	0.951073	978	0.0381946	576	1120	31	3	0.980347	0.948929	0.994819	0.971332	0	0	0	0	0	0
SR90	Zero	Median	limma-NC	limma-trend	0.05	551	0.825203	0.0589725	0.92659	0.867615	0.941278	0.89768	317	0.066677	517	1127	24	62	0.950289	0.955638	0.892919	0.923214	1162	0.051268	573	989	162	6	0.90289	0.779592	0.989637	0.872146	0	0	0	0	0	0
SR66	SoftImpute	Unnormalized	Scanorama	DESeq2	0.05	535	0.71582	0.0704753	0.946973	0.987645	0.862963	0.916036	1336	0.061318	597	1447	6	213	0.903226	0.99005	0.737037	0.845011	267	0.0796326	801	1441	12	9	0.99072	0.98524	0.988889	0.987061	0	0	0	0	0	0
SR90	Zero	TRQN	limma-NC	edgeR-QLF	0.05	530	0.565854	0.0742802	0.946243	0.898228	0.948187	0.922428	1353	0.0588675	527	1053	98	52	0.913295	0.8432	0.91019	0.875415	350	0.089693	571	1123	28	8	0.979191	0.953255	0.986183	0.96944	34	72	74	25	32	30
SR90	RowMean	Median	Combat-NP-NC	Wilcox	0.05	544	0.815351	0.0548866	0.933815	0.861251	0.972366	0.910221	163	0.0725809	552	1120	31	27	0.966474	0.946827	0.953368	0.950086	1797	0.0371923	574	985	166	5	0.901156	0.775676	0.991364	0.870356	0	0	0	0	0	0
NoSR	HalfRowMin	Sum	limma-NC	DESeq2	0.05	539	0.945171	0.0549453	0.883015	0.874853	0.807692	0.82975	2167	0.0414866	791	1948	87	418	0.844328	0.900911	0.65426	0.758026	215	0.068404	1162	1828	207	47	0.921702	0.848795	0.961125	0.901474	0	3	1	1	0	1
SR66	RowMean	Unnormalized	Combat-NP-NC	limma-trend	0.05	560	0.825203	0.0565539	0.931949	0.903922	0.909877	0.904312	768	0.0545653	681	1403	50	129	0.920901	0.931601	0.840741	0.883842	770	0.0585426	793	1341	112	17	0.942996	0.876243	0.979012	0.924781	1	0	0	1	0	0
SR90	RowMedian	Median	Combat-NP-NC	Wilcox	0.05	543	0.78539	0.0554193	0.934393	0.861822	0.97323	0.911003	189	0.0727347	553	1120	31	26	0.967052	0.946918	0.955095	0.950989	1791	0.0381038	574	986	165	5	0.901734	0.776725	0.991364	0.871017	0	0	0	0	0	0
SR66	Zero	Unnormalized	Combat-P-NC	DESeq2	0.05	565	0.857143	0.0554671	0.934133	0.964878	0.848961	0.897941	1372	0.0538441	555	1332	23	221	0.8855	0.960208	0.715206	0.819793	220	0.0570901	796	1428	25	14	0.982766	0.969549	0.982716	0.976088	5	2	0	3	1	2
SR90	RowMean	QN	Scanorama	limma-trend	0.05	537	0.857143	0.0457704	0.953757	0.97205	0.890328	0.925469	803	0.0520438	461	1149	2	118	0.930636	0.99568	0.7962	0.884837	650	0.0394971	570	1120	31	9	0.976879	0.948419	0.984456	0.966102	0	0	0	0	0	0
SR90	SoftImpute	QN	limma-NC	limma-trend	0.05	549	1	0.0509525	0.856358	0.738008	0.971503	0.829548	121	0.0564434	552	1076	75	27	0.94104	0.880383	0.953368	0.915423	1086	0.0454617	573	762	389	6	0.771676	0.595634	0.989637	0.743673	0	0	0	0	0	0
SR75	IterativeSVD	Median	limma-NC	limma-trend	0.05	571	0.857143	0.0644719	0.889074	0.797887	0.955214	0.863666	460	0.05879	688	1280	77	60	0.934917	0.899346	0.919786	0.909451	898	0.0701537	741	1034	323	7	0.84323	0.696429	0.990642	0.817881	0	0	0	0	0	0
SR66	KNN	TRQN	Combat-NP-NC	edgeR-QLF	0.05	548	0.505468	0.0837318	0.941891	0.899809	0.941975	0.920233	967	0.0704366	727	1356	97	83	0.92046	0.882282	0.897531	0.889841	665	0.097027	799	1381	72	11	0.963323	0.917336	0.98642	0.950625	17	107	3	20	7	36
SR66	IterativeSVD	TRQN	Combat-NP-NC	limma-voom	0.05	552	0.525575	0.0840112	0.939903	0.910118	0.924074	0.91552	955	0.0707485	694	1391	62	116	0.921343	0.917989	0.85679	0.886335	688	0.0972738	803	1366	87	7	0.958462	0.902247	0.991358	0.944706	0	48	0	0	0	0
SR75	SoftImpute	Median	limma-NC	Wilcox	0.05	575	0.897406	0.047699	0.890974	0.802365	0.954545	0.865794	375	0.0524917	687	1286	71	61	0.937292	0.906332	0.918449	0.912351	983	0.0429064	741	1037	320	7	0.844656	0.698398	0.990642	0.819237	0	0	0	0	0	0
SR90	SoftImpute	QN	Combat-NP-NC	DESeq2	0.05	522	0.774684	0.0513093	0.97341	0.946487	0.97582	0.960798	397	0.0643572	554	1122	29	25	0.968786	0.950257	0.956822	0.953528	1007	0.0382614	576	1116	35	3	0.978035	0.942717	0.994819	0.968067	0	0	0	0	0	0
SR75	IterativeSVD	QN	Combat-P-NC	DESeq2	0.05	529	0.73995	0.0587755	0.954394	0.918578	0.957219	0.936915	686	0.0559217	690	1306	51	58	0.948219	0.931174	0.92246	0.926797	891	0.0616293	742	1280	77	6	0.96057	0.905983	0.991979	0.947033	0	0	0	0	0	0
SR75	SoftImpute	Median	Scanorama	DESeq2	0.05	540	0.71582	0.0666107	0.952969	0.989659	0.877005	0.92602	1098	0.0629194	572	1352	5	176	0.914014	0.991334	0.764706	0.863396	400	0.0703019	740	1348	9	8	0.991924	0.987984	0.989305	0.988644	0	0	0	0	0	0
SR66	RowMean	Unnormalized	Combat-P-NC	limma-trend	0.05	566	0.825203	0.0566741	0.929739	0.897755	0.910494	0.901663	778	0.0547416	683	1397	56	127	0.919134	0.924222	0.84321	0.881859	799	0.0586067	792	1336	117	18	0.940345	0.871287	0.977778	0.921466	1	0	0	1	0	0
SR66	Zero	TRQN	Scanorama	t-test	0.05	584	0.84466	0.0639711	0.918913	0.964371	0.803086	0.866303	2345	0.0476668	511	1434	19	299	0.859479	0.964151	0.630864	0.762687	83	0.0802754	790	1424	29	20	0.978347	0.964591	0.975309	0.96992	1	0	0	0	10	0
SR66	IterativeSVD	Unnormalized	Combat-NP-NC	t-test	0.05	563	0.767366	0.0617798	0.934379	0.886279	0.941975	0.911141	874	0.0526357	722	1394	59	88	0.935042	0.924456	0.891358	0.907605	861	0.0709239	804	1309	144	6	0.933716	0.848101	0.992593	0.914676	0	0	0	0	0	0
SR66	HalfRowMin	Unnormalized	Combat-NP-NC	Wilcox	0.05	580	0.857143	0.0552518	0.92289	0.868565	0.934568	0.896774	714	0.0516747	709	1394	59	101	0.929297	0.923177	0.875309	0.898606	845	0.0588289	805	1269	184	5	0.916483	0.813953	0.993827	0.894942	1	2	0	3	0	2
SR90	Zero	Unnormalized	limma-NC	t-test	0.05	555	0.762437	0.0574679	0.950289	0.917657	0.937824	0.925977	633	0.0600131	511	1119	32	68	0.942197	0.941068	0.882556	0.910873	970	0.0549226	575	1083	68	4	0.958382	0.894246	0.993092	0.94108	0	0	0	0	0	0
SR90	HalfRowMin	TRQN	Combat-NP-NC	limma-voom	0.05	568	0.540584	0.0878886	0.937572	0.878992	0.94905	0.910589	695	0.0808908	523	1106	45	56	0.941618	0.920775	0.903282	0.911944	973	0.0948863	576	1039	112	3	0.933526	0.837209	0.994819	0.909234	0	486	0	0	0	0
SR90	RowMean	QN	Scanorama	t-test	0.05	557	0.857143	0.0451076	0.953757	0.97205	0.890328	0.925469	907	0.0496572	461	1149	2	118	0.930636	0.99568	0.7962	0.884837	628	0.040558	570	1120	31	9	0.976879	0.948419	0.984456	0.966102	0	0	0	0	0	0
SR90	HalfRowMin	Median	Combat-NP-NC	Wilcox	0.05	583	0.815351	0.0597003	0.917052	0.830038	0.97582	0.892062	151	0.0741939	556	1116	35	23	0.966474	0.940778	0.960276	0.950427	1546	0.0452066	574	927	224	5	0.86763	0.719298	0.991364	0.833696	0	0	0	0	0	0
SR90	RowMean	Sum	NoBC	DESeq2	0.05	530	0.476471	0.0901251	0.978613	0.96094	0.97582	0.968205	704	0.0852139	554	1130	21	25	0.97341	0.963478	0.956822	0.960139	578	0.0950364	576	1126	25	3	0.983815	0.958403	0.994819	0.976271	108	133	102	103	69	104
SR66	IterativeSVD	TRQN	Scanorama	edgeR-QLF	0.05	556	0.495686	0.075596	0.954043	0.979122	0.889506	0.930717	1464	0.0584623	653	1429	24	157	0.920018	0.964549	0.806173	0.878278	325	0.0927298	788	1448	5	22	0.988069	0.993695	0.97284	0.983157	26	121	114	43	12	22
SR66	KNN	TRQN	Combat-NP-NC	edgeR-LRT	0.05	562	0.505468	0.0808349	0.941449	0.895141	0.946914	0.920141	883	0.0774014	735	1354	99	75	0.923111	0.881295	0.907407	0.894161	849	0.0842684	799	1373	80	11	0.959788	0.908987	0.98642	0.946122	21	120	3	25	13	41
SR66	RowMedian	Unnormalized	limma-NC	t-test	0.05	578	0.857143	0.0516811	0.931949	0.896117	0.919753	0.905413	861	0.0503089	692	1396	57	118	0.922669	0.923899	0.854321	0.887749	803	0.0530533	798	1332	121	12	0.941228	0.868335	0.985185	0.923077	0	0	0	0	0	0
SR75	Zero	Median	Combat-NP-NC	DESeq2	0.05	588	0.825203	0.0598572	0.926311	0.924181	0.86966	0.890024	963	0.0568216	556	1295	29	184	0.896802	0.950427	0.751351	0.839245	534	0.0628928	739	1273	84	9	0.955819	0.897934	0.987968	0.940802	0	0	0	0	0	0
SR75	HalfRowMin	Unnormalized	Combat-NP-NC	t-test	0.05	586	0.857143	0.0551293	0.923753	0.872913	0.930481	0.896725	684	0.0522563	649	1309	48	99	0.930166	0.931133	0.867647	0.89827	870	0.0580024	743	1188	169	5	0.91734	0.814693	0.993316	0.895181	0	0	0	0	0	0
SR90	HalfRowMin	QN	Scanorama	DESeq2	0.05	534	0.71582	0.0611097	0.969075	0.987791	0.918826	0.950715	770	0.0624493	491	1144	7	88	0.945087	0.985944	0.848014	0.911792	581	0.0597701	573	1145	6	6	0.993064	0.989637	0.989637	0.989637	0	0	0	0	0	0
SR90	Zero	TRQN	Scanorama	t-test	0.05	563	0.529114	0.075624	0.952312	0.987407	0.867876	0.921046	1363	0.0635432	444	1142	9	135	0.916763	0.980132	0.766839	0.860465	320	0.0877048	561	1148	3	18	0.987861	0.994681	0.968912	0.981627	2	0	0	0	0	0
SR90	IterativeSVD	QN	Combat-NP-NC	DESeq2	0.05	533	0.774684	0.0505992	0.973121	0.945717	0.97582	0.960391	413	0.0629369	554	1122	29	25	0.968786	0.950257	0.956822	0.953528	1032	0.0382614	576	1115	36	3	0.977457	0.941176	0.994819	0.967254	0	0	0	0	0	0
SR66	Zero	TRQN	Scanorama	edgeR-QLF	0.05	600	0.84466	0.0617471	0.922448	0.963516	0.814815	0.873784	2216	0.048556	528	1435	18	282	0.867433	0.967033	0.651852	0.778761	113	0.0749382	792	1420	33	18	0.977464	0.96	0.977778	0.968807	38	164	210	78	65	35
SR66	SoftImpute	Median	Scanorama	DESeq2	0.05	570	0.71582	0.0684794	0.947857	0.987678	0.865432	0.917666	1270	0.0618516	601	1447	6	209	0.904993	0.990115	0.741975	0.848271	328	0.0751073	801	1441	12	9	0.99072	0.98524	0.988889	0.987061	0	0	0	0	0	0
SR75	HalfRowMin	Sum	Scanorama	DESeq2	0.05	590	0.696434	0.0753	0.940618	0.965283	0.86631	0.907322	1494	0.0596314	555	1346	11	193	0.903088	0.980565	0.741979	0.844749	286	0.0909687	741	1318	39	7	0.978147	0.95	0.990642	0.969895	0	0	0	0	0	0
SR90	SoftImpute	Sum	NoBC	DESeq2	0.05	538	0.476471	0.0857053	0.976879	0.9554	0.976684	0.96577	704	0.0846047	555	1129	22	24	0.97341	0.961872	0.958549	0.960208	714	0.0868059	576	1120	31	3	0.980347	0.948929	0.994819	0.971332	109	139	107	104	73	105
SR90	SoftImpute	QN	limma-NC	t-test	0.05	573	1	0.048764	0.857514	0.741456	0.970639	0.831003	251	0.0521083	551	1081	70	28	0.943353	0.887279	0.951641	0.918333	1090	0.0454197	573	762	389	6	0.771676	0.595634	0.989637	0.743673	0	0	0	0	0	0
SR90	Zero	Median	Combat-P-NC	Wilcox	0.05	612	0.857143	0.0592876	0.907225	0.816048	0.972366	0.881144	128	0.0733139	552	1114	37	27	0.963006	0.937182	0.953368	0.945205	1496	0.0452614	574	899	252	5	0.851445	0.694915	0.991364	0.817082	0	0	0	0	0	1
SR90	Zero	Median	Combat-NP-NC	Wilcox	0.05	604	0.833719	0.0578738	0.913873	0.826677	0.97323	0.888412	147	0.0703893	553	1117	34	26	0.965318	0.942078	0.955095	0.948542	1444	0.0453582	574	918	233	5	0.862428	0.711276	0.991364	0.828283	0	0	0	0	0	1
SR66	IterativeSVD	Median	Scanorama	DESeq2	0.05	574	0.71582	0.0693862	0.945868	0.987602	0.859877	0.914084	1388	0.0605308	593	1447	6	217	0.901458	0.989983	0.732099	0.841732	290	0.0782417	800	1441	12	10	0.990278	0.985222	0.987654	0.986436	0	6	4	0	0	0
SR66	RowMedian	QN	Combat-P-NC	DESeq2	0.05	567	0.825203	0.0475043	0.945426	0.921914	0.92716	0.923125	759	0.0519598	703	1404	49	107	0.931065	0.93484	0.867901	0.900128	889	0.0430489	799	1373	80	11	0.959788	0.908987	0.98642	0.946122	0	0	0	0	0	0
SR66	HalfRowMin	Unnormalized	Combat-P-NC	Wilcox	0.05	602	0.857143	0.0545993	0.922669	0.867626	0.935802	0.896763	789	0.0497527	711	1395	58	99	0.930623	0.924577	0.877778	0.90057	842	0.0594458	805	1265	188	5	0.914715	0.810675	0.993827	0.892956	2	2	0	3	0	2
SR75	RowMedian	Sum	Scanorama	DESeq2	0.05	593	0.71582	0.0710381	0.943705	0.993819	0.846925	0.908835	1420	0.0652657	534	1354	3	214	0.896912	0.994413	0.713904	0.831128	307	0.0768106	733	1352	5	15	0.990499	0.993225	0.979947	0.986541	0	0	0	0	0	0
SR90	RowMedian	TRQN	limma-NC	edgeR-QLF	0.05	568	0.481331	0.0782904	0.948844	0.900177	0.956822	0.927177	1361	0.0633481	537	1043	108	42	0.913295	0.832558	0.927461	0.877451	397	0.0932327	571	1132	19	8	0.984393	0.967797	0.986183	0.976903	15	53	51	19	8	16
SR90	HalfRowMin	Median	NoBC	DESeq2	0.05	541	0.476471	0.0866525	0.97341	0.951367	0.970639	0.960573	739	0.0830404	548	1130	21	31	0.969942	0.963093	0.946459	0.954704	725	0.0902647	576	1114	37	3	0.976879	0.939641	0.994819	0.966443	105	127	85	99	67	103
SR90	HalfRowMin	Median	Scanorama	DESeq2	0.05	552	0.696434	0.0647957	0.963873	0.985201	0.905872	0.941664	758	0.0738556	475	1145	6	104	0.936416	0.987526	0.82038	0.896226	767	0.0557359	574	1141	10	5	0.991329	0.982877	0.991364	0.987102	0	0	0	0	0	0
SR75	HalfRowMin	Unnormalized	Combat-P-NC	t-test	0.05	610	0.857143	0.0550303	0.922328	0.869191	0.93115	0.8951	696	0.0522055	650	1306	51	98	0.929216	0.927247	0.868984	0.89717	882	0.0578551	743	1184	173	5	0.915439	0.811135	0.993316	0.893029	0	0	0	0	0	0
SR75	Zero	Unnormalized	limma-NC	limma-trend	0.05	624	0.876317	0.0469892	0.915677	0.903516	0.862968	0.874618	1305	0.0466801	550	1324	33	198	0.890261	0.943396	0.735294	0.826446	527	0.0472983	741	1240	117	7	0.941093	0.863636	0.990642	0.92279	0	0	0	0	0	0
SR66	KNN	Median	Scanorama	DESeq2	0.05	594	0.71582	0.0703226	0.943438	0.990152	0.850617	0.910284	1465	0.0591556	590	1448	5	220	0.900574	0.991597	0.728395	0.839858	262	0.0814896	788	1444	9	22	0.986301	0.988708	0.97284	0.980709	0	0	0	0	0	0
SR66	RowMedian	QN	Combat-NP-NC	DESeq2	0.05	572	0.825203	0.0471638	0.946089	0.92405	0.926543	0.923903	782	0.0515902	702	1405	48	108	0.931065	0.936	0.866667	0.9	877	0.0427375	799	1376	77	11	0.961114	0.9121	0.98642	0.947805	0	0	0	0	0	0
SR75	Zero	Unnormalized	limma-NC	t-test	0.05	625	0.876317	0.0471998	0.916152	0.910063	0.854947	0.87345	1434	0.0469254	539	1324	33	209	0.885036	0.942308	0.720588	0.816667	451	0.0474742	740	1254	103	8	0.947268	0.877817	0.989305	0.930233	0	0	0	0	0	0
SR90	SoftImpute	Median	Scanorama	edgeR-QLF	0.05	587	0.774684	0.0577001	0.950578	0.970073	0.881693	0.919393	862	0.0611618	449	1145	6	130	0.921387	0.986813	0.775475	0.868472	563	0.0542383	572	1123	28	7	0.979769	0.953333	0.98791	0.970314	0	7	4	0	0	0
SR75	HalfRowMin	Median	limma-NC	t-test	0.05	611	0.920374	0.0487564	0.873634	0.795688	0.927807	0.845305	457	0.0513455	647	1305	52	101	0.927316	0.925608	0.864973	0.894264	917	0.0461673	741	985	372	7	0.819952	0.665768	0.990642	0.796346	0	0	0	0	0	0
SR90	RowMedian	QN	Scanorama	t-test	0.05	576	0.844858	0.0444545	0.954335	0.969718	0.894646	0.926907	899	0.048982	466	1149	2	113	0.933526	0.995726	0.804836	0.890162	678	0.039927	570	1117	34	9	0.975145	0.943709	0.984456	0.963652	0	0	0	0	0	0
SR90	SoftImpute	TRQN	limma-NC	edgeR-QLF	0.05	577	0.481331	0.0778883	0.948266	0.896664	0.959413	0.926525	1276	0.0647196	540	1042	109	39	0.914451	0.832049	0.932642	0.879479	444	0.091057	571	1128	23	8	0.982081	0.961279	0.986183	0.973572	14	51	48	19	8	16
SR90	HalfRowMin	Unnormalized	NoBC	DESeq2	0.05	557	0.476471	0.0834009	0.97341	0.951367	0.970639	0.960573	766	0.0782664	548	1130	21	31	0.969942	0.963093	0.946459	0.954704	752	0.0885353	576	1114	37	3	0.976879	0.939641	0.994819	0.966443	105	127	85	99	67	103
SR90	RowMean	Sum	Scanorama	limma-trend	0.05	582	0.71582	0.0651626	0.954335	0.977115	0.88601	0.92544	863	0.0713324	454	1147	4	125	0.925434	0.991266	0.784111	0.875603	704	0.0589928	572	1129	22	7	0.983237	0.962963	0.98791	0.975277	0	0	0	0	0	0
SR90	RowMedian	Sum	Scanorama	limma-trend	0.05	581	0.71582	0.0651138	0.954335	0.976315	0.886874	0.925566	856	0.0713684	455	1147	4	124	0.926012	0.991285	0.785838	0.876686	720	0.0588592	572	1128	23	7	0.982659	0.961345	0.98791	0.974446	0	0	0	0	0	0
SR90	SoftImpute	TRQN	limma-NC	edgeR-LRT	0.05	585	0.481331	0.0781794	0.94711	0.892942	0.96114	0.925238	1127	0.073055	542	1037	114	37	0.912717	0.82622	0.936097	0.877733	564	0.0833037	571	1127	24	8	0.981503	0.959664	0.986183	0.972743	15	54	54	22	8	16
SR66	RowMean	QN	limma-NC	DESeq2	0.05	596	0.844858	0.0462451	0.941228	0.916135	0.921605	0.917262	809	0.0506819	697	1402	51	113	0.92753	0.931818	0.860494	0.894737	922	0.0418083	796	1365	88	14	0.954927	0.900452	0.982716	0.939787	0	0	0	0	0	0
SR90	SoftImpute	QN	limma-NC	limma-voom	0.05	599	1	0.048767	0.855202	0.736987	0.970639	0.828375	149	0.0551829	551	1076	75	28	0.940462	0.880192	0.951641	0.914523	1188	0.0423511	573	759	392	6	0.769942	0.593782	0.989637	0.742228	0	0	0	0	0	0
SR90	HalfRowMin	TRQN	limma-NC	edgeR-QLF	0.05	591	0.485868	0.0787083	0.944798	0.895169	0.947323	0.920413	1294	0.0650317	526	1051	100	53	0.911561	0.840256	0.908463	0.873029	458	0.0923849	571	1121	30	8	0.978035	0.950083	0.986183	0.967797	23	76	76	23	18	25
SR90	HalfRowMin	Sum	NoBC	DESeq2	0.05	561	0.476471	0.0818767	0.97341	0.951367	0.970639	0.960573	740	0.0830171	548	1130	21	31	0.969942	0.963093	0.946459	0.954704	907	0.0807363	576	1114	37	3	0.976879	0.939641	0.994819	0.966443	105	127	87	99	67	103
SR66	IterativeSVD	Unnormalized	Scanorama	DESeq2	0.05	598	0.71582	0.0684338	0.946089	0.98821	0.859877	0.914388	1378	0.0609323	593	1447	6	217	0.901458	0.989983	0.732099	0.841732	315	0.0759353	800	1442	11	10	0.99072	0.986436	0.987654	0.987045	0	6	4	0	0	0
SR66	RowMedian	Unnormalized	limma-NC	Wilcox	0.05	608	0.857143	0.0515099	0.92996	0.89677	0.912346	0.901885	1016	0.0484188	680	1395	58	130	0.916924	0.921409	0.839506	0.878553	756	0.054601	798	1336	117	12	0.942996	0.872131	0.985185	0.925217	0	0	0	0	0	0
SR90	SoftImpute	Median	Scanorama	t-test	0.05	589	0.774684	0.0539622	0.957514	0.978269	0.894646	0.931233	795	0.0591361	464	1148	3	115	0.931792	0.993576	0.801382	0.887189	621	0.0487884	572	1129	22	7	0.983237	0.962963	0.98791	0.975277	0	0	0	0	0	0
SR90	SoftImpute	Median	Scanorama	limma-voom	0.05	602	0.774684	0.0569491	0.950578	0.965098	0.88601	0.920029	869	0.0605728	454	1141	10	125	0.921965	0.978448	0.784111	0.870566	590	0.0533253	572	1122	29	7	0.979191	0.951747	0.98791	0.969492	0	0	0	0	0	0
SR90	KNN	TRQN	limma-NC	limma-voom	0.05	595	0.515671	0.0743928	0.945954	0.898919	0.948187	0.922586	1265	0.0656064	526	1042	109	53	0.906358	0.828346	0.908463	0.866557	432	0.0831792	572	1133	18	7	0.985549	0.969492	0.98791	0.978614	0	0	0	0	0	0
SR66	RowMedian	Median	Combat-NP-NC	DESeq2	0.05	579	0.70739	0.0640837	0.954927	0.944463	0.929012	0.935598	864	0.0605168	705	1415	38	105	0.93681	0.948856	0.87037	0.90792	747	0.0676506	800	1402	51	10	0.973045	0.940071	0.987654	0.963275	0	0	0	0	0	0
SR90	SoftImpute	QN	limma-NC	edgeR-QLF	0.05	613	1	0.0479316	0.856936	0.737468	0.971503	0.829623	165	0.0548798	552	1073	78	27	0.939306	0.87619	0.953368	0.913151	1218	0.0409834	573	767	384	6	0.774566	0.598746	0.989637	0.746094	0	0	0	0	0	0
SR90	RowMedian	TRQN	limma-NC	limma-voom	0.05	600	0.481331	0.0791251	0.945954	0.900485	0.945596	0.922254	1395	0.0646828	523	1045	106	56	0.906358	0.831479	0.903282	0.865894	382	0.0935674	572	1133	18	7	0.985549	0.969492	0.98791	0.978614	0	0	0	0	0	0
SR66	KNN	TRQN	Combat-NP-NC	limma-voom	0.05	613	0.505468	0.0834064	0.938798	0.918142	0.910494	0.91296	1039	0.0720073	684	1395	58	126	0.918692	0.921833	0.844444	0.881443	744	0.0948056	791	1379	74	19	0.958904	0.914451	0.976543	0.944478	0	163	0	0	0	0
SR66	Zero	Median	Combat-P-NC	DESeq2	0.05	642	0.825203	0.0566397	0.932338	0.960496	0.848317	0.895413	1390	0.0552635	554	1331	24	222	0.884561	0.958478	0.713918	0.818316	289	0.0580158	796	1422	31	14	0.980115	0.962515	0.982716	0.972511	5	2	0	3	1	2
SR90	RowMean	Median	limma-NC	Wilcox	0.05	631	0.825203	0.0550141	0.925145	0.844684	0.971503	0.899871	211	0.0709678	551	1114	37	28	0.962428	0.937075	0.951641	0.944302	1783	0.0390604	574	962	189	5	0.887861	0.752294	0.991364	0.85544	0	0	0	0	0	0
SR66	RowMean	Unnormalized	limma-NC	t-test	0.05	636	0.857143	0.0512159	0.929076	0.897924	0.908642	0.900563	906	0.0506288	679	1399	54	131	0.91825	0.92633	0.838272	0.880104	837	0.051803	793	1334	119	17	0.939903	0.869518	0.979012	0.921022	0	0	0	0	0	0
SR90	IterativeSVD	TRQN	limma-NC	edgeR-LRT	0.05	606	0.481331	0.0765115	0.94711	0.892347	0.962003	0.92532	1133	0.0731631	542	1036	115	37	0.912139	0.824962	0.936097	0.877023	634	0.07986	572	1127	24	7	0.982081	0.959732	0.98791	0.973617	15	55	55	23	8	16
SR90	KNN	Median	Combat-NP-NC	Wilcox	0.05	623	0.767366	0.0590419	0.935549	0.863732	0.974093	0.912524	333	0.0732584	554	1121	30	25	0.968208	0.94863	0.956822	0.952709	1770	0.0448255	574	988	163	5	0.90289	0.778833	0.991364	0.87234	0	0	0	0	0	0
SR66	SoftImpute	TRQN	Scanorama	edgeR-LRT	0.05	605	0.514286	0.0715268	0.953822	0.975814	0.891975	0.930607	1383	0.0600282	655	1426	27	155	0.919576	0.960411	0.808642	0.878016	411	0.0830253	790	1446	7	20	0.988069	0.991217	0.975309	0.983199	28	82	88	43	13	17
NoSR	HalfRowMin	Unnormalized	limma-NC	DESeq2	0.05	626	0.897406	0.0546078	0.882861	0.874747	0.807692	0.829582	2272	0.0414817	791	1949	86	418	0.844636	0.901938	0.65426	0.758389	270	0.067734	1162	1826	209	47	0.921085	0.847557	0.961125	0.900775	0	3	1	1	0	1
SR90	IterativeSVD	TRQN	limma-NC	edgeR-QLF	0.05	609	0.481331	0.0760501	0.948266	0.896835	0.959413	0.926583	1362	0.0627779	540	1041	110	39	0.913873	0.830769	0.932642	0.878763	448	0.0893223	571	1129	22	8	0.982659	0.962901	0.986183	0.974403	14	52	50	19	8	16
SR66	IterativeSVD	TRQN	Scanorama	limma-voom	0.05	615	0.495686	0.073765	0.951392	0.979646	0.881481	0.926186	1552	0.0578955	642	1431	22	168	0.916041	0.966867	0.792593	0.871099	355	0.0896345	786	1447	6	24	0.986743	0.992424	0.97037	0.981273	4	0	0	0	0	5
SR90	HalfRowMin	TRQN	limma-NC	edgeR-LRT	0.05	629	0.485868	0.0770007	0.94422	0.892514	0.94905	0.919804	1196	0.0695033	528	1049	102	51	0.911561	0.838095	0.911917	0.873449	598	0.0844981	571	1119	32	8	0.976879	0.946932	0.986183	0.966159	27	81	86	32	20	26
SR90	SoftImpute	TRQN	limma-NC	limma-voom	0.05	620	0.481331	0.077063	0.946243	0.898041	0.949914	0.92298	1342	0.0656987	528	1044	107	51	0.908671	0.831496	0.911917	0.869852	440	0.0884273	572	1130	21	7	0.983815	0.964587	0.98791	0.976109	0	0	0	0	0	0
SR66	RowMean	TRQN	Combat-NP-NC	edgeR-LRT	0.05	654	0.518833	0.0836762	0.933274	0.890767	0.926543	0.907995	1057	0.0726075	710	1352	101	100	0.91118	0.875462	0.876543	0.876002	764	0.0947448	791	1371	82	19	0.955369	0.906071	0.976543	0.939988	23	115	4	26	14	39
SR75	RowMean	Sum	Scanorama	DESeq2	0.05	651	0.687368	0.0729309	0.94323	0.994486	0.84492	0.908474	1506	0.0649277	537	1354	3	211	0.898337	0.994444	0.717914	0.833851	325	0.0809341	727	1353	4	21	0.988124	0.994528	0.971925	0.983097	0	0	0	0	0	0
SR66	KNN	TRQN	Scanorama	edgeR-LRT	0.05	633	0.501471	0.0761541	0.946752	0.982716	0.865432	0.918962	1364	0.0639647	636	1432	21	174	0.913831	0.968037	0.785185	0.867076	447	0.0883434	766	1451	2	44	0.979673	0.997396	0.945679	0.970849	27	95	105	36	13	14
SR90	Zero	Median	Scanorama	t-test	0.05	656	0.857143	0.0520412	0.939017	0.970621	0.84715	0.896795	1124	0.0559512	410	1148	3	169	0.900578	0.992736	0.708117	0.826613	402	0.0481312	571	1120	31	8	0.977457	0.948505	0.986183	0.966977	0	0	0	0	0	0
SR90	SoftImpute	Median	Combat-NP-NC	Wilcox	0.05	650	0.762437	0.059928	0.932659	0.857931	0.974093	0.909071	339	0.0740694	554	1119	32	25	0.967052	0.945392	0.956822	0.951073	1771	0.0457866	574	980	171	5	0.898266	0.77047	0.991364	0.867069	0	0	0	0	0	0
SR75	KNN	Sum	NoBC	DESeq2	0.05	597	0.476471	0.0817592	0.961995	0.938888	0.955882	0.946719	850	0.0746018	688	1321	36	60	0.954394	0.950276	0.919786	0.934783	843	0.0889166	742	1299	58	6	0.969596	0.9275	0.991979	0.958656	138	171	126	126	87	132
SR90	Zero	Unnormalized	NoBC	DESeq2	0.05	592	0.476471	0.0768308	0.977168	0.976789	0.954231	0.965061	812	0.0780181	529	1135	16	50	0.96185	0.970642	0.913644	0.941281	811	0.0756435	576	1141	10	3	0.992486	0.982935	0.994819	0.988841	80	107	68	76	50	83
SR66	RowMean	QN	Combat-NP-NC	DESeq2	0.05	635	0.825203	0.0463475	0.943659	0.923203	0.92037	0.920126	808	0.0518761	693	1406	47	117	0.92753	0.936486	0.855556	0.894194	986	0.0408189	798	1374	79	12	0.959788	0.90992	0.985185	0.946058	0	0	0	0	0	0
SR90	RowMedian	QN	limma-NC	limma-trend	0.05	640	1	0.0463178	0.859827	0.742825	0.968912	0.831984	152	0.0553772	549	1077	74	30	0.939884	0.88122	0.948187	0.913478	1338	0.0372583	573	776	375	6	0.779769	0.60443	0.989637	0.750491	0	0	0	0	0	0
SR90	RowMean	TRQN	limma-NC	limma-voom	0.05	630	0.548223	0.0711265	0.945954	0.900485	0.945596	0.922254	1228	0.065169	523	1045	106	56	0.906358	0.831479	0.903282	0.865894	503	0.077084	572	1133	18	7	0.985549	0.969492	0.98791	0.978614	0	0	0	0	0	0
SR66	RowMean	Unnormalized	limma-NC	Wilcox	0.05	663	0.857143	0.0520594	0.926425	0.89637	0.901852	0.896333	938	0.0509087	670	1396	57	140	0.912947	0.921596	0.82716	0.871828	816	0.05321	791	1336	117	19	0.939903	0.871145	0.976543	0.920838	0	0	0	0	0	0
SR75	SoftImpute	TRQN	limma-NC	edgeR-LRT	0.05	639	0.53539	0.074374	0.93753	0.89255	0.938503	0.914872	1316	0.0643534	667	1222	135	81	0.897387	0.831671	0.891711	0.860645	459	0.0843945	737	1321	36	11	0.977672	0.953428	0.985294	0.969099	22	63	60	26	10	19
SR66	RowMedian	TRQN	Combat-NP-NC	edgeR-LRT	0.05	645	0.493298	0.0848581	0.935484	0.89233	0.931481	0.911236	1051	0.074521	715	1351	102	95	0.912947	0.875153	0.882716	0.878918	773	0.0951951	794	1374	79	16	0.95802	0.909507	0.980247	0.943553	22	126	4	23	14	42
SR90	RowMedian	TRQN	limma-NC	edgeR-LRT	0.05	632	0.481331	0.0754334	0.947399	0.89629	0.957686	0.925433	1271	0.0665172	538	1038	113	41	0.910983	0.826421	0.929188	0.874797	495	0.0843496	571	1131	20	8	0.983815	0.966159	0.986183	0.976068	16	55	55	20	8	16
SR75	SoftImpute	TRQN	limma-NC	edgeR-QLF	0.05	643	0.53539	0.073556	0.938955	0.897053	0.936497	0.916317	1643	0.0547734	664	1230	127	84	0.899762	0.839444	0.887701	0.862898	370	0.0923386	737	1322	35	11	0.978147	0.954663	0.985294	0.969737	18	56	56	23	10	19
SR90	RowMean	QN	limma-NC	limma-trend	0.05	647	1	0.0461171	0.859827	0.742825	0.968912	0.831984	153	0.0553427	549	1077	74	30	0.939884	0.88122	0.948187	0.913478	1359	0.0368914	573	776	375	6	0.779769	0.60443	0.989637	0.750491	0	0	0	0	0	0
SR66	RowMean	Median	Combat-NP-NC	DESeq2	0.05	627	0.70739	0.0631624	0.953601	0.947658	0.921605	0.933226	888	0.0605792	696	1418	35	114	0.934158	0.95212	0.859259	0.90331	795	0.0657456	797	1405	48	13	0.973045	0.943195	0.983951	0.963142	0	0	0	0	0	0
SR90	KNN	TRQN	limma-NC	DESeq2	0.05	638	0.515671	0.0710492	0.950289	0.903899	0.955095	0.92857	1250	0.0618085	535	1054	97	44	0.918497	0.846519	0.924007	0.883567	537	0.0802899	571	1128	23	8	0.982081	0.961279	0.986183	0.973572	0	29	19	4	0	10
SR90	Zero	Unnormalized	limma-NC	limma-trend	0.05	640	0.762437	0.0548438	0.948555	0.910841	0.941278	0.924065	568	0.0617463	515	1118	33	64	0.943931	0.939781	0.889465	0.913931	1170	0.0479413	575	1074	77	4	0.953179	0.881902	0.993092	0.9342	0	0	0	0	0	0
SR75	HalfRowMin	Median	Scanorama	DESeq2	0.05	651	0.696434	0.0695672	0.944656	0.969384	0.873663	0.914032	1419	0.0586344	566	1347	10	182	0.908789	0.982639	0.756684	0.854985	382	0.0805001	741	1323	34	7	0.980523	0.956129	0.990642	0.973079	0	0	0	0	0	0
SR90	KNN	QN	limma-NC	limma-trend	0.05	651	0.920374	0.0503985	0.858671	0.741114	0.970639	0.831418	227	0.0556278	551	1077	74	28	0.94104	0.8816	0.951641	0.915282	1187	0.0451691	573	770	381	6	0.776301	0.600629	0.989637	0.747554	0	0	0	0	0	0
SR90	Zero	Unnormalized	Scanorama	t-test	0.05	678	0.857143	0.0512148	0.939017	0.970621	0.84715	0.896795	1155	0.0552977	410	1148	3	169	0.900578	0.992736	0.708117	0.826613	417	0.0471318	571	1120	31	8	0.977457	0.948505	0.986183	0.966977	0	0	0	0	0	0
SR90	RowMean	TRQN	Combat-NP-NC	edgeR-QLF	0.05	619	0.480894	0.0713684	0.956069	0.899869	0.977547	0.9371	721	0.0825024	556	1077	74	23	0.943931	0.88254	0.960276	0.919768	1369	0.0602345	576	1099	52	3	0.968208	0.917197	0.994819	0.954432	15	149	3	13	5	33
SR66	RowMean	QN	Combat-P-NC	DESeq2	0.05	655	0.825203	0.0462326	0.942554	0.919807	0.920988	0.918779	823	0.0517405	694	1403	50	116	0.926646	0.932796	0.85679	0.893179	1005	0.0407246	798	1371	82	12	0.958462	0.906818	0.985185	0.944379	0	0	0	0	0	0
SR90	SoftImpute	TRQN	Scanorama	edgeR-QLF	0.05	607	0.462236	0.0834087	0.974855	0.986817	0.93696	0.960971	943	0.0707682	517	1137	14	62	0.956069	0.973635	0.892919	0.931532	541	0.0960492	568	1151	0	11	0.993642	1	0.981002	0.99041	26	90	85	44	4	9
SR66	RowMedian	Unnormalized	Combat-P-NC	t-test	0.05	673	0.825203	0.0512811	0.931949	0.901008	0.914198	0.904717	917	0.0508102	683	1403	50	127	0.921785	0.931787	0.84321	0.885288	901	0.051752	798	1334	119	12	0.942112	0.870229	0.985185	0.924146	1	0	0	1	0	1
SR75	KNN	Median	Combat-P-NC	t-test	0.05	704	0.857143	0.0570285	0.904038	0.824838	0.951203	0.878574	550	0.0535932	683	1294	63	65	0.939192	0.91555	0.913102	0.914324	999	0.0604639	740	1089	268	8	0.868884	0.734127	0.989305	0.842825	0	0	0	0	0	0
SR75	RowMedian	Median	Scanorama	DESeq2	0.05	658	0.71582	0.0657565	0.947506	0.994571	0.856952	0.916115	1301	0.06145	551	1354	3	197	0.904988	0.994585	0.736631	0.84639	424	0.070063	731	1353	4	17	0.990024	0.994558	0.977273	0.98584	0	0	0	0	0	0
SR75	IterativeSVD	Sum	NoBC	DESeq2	0.05	622	0.476471	0.0814717	0.957245	0.926857	0.956551	0.940635	854	0.0743998	689	1319	38	59	0.953919	0.94773	0.921123	0.934237	1046	0.0885437	742	1280	77	6	0.96057	0.905983	0.991979	0.947033	151	178	140	136	98	143
SR90	RowMean	TRQN	Scanorama	edgeR-LRT	0.05	620	0.464147	0.0818002	0.973121	0.986692	0.931779	0.958113	913	0.0741039	512	1137	14	67	0.953179	0.973384	0.884283	0.926697	584	0.0894964	567	1151	0	12	0.993064	1	0.979275	0.989529	28	105	107	35	4	6
SR90	KNN	TRQN	Scanorama	edgeR-QLF	0.05	617	0.462236	0.0832669	0.974566	0.988593	0.93437	0.960363	922	0.0731256	514	1139	12	65	0.955491	0.977186	0.887737	0.930317	556	0.0934083	568	1151	0	11	0.993642	1	0.981002	0.99041	25	86	88	36	4	7
SR90	SoftImpute	TRQN	Scanorama	edgeR-LRT	0.05	616	0.462236	0.0832137	0.974566	0.985902	0.93696	0.960551	925	0.0727534	517	1136	15	62	0.955491	0.971805	0.892919	0.930693	555	0.0936739	568	1151	0	11	0.993642	1	0.981002	0.99041	26	88	86	44	4	9
SR90	RowMedian	QN	Combat-NP-NC	limma-voom	0.05	675	0.945171	0.0458365	0.869942	0.758993	0.968912	0.842329	131	0.0560742	549	1089	62	30	0.946821	0.898527	0.948187	0.922689	1398	0.0355987	573	799	352	6	0.793064	0.619459	0.989637	0.761968	0	0	0	0	0	0
SR90	RowMean	QN	limma-NC	limma-voom	0.05	661	1	0.0458939	0.85896	0.741872	0.968912	0.831249	170	0.0547845	549	1077	74	30	0.939884	0.88122	0.948187	0.913478	1364	0.0370032	573	773	378	6	0.778035	0.602524	0.989637	0.74902	0	0	0	0	0	0
SR90	IterativeSVD	Median	Combat-NP-NC	Wilcox	0.05	674	0.762437	0.0589628	0.933237	0.858495	0.974957	0.909849	349	0.0725561	555	1119	32	24	0.96763	0.945486	0.958549	0.951973	1795	0.0453694	574	981	170	5	0.898844	0.771505	0.991364	0.867725	0	0	0	0	0	0
SR66	Zero	Sum	Combat-P-NC	DESeq2	0.05	696	0.857143	0.054627	0.927388	0.955542	0.840034	0.887247	1759	0.0511681	553	1359	23	240	0.87908	0.960069	0.697352	0.807889	281	0.0580859	796	1412	41	14	0.975696	0.951016	0.982716	0.966606	3	3	0	3	1	2
SR66	RowMedian	Unnormalized	Combat-NP-NC	t-test	0.05	687	0.825203	0.0502587	0.933274	0.903918	0.914815	0.906476	916	0.0504219	684	1406	47	126	0.923553	0.935705	0.844444	0.887735	926	0.0500956	798	1336	117	12	0.942996	0.872131	0.985185	0.925217	1	0	0	1	0	1
SR66	Zero	Unnormalized	Combat-NP-NC	DESeq2	0.05	709	0.857143	0.0568346	0.920936	0.937603	0.84006	0.879062	1594	0.0539804	555	1352	30	238	0.876782	0.948718	0.699874	0.805515	388	0.0596888	794	1390	63	16	0.965091	0.926488	0.980247	0.952609	4	3	2	4	4	3
SR90	IterativeSVD	TRQN	Scanorama	edgeR-QLF	0.05	618	0.462236	0.0827215	0.974566	0.985902	0.93696	0.960551	946	0.0706917	517	1136	15	62	0.955491	0.971805	0.892919	0.930693	551	0.0947513	568	1151	0	11	0.993642	1	0.981002	0.99041	23	81	78	37	2	9
SR66	IterativeSVD	Unnormalized	Combat-NP-NC	Wilcox	0.05	681	0.767366	0.0588153	0.933053	0.883546	0.940741	0.909269	891	0.0526811	720	1388	65	90	0.931507	0.917197	0.888889	0.902821	990	0.0649495	804	1311	142	6	0.9346	0.849894	0.992593	0.915718	0	0	0	0	0	0
SR90	Zero	Unnormalized	Scanorama	limma-trend	0.05	694	0.857143	0.0515524	0.937572	0.965187	0.848877	0.895127	1025	0.0576783	412	1148	3	167	0.901734	0.992771	0.711572	0.828974	516	0.0454264	571	1113	38	8	0.97341	0.937603	0.986183	0.961279	0	0	0	0	0	0
SR90	Zero	TRQN	limma-NC	limma-voom	0.05	668	0.565854	0.0722736	0.939595	0.893916	0.930052	0.911624	1445	0.060245	506	1053	98	73	0.901156	0.837748	0.873921	0.855452	438	0.0843023	571	1121	30	8	0.978035	0.950083	0.986183	0.967797	0	0	0	0	0	0
SR90	IterativeSVD	TRQN	Scanorama	limma-voom	0.05	628	0.462236	0.0838664	0.970809	0.983779	0.927461	0.95442	994	0.0718989	507	1134	17	72	0.948555	0.967557	0.875648	0.919311	554	0.0958339	567	1151	0	12	0.993064	1	0.979275	0.989529	9	0	0	0	0	1
SR90	IterativeSVD	Median	Scanorama	edgeR-QLF	0.05	692	0.857143	0.0501104	0.936994	0.947948	0.863558	0.897362	832	0.0583978	430	1140	11	149	0.907514	0.975057	0.74266	0.843137	773	0.0418229	570	1102	49	9	0.966474	0.92084	0.984456	0.951586	0	3	0	0	0	0
SR75	RowMean	TRQN	limma-NC	edgeR-LRT	0.05	688	0.548223	0.0748437	0.934679	0.899312	0.919786	0.909417	1541	0.0607407	644	1229	128	104	0.889786	0.834197	0.860963	0.847368	365	0.0889466	732	1330	27	16	0.979572	0.964427	0.97861	0.971466	24	63	60	30	9	21
SR90	IterativeSVD	TRQN	limma-NC	limma-voom	0.05	658	0.481331	0.0749412	0.945954	0.896525	0.951641	0.922898	1345	0.0657137	530	1040	111	49	0.907514	0.826833	0.915371	0.868852	491	0.0841688	572	1131	20	7	0.984393	0.966216	0.98791	0.976943	0	0	0	0	0	0
SR90	HalfRowMin	TRQN	Combat-P-NC	DESeq2	0.05	667	0.551367	0.0701132	0.944509	0.883808	0.96114	0.920816	1024	0.0645365	540	1053	98	39	0.920809	0.846395	0.932642	0.887428	839	0.07569	573	1102	49	6	0.968208	0.921222	0.989637	0.954205	0	0	0	0	0	0
SR66	SoftImpute	TRQN	Scanorama	limma-voom	0.05	657	0.514286	0.0713362	0.950508	0.976678	0.881481	0.924809	1650	0.0551269	639	1427	26	171	0.912947	0.960902	0.788889	0.866441	343	0.0875456	789	1447	6	21	0.988069	0.992453	0.974074	0.983178	3	0	0	0	0	1
SR75	RowMedian	Median	Combat-NP-NC	limma-trend	0.05	723	0.857143	0.0555958	0.909264	0.838632	0.940508	0.882208	485	0.05753	669	1296	61	79	0.933492	0.916438	0.894385	0.905277	1079	0.0536616	738	1125	232	10	0.885036	0.760825	0.986631	0.859139	0	0	0	0	0	0
SR90	RowMedian	TRQN	Scanorama	edgeR-LRT	0.05	633	0.464147	0.0797062	0.97341	0.985822	0.933506	0.958663	919	0.0730235	514	1136	15	65	0.953757	0.971645	0.887737	0.927798	637	0.0863888	567	1151	0	12	0.993064	1	0.979275	0.989529	28	100	101	34	5	6
SR90	IterativeSVD	QN	limma-NC	limma-trend	0.05	677	0.920374	0.0506025	0.855491	0.7363	0.971503	0.828549	235	0.0558319	552	1074	77	27	0.939884	0.877583	0.953368	0.913907	1239	0.0453732	573	761	390	6	0.771098	0.595016	0.989637	0.743191	0	0	0	0	0	0
SR90	HalfRowMin	TRQN	limma-NC	limma-voom	0.05	672	0.485868	0.0768533	0.941618	0.895745	0.935233	0.915033	1512	0.0623307	511	1050	101	68	0.902312	0.834967	0.882556	0.858102	426	0.0913758	572	1125	26	7	0.980925	0.956522	0.98791	0.971963	0	0	0	0	0	0
SR90	Zero	Median	Scanorama	limma-trend	0.05	705	0.857143	0.0507991	0.937861	0.965196	0.849741	0.895715	1079	0.05612	413	1148	3	166	0.902312	0.992788	0.713299	0.830151	515	0.0454782	571	1113	38	8	0.97341	0.937603	0.986183	0.961279	0	0	0	0	0	0
SR90	Zero	Sum	NoBC	DESeq2	0.05	637	0.467849	0.0771335	0.977168	0.976789	0.954231	0.965061	835	0.0787976	529	1135	16	50	0.96185	0.970642	0.913644	0.941281	856	0.0754694	576	1141	10	3	0.992486	0.982935	0.994819	0.988841	80	107	68	76	50	83
SR66	RowMedian	TRQN	Combat-NP-NC	edgeR-QLF	0.05	675	0.493298	0.0773976	0.93703	0.898316	0.928395	0.912843	1153	0.068038	710	1355	98	100	0.912506	0.878713	0.876543	0.877627	812	0.0867571	794	1382	71	16	0.961555	0.917919	0.980247	0.94806	18	114	4	17	8	34
SR90	RowMedian	TRQN	Combat-NP-NC	limma-voom	0.05	697	0.481599	0.0882483	0.93526	0.866549	0.959413	0.908834	708	0.0845994	535	1099	52	44	0.944509	0.911414	0.924007	0.917667	1157	0.0918973	576	1026	125	3	0.926012	0.821683	0.994819	0.9	0	605	0	0	0	32
SR90	RowMedian	QN	limma-NC	limma-voom	0.05	680	1	0.0453634	0.859249	0.742189	0.968912	0.831494	217	0.0541446	549	1077	74	30	0.939884	0.88122	0.948187	0.913478	1370	0.0365823	573	774	377	6	0.778613	0.603158	0.989637	0.749509	0	0	0	0	0	0
SR75	HalfRowMin	Median	limma-NC	Wilcox	0.05	713	0.920374	0.045721	0.872922	0.78492	0.94385	0.847451	445	0.0499637	671	1293	64	77	0.933017	0.912925	0.897059	0.904922	1092	0.0414783	741	970	387	7	0.812827	0.656915	0.990642	0.789979	0	0	0	0	0	0
SR66	HalfRowMin	Median	limma-NC	limma-trend	0.05	685	0.897406	0.0518521	0.860141	0.784757	0.911728	0.829578	606	0.0509576	674	1393	60	136	0.913389	0.918256	0.832099	0.873057	850	0.0527466	803	1023	430	7	0.806894	0.651257	0.991358	0.786099	0	0	0	0	0	0
SR90	RowMean	TRQN	limma-NC	DESeq2	0.05	671	0.548223	0.069339	0.94711	0.900214	0.94905	0.92382	1343	0.0602982	528	1051	100	51	0.912717	0.840764	0.911917	0.874896	537	0.0783797	571	1127	24	8	0.981503	0.959664	0.986183	0.972743	0	29	19	4	0	10
SR75	KNN	TRQN	limma-NC	edgeR-LRT	0.05	686	0.498451	0.0746442	0.939192	0.897017	0.938503	0.917157	1418	0.0638687	667	1221	136	81	0.896912	0.830635	0.891711	0.86009	462	0.0854196	737	1329	28	11	0.981473	0.963399	0.985294	0.974223	22	63	58	28	10	19
SR90	IterativeSVD	Median	Scanorama	limma-voom	0.05	710	0.857143	0.0490476	0.937283	0.945484	0.867012	0.898415	841	0.0568958	434	1139	12	145	0.909249	0.973094	0.749568	0.846829	824	0.0411994	570	1100	51	9	0.965318	0.917874	0.984456	0.95	0	0	0	0	0	0
SR90	KNN	TRQN	Scanorama	limma-voom	0.05	644	0.462236	0.0810124	0.969942	0.987329	0.921416	0.95264	1046	0.072136	500	1138	13	79	0.946821	0.974659	0.863558	0.915751	593	0.0898888	567	1151	0	12	0.993064	1	0.979275	0.989529	11	0	0	0	0	1
SR90	RowMean	TRQN	Scanorama	limma-voom	0.05	645	0.464147	0.079977	0.969075	0.986355	0.919689	0.951283	1091	0.0703931	499	1137	14	80	0.945665	0.97271	0.861831	0.913919	587	0.0895609	566	1151	0	13	0.992486	1	0.977547	0.988646	10	0	0	0	0	1
SR75	RowMedian	TRQN	limma-NC	edgeR-LRT	0.05	702	0.52379	0.0756904	0.935154	0.897274	0.923797	0.910331	1570	0.0608205	647	1228	129	101	0.890736	0.833763	0.864973	0.849081	380	0.0905603	735	1327	30	13	0.979572	0.960784	0.98262	0.97158	25	63	61	29	9	20
SR90	RowMedian	QN	Combat-NP-NC	limma-trend	0.05	710	0.945171	0.0449271	0.871098	0.760338	0.968912	0.843345	161	0.0545317	549	1089	62	30	0.946821	0.898527	0.948187	0.922689	1393	0.0353226	573	803	348	6	0.795376	0.62215	0.989637	0.764	0	0	0	0	0	0
SR90	RowMedian	TRQN	Scanorama	limma-voom	0.05	648	0.464147	0.0795321	0.969075	0.986355	0.919689	0.951283	1087	0.070742	499	1137	14	80	0.945665	0.97271	0.861831	0.913919	610	0.0883222	566	1151	0	13	0.992486	1	0.977547	0.988646	10	0	0	0	0	1
SR90	RowMedian	QN	limma-NC	t-test	0.05	688	1	0.0446762	0.861272	0.74702	0.968048	0.833823	307	0.051157	548	1083	68	31	0.942775	0.88961	0.946459	0.917155	1301	0.0381954	573	776	375	6	0.779769	0.60443	0.989637	0.750491	0	0	0	0	0	0
SR66	RowMean	Unnormalized	Combat-NP-NC	t-test	0.05	712	0.825203	0.050441	0.931507	0.905618	0.90679	0.903356	985	0.0498373	676	1406	47	134	0.920018	0.934993	0.834568	0.881931	910	0.0510447	793	1341	112	17	0.942996	0.876243	0.979012	0.924781	1	0	0	1	0	0
SR66	RowMedian	Unnormalized	Combat-P-NC	Wilcox	0.05	715	0.825203	0.0501604	0.931507	0.900868	0.912346	0.903846	996	0.0498326	680	1400	53	130	0.919134	0.927694	0.839506	0.8814	902	0.0504881	798	1338	115	12	0.94388	0.874042	0.985185	0.926291	1	0	0	1	0	1
SR66	RowMedian	Unnormalized	Combat-NP-NC	Wilcox	0.05	722	0.825203	0.049432	0.932612	0.904326	0.911728	0.905166	998	0.0495408	679	1404	49	131	0.92046	0.932692	0.838272	0.882965	913	0.0493232	798	1340	113	12	0.944764	0.87596	0.985185	0.927368	1	0	0	1	0	1
SR90	RowMean	TRQN	Scanorama	edgeR-QLF	0.05	649	0.464147	0.0779655	0.973121	0.986692	0.931779	0.958113	939	0.0711058	512	1137	14	67	0.953179	0.973384	0.884283	0.926697	660	0.0848252	567	1151	0	12	0.993064	1	0.979275	0.989529	28	108	106	35	5	6
SR75	HalfRowMin	Unnormalized	Scanorama	DESeq2	0.05	691	0.696434	0.0678981	0.945131	0.970621	0.873663	0.914672	1433	0.0581965	566	1347	10	182	0.908789	0.982639	0.756684	0.854985	428	0.0775997	741	1325	32	7	0.981473	0.958603	0.990642	0.974359	0	0	0	0	0	0
SR90	RowMean	QN	limma-NC	t-test	0.05	692	1	0.0446994	0.860694	0.745581	0.968048	0.833057	343	0.0504923	548	1081	70	31	0.941618	0.886731	0.946459	0.915622	1269	0.0389066	573	776	375	6	0.779769	0.60443	0.989637	0.750491	0	0	0	0	0	0
SR90	RowMean	TRQN	Combat-NP-NC	limma-voom	0.05	719	0.480894	0.0903941	0.935838	0.867724	0.959413	0.909538	746	0.0846654	535	1099	52	44	0.944509	0.911414	0.924007	0.917667	1152	0.0961228	576	1028	123	3	0.927168	0.824034	0.994819	0.901408	0	610	0	0	0	31
SR90	Zero	TRQN	Combat-P-NC	edgeR-LRT	0.05	718	0.528208	0.0750365	0.93526	0.858421	0.968048	0.909733	1102	0.0696901	548	1025	126	31	0.909249	0.813056	0.946459	0.874701	906	0.0803829	573	1090	61	6	0.961272	0.903785	0.989637	0.944765	0	6	4	0	0	2
SR66	KNN	Unnormalized	NoBC	DESeq2	0.05	669	0.476471	0.0806853	0.953822	0.934078	0.938272	0.935081	958	0.071336	720	1414	39	90	0.942996	0.948617	0.888889	0.917782	941	0.0900347	800	1383	70	10	0.964649	0.91954	0.987654	0.952381	146	180	135	136	99	148
SR90	RowMean	QN	limma-NC	edgeR-QLF	0.05	701	1	0.0443847	0.863006	0.745387	0.969775	0.834649	198	0.0544462	550	1075	76	29	0.939306	0.878594	0.949914	0.912863	1373	0.0343232	573	788	363	6	0.786705	0.612179	0.989637	0.756436	0	0	0	0	0	0
SR90	KNN	TRQN	limma-NC	Wilcox	0.05	690	0.515671	0.0712435	0.943931	0.883113	0.964594	0.921398	1380	0.0608174	546	1028	123	33	0.909827	0.816143	0.943005	0.875	576	0.0816696	571	1121	30	8	0.978035	0.950083	0.986183	0.967797	0	0	0	0	0	0
SR75	RowMean	Median	Combat-NP-NC	limma-trend	0.05	750	0.857143	0.0547724	0.910451	0.843506	0.93516	0.882598	507	0.0567768	662	1297	60	86	0.930641	0.916898	0.885027	0.90068	1072	0.0527681	737	1137	220	11	0.890261	0.770115	0.985294	0.864516	0	0	0	0	0	0
SR66	RowMean	TRQN	Combat-NP-NC	edgeR-QLF	0.05	731	0.518833	0.0761468	0.934379	0.898006	0.92037	0.908658	1165	0.0673218	700	1358	95	110	0.909412	0.880503	0.864198	0.872274	824	0.0849719	791	1380	73	19	0.959346	0.915509	0.976543	0.945042	17	106	4	18	7	32
SR66	KNN	TRQN	limma-NC	edgeR-LRT	0.05	725	0.506749	0.0765963	0.934158	0.895877	0.924691	0.910001	1584	0.0609841	706	1309	144	104	0.890411	0.830588	0.871605	0.850602	418	0.0922085	792	1421	32	18	0.977905	0.961165	0.977778	0.9694	28	65	64	34	16	19
SR66	IterativeSVD	TRQN	limma-NC	edgeR-LRT	0.05	713	0.490019	0.0778721	0.934158	0.888074	0.934568	0.910703	1524	0.0624192	715	1306	147	95	0.893062	0.829466	0.882716	0.855263	480	0.093325	799	1408	45	11	0.975254	0.946682	0.98642	0.966143	29	66	61	35	13	20
SR90	HalfRowMin	TRQN	Combat-P-NC	edgeR-QLF	0.05	724	0.551367	0.0724383	0.935838	0.861478	0.965458	0.910294	1314	0.0609142	545	1026	125	34	0.908092	0.813433	0.941278	0.872698	753	0.0839624	573	1094	57	6	0.963584	0.909524	0.989637	0.947891	0	5	4	0	0	2
SR75	IterativeSVD	TRQN	Scanorama	edgeR-LRT	0.05	664	0.473694	0.0794041	0.95867	0.98371	0.897727	0.937495	1297	0.0680902	614	1339	18	134	0.927791	0.971519	0.820856	0.889855	550	0.090718	729	1354	3	19	0.989549	0.995902	0.974599	0.985135	28	104	103	46	5	13
SR75	IterativeSVD	Median	limma-NC	t-test	0.05	749	0.857143	0.0589087	0.889311	0.801397	0.951203	0.86353	549	0.0543311	682	1286	71	66	0.934917	0.90571	0.911765	0.908728	1036	0.0634864	741	1035	322	7	0.843705	0.697084	0.990642	0.818332	0	0	0	0	0	0
SR75	SoftImpute	Unnormalized	NoBC	DESeq2	0.05	666	0.476471	0.0766919	0.958432	0.930257	0.955882	0.942106	852	0.0745422	688	1320	37	60	0.953919	0.948966	0.919786	0.934148	1229	0.0788415	742	1285	72	6	0.962945	0.911548	0.991979	0.950064	152	171	130	132	96	135
SR90	IterativeSVD	TRQN	Scanorama	Wilcox	0.05	662	0.462236	0.0782863	0.969942	0.975935	0.932642	0.953622	1017	0.0697861	514	1127	24	65	0.948555	0.95539	0.887737	0.920322	651	0.0867864	566	1149	2	13	0.991329	0.996479	0.977547	0.986922	12	4	1	23	0	2
SR75	SoftImpute	TRQN	Scanorama	edgeR-LRT	0.05	669	0.473694	0.0796233	0.958432	0.985192	0.895722	0.936931	1348	0.0669789	611	1341	16	137	0.927316	0.974482	0.816845	0.888727	536	0.0922677	729	1354	3	19	0.989549	0.995902	0.974599	0.985135	34	96	98	45	8	10
SR66	RowMean	Unnormalized	Combat-P-NC	t-test	0.05	728	0.825203	0.0506022	0.92996	0.901735	0.90679	0.90147	961	0.0506793	677	1403	50	133	0.919134	0.931224	0.835802	0.880937	949	0.0505251	792	1337	116	18	0.940787	0.872247	0.977778	0.922002	1	0	0	1	0	0
SR90	RowMedian	Sum	NoBC	DESeq2	0.05	658	0.476471	0.0730922	0.978035	0.959239	0.97582	0.967374	720	0.0853279	554	1127	24	25	0.971676	0.958478	0.956822	0.957649	1222	0.0608564	576	1127	24	3	0.984393	0.96	0.994819	0.977099	109	134	103	100	70	106
SR90	RowMedian	QN	Combat-NP-NC	t-test	0.05	739	0.945171	0.0445434	0.871965	0.76322	0.968048	0.844447	282	0.051824	548	1093	58	31	0.948555	0.90429	0.946459	0.924895	1313	0.0372628	573	803	348	6	0.795376	0.62215	0.989637	0.764	0	0	0	0	0	0
SR90	SoftImpute	TRQN	Scanorama	Wilcox	0.05	665	0.462236	0.0779685	0.970809	0.977755	0.933506	0.954931	1027	0.0670814	515	1129	22	64	0.950289	0.959032	0.889465	0.922939	625	0.0888557	566	1149	2	13	0.991329	0.996479	0.977547	0.986922	12	6	1	24	0	3
SR90	IterativeSVD	QN	limma-NC	t-test	0.05	717	0.920374	0.048426	0.857225	0.741147	0.970639	0.830762	355	0.0515336	551	1081	70	28	0.943353	0.887279	0.951641	0.918333	1244	0.0453184	573	761	390	6	0.771098	0.595016	0.989637	0.743191	0	0	0	0	0	0
SR66	KNN	TRQN	Scanorama	edgeR-QLF	0.05	716	0.501471	0.0730453	0.94631	0.984105	0.862963	0.918005	1528	0.0596399	632	1434	19	178	0.912947	0.970814	0.780247	0.865161	475	0.0864508	766	1451	2	44	0.979673	0.997396	0.945679	0.970849	27	97	107	37	13	17
SR75	RowMedian	Median	Combat-P-NC	limma-trend	0.05	763	0.857143	0.0547692	0.908076	0.835546	0.941845	0.881089	481	0.0578181	671	1294	63	77	0.933492	0.914169	0.897059	0.905533	1130	0.0517203	738	1120	237	10	0.88266	0.756923	0.986631	0.856645	0	0	0	0	0	0
SR90	SoftImpute	TRQN	limma-NC	DESeq2	0.05	702	0.481331	0.071475	0.95	0.903231	0.955095	0.928205	1319	0.0625438	535	1053	98	44	0.917919	0.845182	0.924007	0.882838	624	0.0804062	571	1128	23	8	0.982081	0.961279	0.986183	0.973572	0	29	19	4	0	10
SR66	SoftImpute	Unnormalized	NoBC	DESeq2	0.05	698	0.476471	0.0807418	0.951613	0.924671	0.94321	0.932598	956	0.0709834	724	1410	43	86	0.942996	0.943937	0.893827	0.918199	1020	0.0905003	804	1369	84	6	0.96023	0.905405	0.992593	0.946996	173	190	138	145	115	148
SR90	IterativeSVD	TRQN	limma-NC	DESeq2	0.05	707	0.481331	0.0714907	0.949422	0.901362	0.955959	0.927575	1341	0.0626053	536	1050	101	43	0.916763	0.841444	0.925734	0.881579	627	0.0803762	571	1128	23	8	0.982081	0.961279	0.986183	0.973572	0	26	18	4	0	10
SR90	HalfRowMin	TRQN	Combat-P-NC	edgeR-LRT	0.05	744	0.551367	0.0720864	0.93526	0.858312	0.968912	0.909961	1083	0.0684199	549	1021	130	30	0.907514	0.808542	0.948187	0.872814	953	0.075753	573	1093	58	6	0.963006	0.908082	0.989637	0.947107	0	7	4	0	0	2
SR75	IterativeSVD	TRQN	Scanorama	edgeR-QLF	0.05	678	0.473694	0.0780689	0.958432	0.984437	0.89639	0.937012	1443	0.0633958	612	1340	17	136	0.927316	0.972973	0.818182	0.888889	531	0.092742	729	1354	3	19	0.989549	0.995902	0.974599	0.985135	28	107	103	46	5	16
SR90	RowMedian	QN	limma-NC	edgeR-QLF	0.05	734	1	0.0438149	0.863295	0.745484	0.970639	0.8351	185	0.0544679	551	1075	76	28	0.939884	0.878788	0.951641	0.913765	1422	0.0331618	573	788	363	6	0.786705	0.612179	0.989637	0.756436	0	0	0	0	0	0
SR90	IterativeSVD	QN	limma-NC	limma-voom	0.05	738	0.920374	0.0487869	0.855202	0.736593	0.970639	0.828237	254	0.0552347	551	1075	76	28	0.939884	0.878788	0.951641	0.913765	1357	0.0423391	573	760	391	6	0.77052	0.594398	0.989637	0.742709	0	0	0	0	0	0
SR75	HalfRowMin	TRQN	Combat-NP-NC	limma-voom	0.05	745	0.534573	0.0773753	0.933254	0.919979	0.889037	0.901501	1563	0.0608905	589	1303	54	159	0.898812	0.916019	0.787433	0.846873	518	0.0938602	741	1296	61	7	0.967696	0.92394	0.990642	0.956129	0	0	0	0	0	0
SR66	Zero	Unnormalized	Combat-P-NC	Wilcox	0.05	773	0.857143	0.054317	0.911401	0.857991	0.916667	0.880912	950	0.0495888	681	1395	58	129	0.917366	0.921516	0.840741	0.879277	894	0.0590451	804	1245	208	6	0.905435	0.794466	0.992593	0.882547	7	4	0	6	1	5
SR66	KNN	Sum	NoBC	DESeq2	0.05	698	0.476471	0.0777217	0.953822	0.934078	0.938272	0.935081	954	0.071404	720	1414	39	90	0.942996	0.948617	0.888889	0.917782	1049	0.0840394	800	1383	70	10	0.964649	0.91954	0.987654	0.952381	146	180	136	136	99	148
SR90	RowMedian	TRQN	Scanorama	Wilcox	0.05	682	0.464147	0.0766687	0.968786	0.978451	0.926598	0.951533	1075	0.0671542	509	1131	20	70	0.947977	0.962193	0.879102	0.918773	667	0.0861832	564	1148	3	15	0.989595	0.994709	0.974093	0.984293	12	9	2	16	0	2
SR90	RowMean	TRQN	Scanorama	Wilcox	0.05	682	0.464147	0.076474	0.969075	0.978487	0.927461	0.95202	1026	0.0684034	510	1131	20	69	0.948555	0.962264	0.880829	0.919748	690	0.0845446	564	1148	3	15	0.989595	0.994709	0.974093	0.984293	15	13	4	15	0	1
SR66	IterativeSVD	Sum	NoBC	DESeq2	0.05	719	0.476471	0.0811771	0.950066	0.920666	0.943827	0.93072	942	0.0715777	725	1410	43	85	0.943438	0.94401	0.895062	0.918885	1068	0.0907764	804	1361	92	6	0.956695	0.897321	0.992593	0.942556	173	198	158	152	115	158
SR90	IterativeSVD	Unnormalized	Scanorama	edgeR-QLF	0.05	765	0.857143	0.0484943	0.936416	0.947529	0.861831	0.89621	885	0.0572964	428	1139	12	151	0.90578	0.972727	0.739206	0.840039	840	0.0396922	570	1103	48	9	0.967052	0.92233	0.984456	0.952381	0	3	0	0	0	0
SR75	SoftImpute	TRQN	limma-NC	limma-voom	0.05	761	0.53539	0.0735952	0.933967	0.896992	0.919118	0.907901	1792	0.0555601	637	1235	122	111	0.889311	0.839262	0.851604	0.845388	364	0.0916302	738	1322	35	10	0.978622	0.954722	0.986631	0.970414	0	0	0	0	0	0
SR90	Zero	TRQN	Scanorama	DESeq2	0.05	736	0.529114	0.0696597	0.951156	0.982748	0.868739	0.920079	1364	0.0621259	451	1140	11	128	0.919653	0.97619	0.778929	0.866475	579	0.0771935	555	1145	6	24	0.982659	0.989305	0.958549	0.973684	5	8	3	16	0	8
SR90	RowMedian	TRQN	Scanorama	edgeR-QLF	0.05	684	0.464147	0.0760269	0.973699	0.986742	0.933506	0.959082	948	0.070081	514	1137	14	65	0.954335	0.973485	0.887737	0.928636	714	0.0819727	567	1151	0	12	0.993064	1	0.979275	0.989529	28	101	101	34	5	5
SR66	Zero	Unnormalized	Combat-NP-NC	Wilcox	0.05	777	0.857143	0.0530359	0.913168	0.860986	0.919136	0.883484	937	0.0489252	684	1400	53	126	0.920901	0.928087	0.844444	0.884292	932	0.0571466	805	1244	209	5	0.905435	0.793886	0.993827	0.882675	5	6	1	6	3	6
SR66	HalfRowMin	Unnormalized	Combat-NP-NC	t-test	0.05	776	0.857143	0.0524959	0.916041	0.871149	0.910494	0.88502	1060	0.0484502	670	1400	53	140	0.914715	0.926694	0.82716	0.874103	896	0.0565416	805	1271	182	5	0.917366	0.815603	0.993827	0.895938	1	2	0	2	0	2
SR90	Zero	TRQN	Combat-P-NC	DESeq2	0.05	732	0.528208	0.0694121	0.945087	0.886191	0.960276	0.921664	1097	0.0650797	539	1050	101	40	0.918497	0.842187	0.930915	0.884331	852	0.0737445	573	1108	43	6	0.971676	0.930195	0.989637	0.958996	0	0	0	0	0	0
SR90	KNN	QN	limma-NC	limma-voom	0.05	746	0.920374	0.0482617	0.856647	0.738749	0.969775	0.829372	262	0.0550681	550	1076	75	29	0.939884	0.88	0.949914	0.913621	1375	0.0414553	573	765	386	6	0.77341	0.597497	0.989637	0.745124	0	0	0	0	0	0
SR66	KNN	Median	NoBC	DESeq2	0.05	708	0.476471	0.0773863	0.953601	0.933454	0.938272	0.934789	966	0.0713874	720	1413	40	90	0.942554	0.947368	0.888889	0.917197	1064	0.0833852	800	1383	70	10	0.964649	0.91954	0.987654	0.952381	146	180	135	136	98	147
SR66	RowMean	Unnormalized	Combat-NP-NC	Wilcox	0.05	758	0.825203	0.0489844	0.930844	0.903929	0.906173	0.902485	1012	0.0497986	677	1402	51	133	0.918692	0.929945	0.835802	0.880364	977	0.0481702	791	1343	110	19	0.942996	0.877913	0.976543	0.924605	1	0	0	1	0	1
SR66	KNN	Unnormalized	Scanorama	DESeq2	0.05	763	0.71582	0.0656804	0.942775	0.990131	0.848765	0.909139	1476	0.0597835	588	1448	5	222	0.899691	0.991568	0.725926	0.838204	422	0.0715773	787	1444	9	23	0.985859	0.988693	0.971605	0.980075	0	0	0	0	0	0
SR66	RowMean	Unnormalized	Combat-P-NC	Wilcox	0.05	757	0.825203	0.0494182	0.929739	0.901745	0.905556	0.901124	1020	0.049678	678	1401	52	132	0.918692	0.928767	0.837037	0.880519	982	0.0491584	789	1340	113	21	0.940787	0.874723	0.974074	0.921729	1	0	0	1	0	1
SR75	RowMedian	Sum	NoBC	DESeq2	0.05	700	0.476471	0.0750525	0.959145	0.940195	0.945856	0.942174	914	0.0705098	673	1322	35	75	0.947743	0.950565	0.899733	0.924451	1035	0.0795952	742	1301	56	6	0.970546	0.929825	0.991979	0.959897	132	163	125	125	84	133
SR90	IterativeSVD	Unnormalized	Scanorama	limma-voom	0.05	774	0.857143	0.0480569	0.936416	0.945747	0.863558	0.896537	910	0.0555986	430	1138	13	149	0.906358	0.970655	0.74266	0.841487	828	0.0405152	570	1102	49	9	0.966474	0.92084	0.984456	0.951586	0	0	0	0	0	0
SR90	SoftImpute	TRQN	Scanorama	limma-voom	0.05	695	0.462236	0.0765014	0.969364	0.982726	0.924007	0.952037	1079	0.0713842	503	1133	18	76	0.945665	0.965451	0.868739	0.914545	736	0.0816186	567	1151	0	12	0.993064	1	0.979275	0.989529	9	0	0	0	0	3
SR75	SoftImpute	QN	Scanorama	DESeq2	0.05	737	0.708197	0.0596947	0.955344	0.988615	0.885027	0.930542	1416	0.0539552	585	1353	4	163	0.920665	0.993209	0.782086	0.875093	520	0.0654341	739	1345	12	9	0.990024	0.984021	0.987968	0.985991	0	1	0	0	0	0
SR75	RowMedian	TRQN	Scanorama	edgeR-LRT	0.05	769	0.512372	0.0751673	0.940618	0.98752	0.842914	0.908526	1311	0.0648371	582	1343	14	166	0.914489	0.97651	0.778075	0.866071	761	0.0854975	679	1356	1	69	0.966746	0.998529	0.907754	0.95098	18	96	116	42	8	10
SR90	IterativeSVD	TRQN	Scanorama	limma-trend	0.05	706	0.462236	0.0786952	0.963873	0.979433	0.91019	0.942834	1359	0.0653145	488	1131	20	91	0.935838	0.96063	0.842832	0.897884	583	0.0920758	566	1150	1	13	0.991908	0.998236	0.977547	0.987784	6	0	0	0	0	1
SR90	RowMean	Median	Scanorama	limma-trend	0.05	732	0.71582	0.0584042	0.958382	0.980962	0.894646	0.932491	830	0.0661098	464	1149	2	115	0.93237	0.995708	0.801382	0.888038	833	0.0506986	572	1131	20	7	0.984393	0.966216	0.98791	0.976943	0	0	0	0	0	0
SR90	HalfRowMin	TRQN	Combat-NP-NC	DESeq2	0.05	770	0.540584	0.072277	0.934971	0.858766	0.964594	0.908598	1064	0.0662336	544	1040	111	35	0.915607	0.830534	0.939551	0.881686	1017	0.0783204	573	1078	73	6	0.954335	0.886997	0.989637	0.93551	6	0	0	1	1	0
SR90	KNN	QN	limma-NC	t-test	0.05	755	0.920374	0.0466978	0.859538	0.743863	0.969775	0.832493	364	0.0513618	550	1081	70	29	0.942775	0.887097	0.949914	0.917431	1317	0.0420337	573	770	381	6	0.776301	0.600629	0.989637	0.747554	0	0	0	0	0	0
SR75	KNN	TRQN	limma-NC	edgeR-QLF	0.05	756	0.498451	0.0716443	0.94038	0.90142	0.935829	0.918233	1751	0.0548808	663	1229	128	85	0.898812	0.83818	0.886364	0.861598	414	0.0884077	737	1330	27	11	0.981948	0.96466	0.985294	0.974868	20	58	56	21	10	19
SR75	RowMean	Median	Combat-P-NC	limma-trend	0.05	788	0.857143	0.0538616	0.907363	0.837262	0.936497	0.879421	513	0.0565837	663	1295	62	85	0.930166	0.914483	0.886364	0.900204	1132	0.0511396	738	1124	233	10	0.884561	0.760041	0.986631	0.858639	0	0	0	0	0	0
SR90	Zero	TRQN	limma-NC	Wilcox	0.05	759	0.565854	0.0699846	0.936705	0.865712	0.962867	0.911382	1300	0.0608317	544	1025	126	35	0.906936	0.81194	0.939551	0.871097	785	0.0791375	571	1101	50	8	0.966474	0.919485	0.986183	0.951667	0	0	0	0	0	0
SR66	Zero	TRQN	Scanorama	limma-voom	0.05	783	0.84466	0.0578834	0.91361	0.943423	0.808642	0.863393	2237	0.0476902	540	1426	27	270	0.868758	0.952381	0.666667	0.784314	373	0.0680767	770	1399	54	40	0.958462	0.934466	0.950617	0.942472	1	0	0	0	14	0
SR66	Zero	Median	Combat-NP-NC	DESeq2	0.05	794	0.825203	0.057415	0.917646	0.924219	0.846991	0.876572	1527	0.0542908	556	1321	31	223	0.880807	0.947189	0.713736	0.814056	604	0.0605393	794	1366	87	16	0.954485	0.901249	0.980247	0.939089	4	3	5	3	3	3
SR90	SoftImpute	TRQN	Scanorama	limma-trend	0.05	721	0.462236	0.0778954	0.964162	0.98038	0.91019	0.943247	1319	0.0657925	488	1132	19	91	0.936416	0.962525	0.842832	0.898711	602	0.0899983	566	1150	1	13	0.991908	0.998236	0.977547	0.987784	5	0	0	0	0	3
SR66	HalfRowMin	QN	Combat-P-NC	DESeq2	0.05	760	0.774684	0.0522892	0.942112	0.91901	0.921605	0.918075	1142	0.0499061	689	1408	45	121	0.926646	0.938692	0.850617	0.892487	936	0.0546723	804	1363	90	6	0.957578	0.899329	0.992593	0.943662	2	2	0	0	0	2
SR90	RowMean	TRQN	Combat-NP-NC	edgeR-LRT	0.05	735	0.480894	0.0686442	0.954913	0.895162	0.980138	0.935722	717	0.0821948	559	1074	77	20	0.943931	0.878931	0.965458	0.920165	1619	0.0550936	576	1095	56	3	0.965896	0.911392	0.994819	0.95128	21	154	4	19	9	42
SR90	RowMedian	Unnormalized	Scanorama	limma-trend	0.05	752	0.71582	0.0586769	0.956936	0.979322	0.892055	0.930057	842	0.0670927	461	1149	2	118	0.930636	0.99568	0.7962	0.884837	861	0.0502612	572	1129	22	7	0.983237	0.962963	0.98791	0.975277	0	0	0	0	0	0
SR75	SoftImpute	Sum	NoBC	DESeq2	0.05	726	0.476471	0.0741129	0.95867	0.930817	0.955882	0.94241	855	0.0745102	688	1320	37	60	0.953919	0.948966	0.919786	0.934148	1372	0.0737156	742	1286	71	6	0.96342	0.912669	0.991979	0.950673	151	171	130	132	96	135
SR66	HalfRowMin	Unnormalized	Combat-P-NC	t-test	0.05	793	0.857143	0.0517159	0.915378	0.868515	0.911728	0.884402	1073	0.048347	672	1397	56	138	0.914273	0.923077	0.82963	0.873862	926	0.0550848	805	1269	184	5	0.916483	0.813953	0.993827	0.894942	1	2	0	2	0	2
SR66	SoftImpute	TRQN	Scanorama	edgeR-QLF	0.05	751	0.514286	0.0673808	0.953822	0.976491	0.891358	0.930525	1526	0.0561928	654	1427	26	156	0.919576	0.961765	0.807407	0.877852	494	0.0785688	790	1446	7	20	0.988069	0.991217	0.975309	0.983199	28	80	88	42	13	18
SR90	IterativeSVD	TRQN	Scanorama	t-test	0.05	730	0.462236	0.077703	0.963584	0.982152	0.906736	0.94204	1440	0.06306	484	1134	17	95	0.93526	0.966068	0.835924	0.896296	579	0.0923459	566	1150	1	13	0.991908	0.998236	0.977547	0.987784	6	0	0	0	0	1
SR90	RowMedian	TRQN	Scanorama	limma-trend	0.05	727	0.464147	0.0777517	0.96185	0.983902	0.899827	0.938903	1400	0.0652778	478	1136	15	101	0.932948	0.969574	0.825561	0.891791	594	0.0902257	564	1150	1	15	0.990751	0.99823	0.974093	0.986014	6	0	0	0	0	2
SR90	KNN	TRQN	Scanorama	limma-trend	0.05	729	0.462236	0.0786502	0.96185	0.982828	0.900691	0.938946	1416	0.0657084	478	1134	17	101	0.931792	0.965657	0.825561	0.89013	588	0.0915919	565	1151	0	14	0.991908	1	0.97582	0.987762	6	0	0	0	0	1
SR75	IterativeSVD	TRQN	Scanorama	limma-voom	0.05	743	0.473694	0.0764697	0.957007	0.983501	0.893048	0.934801	1550	0.0618067	609	1338	19	139	0.924941	0.969745	0.814171	0.885174	543	0.0911327	727	1355	2	21	0.989074	0.997257	0.971925	0.984428	8	0	0	0	0	3
SR90	RowMedian	Median	Scanorama	limma-trend	0.05	752	0.71582	0.057783	0.958382	0.980962	0.894646	0.932491	824	0.0664084	464	1149	2	115	0.93237	0.995708	0.801382	0.888038	867	0.0491575	572	1131	20	7	0.984393	0.966216	0.98791	0.976943	0	0	0	0	0	0
SR90	HalfRowMin	TRQN	limma-NC	Wilcox	0.05	770	0.485868	0.0723138	0.939884	0.872773	0.963731	0.915624	1386	0.0621702	545	1029	122	34	0.909827	0.817091	0.941278	0.874799	768	0.0824574	571	1107	44	8	0.969942	0.928455	0.986183	0.956449	0	0	0	0	0	0
SR75	Zero	Median	limma-NC	limma-trend	0.05	770	0.945171	0.0449028	0.87886	0.836579	0.861631	0.833617	1048	0.0481638	550	1321	36	198	0.888836	0.938567	0.735294	0.824588	850	0.0416419	739	1090	267	9	0.868884	0.734592	0.987968	0.842645	0	0	0	0	0	0
SR66	Zero	TRQN	Scanorama	DESeq2	0.05	803	0.84466	0.0570635	0.916273	0.962773	0.80178	0.864677	2594	0.0454615	500	1355	21	299	0.852874	0.959693	0.625782	0.757576	150	0.0686655	792	1425	28	18	0.979673	0.965854	0.977778	0.971779	20	41	67	39	22	13
SR90	RowMean	TRQN	limma-NC	Wilcox	0.05	767	0.548223	0.067377	0.943931	0.885026	0.96114	0.920995	1381	0.0592846	542	1032	119	37	0.909827	0.81997	0.936097	0.874194	662	0.0754694	571	1121	30	8	0.978035	0.950083	0.986183	0.967797	0	0	0	0	0	0
NoSR	HalfRowMin	TRQN	Scanorama	edgeR-LRT	0.05	785	0.866478	0.0575141	0.88024	0.910074	0.751447	0.810265	2827	0.0397632	675	1963	72	534	0.813194	0.903614	0.558313	0.690184	136	0.075265	1142	1931	104	67	0.947287	0.916533	0.944582	0.930346	47	215	229	79	47	30
SR90	RowMedian	TRQN	Combat-NP-NC	edgeR-LRT	0.05	748	0.481599	0.067347	0.954624	0.894545	0.980138	0.935376	711	0.0829871	559	1071	80	20	0.942197	0.874804	0.965458	0.917898	1629	0.0517069	576	1097	54	3	0.967052	0.914286	0.994819	0.952854	20	152	4	19	9	42
SR90	HalfRowMin	QN	Combat-P-NC	limma-trend	0.05	779	0.945171	0.046176	0.854913	0.742294	0.966321	0.828648	168	0.0553127	546	1087	64	33	0.943931	0.895082	0.943005	0.918419	1639	0.0370392	573	752	399	6	0.765896	0.589506	0.989637	0.738878	0	0	0	0	0	0
SR66	RowMedian	Sum	Scanorama	DESeq2	0.05	801	0.71582	0.0709603	0.93217	0.99254	0.816667	0.889809	1918	0.0624374	551	1449	4	259	0.883783	0.992793	0.680247	0.807326	342	0.0794831	772	1447	6	38	0.980557	0.992288	0.953086	0.972292	0	0	0	0	0	0
SR90	SoftImpute	TRQN	Scanorama	t-test	0.05	740	0.462236	0.0771091	0.963584	0.983086	0.905872	0.941944	1480	0.0623037	483	1135	16	96	0.93526	0.967936	0.834197	0.896104	584	0.0919145	566	1150	1	13	0.991908	0.998236	0.977547	0.987784	5	0	0	0	0	3
SR90	KNN	TRQN	Scanorama	Wilcox	0.05	742	0.462236	0.0752691	0.967919	0.976538	0.925734	0.950188	1242	0.0642942	507	1128	23	72	0.945087	0.956604	0.875648	0.914337	665	0.086244	565	1149	2	14	0.990751	0.996473	0.97582	0.986038	17	5	3	21	0	1
SR75	KNN	TRQN	Scanorama	edgeR-LRT	0.05	746	0.467964	0.07605	0.957957	0.975821	0.903075	0.937314	1487	0.0621604	625	1329	28	123	0.928266	0.957121	0.835561	0.89222	591	0.0899397	726	1353	4	22	0.987648	0.994521	0.970588	0.982409	35	92	91	55	8	15
SR75	IterativeSVD	QN	Scanorama	DESeq2	0.05	766	0.71582	0.0581472	0.954394	0.9884	0.882353	0.928857	1473	0.0531306	581	1352	5	167	0.91829	0.991468	0.776738	0.871064	533	0.0631638	739	1346	11	9	0.990499	0.985333	0.987968	0.986649	0	0	0	0	0	0
SR90	HalfRowMin	TRQN	Combat-P-NC	Wilcox	0.05	803	0.551367	0.0712507	0.933237	0.852105	0.970639	0.907321	1183	0.0640466	551	1022	129	28	0.909249	0.810294	0.951641	0.875298	976	0.0784547	573	1083	68	6	0.957225	0.893916	0.989637	0.939344	0	0	0	0	0	0
SR75	SoftImpute	Median	Combat-NP-NC	limma-trend	0.05	827	0.774684	0.0647546	0.902138	0.819519	0.954545	0.876982	615	0.0590161	687	1290	67	61	0.939192	0.911141	0.918449	0.91478	1178	0.0704931	741	1080	277	7	0.865083	0.727898	0.990642	0.839185	0	0	0	0	0	0
SR66	KNN	TRQN	Scanorama	limma-voom	0.05	798	0.501471	0.0741603	0.941008	0.983008	0.848765	0.908914	1666	0.0589525	613	1434	19	197	0.904551	0.969937	0.75679	0.850208	467	0.0893681	762	1450	3	48	0.977464	0.996078	0.940741	0.967619	3	0	0	0	0	1
SR90	RowMean	Unnormalized	NoBC	DESeq2	0.05	740	0.359241	0.0897582	0.978902	0.96178	0.97582	0.968621	877	0.0844741	554	1131	20	25	0.973988	0.965157	0.956822	0.960971	805	0.0950424	576	1126	25	3	0.983815	0.958403	0.994819	0.976271	108	133	102	104	69	104
SR90	RowMean	TRQN	limma-NC	limma-trend	0.05	789	0.548223	0.0702734	0.93815	0.889179	0.933506	0.910684	1696	0.0564254	509	1037	114	70	0.893642	0.817014	0.879102	0.846922	409	0.0841215	572	1128	23	7	0.982659	0.961345	0.98791	0.974446	0	0	0	0	0	0
SR75	RowMedian	TRQN	Scanorama	edgeR-QLF	0.05	813	0.512372	0.0740235	0.939667	0.987459	0.840241	0.90689	1488	0.0604816	579	1343	14	169	0.913064	0.976391	0.774064	0.863535	729	0.0875654	678	1356	1	70	0.966271	0.998527	0.906417	0.950245	18	95	117	41	8	14
SR66	RowMean	TRQN	Combat-NP-NC	limma-voom	0.05	816	0.518833	0.0803066	0.927972	0.913954	0.882716	0.895771	1253	0.0697705	649	1398	55	161	0.904551	0.921875	0.801235	0.857332	822	0.0908427	781	1372	81	29	0.951392	0.906032	0.964198	0.934211	0	132	0	0	0	0
SR66	IterativeSVD	TRQN	limma-NC	edgeR-QLF	0.05	786	0.490019	0.0730783	0.935263	0.892209	0.932099	0.911712	1955	0.0530448	711	1313	140	99	0.894388	0.835488	0.877778	0.856111	454	0.0931117	799	1410	43	11	0.976138	0.948931	0.98642	0.967312	25	62	56	29	11	20
SR90	Zero	Median	limma-NC	Wilcox	0.05	837	0.825203	0.0546562	0.910405	0.826842	0.962003	0.882891	297	0.0660678	540	1118	33	39	0.958382	0.942408	0.932642	0.9375	1647	0.0432447	574	918	233	5	0.862428	0.711276	0.991364	0.828283	0	0	0	0	0	0
SR90	KNN	TRQN	limma-NC	limma-trend	0.05	808	0.515671	0.0719413	0.937572	0.887371	0.93437	0.910109	1854	0.0550389	510	1034	117	69	0.892486	0.813397	0.880829	0.845771	386	0.0888437	572	1128	23	7	0.982659	0.961345	0.98791	0.974446	0	0	0	0	0	0
SR90	IterativeSVD	Unnormalized	NoBC	DESeq2	0.05	752	0.359241	0.0891862	0.97659	0.953775	0.977547	0.96539	879	0.0855005	556	1127	24	23	0.972832	0.958621	0.960276	0.959448	871	0.0928719	576	1120	31	3	0.980347	0.948929	0.994819	0.971332	111	140	109	105	74	108
SR90	Zero	TRQN	Combat-NP-NC	DESeq2	0.05	809	0.551367	0.0700397	0.936127	0.863112	0.962003	0.909867	1077	0.0656319	541	1042	109	38	0.915029	0.832308	0.93437	0.880391	1076	0.0744475	573	1083	68	6	0.957225	0.893916	0.989637	0.939344	6	0	0	0	0	0
SR90	RowMedian	TRQN	limma-NC	DESeq2	0.05	781	0.481331	0.070252	0.947399	0.900341	0.949914	0.924285	1399	0.0623262	529	1051	100	50	0.913295	0.841017	0.913644	0.875828	680	0.0781779	571	1127	24	8	0.981503	0.959664	0.986183	0.972743	0	29	19	4	0	9
SR75	Zero	Median	limma-NC	t-test	0.05	791	0.945171	0.0451403	0.87791	0.838806	0.85361	0.83033	1274	0.0472835	539	1321	36	209	0.88361	0.937391	0.720588	0.814815	798	0.042997	738	1098	259	10	0.872209	0.740221	0.986631	0.845845	0	0	0	0	0	0
SR90	HalfRowMin	QN	Combat-P-NC	limma-voom	0.05	794	0.945171	0.0458912	0.853757	0.739375	0.968048	0.827687	160	0.0555303	548	1084	67	31	0.943353	0.891057	0.946459	0.917923	1695	0.0362522	573	749	402	6	0.764162	0.587692	0.989637	0.737452	0	0	0	0	0	0
SR75	Zero	TRQN	Combat-NP-NC	limma-voom	0.05	829	0.544568	0.0763362	0.929691	0.923896	0.873663	0.895125	1590	0.0626623	576	1307	50	172	0.894537	0.920128	0.770053	0.838428	613	0.0900101	731	1300	57	17	0.964846	0.927665	0.977273	0.951823	0	74	0	0	1	0
SR75	RowMean	Sum	NoBC	DESeq2	0.05	762	0.476471	0.0730839	0.95772	0.942276	0.939171	0.939705	984	0.0686818	663	1323	34	85	0.943468	0.95122	0.886364	0.917647	1063	0.0774859	742	1304	53	6	0.971971	0.933333	0.991979	0.961763	134	161	122	126	82	131
SR90	SoftImpute	TRQN	limma-NC	Wilcox	0.05	790	0.481331	0.0710462	0.943353	0.880891	0.965458	0.920622	1441	0.061095	547	1028	123	32	0.910405	0.816418	0.944732	0.875901	709	0.0809974	571	1118	33	8	0.976301	0.945364	0.986183	0.965342	0	0	0	0	0	0
SR75	IterativeSVD	TRQN	limma-NC	limma-voom	0.05	799	0.490019	0.0726666	0.936342	0.899069	0.924465	0.911589	1823	0.0555956	645	1235	122	103	0.893112	0.840939	0.862299	0.851485	437	0.0897377	738	1324	33	10	0.979572	0.957198	0.986631	0.971692	0	0	0	0	0	0
SR90	KNN	TRQN	limma-NC	t-test	0.05	801	0.515671	0.0710286	0.939595	0.893819	0.931779	0.912322	1881	0.0542653	507	1042	109	72	0.895376	0.823052	0.875648	0.848536	379	0.0877918	572	1130	21	7	0.983815	0.964587	0.98791	0.976109	0	0	0	0	0	0
SR90	HalfRowMin	TRQN	Combat-NP-NC	Wilcox	0.05	818	0.540584	0.0727403	0.929191	0.842097	0.971503	0.902091	1213	0.0637262	552	1021	130	27	0.909249	0.809384	0.953368	0.875496	990	0.0817544	573	1069	82	6	0.949133	0.874809	0.989637	0.928687	0	0	0	0	0	0
SR66	RowMedian	TRQN	Combat-NP-NC	limma-voom	0.05	824	0.493298	0.0803467	0.929518	0.912094	0.889506	0.898544	1257	0.0709515	656	1395	58	154	0.906319	0.918768	0.809877	0.860892	867	0.089742	785	1371	82	25	0.952718	0.905421	0.969136	0.936196	0	166	0	0	0	0
SR90	IterativeSVD	TRQN	limma-NC	Wilcox	0.05	805	0.481331	0.0710968	0.942775	0.880616	0.963731	0.91972	1457	0.0611325	545	1028	123	34	0.909249	0.815868	0.941278	0.874098	705	0.0810611	571	1118	33	8	0.976301	0.945364	0.986183	0.965342	0	0	0	0	0	0
SR90	IterativeSVD	TRQN	limma-NC	limma-trend	0.05	810	0.481331	0.0740491	0.93815	0.885201	0.939551	0.911373	1766	0.0582553	516	1033	118	63	0.895376	0.81388	0.891192	0.850783	461	0.089843	572	1125	26	7	0.980925	0.956522	0.98791	0.971963	0	0	0	0	0	0
SR66	SoftImpute	Sum	NoBC	DESeq2	0.05	784	0.476471	0.0746569	0.951613	0.924778	0.94321	0.93261	959	0.0704086	724	1411	42	86	0.943438	0.94517	0.893827	0.918782	1294	0.0789053	804	1368	85	6	0.959788	0.904387	0.992593	0.946439	172	190	138	145	115	148
SR90	Zero	TRQN	Combat-P-NC	edgeR-QLF	0.05	823	0.528208	0.0705889	0.936127	0.862245	0.964594	0.910423	1335	0.0613224	544	1031	120	35	0.910405	0.819277	0.939551	0.875302	915	0.0798555	573	1091	60	6	0.96185	0.905213	0.989637	0.945545	0	4	4	0	0	2
SR90	HalfRowMin	TRQN	Combat-P-NC	limma-trend	0.05	827	0.551367	0.0726229	0.928613	0.850113	0.955959	0.899896	1446	0.0595982	534	1025	126	45	0.901156	0.809091	0.92228	0.861985	819	0.0856475	573	1081	70	6	0.956069	0.891135	0.989637	0.937807	0	0	0	0	0	0
SR90	KNN	TRQN	Scanorama	t-test	0.05	774	0.462236	0.0761135	0.961561	0.985656	0.897237	0.938117	1532	0.0628327	474	1137	14	105	0.931214	0.971311	0.818653	0.888472	614	0.0893944	565	1151	0	14	0.991908	1	0.97582	0.987762	6	0	0	0	0	1
SR90	SoftImpute	Unnormalized	NoBC	DESeq2	0.05	768	0.359241	0.0826363	0.976879	0.9554	0.976684	0.96577	875	0.0862545	555	1129	22	24	0.97341	0.961872	0.958549	0.960208	1135	0.0790182	576	1120	31	3	0.980347	0.948929	0.994819	0.971332	109	139	107	104	72	105
SR90	HalfRowMin	TRQN	limma-NC	DESeq2	0.05	815	0.485868	0.070053	0.943322	0.895074	0.94448	0.919045	1490	0.0601043	520	1021	99	56	0.908608	0.840065	0.902778	0.870293	664	0.0800018	571	1121	30	8	0.978035	0.950083	0.986183	0.967797	1	29	21	4	1	11
SR66	IterativeSVD	QN	Combat-NP-NC	DESeq2	0.05	799	0.70739	0.0588493	0.949183	0.913884	0.948148	0.929877	978	0.0548393	732	1394	59	78	0.939461	0.925411	0.903704	0.914428	1123	0.0628593	804	1366	87	6	0.958904	0.902357	0.992593	0.945326	0	0	0	0	0	0
SR75	RowMean	Unnormalized	Scanorama	DESeq2	0.05	834	0.71582	0.0628392	0.943943	0.995184	0.846257	0.910028	1409	0.0614013	542	1354	3	206	0.900713	0.994495	0.724599	0.83836	543	0.064277	724	1354	3	24	0.987173	0.995873	0.967914	0.981695	0	0	0	0	0	0
SR75	IterativeSVD	Median	Combat-NP-NC	limma-trend	0.05	854	0.774684	0.0635362	0.9019	0.819067	0.955882	0.877129	579	0.0592363	689	1292	65	59	0.941093	0.913793	0.921123	0.917443	1251	0.067836	741	1075	282	7	0.862708	0.72434	0.990642	0.836815	0	0	0	0	0	0
SR66	Zero	Unnormalized	limma-NC	DESeq2	0.05	857	0.857143	0.0519105	0.924437	0.966289	0.816049	0.876833	2112	0.0499397	530	1430	23	280	0.866107	0.958409	0.654321	0.777696	255	0.0538813	792	1432	21	18	0.982766	0.97417	0.977778	0.97597	37	73	126	24	58	24
SR90	RowMean	TRQN	Scanorama	limma-trend	0.05	778	0.464147	0.0747953	0.962428	0.983964	0.901554	0.939934	1394	0.0650842	480	1136	15	99	0.934104	0.969697	0.829016	0.893855	682	0.0845064	564	1150	1	15	0.990751	0.99823	0.974093	0.986014	6	0	0	0	0	1
SR90	RowMean	Unnormalized	Scanorama	limma-trend	0.05	805	0.71582	0.0568601	0.956936	0.979322	0.892055	0.930057	866	0.0656304	461	1149	2	118	0.930636	0.99568	0.7962	0.884837	920	0.0480899	572	1129	22	7	0.983237	0.962963	0.98791	0.975277	0	0	0	0	0	0
SR75	KNN	Median	Combat-NP-NC	limma-trend	0.05	859	0.774684	0.0618872	0.908076	0.830189	0.95254	0.882901	627	0.058229	686	1293	64	62	0.940143	0.914667	0.917112	0.915888	1267	0.0655455	739	1105	252	9	0.87601	0.745711	0.987968	0.849914	0	0	0	0	0	0
SR75	RowMean	Median	Combat-NP-NC	t-test	0.05	861	0.857143	0.0493744	0.911164	0.847786	0.932487	0.883252	657	0.0524356	658	1304	53	90	0.932067	0.925457	0.879679	0.901988	1207	0.0463131	737	1137	220	11	0.890261	0.770115	0.985294	0.864516	0	0	0	0	0	0
SR90	Zero	TRQN	Scanorama	edgeR-QLF	0.05	780	0.529114	0.0598008	0.971965	0.996994	0.918826	0.955316	645	0.0804977	496	1148	3	83	0.950289	0.993988	0.856649	0.920223	1367	0.0391039	568	1151	0	11	0.993642	1	0.981002	0.99041	18	85	96	28	14	19
SR75	KNN	TRQN	limma-NC	limma-voom	0.05	845	0.498451	0.0725881	0.934442	0.900458	0.916444	0.908374	1902	0.0554227	634	1234	123	114	0.887411	0.837517	0.847594	0.842525	404	0.0897535	737	1329	28	11	0.981473	0.963399	0.985294	0.974223	0	0	0	0	0	0
SR90	SoftImpute	TRQN	limma-NC	limma-trend	0.05	833	0.481331	0.0731623	0.93815	0.885855	0.938687	0.911312	1775	0.058274	515	1033	118	64	0.894798	0.813586	0.889465	0.849835	478	0.0880506	572	1126	25	7	0.981503	0.958124	0.98791	0.972789	0	0	0	0	0	0
SR66	SoftImpute	QN	Scanorama	DESeq2	0.05	821	0.709047	0.0591091	0.949624	0.985948	0.872222	0.921366	1557	0.0537708	614	1447	6	196	0.910738	0.990323	0.758025	0.858741	541	0.0644473	799	1438	15	11	0.988511	0.981572	0.98642	0.98399	0	0	0	0	0	0
SR66	SoftImpute	TRQN	Scanorama	Wilcox	0.05	816	0.514286	0.0663109	0.950729	0.971404	0.887037	0.925952	1539	0.0575157	649	1420	33	161	0.914273	0.951613	0.801235	0.869973	586	0.075106	788	1446	7	22	0.987185	0.991195	0.97284	0.981931	10	4	4	12	0	1
SR66	Zero	Unnormalized	limma-NC	Wilcox	0.05	871	0.857143	0.0516384	0.911622	0.876373	0.891358	0.876541	1447	0.0447652	640	1409	44	170	0.905435	0.935673	0.790123	0.85676	843	0.0585116	804	1273	180	6	0.917808	0.817073	0.992593	0.896321	0	1	2	2	2	0
SR75	SoftImpute	TRQN	Scanorama	limma-voom	0.05	811	0.473694	0.074657	0.955344	0.982606	0.889037	0.931828	1604	0.0624032	600	1338	19	148	0.920665	0.969305	0.802139	0.877835	610	0.0869107	730	1354	3	18	0.990024	0.995907	0.975936	0.98582	12	0	0	0	0	2
SR75	SoftImpute	Median	Combat-P-NC	limma-trend	0.05	865	0.774684	0.0641623	0.898575	0.813225	0.954545	0.87317	642	0.0587999	687	1286	71	61	0.937292	0.906332	0.918449	0.912351	1222	0.0695246	741	1069	288	7	0.859857	0.720117	0.990642	0.83399	0	0	0	0	0	0
SR66	IterativeSVD	Sum	Scanorama	DESeq2	0.05	839	0.687368	0.0656825	0.944101	0.986113	0.856173	0.911107	1449	0.0645888	588	1446	7	222	0.898807	0.988235	0.725926	0.837011	582	0.0667763	799	1440	13	11	0.989395	0.98399	0.98642	0.985203	0	6	4	0	0	0
SR90	RowMedian	Unnormalized	NoBC	DESeq2	0.05	782	0.359241	0.079154	0.978035	0.959271	0.97582	0.967374	882	0.0853339	554	1128	23	25	0.972254	0.960139	0.956822	0.958478	1219	0.072974	576	1126	25	3	0.983815	0.958403	0.994819	0.976271	109	134	103	100	70	106
SR66	HalfRowMin	Sum	Scanorama	DESeq2	0.05	864	0.698877	0.0714299	0.929297	0.959867	0.840741	0.887759	2226	0.0559893	560	1440	13	250	0.883783	0.977312	0.691358	0.809834	346	0.0868705	802	1404	49	8	0.974812	0.942421	0.990123	0.965683	0	0	0	0	0	0
SR90	HalfRowMin	Unnormalized	NoBC	limma-trend	0.05	837	0.476471	0.080411	0.942486	0.877887	0.968912	0.919374	846	0.0738211	546	1111	40	33	0.957803	0.931741	0.943005	0.937339	1550	0.087001	576	1028	123	3	0.927168	0.824034	0.994819	0.901408	109	132	74	101	49	114
SR90	RowMedian	Sum	Scanorama	t-test	0.05	820	0.71582	0.0572642	0.954624	0.977397	0.886874	0.925989	941	0.0643152	455	1148	3	124	0.92659	0.99345	0.785838	0.877531	878	0.0502132	572	1128	23	7	0.982659	0.961345	0.98791	0.974446	0	0	0	0	0	0
SR75	HalfRowMin	Unnormalized	NoBC	DESeq2	0.05	822	0.476471	0.0750323	0.950356	0.940409	0.921123	0.928262	1243	0.0644263	636	1333	24	112	0.935392	0.963636	0.850267	0.903409	993	0.0856383	742	1290	67	6	0.965321	0.917182	0.991979	0.953115	121	147	90	126	73	128
SR90	Zero	Median	NoBC	DESeq2	0.05	787	0.378026	0.0767989	0.977168	0.976789	0.954231	0.965061	934	0.0788133	529	1135	16	50	0.96185	0.970642	0.913644	0.941281	1040	0.0747844	576	1141	10	3	0.992486	0.982935	0.994819	0.988841	80	107	67	76	50	83
SR75	KNN	TRQN	Scanorama	edgeR-QLF	0.05	792	0.467964	0.0732499	0.957957	0.976523	0.902406	0.937237	1639	0.0574029	624	1330	27	124	0.928266	0.958525	0.834225	0.892066	602	0.0890968	726	1353	4	22	0.987648	0.994521	0.970588	0.982409	33	90	91	56	7	16
SR90	IterativeSVD	TRQN	Scanorama	DESeq2	0.05	797	0.462236	0.0731061	0.965896	0.98245	0.913644	0.946159	1267	0.0654316	493	1134	17	86	0.940462	0.966667	0.851468	0.905418	771	0.0807805	565	1150	1	14	0.991329	0.998233	0.97582	0.9869	15	12	5	14	0	9
SR90	HalfRowMin	QN	limma-NC	limma-trend	0.05	848	0.920374	0.0465398	0.85	0.732968	0.966321	0.823159	335	0.0537004	546	1077	74	33	0.93815	0.880645	0.943005	0.910759	1591	0.0393793	573	745	406	6	0.76185	0.585291	0.989637	0.735558	0	0	0	0	0	0
SR75	RowMedian	Median	Combat-P-NC	t-test	0.05	880	0.857143	0.0494682	0.908076	0.838406	0.938503	0.880768	611	0.0531991	666	1299	58	82	0.933492	0.91989	0.890374	0.904891	1263	0.0457373	738	1120	237	10	0.88266	0.756923	0.986631	0.856645	0	0	0	0	0	0
SR90	SoftImpute	QN	NoBC	DESeq2	0.05	796	0.476471	0.0699699	0.96763	0.933513	0.97323	0.952612	805	0.073653	551	1121	30	28	0.966474	0.948365	0.951641	0.95	1488	0.0662869	576	1100	51	3	0.968786	0.91866	0.994819	0.955224	121	133	104	97	79	112
SR75	RowMedian	Unnormalized	Scanorama	DESeq2	0.05	843	0.687368	0.0636507	0.947031	0.994562	0.855615	0.915227	1452	0.0613535	549	1354	3	199	0.904038	0.994565	0.733957	0.844615	607	0.0659479	731	1353	4	17	0.990024	0.994558	0.977273	0.98584	0	0	0	0	0	0
SR90	Zero	TRQN	limma-NC	DESeq2	0.05	842	0.565854	0.0641121	0.944206	0.89768	0.943612	0.920033	1392	0.0582512	519	1025	95	57	0.910377	0.845277	0.901042	0.872269	749	0.0699729	571	1121	30	8	0.978035	0.950083	0.986183	0.967797	3	34	20	4	1	12
SR90	Zero	TRQN	limma-NC	limma-trend	0.05	851	0.565854	0.0703312	0.932081	0.877202	0.927461	0.90162	1708	0.0574915	502	1036	115	77	0.889017	0.813614	0.867012	0.839465	506	0.0831709	572	1115	36	7	0.975145	0.940789	0.98791	0.963774	0	0	0	0	0	0
SR66	SoftImpute	TRQN	limma-NC	edgeR-LRT	0.05	856	0.481523	0.0721175	0.934158	0.890538	0.930864	0.910247	1565	0.0621592	710	1311	142	100	0.893062	0.833333	0.876543	0.854392	657	0.0820758	798	1409	44	12	0.975254	0.947743	0.985185	0.966102	27	64	62	33	15	20
SR90	Zero	TRQN	Combat-NP-NC	Wilcox	0.05	857	0.551367	0.0714922	0.927168	0.837224	0.972366	0.899652	1295	0.0613599	553	1017	134	26	0.907514	0.804949	0.955095	0.873618	1016	0.0816246	573	1065	86	6	0.946821	0.869499	0.989637	0.925687	0	0	0	0	0	0
SR75	IterativeSVD	TRQN	limma-NC	edgeR-LRT	0.05	844	0.490019	0.0702721	0.937292	0.891111	0.93984	0.914733	1400	0.0643317	669	1220	137	79	0.897387	0.830025	0.894385	0.861004	733	0.0762126	737	1320	37	11	0.977197	0.952196	0.985294	0.968463	24	63	61	28	8	19
SR90	RowMedian	TRQN	Scanorama	t-test	0.05	807	0.464147	0.0737044	0.961561	0.985795	0.897237	0.93818	1496	0.0630765	475	1138	13	104	0.93237	0.973361	0.82038	0.890347	684	0.0843323	564	1150	1	15	0.990751	0.99823	0.974093	0.986014	6	0	0	0	0	2
SR90	Zero	QN	limma-NC	edgeR-QLF	0.05	846	0.945171	0.043795	0.858671	0.747166	0.964594	0.831489	305	0.0524805	544	1088	63	35	0.943353	0.896211	0.939551	0.917369	1675	0.0351095	573	766	385	6	0.773988	0.598121	0.989637	0.745608	4	0	0	1	3	3
SR66	IterativeSVD	TRQN	Scanorama	Wilcox	0.05	841	0.495686	0.0675393	0.948299	0.970496	0.880864	0.922171	1632	0.0563254	644	1419	34	166	0.911622	0.949853	0.795062	0.865591	561	0.0787532	783	1446	7	27	0.984976	0.991139	0.966667	0.97875	8	31	8	13	0	7
SR75	RowMean	Median	Scanorama	DESeq2	0.05	846	0.687368	0.0646268	0.944893	0.995204	0.84893	0.911819	1504	0.0608047	546	1354	3	202	0.902613	0.994536	0.729947	0.841943	569	0.0684488	724	1354	3	24	0.987173	0.995873	0.967914	0.981695	0	0	0	0	0	0
SR75	IterativeSVD	Median	Combat-P-NC	limma-trend	0.05	885	0.774684	0.0633258	0.897862	0.812082	0.956551	0.873061	596	0.0589684	690	1289	68	58	0.940143	0.91029	0.92246	0.916335	1284	0.0676833	741	1060	297	7	0.855582	0.713873	0.990642	0.829787	0	0	0	0	0	0
SR75	RowMean	Median	Combat-P-NC	t-test	0.05	889	0.857143	0.0496879	0.907126	0.840626	0.931818	0.878679	651	0.052975	657	1301	56	91	0.930166	0.921459	0.878342	0.899384	1241	0.0464008	737	1124	233	11	0.884086	0.759794	0.985294	0.857974	0	0	0	0	0	0
SR75	IterativeSVD	TRQN	limma-NC	edgeR-QLF	0.05	848	0.490019	0.0697773	0.93848	0.896421	0.935829	0.915668	1781	0.054804	663	1229	128	85	0.898812	0.83818	0.886364	0.861598	528	0.0847507	737	1322	35	11	0.978147	0.954663	0.985294	0.969737	21	59	55	25	8	19
SR90	HalfRowMin	TRQN	Scanorama	Wilcox	0.05	813	0.353492	0.0805101	0.970231	0.979504	0.930052	0.953837	1108	0.0732494	512	1133	18	67	0.950867	0.966038	0.884283	0.923354	810	0.0877708	565	1147	4	14	0.989595	0.99297	0.97582	0.984321	11	3	1	15	0	1
SR90	RowMean	QN	NoBC	DESeq2	0.05	812	0.476471	0.0697535	0.966763	0.932692	0.971503	0.95131	816	0.0731241	549	1121	30	30	0.965318	0.948187	0.948187	0.948187	1500	0.0663829	576	1099	52	3	0.968208	0.917197	0.994819	0.954432	117	130	103	94	76	111
SR75	RowMedian	Median	Combat-NP-NC	t-test	0.05	893	0.857143	0.0484756	0.909976	0.84286	0.937834	0.882875	627	0.0526341	665	1303	54	83	0.934917	0.924896	0.889037	0.906612	1302	0.0443171	738	1125	232	10	0.885036	0.760825	0.986631	0.859139	0	0	0	0	0	0
SR90	HalfRowMin	QN	Combat-NP-NC	limma-trend	0.05	851	0.897406	0.0459929	0.856647	0.7437	0.966321	0.829938	295	0.0543284	546	1086	65	33	0.943353	0.893617	0.943005	0.917647	1729	0.0376574	573	759	392	6	0.769942	0.593782	0.989637	0.742228	0	0	0	0	0	0
SR90	HalfRowMin	QN	Combat-P-NC	t-test	0.05	851	0.945171	0.044112	0.85578	0.744727	0.965458	0.829593	326	0.0514293	545	1090	61	34	0.945087	0.89934	0.941278	0.919831	1649	0.0367946	573	753	398	6	0.766474	0.590113	0.989637	0.739355	0	0	0	0	0	0
SR66	HalfRowMin	QN	Combat-NP-NC	DESeq2	0.05	850	0.73995	0.0531648	0.942333	0.919977	0.920988	0.91827	1285	0.050257	688	1408	45	122	0.926204	0.938608	0.849383	0.891769	1022	0.0560726	804	1365	88	6	0.958462	0.901345	0.992593	0.944771	0	1	0	1	0	1
SR90	RowMean	TRQN	Scanorama	t-test	0.05	819	0.464147	0.0732831	0.961272	0.985768	0.896373	0.93766	1533	0.0622767	474	1138	13	105	0.931792	0.973306	0.818653	0.889306	686	0.0842895	564	1150	1	15	0.990751	0.99823	0.974093	0.986014	5	0	0	0	0	1
SR75	SoftImpute	Unnormalized	NoBC	limma-trend	0.05	855	0.476471	0.0779164	0.94038	0.892981	0.949866	0.918847	1052	0.0654001	679	1306	51	69	0.942993	0.930137	0.907754	0.918809	1325	0.0904328	742	1232	125	6	0.937767	0.855825	0.991979	0.918885	131	179	127	122	73	142
SR90	Zero	QN	limma-NC	limma-trend	0.05	868	0.945171	0.0449834	0.849711	0.738416	0.962003	0.823446	310	0.0529996	541	1088	63	38	0.941618	0.895695	0.93437	0.914624	1698	0.0369672	573	738	413	6	0.757803	0.581136	0.989637	0.732268	0	0	0	0	0	0
SR90	IterativeSVD	TRQN	limma-NC	t-test	0.05	872	0.481331	0.0722781	0.937861	0.888883	0.932642	0.910142	1947	0.0549668	508	1038	113	71	0.893642	0.818035	0.877375	0.846667	450	0.0895894	572	1127	24	7	0.982081	0.959732	0.98791	0.973617	0	0	0	0	0	0
SR66	KNN	Median	Combat-P-NC	Wilcox	0.05	892	0.876317	0.0428237	0.888202	0.810625	0.932716	0.860278	519	0.0502281	715	1386	67	95	0.928414	0.914322	0.882716	0.898241	1368	0.0354193	796	1123	330	14	0.847989	0.706927	0.982716	0.822314	0	0	0	0	0	0
SR75	RowMean	TRQN	Scanorama	edgeR-LRT	0.05	882	0.481331	0.078614	0.934442	0.988938	0.824198	0.898118	1431	0.0656962	570	1345	12	178	0.909739	0.979381	0.762032	0.857143	876	0.0915317	663	1356	1	85	0.959145	0.998494	0.886364	0.939093	21	95	119	42	9	11
SR90	RowMean	TRQN	limma-NC	t-test	0.05	867	0.548223	0.067727	0.938728	0.892863	0.930052	0.911003	1833	0.0543989	505	1041	110	74	0.893642	0.821138	0.872193	0.845896	443	0.0810551	572	1130	21	7	0.983815	0.964587	0.98791	0.976109	0	0	0	0	0	0
SR75	Zero	Median	limma-NC	Wilcox	0.05	874	0.945171	0.0419426	0.872209	0.803686	0.909759	0.840068	622	0.0482668	620	1313	44	128	0.91829	0.933735	0.828877	0.878187	1247	0.0356184	741	998	359	7	0.826128	0.673636	0.990642	0.801948	0	1	1	1	0	0
SR66	IterativeSVD	TRQN	Combat-P-NC	edgeR-LRT	0.05	884	0.528208	0.0734045	0.921785	0.851532	0.947531	0.896931	1599	0.0588123	734	1273	180	76	0.886876	0.803063	0.906173	0.851508	783	0.0879967	801	1364	89	9	0.956695	0.9	0.988889	0.942353	0	7	4	1	0	5
SR66	IterativeSVD	QN	Scanorama	DESeq2	0.05	863	0.71582	0.058283	0.948078	0.986883	0.866667	0.918453	1777	0.0511046	606	1446	7	204	0.906761	0.988581	0.748148	0.851722	498	0.0654614	798	1441	12	12	0.989395	0.985185	0.985185	0.985185	0	0	0	0	0	0
SR90	HalfRowMin	TRQN	Scanorama	limma-voom	0.05	826	0.353492	0.0801826	0.968786	0.986351	0.918826	0.950656	1307	0.0703713	496	1138	13	83	0.944509	0.97446	0.856649	0.911765	745	0.0899938	568	1150	1	11	0.993064	0.998243	0.981002	0.989547	4	0	0	0	0	0
SR75	RowMedian	TRQN	Scanorama	limma-voom	0.05	873	0.512372	0.0731861	0.936342	0.985451	0.832219	0.900855	1615	0.0600782	563	1341	16	185	0.904513	0.972366	0.752674	0.848531	700	0.086294	682	1356	1	66	0.968171	0.998536	0.911765	0.95318	4	0	0	0	0	0
SR75	IterativeSVD	QN	limma-NC	limma-trend	0.05	878	0.971737	0.0445795	0.84228	0.736063	0.953877	0.820729	524	0.0470239	687	1257	100	61	0.923515	0.872935	0.918449	0.895114	1211	0.042135	740	862	495	8	0.761045	0.59919	0.989305	0.746344	0	0	0	0	0	0
SR90	HalfRowMin	QN	NoBC	DESeq2	0.05	831	0.476471	0.0696571	0.96474	0.929555	0.968912	0.948351	859	0.07021	546	1120	31	33	0.963006	0.946274	0.943005	0.944637	1482	0.0691041	576	1096	55	3	0.966474	0.912837	0.994819	0.952066	119	128	99	93	76	112
SR90	IterativeSVD	Median	NoBC	DESeq2	0.05	825	0.342857	0.0917397	0.976879	0.954603	0.977547	0.965804	923	0.08628	556	1128	23	23	0.97341	0.960276	0.960276	0.960276	941	0.0971994	576	1120	31	3	0.980347	0.948929	0.994819	0.971332	111	140	109	105	74	108
SR90	SoftImpute	TRQN	Scanorama	DESeq2	0.05	836	0.462236	0.0720306	0.965607	0.983367	0.911917	0.945629	1331	0.06394	492	1135	16	87	0.940462	0.968504	0.849741	0.905244	793	0.0801211	564	1150	1	15	0.990751	0.99823	0.974093	0.986014	16	13	4	13	0	9
SR90	RowMedian	QN	NoBC	DESeq2	0.05	831	0.476471	0.0691867	0.966474	0.931963	0.971503	0.950914	817	0.073031	549	1121	30	30	0.965318	0.948187	0.948187	0.948187	1568	0.0653423	576	1098	53	3	0.96763	0.915739	0.994819	0.953642	117	130	103	93	77	113
SR75	KNN	Unnormalized	NoBC	DESeq2	0.05	835	0.359241	0.0814363	0.961758	0.938854	0.955214	0.946357	1050	0.0739506	687	1321	36	61	0.953919	0.950207	0.918449	0.934058	1104	0.088922	742	1299	58	6	0.969596	0.9275	0.991979	0.958656	138	171	126	126	86	134
SR90	Zero	TRQN	Combat-P-NC	Wilcox	0.05	886	0.528208	0.0703721	0.931792	0.848835	0.970639	0.905475	1264	0.0633436	551	1020	131	28	0.908092	0.807918	0.951641	0.87391	1065	0.0774006	573	1080	71	6	0.955491	0.889752	0.989637	0.93704	0	0	0	0	0	0
SR90	RowMedian	TRQN	limma-NC	Wilcox	0.05	865	0.481331	0.068687	0.943642	0.884407	0.96114	0.920643	1479	0.0607161	542	1031	120	37	0.909249	0.818731	0.936097	0.873489	777	0.0766578	571	1121	30	8	0.978035	0.950083	0.986183	0.967797	0	0	0	0	0	0
SR90	RowMean	Median	NoBC	DESeq2	0.05	830	0.342857	0.0849802	0.978613	0.96094	0.97582	0.968205	931	0.0844464	554	1130	21	25	0.97341	0.963478	0.956822	0.960139	993	0.085514	576	1126	25	3	0.983815	0.958403	0.994819	0.976271	108	133	102	104	69	104
SR90	RowMean	Sum	Scanorama	t-test	0.05	859	0.71582	0.0557629	0.954624	0.978199	0.88601	0.925862	1023	0.0621829	454	1148	3	125	0.926012	0.993435	0.784111	0.876448	884	0.0493428	572	1129	22	7	0.983237	0.962963	0.98791	0.975277	0	0	0	0	0	0
SR90	HalfRowMin	QN	Combat-NP-NC	limma-voom	0.05	877	0.897406	0.0457978	0.855202	0.741105	0.967185	0.828663	256	0.0552902	547	1084	67	32	0.942775	0.890879	0.944732	0.917016	1820	0.0363054	573	755	396	6	0.76763	0.591331	0.989637	0.74031	0	0	0	0	0	0
SR90	HalfRowMin	QN	Combat-NP-NC	t-test	0.05	874	0.897406	0.0448461	0.858382	0.747261	0.966321	0.831966	373	0.0510167	546	1090	61	33	0.945665	0.899506	0.943005	0.920742	1672	0.0386755	573	761	390	6	0.771098	0.595016	0.989637	0.743191	0	0	0	0	0	0
SR75	HalfRowMin	Median	NoBC	DESeq2	0.05	861	0.467849	0.0753845	0.950119	0.939843	0.921123	0.927956	1293	0.0644051	636	1333	24	112	0.935392	0.963636	0.850267	0.903409	1054	0.0863639	742	1289	68	6	0.964846	0.916049	0.991979	0.952503	121	147	90	126	73	128
SR90	RowMean	TRQN	Combat-NP-NC	DESeq2	0.05	886	0.480894	0.0716877	0.936127	0.860667	0.966321	0.91038	1217	0.0665802	546	1036	115	33	0.914451	0.826021	0.943005	0.880645	1170	0.0767951	573	1084	67	6	0.957803	0.895312	0.989637	0.940115	6	0	0	1	2	0
SR90	IterativeSVD	TRQN	Scanorama	edgeR-LRT	0.05	839	0.462236	0.0705499	0.974277	0.984991	0.93696	0.960133	902	0.0760861	517	1135	16	62	0.954913	0.969981	0.892919	0.929856	1130	0.0650137	568	1151	0	11	0.993642	1	0.981002	0.99041	23	80	77	37	2	9
SR75	RowMean	TRQN	Scanorama	edgeR-QLF	0.05	894	0.481331	0.0764347	0.935154	0.988991	0.826203	0.899404	1490	0.0635268	573	1345	12	175	0.911164	0.979487	0.766043	0.859715	899	0.0893426	663	1356	1	85	0.959145	0.998494	0.886364	0.939093	21	97	122	43	9	13
SR66	SoftImpute	TRQN	Scanorama	limma-trend	0.05	899	0.514286	0.0698727	0.941449	0.973964	0.857407	0.908923	2329	0.051662	601	1425	28	209	0.895272	0.955485	0.741975	0.835302	338	0.0880834	788	1447	6	22	0.987627	0.992443	0.97284	0.982544	2	0	0	0	0	1
SR90	HalfRowMin	QN	limma-NC	t-test	0.05	890	0.920374	0.0450783	0.851734	0.736635	0.965458	0.824938	393	0.0510625	545	1081	70	34	0.939884	0.886179	0.941278	0.912898	1601	0.0390942	573	748	403	6	0.763584	0.58709	0.989637	0.736977	0	0	0	0	0	0
SR66	HalfRowMin	Median	limma-NC	t-test	0.05	883	0.897406	0.0451278	0.861688	0.789195	0.907407	0.829988	809	0.0466404	667	1396	57	143	0.911622	0.921271	0.823457	0.869622	1055	0.0436152	803	1034	419	7	0.811754	0.657119	0.991358	0.790354	0	0	0	0	0	0
SR66	SoftImpute	TRQN	limma-NC	edgeR-QLF	0.05	895	0.481523	0.0709295	0.9346	0.893716	0.927778	0.910427	2005	0.052823	705	1315	138	105	0.89262	0.836299	0.87037	0.852995	489	0.0890359	798	1412	41	12	0.97658	0.951132	0.985185	0.967859	24	59	59	29	12	20
SR75	SoftImpute	QN	limma-NC	limma-trend	0.05	908	0.971737	0.0446122	0.83943	0.733655	0.953209	0.818416	567	0.0459713	686	1258	99	62	0.923515	0.873885	0.917112	0.894977	1212	0.0432531	740	850	507	8	0.755344	0.593424	0.989305	0.741855	0	0	0	0	0	0
SR75	Zero	Unnormalized	Combat-P-NC	limma-trend	0.05	934	0.857143	0.0491106	0.913064	0.884012	0.881684	0.875336	1129	0.0514174	576	1317	40	172	0.899287	0.935065	0.770053	0.844575	1042	0.0468038	743	1208	149	5	0.926841	0.83296	0.993316	0.906098	0	0	0	0	0	0
SR90	Zero	TRQN	Combat-P-NC	limma-trend	0.05	903	0.528208	0.0711126	0.92948	0.852671	0.955095	0.900939	1471	0.0600589	533	1026	125	46	0.901156	0.81003	0.920553	0.861762	911	0.0821663	573	1084	67	6	0.957803	0.895312	0.989637	0.940115	0	0	0	0	0	0
SR90	SoftImpute	TRQN	Combat-P-NC	DESeq2	0.05	879	0.471768	0.0737843	0.948266	0.890053	0.967185	0.926723	1347	0.0677034	547	1045	106	32	0.920231	0.837672	0.944732	0.887987	970	0.0798652	573	1116	35	6	0.976301	0.942434	0.989637	0.965459	0	0	0	0	0	0
SR90	RowMedian	TRQN	Combat-NP-NC	DESeq2	0.05	913	0.481599	0.0709093	0.93526	0.858159	0.967185	0.909352	1166	0.0672285	547	1034	117	32	0.913873	0.823795	0.944732	0.880129	1210	0.0745901	573	1082	69	6	0.956647	0.892523	0.989637	0.938575	5	0	0	1	2	0
SR75	RowMean	TRQN	Combat-NP-NC	edgeR-LRT	0.05	881	0.436886	0.0818976	0.944418	0.899524	0.949198	0.923598	1228	0.0769214	682	1266	91	66	0.925416	0.882277	0.911765	0.896778	1155	0.0868738	738	1290	67	10	0.96342	0.91677	0.986631	0.950419	24	140	3	21	11	42
SR90	SoftImpute	TRQN	limma-NC	t-test	0.05	903	0.481331	0.0709682	0.938439	0.889176	0.93437	0.911101	1922	0.0549886	510	1038	113	69	0.894798	0.81862	0.880829	0.848586	486	0.0869477	572	1127	24	7	0.982081	0.959732	0.98791	0.973617	0	0	0	0	0	0
SR90	HalfRowMin	QN	limma-NC	edgeR-QLF	0.05	907	0.920374	0.0443562	0.855202	0.735639	0.969775	0.827618	363	0.0525615	550	1072	79	29	0.937572	0.874404	0.949914	0.910596	1695	0.0361509	573	764	387	6	0.772832	0.596875	0.989637	0.744639	0	0	0	0	0	0
SR75	Zero	Unnormalized	Combat-NP-NC	limma-trend	0.05	939	0.857143	0.0491736	0.911164	0.879606	0.882353	0.873251	1244	0.0497194	577	1316	41	171	0.899287	0.933657	0.77139	0.844802	1023	0.0486278	743	1200	157	5	0.92304	0.825556	0.993316	0.901699	0	0	0	0	0	0
SR90	RowMedian	TRQN	limma-NC	limma-trend	0.05	909	0.481331	0.0707108	0.938439	0.888819	0.935233	0.91129	1858	0.0564194	511	1036	115	68	0.89422	0.816294	0.882556	0.848133	508	0.0850023	572	1128	23	7	0.982659	0.961345	0.98791	0.974446	0	0	0	0	0	0
SR90	IterativeSVD	TRQN	Combat-NP-NC	limma-voom	0.05	888	0.410607	0.0904046	0.949711	0.895183	0.962867	0.927389	1054	0.0813958	539	1093	58	40	0.943353	0.902848	0.930915	0.916667	1289	0.0994134	576	1078	73	3	0.956069	0.887519	0.994819	0.938111	0	106	0	0	0	0
SR75	RowMean	TRQN	Combat-NP-NC	edgeR-QLF	0.05	891	0.436886	0.0831557	0.943705	0.901774	0.94385	0.922204	1379	0.0703364	674	1267	90	74	0.92209	0.882199	0.90107	0.891534	1015	0.0959749	738	1294	63	10	0.965321	0.921348	0.986631	0.952873	17	135	3	16	7	35
SR75	HalfRowMin	Median	Combat-NP-NC	limma-trend	0.05	932	0.857143	0.0546872	0.881235	0.801173	0.933824	0.853176	592	0.0545439	656	1299	58	92	0.928741	0.918768	0.877005	0.897401	1272	0.0548306	741	1014	343	7	0.833729	0.683579	0.990642	0.808952	0	0	0	0	0	0
SR66	Zero	Sum	Scanorama	DESeq2	0.05	937	0.857143	0.0523114	0.918246	0.985093	0.787479	0.862388	1707	0.0575797	398	1160	3	263	0.854167	0.992519	0.602118	0.749529	335	0.0470432	788	1435	18	22	0.982324	0.977667	0.97284	0.975248	20	92	160	22	8	1
SR90	HalfRowMin	TRQN	Combat-P-NC	limma-voom	0.05	928	0.551367	0.070431	0.927168	0.849652	0.950777	0.897373	1480	0.0594017	528	1029	122	51	0.9	0.812308	0.911917	0.859235	922	0.0814603	573	1078	73	6	0.954335	0.886997	0.989637	0.93551	0	0	0	0	0	0
SR90	HalfRowMin	QN	limma-NC	limma-voom	0.05	918	0.920374	0.0452119	0.848844	0.730146	0.966321	0.821645	359	0.0531062	546	1073	78	33	0.935838	0.875	0.943005	0.907731	1714	0.0373176	573	745	406	6	0.76185	0.585291	0.989637	0.735558	0	0	0	0	0	0
SR75	RowMean	TRQN	limma-NC	edgeR-QLF	0.05	925	0.548223	0.0669331	0.934917	0.903567	0.914439	0.90897	1999	0.0520494	636	1236	121	112	0.889311	0.840159	0.850267	0.845183	457	0.0818168	732	1332	25	16	0.980523	0.966975	0.97861	0.972757	22	59	56	24	9	20
SR75	Zero	QN	Combat-P-NC	DESeq2	0.05	913	0.774684	0.0486552	0.939667	0.932435	0.898396	0.91129	1382	0.0496317	602	1329	28	146	0.91734	0.955556	0.804813	0.87373	1014	0.0476786	742	1283	74	6	0.961995	0.909314	0.991979	0.948849	0	1	0	0	0	0
SR66	HalfRowMin	Median	limma-NC	Wilcox	0.05	917	0.897406	0.0434731	0.863456	0.782794	0.92716	0.836456	609	0.0477934	699	1391	62	111	0.923553	0.918528	0.862963	0.889879	1260	0.0391527	803	1015	438	7	0.803358	0.647059	0.991358	0.783033	0	0	0	0	0	0
SR75	KNN	TRQN	Combat-NP-NC	edgeR-LRT	0.05	895	0.398006	0.0878993	0.947506	0.900531	0.957888	0.928309	1197	0.0803371	695	1263	94	53	0.930166	0.880862	0.929144	0.904359	1120	0.0954616	738	1293	64	10	0.964846	0.9202	0.986631	0.952258	22	149	2	21	8	50
SR90	HalfRowMin	TRQN	Combat-NP-NC	limma-trend	0.05	938	0.540584	0.0726158	0.921965	0.834695	0.955959	0.891212	1469	0.0591999	534	1026	125	45	0.901734	0.810319	0.92228	0.862682	997	0.0860317	573	1057	94	6	0.942197	0.85907	0.989637	0.919743	0	0	0	0	0	0
SR90	KNN	QN	NoBC	DESeq2	0.05	869	0.476471	0.0675376	0.968786	0.936462	0.97323	0.954201	807	0.0735757	551	1121	30	28	0.966474	0.948365	0.951641	0.95	1569	0.0614994	576	1104	47	3	0.971098	0.924559	0.994819	0.958403	119	132	102	93	76	113
SR66	SoftImpute	QN	Combat-NP-NC	DESeq2	0.05	901	0.677028	0.0581443	0.949403	0.915934	0.946296	0.929986	1156	0.053931	729	1396	57	81	0.939019	0.927481	0.9	0.913534	1213	0.0623576	804	1368	85	6	0.959788	0.904387	0.992593	0.946439	0	0	0	0	0	0
SR66	HalfRowMin	TRQN	Combat-NP-NC	limma-voom	0.05	940	0.514286	0.0751778	0.92753	0.923371	0.869136	0.891331	2031	0.0595052	606	1400	53	204	0.886434	0.919575	0.748148	0.825051	565	0.0908503	802	1390	63	8	0.968626	0.927168	0.990123	0.957612	0	1	0	0	0	0
SR90	IterativeSVD	QN	NoBC	DESeq2	0.05	870	0.476471	0.067673	0.967052	0.931966	0.97323	0.951807	811	0.073746	551	1120	31	28	0.965896	0.946735	0.951641	0.949182	1666	0.0616	576	1099	52	3	0.968208	0.917197	0.994819	0.954432	120	134	106	100	82	113
SR75	HalfRowMin	Sum	NoBC	DESeq2	0.05	905	0.467849	0.0732893	0.950119	0.939843	0.921123	0.927956	1318	0.0638583	636	1333	24	112	0.935392	0.963636	0.850267	0.903409	1137	0.0827202	742	1289	68	6	0.964846	0.916049	0.991979	0.952503	121	147	90	126	73	128
SR66	HalfRowMin	QN	Scanorama	DESeq2	0.05	918	0.738329	0.0529564	0.943438	0.968447	0.871605	0.912625	1760	0.0487591	610	1439	14	200	0.905435	0.977564	0.753086	0.850767	595	0.0571538	802	1419	34	8	0.981441	0.95933	0.990123	0.974484	0	0	0	0	0	0
SR75	SoftImpute	TRQN	Combat-NP-NC	limma-voom	0.05	911	0.423354	0.0854952	0.943943	0.907694	0.938503	0.921758	1206	0.0760692	662	1298	59	86	0.931116	0.918169	0.885027	0.901293	1196	0.0949213	742	1272	85	6	0.95677	0.897219	0.991979	0.942222	0	443	0	0	0	0
SR90	HalfRowMin	TRQN	Combat-P-NC	t-test	0.05	930	0.551367	0.0693341	0.929191	0.854853	0.949914	0.899876	1567	0.056688	527	1032	119	52	0.901156	0.815789	0.91019	0.860408	880	0.0819802	573	1083	68	6	0.957225	0.893916	0.989637	0.939344	0	0	0	0	0	0
SR75	KNN	Median	Combat-P-NC	Wilcox	0.05	959	0.857143	0.0477722	0.903088	0.822093	0.951872	0.877477	539	0.0542271	684	1290	67	64	0.937767	0.910786	0.914439	0.912608	1564	0.0413173	740	1088	269	8	0.868409	0.733399	0.989305	0.842345	0	0	0	0	0	0
SR90	HalfRowMin	TRQN	Scanorama	limma-trend	0.05	876	0.353492	0.0793442	0.962139	0.983874	0.900691	0.93927	1558	0.0669884	477	1136	15	102	0.93237	0.969512	0.823834	0.890756	743	0.0916999	566	1150	1	13	0.991908	0.998236	0.977547	0.987784	4	0	0	0	0	1
SR90	SoftImpute	TRQN	Combat-NP-NC	limma-voom	0.05	911	0.410607	0.0902654	0.947977	0.891825	0.962867	0.92522	971	0.0837374	539	1100	51	40	0.947399	0.913559	0.930915	0.922156	1410	0.0967935	576	1065	86	3	0.948555	0.870091	0.994819	0.928284	0	325	0	0	0	0
SR90	KNN	Unnormalized	NoBC	limma-trend	0.05	897	0.359241	0.0843383	0.953179	0.897079	0.974093	0.933239	987	0.0748242	552	1109	42	27	0.960116	0.929293	0.953368	0.941176	1553	0.0938525	576	1061	90	3	0.946243	0.864865	0.994819	0.925301	103	137	97	100	54	107
SR90	SoftImpute	Unnormalized	NoBC	limma-trend	0.05	898	0.359241	0.0844685	0.953179	0.896948	0.974093	0.93321	992	0.0749142	552	1108	43	27	0.959538	0.927731	0.953368	0.940375	1537	0.0940228	576	1062	89	3	0.946821	0.866165	0.994819	0.926045	107	142	99	101	55	110
SR75	Zero	Unnormalized	Scanorama	DESeq2	0.05	957	0.857143	0.0490338	0.924738	0.988958	0.79813	0.871529	1831	0.0544563	408	1195	3	254	0.861828	0.992701	0.616314	0.760485	348	0.0436113	733	1346	11	15	0.987648	0.985215	0.979947	0.982574	17	113	146	9	6	2
SR75	RowMedian	Median	Combat-P-NC	Wilcox	0.05	965	0.857143	0.0473717	0.906413	0.835637	0.936497	0.878466	648	0.0526942	664	1295	62	84	0.930641	0.914601	0.887701	0.90095	1437	0.0420492	737	1120	237	11	0.882185	0.756674	0.985294	0.855981	0	0	0	0	0	0
SR66	Zero	TRQN	Combat-NP-NC	edgeR-LRT	0.05	954	0.536203	0.0741714	0.921343	0.890972	0.887037	0.886693	1787	0.0640641	633	1363	90	177	0.882015	0.875519	0.781481	0.825832	775	0.0842786	804	1370	83	6	0.960672	0.906426	0.992593	0.947555	32	24	7	35	16	50
SR66	RowMean	Sum	Scanorama	DESeq2	0.05	964	0.71582	0.067798	0.928193	0.993085	0.804938	0.883241	2081	0.0598494	545	1449	4	265	0.881131	0.992714	0.67284	0.80206	496	0.0757466	759	1448	5	51	0.975254	0.993455	0.937037	0.964422	0	0	0	0	0	0
SR75	SoftImpute	TRQN	limma-NC	DESeq2	0.05	929	0.53539	0.066039	0.936342	0.899673	0.923128	0.911219	1866	0.052971	644	1243	114	104	0.896437	0.849604	0.860963	0.855246	614	0.079107	737	1318	39	11	0.976247	0.949742	0.985294	0.967192	0	26	20	4	0	10
SR90	RowMedian	Unnormalized	NoBC	limma-trend	0.05	899	0.359241	0.0810424	0.954335	0.901748	0.971503	0.93455	999	0.0746674	549	1111	40	30	0.959538	0.932088	0.948187	0.940068	1592	0.0874174	576	1066	85	3	0.949133	0.871407	0.994819	0.929032	105	135	96	97	52	106
SR66	IterativeSVD	TRQN	Combat-NP-NC	edgeR-LRT	0.05	927	0.525575	0.0634953	0.940787	0.888634	0.953704	0.919872	845	0.0771278	742	1348	105	68	0.923553	0.876033	0.916049	0.895594	1768	0.0498628	803	1365	88	7	0.95802	0.901235	0.991358	0.944151	19	85	4	20	11	30
SR90	RowMean	Unnormalized	NoBC	limma-trend	0.05	905	0.359241	0.0816572	0.954046	0.90169	0.970639	0.934096	982	0.0768754	548	1111	40	31	0.95896	0.931973	0.946459	0.93916	1622	0.0864391	576	1066	85	3	0.949133	0.871407	0.994819	0.929032	104	135	96	97	51	104
SR75	KNN	QN	Scanorama	edgeR-QLF	0.05	945	0.803175	0.045044	0.935629	0.970365	0.847594	0.898257	1619	0.0484367	538	1351	6	210	0.897387	0.988971	0.719251	0.832817	698	0.0416512	730	1320	37	18	0.973872	0.95176	0.975936	0.963696	0	1	2	0	1	0
SR66	RowMedian	Median	Scanorama	DESeq2	0.05	944	0.71582	0.0628591	0.93681	0.992668	0.82963	0.898539	1752	0.059108	569	1449	4	241	0.891737	0.993019	0.702469	0.822849	566	0.0666102	775	1447	6	35	0.981882	0.992318	0.95679	0.97423	0	0	0	0	0	0
SR90	IterativeSVD	Unnormalized	NoBC	limma-trend	0.05	915	0.359241	0.0850878	0.952023	0.894225	0.974093	0.931696	985	0.0764478	552	1107	44	27	0.95896	0.926174	0.953368	0.939574	1575	0.0937279	576	1059	92	3	0.945087	0.862275	0.994819	0.923817	110	143	100	104	57	110
SR75	KNN	QN	Scanorama	limma-voom	0.05	953	0.803175	0.0450297	0.935154	0.967339	0.849599	0.897916	1605	0.0480963	540	1351	6	208	0.898337	0.989011	0.721925	0.834621	725	0.041963	731	1315	42	17	0.971971	0.945666	0.977273	0.96121	0	0	0	0	0	0
SR75	HalfRowMin	QN	Scanorama	DESeq2	0.05	922	0.71582	0.0535213	0.952019	0.974326	0.889037	0.926455	1637	0.0501997	590	1345	12	158	0.91924	0.980066	0.78877	0.874074	709	0.0568428	740	1333	24	8	0.984798	0.968586	0.989305	0.978836	0	0	0	0	0	0
SR75	Zero	Unnormalized	Combat-P-NC	t-test	0.05	978	0.857143	0.0478291	0.914014	0.891695	0.872995	0.874549	1404	0.049847	563	1318	39	185	0.893587	0.935216	0.752674	0.834074	1003	0.0458112	743	1224	133	5	0.934442	0.848174	0.993316	0.915025	0	0	0	0	0	0
SR75	IterativeSVD	TRQN	Combat-NP-NC	limma-voom	0.05	925	0.409449	0.0850443	0.946081	0.912826	0.937834	0.924385	1351	0.0721088	661	1294	63	87	0.928741	0.912983	0.88369	0.898098	1127	0.0979798	742	1286	71	6	0.96342	0.912669	0.991979	0.950673	0	75	0	0	0	0
SR75	HalfRowMin	Median	Combat-P-NC	limma-trend	0.05	963	0.857143	0.0541242	0.877672	0.795675	0.93516	0.850121	667	0.0528045	658	1298	59	90	0.929216	0.917713	0.879679	0.898294	1291	0.0554438	741	998	359	7	0.826128	0.673636	0.990642	0.801948	0	0	0	0	0	0
SR66	SoftImpute	TRQN	limma-NC	limma-voom	0.05	949	0.481523	0.0719843	0.92996	0.897378	0.906173	0.901552	2290	0.0531017	669	1330	123	141	0.883341	0.844697	0.825926	0.835206	474	0.0908669	799	1411	42	11	0.97658	0.950059	0.98642	0.967898	0	0	0	0	0	0
SR90	RowMedian	Median	Scanorama	t-test	0.05	921	0.71582	0.051543	0.958382	0.980962	0.894646	0.932491	971	0.0598556	464	1149	2	115	0.93237	0.995708	0.801382	0.888038	1011	0.0432304	572	1131	20	7	0.984393	0.966216	0.98791	0.976943	0	0	0	0	0	0
SR90	Zero	TRQN	Combat-NP-NC	limma-trend	0.05	961	0.551367	0.0710878	0.922832	0.836635	0.955959	0.892322	1392	0.0608257	534	1026	125	45	0.901734	0.810319	0.92228	0.862682	1071	0.08135	573	1060	91	6	0.943931	0.862952	0.989637	0.921963	0	0	0	0	0	0
SR75	RowMedian	TRQN	limma-NC	edgeR-QLF	0.05	945	0.52379	0.0665907	0.935867	0.902313	0.919118	0.910637	2044	0.0518652	641	1235	122	107	0.891211	0.840105	0.856952	0.848445	502	0.0813163	734	1330	27	14	0.980523	0.96452	0.981283	0.97283	22	61	56	22	9	20
SR75	IterativeSVD	QN	limma-NC	edgeR-QLF	0.05	950	0.971737	0.0426943	0.843943	0.733685	0.959225	0.822532	555	0.0461752	696	1248	109	52	0.923515	0.864596	0.930481	0.89633	1331	0.0392134	739	870	487	9	0.764371	0.602773	0.987968	0.748734	0	0	0	0	0	0
SR90	Zero	QN	NoBC	DESeq2	0.05	902	0.476471	0.0670904	0.965607	0.937167	0.962867	0.949178	884	0.0675976	539	1126	25	40	0.962428	0.955674	0.930915	0.943132	1475	0.0665832	576	1100	51	3	0.968786	0.91866	0.994819	0.955224	115	120	87	90	66	109
SR90	RowMean	Median	Scanorama	t-test	0.05	923	0.71582	0.0513952	0.958382	0.980962	0.894646	0.932491	983	0.0593807	464	1149	2	115	0.93237	0.995708	0.801382	0.888038	999	0.0434097	572	1131	20	7	0.984393	0.966216	0.98791	0.976943	0	0	0	0	0	0
SR75	Zero	TRQN	Scanorama	edgeR-LRT	0.05	967	0.650014	0.0678717	0.934917	0.962582	0.849599	0.897279	2249	0.0538247	537	1335	22	211	0.889311	0.960644	0.717914	0.821729	415	0.0819188	734	1330	27	14	0.980523	0.96452	0.981283	0.97283	29	162	174	62	50	44
SR75	KNN	Median	NoBC	DESeq2	0.05	909	0.342857	0.0814449	0.961995	0.938888	0.955882	0.946719	1126	0.0739629	688	1321	36	60	0.954394	0.950276	0.919786	0.934783	1185	0.0889269	742	1299	58	6	0.969596	0.9275	0.991979	0.958656	138	171	126	126	88	132
SR90	Zero	Sum	Scanorama	t-test	0.05	974	0.742857	0.0562719	0.935838	0.96666	0.841969	0.891187	1515	0.0594137	404	1148	3	175	0.89711	0.992629	0.697755	0.819473	712	0.0531302	571	1115	36	8	0.974566	0.940692	0.986183	0.962901	0	0	0	0	0	0
SR90	HalfRowMin	Sum	Scanorama	limma-trend	0.05	971	0.696434	0.0627805	0.939595	0.933088	0.890328	0.905645	947	0.0683456	459	1140	11	120	0.924277	0.976596	0.792746	0.875119	1393	0.0572154	572	1080	71	7	0.954913	0.88958	0.98791	0.93617	0	0	0	0	0	0
SR75	SoftImpute	TRQN	Scanorama	edgeR-QLF	0.05	916	0.473694	0.0688692	0.958432	0.985192	0.895722	0.936931	1461	0.0629416	611	1341	16	137	0.927316	0.974482	0.816845	0.888727	861	0.0747969	729	1354	3	19	0.989549	0.995902	0.974599	0.985135	34	96	97	45	8	13
SR75	SoftImpute	QN	limma-NC	limma-voom	0.05	972	0.971737	0.0436457	0.838242	0.730889	0.953209	0.816961	571	0.0462269	686	1253	104	62	0.92114	0.868354	0.917112	0.892068	1332	0.0410646	740	850	507	8	0.755344	0.593424	0.989305	0.741855	0	0	0	0	0	0
SR90	Zero	TRQN	limma-NC	t-test	0.05	962	0.565854	0.0669636	0.93237	0.88245	0.920553	0.901099	1925	0.0552264	494	1041	110	85	0.887283	0.817881	0.853195	0.835165	573	0.0787008	572	1119	32	7	0.977457	0.94702	0.98791	0.967033	0	0	0	0	0	0
SR75	RowMedian	Median	Combat-NP-NC	Wilcox	0.05	994	0.857143	0.0459984	0.908551	0.84019	0.936497	0.880897	777	0.0498943	663	1299	58	85	0.932067	0.919556	0.886364	0.902655	1395	0.0421024	738	1125	232	10	0.885036	0.760825	0.986631	0.859139	0	0	0	0	0	0
SR75	IterativeSVD	TRQN	Scanorama	Wilcox	0.05	941	0.473694	0.0705642	0.953444	0.974622	0.891043	0.929953	1749	0.0581782	610	1329	28	138	0.92114	0.956113	0.815508	0.880231	706	0.0829503	723	1352	5	25	0.985748	0.993132	0.966578	0.979675	11	22	7	20	0	4
SR75	IterativeSVD	QN	limma-NC	limma-voom	0.05	969	0.971737	0.042961	0.841568	0.734245	0.954545	0.820027	576	0.0457861	688	1254	103	60	0.922565	0.869785	0.919786	0.894087	1327	0.040136	740	861	496	8	0.76057	0.598706	0.989305	0.745968	0	0	0	0	0	0
SR75	Zero	Unnormalized	Combat-NP-NC	t-test	0.05	995	0.857143	0.0475454	0.912352	0.887191	0.874332	0.87286	1465	0.0485269	565	1317	40	183	0.894062	0.933884	0.755348	0.835181	1020	0.0465639	743	1216	141	5	0.930641	0.840498	0.993316	0.910539	0	0	0	0	0	0
SR90	HalfRowMin	TRQN	Combat-NP-NC	edgeR-LRT	0.05	941	0.540584	0.0587992	0.951734	0.891008	0.974957	0.931087	664	0.085646	553	1074	77	26	0.940462	0.877778	0.955095	0.914806	2329	0.0319524	576	1090	61	3	0.963006	0.904239	0.994819	0.947368	26	83	3	20	16	45
SR90	HalfRowMin	Unnormalized	NoBC	Wilcox	0.05	952	0.476471	0.0722117	0.943353	0.8802	0.968048	0.920332	914	0.0671955	545	1111	40	34	0.957225	0.931624	0.941278	0.936426	1880	0.077228	576	1032	119	3	0.92948	0.828777	0.994819	0.904239	115	139	109	103	64	113
SR90	IterativeSVD	Unnormalized	NoBC	t-test	0.05	936	0.359241	0.0789679	0.953179	0.899269	0.971503	0.933088	1082	0.0690081	549	1112	39	30	0.960116	0.933673	0.948187	0.940874	1619	0.0889277	576	1061	90	3	0.946243	0.864865	0.994819	0.925301	110	141	98	104	54	110
SR66	KNN	TRQN	limma-NC	edgeR-QLF	0.05	979	0.506749	0.0675835	0.933937	0.899032	0.919136	0.908963	2078	0.0520277	697	1316	137	113	0.889527	0.835731	0.860494	0.847932	525	0.0831392	792	1422	31	18	0.978347	0.962333	0.977778	0.969994	21	61	59	27	13	19
SR75	IterativeSVD	Median	limma-NC	Wilcox	0.05	998	0.857143	0.049048	0.890024	0.801857	0.953209	0.864696	551	0.0541104	685	1287	70	63	0.936817	0.907285	0.915775	0.91151	1542	0.0439856	741	1034	323	7	0.84323	0.696429	0.990642	0.817881	0	0	0	0	0	0
SR66	RowMedian	Sum	NoBC	DESeq2	0.05	945	0.476471	0.0703559	0.949403	0.937586	0.920988	0.92754	1217	0.0665524	692	1416	37	118	0.931507	0.949246	0.854321	0.899285	1245	0.0741595	800	1389	64	10	0.9673	0.925926	0.987654	0.955795	141	175	129	134	96	144
SR75	Zero	TRQN	Scanorama	limma-trend	0.05	991	0.650014	0.0683552	0.933492	0.964418	0.843583	0.89427	2493	0.0526976	529	1336	21	219	0.885986	0.961818	0.707219	0.8151	376	0.0840128	733	1332	25	15	0.980998	0.967018	0.979947	0.97344	0	0	0	0	4	0
SR90	RowMedian	TRQN	Combat-NP-NC	edgeR-QLF	0.05	924	0.481599	0.0601257	0.956358	0.9006	0.977547	0.937496	694	0.0833007	556	1077	74	23	0.943931	0.88254	0.960276	0.919768	2148	0.0369507	576	1100	51	3	0.968786	0.91866	0.994819	0.955224	15	147	3	13	5	34
SR90	Zero	QN	limma-NC	t-test	0.05	975	0.945171	0.0429888	0.85	0.739999	0.958549	0.82293	450	0.0482272	537	1089	62	42	0.939884	0.896494	0.927461	0.911715	1636	0.0377505	573	742	409	6	0.760116	0.583503	0.989637	0.734145	0	0	0	0	0	0
SR90	Zero	Sum	Scanorama	limma-trend	0.05	992	0.742857	0.0557347	0.934971	0.962836	0.843696	0.89036	1424	0.0603635	406	1148	3	173	0.898266	0.992665	0.701209	0.821862	799	0.051106	571	1110	41	8	0.971676	0.933007	0.986183	0.958858	0	0	0	0	0	0
SR66	SoftImpute	TRQN	Scanorama	DESeq2	0.05	967	0.514286	0.0642551	0.94631	0.978389	0.867901	0.917094	2013	0.0519759	617	1431	22	193	0.904993	0.965571	0.761728	0.851622	545	0.0765343	789	1446	7	21	0.987627	0.991206	0.974074	0.982565	12	10	8	11	0	12
SR66	IterativeSVD	TRQN	Scanorama	DESeq2	0.05	965	0.495686	0.0650028	0.946531	0.978378	0.868519	0.91781	1979	0.0525834	622	1430	23	188	0.906761	0.964341	0.767901	0.854983	572	0.0774222	785	1447	6	25	0.986301	0.992415	0.969136	0.980637	13	25	8	15	0	16
SR90	KNN	TRQN	Scanorama	edgeR-LRT	0.05	918	0.462236	0.0676576	0.974855	0.989524	0.93437	0.960785	909	0.0744715	514	1140	11	65	0.956069	0.979048	0.887737	0.931159	1202	0.0608437	568	1151	0	11	0.993642	1	0.981002	0.99041	25	83	90	36	4	6
SR66	IterativeSVD	TRQN	Scanorama	limma-trend	0.05	989	0.495686	0.0686334	0.940345	0.9769	0.851852	0.906959	2440	0.0509223	598	1429	24	212	0.895714	0.961415	0.738272	0.835196	416	0.0863446	782	1447	6	28	0.984976	0.992386	0.965432	0.978723	3	0	0	0	0	6
SR75	KNN	TRQN	Scanorama	Wilcox	0.05	935	0.467964	0.0691833	0.957007	0.972257	0.903743	0.936172	1623	0.0582029	627	1324	33	121	0.926841	0.95	0.838235	0.890625	776	0.0801637	725	1353	4	23	0.987173	0.994513	0.969251	0.98172	14	9	5	24	0	2
SR90	IterativeSVD	QN	Scanorama	edgeR-LRT	0.05	933	0.857143	0.0310041	0.960694	0.98113	0.900691	0.936678	475	0.0620081	472	1146	5	107	0.93526	0.989518	0.815199	0.893939	1884	0	571	1135	16	8	0.986127	0.972743	0.986183	0.979417	0	0	0	0	0	0
SR66	HalfRowMin	Unnormalized	Scanorama	DESeq2	0.05	988	0.708197	0.0624124	0.935705	0.966654	0.851852	0.898515	2092	0.0529322	577	1441	12	233	0.891737	0.979626	0.712346	0.824875	498	0.0718926	803	1414	39	7	0.979673	0.953682	0.991358	0.972155	0	0	0	0	0	0
SR90	RowMedian	Unnormalized	Scanorama	t-test	0.05	956	0.71582	0.0510268	0.956936	0.979322	0.892055	0.930057	1004	0.0599351	461	1149	2	118	0.930636	0.99568	0.7962	0.884837	1081	0.0421185	572	1129	22	7	0.983237	0.962963	0.98791	0.975277	0	0	0	0	0	0
SR90	RowMean	Unnormalized	Scanorama	t-test	0.05	957	0.71582	0.0509368	0.956936	0.979322	0.892055	0.930057	1012	0.0597948	461	1149	2	118	0.930636	0.99568	0.7962	0.884837	1086	0.0420788	572	1129	22	7	0.983237	0.962963	0.98791	0.975277	0	0	0	0	0	0
SR90	RowMedian	TRQN	limma-NC	t-test	0.05	983	0.481331	0.0686817	0.938439	0.892574	0.929188	0.910457	1996	0.0544379	504	1042	109	75	0.893642	0.822186	0.870466	0.845638	540	0.0829256	572	1129	22	7	0.983237	0.962963	0.98791	0.975277	0	0	0	0	0	0
SR90	RowMedian	TRQN	Scanorama	DESeq2	0.05	931	0.464147	0.0691803	0.962139	0.983078	0.901554	0.939726	1511	0.061074	483	1135	16	96	0.93526	0.967936	0.834197	0.896104	853	0.0772866	561	1150	1	18	0.989017	0.998221	0.968912	0.983348	18	16	4	12	0	6
SR75	SoftImpute	Median	Combat-NP-NC	t-test	0.05	1024	0.774684	0.05831	0.902375	0.822338	0.951872	0.87706	784	0.0538134	683	1295	62	65	0.939667	0.916779	0.913102	0.914936	1381	0.0628066	741	1080	277	7	0.865083	0.727898	0.990642	0.839185	0	0	0	0	0	0
SR90	HalfRowMin	TRQN	limma-NC	limma-trend	0.05	984	0.485868	0.070925	0.931503	0.875267	0.928325	0.900998	1898	0.0572552	503	1034	117	76	0.888439	0.81129	0.868739	0.839033	635	0.0845949	572	1114	37	7	0.974566	0.939245	0.98791	0.962963	0	0	0	0	0	0
SR75	SoftImpute	QN	limma-NC	edgeR-QLF	0.05	990	0.971737	0.0426955	0.840618	0.729868	0.957219	0.819089	596	0.0456802	693	1245	112	55	0.920665	0.86087	0.926471	0.892466	1354	0.0397109	739	862	495	9	0.76057	0.598865	0.987968	0.745711	0	0	0	0	0	0
SR66	RowMean	TRQN	limma-NC	edgeR-LRT	0.05	1003	0.508059	0.072034	0.923995	0.895872	0.890741	0.89329	2134	0.0571325	665	1318	135	145	0.87627	0.83125	0.820988	0.826087	596	0.0869355	778	1421	32	32	0.971719	0.960494	0.960494	0.960494	31	65	65	38	15	23
SR90	Zero	QN	limma-NC	limma-voom	0.05	987	0.945171	0.0430391	0.848266	0.734739	0.962003	0.821521	361	0.0519493	541	1083	68	38	0.938728	0.888342	0.93437	0.910774	1839	0.0341289	573	738	413	6	0.757803	0.581136	0.989637	0.732268	0	0	0	0	0	0
SR90	HalfRowMin	TRQN	Scanorama	t-test	0.05	951	0.353492	0.0770603	0.959249	0.984564	0.891192	0.934016	1789	0.0636152	467	1137	14	112	0.927168	0.970894	0.806563	0.881132	760	0.0905055	565	1150	1	14	0.991329	0.998233	0.97582	0.9869	3	0	0	0	0	1
SR75	SoftImpute	QN	limma-NC	t-test	0.05	992	0.971737	0.042332	0.840855	0.738002	0.951872	0.820041	656	0.0436714	684	1266	91	64	0.926366	0.882581	0.914439	0.898227	1336	0.0409926	740	850	507	8	0.755344	0.593424	0.989305	0.741855	0	0	0	0	0	0
SR75	HalfRowMin	TRQN	Scanorama	limma-voom	0.05	981	0.457868	0.0810698	0.945131	0.987191	0.856283	0.912531	1921	0.0666986	548	1348	9	200	0.900713	0.983842	0.73262	0.839847	606	0.0954409	733	1350	7	15	0.989549	0.990541	0.979947	0.985215	1	0	0	0	3	0
SR75	KNN	Median	Combat-NP-NC	t-test	0.05	1034	0.774684	0.0566672	0.908314	0.832801	0.949866	0.88292	786	0.0536025	682	1297	60	66	0.940143	0.919137	0.911765	0.915436	1418	0.0597319	739	1106	251	9	0.876485	0.746465	0.987968	0.850403	0	0	0	0	0	0
SR75	RowMedian	TRQN	Combat-NP-NC	edgeR-QLF	0.05	970	0.408209	0.0783952	0.945131	0.902207	0.947861	0.924356	1354	0.0740624	679	1268	89	69	0.924941	0.884115	0.907754	0.895778	1288	0.0827281	739	1293	64	9	0.965321	0.920299	0.987968	0.952934	16	211	3	16	7	55
SR66	RowMedian	Unnormalized	Scanorama	DESeq2	0.05	1010	0.71582	0.0610374	0.936589	0.993294	0.828395	0.898097	1808	0.0581891	568	1449	4	242	0.891295	0.993007	0.701235	0.821997	631	0.0638857	774	1448	5	36	0.981882	0.993582	0.955556	0.974198	0	0	0	0	0	0
SR90	HalfRowMin	TRQN	limma-NC	t-test	0.05	995	0.485868	0.0702018	0.932659	0.881444	0.923143	0.901811	2068	0.0548205	497	1040	111	82	0.888439	0.817434	0.858377	0.837405	577	0.085583	572	1118	33	7	0.976879	0.945455	0.98791	0.966216	0	0	0	0	0	0
SR66	SoftImpute	Unnormalized	NoBC	limma-trend	0.05	1004	0.476471	0.0761277	0.933716	0.889947	0.935185	0.909523	1321	0.0624842	711	1398	55	99	0.931949	0.928198	0.877778	0.902284	1356	0.0897713	804	1313	140	6	0.935484	0.851695	0.992593	0.916762	145	204	140	132	87	155
SR90	SoftImpute	QN	Scanorama	edgeR-LRT	0.05	948	0.857143	0.0303318	0.960694	0.98238	0.899827	0.936582	486	0.0606636	471	1148	3	108	0.935838	0.993671	0.813472	0.894587	1889	0	571	1134	17	8	0.985549	0.971088	0.986183	0.978578	0	1	1	0	0	0
SR90	RowMean	TRQN	Scanorama	DESeq2	0.05	943	0.464147	0.0684522	0.963295	0.983176	0.905009	0.941703	1411	0.0624418	486	1135	16	93	0.936994	0.968127	0.839378	0.899167	930	0.0744625	562	1150	1	17	0.989595	0.998224	0.970639	0.984238	20	19	2	14	0	7
SR90	SoftImpute	Unnormalized	NoBC	t-test	0.05	960	0.359241	0.0762834	0.954046	0.901226	0.971503	0.934205	1084	0.0689721	549	1112	39	30	0.960116	0.933673	0.948187	0.940874	1744	0.0835948	576	1064	87	3	0.947977	0.868778	0.994819	0.927536	107	140	97	101	53	110
SR66	RowMedian	TRQN	limma-NC	edgeR-LRT	0.05	1016	0.481523	0.0717341	0.926425	0.894847	0.899383	0.897085	2181	0.0565293	669	1317	136	141	0.877596	0.831056	0.825926	0.828483	573	0.0869389	788	1419	34	22	0.975254	0.958637	0.97284	0.965686	31	65	64	35	14	22
SR75	KNN	TRQN	Scanorama	limma-voom	0.05	973	0.467964	0.0698286	0.954157	0.976723	0.891043	0.930741	1836	0.0567275	607	1331	26	141	0.920665	0.958926	0.811497	0.879073	706	0.0829296	726	1353	4	22	0.987648	0.994521	0.970588	0.982409	9	0	0	0	0	2
SR90	HalfRowMin	Unnormalized	NoBC	t-test	0.05	982	0.476471	0.0710244	0.944509	0.88334	0.967185	0.921702	905	0.0677912	544	1112	39	35	0.957225	0.933105	0.939551	0.936317	1941	0.0742577	576	1036	115	3	0.931792	0.833575	0.994819	0.907087	105	131	72	100	48	113
SR75	IterativeSVD	QN	limma-NC	t-test	0.05	1008	0.971737	0.0418835	0.842518	0.74001	0.949198	0.82054	673	0.0437994	680	1265	92	68	0.92399	0.880829	0.909091	0.894737	1333	0.0399675	740	862	495	8	0.761045	0.59919	0.989305	0.746344	0	0	0	0	0	0
SR66	RowMean	Median	limma-NC	limma-trend	0.05	1028	0.857143	0.0520445	0.882899	0.811679	0.907407	0.849545	826	0.0535278	683	1381	72	127	0.912064	0.904636	0.84321	0.872843	1282	0.0505612	787	1145	308	23	0.853734	0.718721	0.971605	0.826247	0	0	0	0	0	0
SR66	SoftImpute	TRQN	Scanorama	t-test	0.05	1016	0.514286	0.0674076	0.939903	0.978189	0.849383	0.905356	2628	0.0500943	588	1431	22	222	0.892179	0.963934	0.725926	0.828169	385	0.0847208	788	1447	6	22	0.987627	0.992443	0.97284	0.982544	2	0	0	0	0	1
SR90	Zero	TRQN	Combat-P-NC	t-test	0.05	1013	0.528208	0.0671422	0.931503	0.860913	0.94905	0.902824	1597	0.0567645	526	1034	117	53	0.901734	0.81804	0.908463	0.860884	981	0.0775199	573	1090	61	6	0.961272	0.903785	0.989637	0.944765	0	0	0	0	0	0
SR75	KNN	QN	limma-NC	limma-trend	0.05	1012	0.920374	0.0435507	0.842755	0.737815	0.951872	0.820989	605	0.0462545	686	1260	97	62	0.924466	0.876117	0.917112	0.896146	1411	0.0408468	738	864	493	10	0.761045	0.599513	0.986631	0.745831	0	0	0	0	0	0
NoSR	HalfRowMin	TRQN	Scanorama	edgeR-QLF	0.05	1016	0.866478	0.0505313	0.877774	0.913684	0.740695	0.803628	3102	0.0370099	652	1969	66	557	0.807953	0.908078	0.539289	0.6767	242	0.0640528	1139	1935	100	70	0.947596	0.91929	0.942101	0.930556	42	190	201	67	45	28
SR66	KNN	TRQN	Scanorama	Wilcox	0.05	1020	0.501471	0.0666131	0.940566	0.97526	0.854321	0.909352	1774	0.0558487	624	1425	28	186	0.905435	0.957055	0.77037	0.853625	748	0.0773776	760	1448	5	50	0.975696	0.993464	0.938272	0.965079	7	8	6	10	1	1
SR75	Zero	QN	Combat-NP-NC	DESeq2	0.05	1021	0.774684	0.0481729	0.934679	0.920425	0.897727	0.904795	1509	0.0479618	601	1324	33	147	0.914489	0.94795	0.803476	0.869754	1105	0.048384	742	1268	89	6	0.954869	0.8929	0.991979	0.939835	0	0	0	0	0	0
SR66	IterativeSVD	TRQN	limma-NC	limma-voom	0.05	1021	0.490019	0.0687464	0.931728	0.897266	0.912346	0.904629	2136	0.0533001	678	1327	126	132	0.885992	0.843284	0.837037	0.840149	549	0.0841928	800	1412	41	10	0.977464	0.951249	0.987654	0.96911	0	0	0	0	0	0
SR66	KNN	TRQN	limma-NC	limma-voom	0.05	1034	0.506749	0.0706597	0.926646	0.898379	0.894444	0.896241	2468	0.0525516	657	1327	126	153	0.876712	0.83908	0.811111	0.824859	464	0.0887678	792	1418	35	18	0.97658	0.957678	0.977778	0.967624	0	0	0	0	0	0
SR75	RowMean	TRQN	Scanorama	limma-voom	0.05	1031	0.481331	0.0741796	0.931591	0.988651	0.816176	0.892659	1695	0.0617175	554	1345	12	194	0.902138	0.978799	0.740642	0.843227	918	0.0866418	667	1356	1	81	0.961045	0.998503	0.891711	0.94209	6	0	0	0	1	0
SR75	KNN	TRQN	Combat-NP-NC	limma-voom	0.05	995	0.398006	0.0831921	0.942993	0.91206	0.929813	0.919821	1314	0.0760978	655	1300	57	93	0.928741	0.919944	0.875668	0.89726	1299	0.0902865	736	1279	78	12	0.957245	0.904177	0.983957	0.942382	0	369	0	0	0	0
SR66	IterativeSVD	TRQN	Combat-P-NC	DESeq2	0.05	1024	0.528208	0.0664763	0.929739	0.877955	0.932716	0.904471	1795	0.0542806	710	1314	139	100	0.894388	0.836278	0.876543	0.855937	836	0.0786721	801	1383	70	9	0.965091	0.919633	0.988889	0.953004	0	0	0	0	0	0
SR75	IterativeSVD	Median	NoBC	DESeq2	0.05	954	0.342857	0.0781834	0.957007	0.926821	0.955882	0.940273	1131	0.074385	688	1319	38	60	0.953444	0.947658	0.919786	0.933514	1636	0.0819818	742	1280	77	6	0.96057	0.905983	0.991979	0.947033	151	178	140	136	98	143
SR90	RowMedian	TRQN	Combat-NP-NC	limma-trend	0.05	1019	0.481599	0.0705229	0.928324	0.845709	0.962003	0.900074	1510	0.0602667	541	1024	127	38	0.904624	0.80988	0.93437	0.867682	1105	0.080779	573	1074	77	6	0.952023	0.881538	0.989637	0.932465	0	0	0	0	0	0
SR66	SoftImpute	Median	limma-NC	limma-trend	0.05	1037	0.774684	0.0630949	0.877817	0.789054	0.941975	0.851121	815	0.0562434	723	1370	83	87	0.924878	0.897022	0.892593	0.894802	1346	0.0699464	803	1077	376	7	0.830756	0.681086	0.991358	0.807441	0	0	0	0	0	0
SR75	SoftImpute	TRQN	Scanorama	Wilcox	0.05	985	0.473694	0.0688998	0.953682	0.975418	0.891043	0.930198	1754	0.0578782	609	1331	26	139	0.921615	0.959055	0.814171	0.880694	779	0.0799213	724	1351	6	24	0.985748	0.991781	0.967914	0.979702	15	9	4	26	0	2
SR75	RowMean	Median	Combat-P-NC	Wilcox	0.05	1053	0.857143	0.0454371	0.906413	0.837982	0.932487	0.877913	681	0.0520381	660	1297	60	88	0.929691	0.916667	0.882353	0.899183	1625	0.0388361	735	1124	233	13	0.883135	0.759298	0.98262	0.856643	0	0	0	0	0	0
SR75	RowMedian	TRQN	limma-NC	limma-voom	0.05	1026	0.52379	0.0684882	0.929691	0.902858	0.89639	0.899358	2316	0.0539523	604	1245	112	144	0.878385	0.843575	0.807487	0.825137	468	0.0830241	737	1328	29	11	0.980998	0.962141	0.985294	0.97358	0	0	0	0	0	0
SR90	RowMedian	TRQN	Combat-NP-NC	Wilcox	0.05	1036	0.481599	0.0677199	0.933815	0.852557	0.971503	0.90801	1369	0.061732	552	1026	125	27	0.912139	0.815362	0.953368	0.878981	1260	0.0737078	573	1080	71	6	0.955491	0.889752	0.989637	0.93704	0	0	0	0	0	0
SR66	HalfRowMin	Unnormalized	NoBC	DESeq2	0.05	1005	0.476471	0.0728232	0.941449	0.936693	0.900617	0.91448	1664	0.0600095	655	1427	26	155	0.920018	0.961821	0.808642	0.878605	1050	0.0856368	804	1375	78	6	0.962881	0.911565	0.992593	0.950355	137	163	101	143	85	141
SR75	IterativeSVD	Median	Combat-NP-NC	t-test	0.05	1064	0.774684	0.0576531	0.901425	0.820914	0.951872	0.876112	774	0.0541173	683	1295	62	65	0.939667	0.916779	0.913102	0.914936	1440	0.061189	741	1076	281	7	0.863183	0.725049	0.990642	0.837288	0	0	0	0	0	0
SR66	SoftImpute	TRQN	Combat-NP-NC	limma-voom	0.05	1006	0.403427	0.0841002	0.941891	0.913342	0.925926	0.918258	1463	0.070785	697	1391	62	113	0.922669	0.918314	0.860494	0.888464	1174	0.0974153	803	1372	81	7	0.961114	0.908371	0.991358	0.948052	0	109	0	0	0	0
SR90	KNN	Unnormalized	NoBC	t-test	0.05	980	0.359241	0.0756911	0.953757	0.900433	0.971503	0.933802	1100	0.0681986	549	1111	40	30	0.959538	0.932088	0.948187	0.940068	1763	0.0831837	576	1064	87	3	0.947977	0.868778	0.994819	0.927536	103	136	96	100	50	107
SR75	SoftImpute	Median	Combat-P-NC	t-test	0.05	1056	0.774684	0.0579369	0.899762	0.817628	0.95254	0.874449	804	0.0533203	684	1293	64	64	0.939192	0.914439	0.914439	0.914439	1416	0.0625534	741	1070	287	7	0.860333	0.720817	0.990642	0.834459	0	0	0	0	0	0
SR75	RowMean	Median	Combat-NP-NC	Wilcox	0.05	1056	0.857143	0.0443354	0.910926	0.845101	0.934492	0.883304	728	0.0506957	665	1300	57	83	0.933492	0.921053	0.889037	0.904762	1640	0.037975	733	1137	220	15	0.888361	0.76915	0.979947	0.861846	0	0	0	0	0	0
SR75	Zero	TRQN	limma-NC	edgeR-LRT	0.05	1068	0.58111	0.0705724	0.919715	0.893829	0.874332	0.882222	2390	0.0568059	569	1262	95	179	0.869834	0.856928	0.760695	0.805949	539	0.0843389	739	1302	55	9	0.969596	0.93073	0.987968	0.958495	68	154	142	71	75	90
SR66	SoftImpute	QN	limma-NC	limma-trend	0.05	1039	0.920374	0.0446783	0.835616	0.733954	0.938272	0.812203	790	0.0452028	719	1344	109	91	0.911622	0.868357	0.887654	0.8779	1229	0.0441539	801	918	535	9	0.759611	0.599551	0.988889	0.746505	0	0	0	0	0	0
SR75	KNN	QN	Scanorama	limma-trend	0.05	1042	0.803175	0.0445834	0.931829	0.960916	0.846925	0.893071	1799	0.0466427	537	1350	7	211	0.896437	0.987132	0.717914	0.831269	792	0.0425241	730	1306	51	18	0.967221	0.934699	0.975936	0.954872	0	0	0	0	0	0
SR90	Zero	Unnormalized	NoBC	Wilcox	0.05	1015	0.476471	0.0722117	0.939017	0.871959	0.967185	0.914961	918	0.0671955	544	1111	40	35	0.956647	0.931507	0.939551	0.935512	1932	0.077228	576	1018	133	3	0.921387	0.812412	0.994819	0.89441	115	139	104	102	62	115
SR90	KNN	TRQN	Combat-P-NC	DESeq2	0.05	1000	0.438062	0.0717571	0.949422	0.892374	0.968048	0.928349	1408	0.0675811	548	1046	105	31	0.921387	0.839204	0.946459	0.88961	1139	0.0759331	573	1118	33	6	0.977457	0.945545	0.989637	0.967089	0	0	0	0	0	0
SR66	KNN	QN	Scanorama	DESeq2	0.05	1023	0.71582	0.0554245	0.944101	0.989558	0.853086	0.911901	1868	0.0507936	597	1448	5	213	0.903668	0.991694	0.737037	0.845609	648	0.0600554	785	1443	10	25	0.984534	0.987421	0.969136	0.978193	0	0	0	0	0	0
SR90	IterativeSVD	Median	Scanorama	Wilcox	0.05	1001	0.857143	0.0307786	0.957225	0.976408	0.895509	0.930925	501	0.0615572	465	1147	4	114	0.931792	0.991471	0.803109	0.887405	1944	0	572	1128	23	7	0.982659	0.961345	0.98791	0.974446	0	0	0	0	0	0
SR90	RowMedian	TRQN	Combat-P-NC	DESeq2	0.05	1007	0.437412	0.0718925	0.949133	0.893049	0.966321	0.927904	1457	0.0672285	546	1045	106	33	0.919653	0.837423	0.943005	0.887084	1100	0.0765565	573	1120	31	6	0.978613	0.948675	0.989637	0.968724	0	0	0	0	0	0
SR75	IterativeSVD	TRQN	limma-NC	DESeq2	0.05	1026	0.490019	0.0650327	0.937292	0.899213	0.927139	0.912956	1956	0.0527696	650	1240	117	98	0.897862	0.847458	0.868984	0.858086	721	0.0772958	737	1319	38	11	0.976722	0.950968	0.985294	0.967827	1	26	18	4	0	10
SR75	IterativeSVD	Unnormalized	NoBC	DESeq2	0.05	977	0.342857	0.0769416	0.957007	0.926821	0.955882	0.940273	1172	0.0718807	688	1319	38	60	0.953444	0.947658	0.919786	0.933514	1635	0.0820025	742	1280	77	6	0.96057	0.905983	0.991979	0.947033	151	177	140	136	98	143
SR66	HalfRowMin	TRQN	Combat-NP-NC	edgeR-LRT	0.05	1059	0.514286	0.0712321	0.922669	0.883943	0.900617	0.890638	1603	0.0649045	655	1353	100	155	0.887318	0.86755	0.808642	0.837061	1019	0.0775598	804	1364	89	6	0.95802	0.900336	0.992593	0.944216	30	30	7	31	18	48
SR75	RowMedian	TRQN	Combat-NP-NC	edgeR-LRT	0.05	1013	0.408209	0.0760722	0.945131	0.899727	0.951203	0.924661	1278	0.0774436	684	1266	91	64	0.926366	0.882581	0.914439	0.898227	1609	0.0747008	739	1290	67	9	0.963895	0.916873	0.987968	0.951094	22	225	3	20	10	61
SR66	RowMedian	Median	limma-NC	limma-trend	0.05	1064	0.857143	0.049703	0.883783	0.807857	0.917901	0.852261	791	0.053665	694	1377	76	116	0.915157	0.901299	0.85679	0.878481	1418	0.045741	793	1136	317	17	0.852408	0.714414	0.979012	0.826042	0	0	0	0	0	0
SR75	KNN	TRQN	limma-NC	DESeq2	0.05	1030	0.498451	0.0644553	0.937767	0.90456	0.921791	0.913088	2054	0.051779	643	1242	115	105	0.895487	0.848285	0.859626	0.853918	663	0.0771317	736	1327	30	12	0.980048	0.960836	0.983957	0.972259	0	28	19	4	0	7
SR90	RowMedian	Median	NoBC	DESeq2	0.05	976	0.342857	0.0727137	0.978324	0.960069	0.97582	0.967788	935	0.0845626	554	1128	23	25	0.972254	0.960139	0.956822	0.958478	1700	0.0608647	576	1127	24	3	0.984393	0.96	0.994819	0.977099	109	134	103	100	70	106
SR90	RowMean	TRQN	Combat-NP-NC	Wilcox	0.05	1059	0.480894	0.0679127	0.933815	0.853204	0.970639	0.907982	1367	0.063111	551	1025	126	28	0.910983	0.813885	0.951641	0.877389	1311	0.0727144	573	1082	69	6	0.956647	0.892523	0.989637	0.938575	0	0	0	0	0	0
SR66	Zero	TRQN	Combat-NP-NC	edgeR-QLF	0.05	1076	0.536203	0.0711538	0.921564	0.902105	0.873457	0.884581	2231	0.0580612	612	1373	80	198	0.877154	0.884393	0.755556	0.814913	668	0.0842463	803	1383	70	7	0.965974	0.919817	0.991358	0.954248	18	17	6	29	12	41
SR75	SoftImpute	Median	NoBC	DESeq2	0.05	986	0.342857	0.0760734	0.95867	0.930817	0.955882	0.94241	1138	0.0733043	688	1320	37	60	0.953919	0.948966	0.919786	0.934148	1687	0.0788425	742	1286	71	6	0.96342	0.912669	0.991979	0.950673	152	171	130	132	96	135
SR66	Zero	TRQN	Combat-NP-NC	limma-voom	0.05	1084	0.536203	0.0731114	0.91825	0.919547	0.846914	0.876847	2117	0.0599955	590	1407	46	220	0.882457	0.927673	0.728395	0.816044	834	0.0862273	782	1377	76	28	0.954043	0.911422	0.965432	0.93765	0	0	0	0	0	0
SR90	SoftImpute	TRQN	Combat-P-NC	Wilcox	0.05	1037	0.471768	0.0723085	0.939017	0.865897	0.971503	0.915198	1620	0.0625408	552	1022	129	27	0.909827	0.810573	0.953368	0.87619	1082	0.0820763	573	1102	49	6	0.968208	0.921222	0.989637	0.954205	0	0	0	0	0	0
SR90	KNN	Median	Scanorama	Wilcox	0.05	1010	0.857143	0.0297972	0.958671	0.98178	0.894646	0.932908	536	0.0595945	464	1149	2	115	0.93237	0.995708	0.801382	0.888038	1892	0	572	1132	19	7	0.984971	0.967851	0.98791	0.977778	0	0	0	0	0	0
SR75	Zero	QN	limma-NC	DESeq2	0.05	1062	0.774684	0.0470828	0.936105	0.932197	0.887701	0.904966	1500	0.049551	586	1328	29	162	0.909264	0.952846	0.783422	0.859868	1070	0.0446147	742	1285	72	6	0.962945	0.911548	0.991979	0.950064	4	1	1	10	6	4
SR66	KNN	Median	Combat-NP-NC	limma-trend	0.05	1079	0.774684	0.0594421	0.891295	0.813242	0.934568	0.863398	818	0.0551639	718	1382	71	92	0.927972	0.910013	0.88642	0.898061	1401	0.0637204	796	1138	315	14	0.854618	0.716472	0.982716	0.828735	0	0	0	0	0	0
SR90	KNN	TRQN	Scanorama	DESeq2	0.05	998	0.462236	0.0671216	0.963873	0.983316	0.906736	0.942705	1371	0.0634576	488	1136	15	91	0.938728	0.970179	0.842832	0.902033	1027	0.0707855	562	1149	2	17	0.989017	0.996454	0.970639	0.983377	19	15	1	14	0	6
SR90	SoftImpute	TRQN	Combat-P-NC	edgeR-QLF	0.05	1047	0.471768	0.0738368	0.935838	0.861079	0.968912	0.911205	1800	0.0603455	549	1012	139	30	0.902312	0.797965	0.948187	0.866614	948	0.0873281	573	1104	47	6	0.969364	0.924194	0.989637	0.955796	0	6	4	0	0	4
SR75	IterativeSVD	Median	Combat-P-NC	t-test	0.05	1087	0.774684	0.0575893	0.897387	0.814156	0.95254	0.872113	799	0.0535444	684	1293	64	64	0.939192	0.914439	0.914439	0.914439	1458	0.0616343	741	1060	297	7	0.855582	0.713873	0.990642	0.829787	0	0	0	0	0	0
SR75	SoftImpute	TRQN	limma-NC	Wilcox	0.05	1073	0.53539	0.0628236	0.933254	0.87991	0.941845	0.90976	2084	0.0495411	672	1214	143	76	0.895962	0.82454	0.898396	0.859885	779	0.0761062	737	1306	51	11	0.970546	0.935279	0.985294	0.959635	0	0	0	0	0	0
SR75	RowMedian	Unnormalized	NoBC	DESeq2	0.05	1002	0.342857	0.0754077	0.959145	0.940195	0.945856	0.942174	1233	0.0705241	673	1322	35	75	0.947743	0.950565	0.899733	0.924451	1382	0.0802912	742	1301	56	6	0.970546	0.929825	0.991979	0.959897	132	163	125	125	84	133
SR75	KNN	QN	NoBC	DESeq2	0.05	1028	0.476471	0.0665848	0.951306	0.914246	0.953877	0.932741	1056	0.0633756	685	1309	48	63	0.947268	0.934516	0.915775	0.925051	1702	0.0697941	742	1269	88	6	0.955344	0.893976	0.991979	0.940431	147	163	126	122	96	138
SR66	Zero	QN	Combat-P-NC	DESeq2	0.05	1082	0.795257	0.0447414	0.92738	0.9333	0.864091	0.890369	1721	0.0473915	587	1396	25	211	0.893646	0.95915	0.735589	0.832624	937	0.0420913	804	1371	82	6	0.961114	0.907449	0.992593	0.948113	2	2	0	1	0	1
SR66	HalfRowMin	Median	NoBC	DESeq2	0.05	1049	0.476471	0.0714836	0.941449	0.936693	0.900617	0.91448	1658	0.0600664	655	1427	26	155	0.920018	0.961821	0.808642	0.878605	1119	0.0829009	804	1375	78	6	0.962881	0.911565	0.992593	0.950355	137	163	101	142	85	141
SR90	KNN	Unnormalized	Scanorama	Wilcox	0.05	1032	0.857143	0.0297601	0.957803	0.980143	0.893782	0.931541	544	0.0595202	463	1149	2	116	0.931792	0.995699	0.799655	0.886973	1914	0	572	1130	21	7	0.983815	0.964587	0.98791	0.976109	0	0	0	0	0	0
SR66	HalfRowMin	Sum	NoBC	DESeq2	0.05	1050	0.476471	0.0714692	0.941449	0.936693	0.900617	0.91448	1660	0.0600346	655	1427	26	155	0.920018	0.961821	0.808642	0.878605	1118	0.0829038	804	1375	78	6	0.962881	0.911565	0.992593	0.950355	137	163	101	143	85	141
SR66	IterativeSVD	TRQN	Scanorama	t-test	0.05	1077	0.495686	0.0671455	0.939019	0.979746	0.845679	0.90403	2661	0.0497668	588	1433	20	222	0.893062	0.967105	0.725926	0.829337	439	0.0845241	782	1447	6	28	0.984976	0.992386	0.965432	0.978723	2	0	0	0	0	6
SR90	IterativeSVD	TRQN	NoBC	Wilcox	0.05	1040	0.371964	0.076411	0.946532	0.893638	0.955095	0.923251	1586	0.0694613	534	1053	98	45	0.917341	0.844937	0.92228	0.881916	1097	0.0833607	572	1116	35	7	0.975723	0.942339	0.98791	0.964587	255	148	116	185	161	143
SR90	SoftImpute	Sum	Scanorama	Wilcox	0.05	1048	0.857143	0.0328186	0.951156	0.969909	0.884283	0.920641	504	0.0656372	452	1147	4	127	0.924277	0.991228	0.780656	0.87343	2033	0	572	1120	31	7	0.978035	0.94859	0.98791	0.967851	0	0	0	0	0	0
SR90	Zero	QN	Combat-NP-NC	edgeR-QLF	0.05	1058	0.876317	0.0434825	0.856069	0.746358	0.963731	0.829696	336	0.0540058	543	1092	59	36	0.945087	0.901993	0.937824	0.91956	2018	0.0329593	573	754	397	6	0.767052	0.590722	0.989637	0.739832	0	0	0	2	0	1
SR90	IterativeSVD	Sum	Scanorama	Wilcox	0.05	1042	0.857143	0.0320807	0.951734	0.963915	0.891192	0.922448	506	0.0641614	460	1142	9	119	0.926012	0.98081	0.794473	0.877863	2056	0	572	1119	32	7	0.977457	0.94702	0.98791	0.967033	0	0	0	0	0	0
SR66	RowMean	Sum	NoBC	DESeq2	0.05	1042	0.476471	0.0687462	0.946531	0.936366	0.914198	0.923123	1291	0.0663476	683	1418	35	127	0.928414	0.951253	0.84321	0.893979	1420	0.0711448	798	1385	68	12	0.964649	0.921478	0.985185	0.952267	142	172	124	136	90	142
SR75	Zero	Median	Scanorama	DESeq2	0.05	1094	0.857143	0.0480219	0.91711	0.988808	0.778114	0.856829	2028	0.0532236	397	1216	3	284	0.848947	0.9925	0.582966	0.734505	386	0.0428202	728	1346	11	20	0.985273	0.985115	0.973262	0.979153	17	107	138	9	6	1
SR90	HalfRowMin	TRQN	Combat-NP-NC	t-test	0.05	1085	0.540584	0.0678748	0.923699	0.840472	0.952504	0.892969	1578	0.0563758	530	1031	120	49	0.902312	0.815385	0.915371	0.86249	1133	0.0793738	573	1062	89	6	0.945087	0.865559	0.989637	0.923449	0	0	0	0	0	0
SR90	HalfRowMin	Unnormalized	Scanorama	limma-trend	0.05	1062	0.696434	0.0563743	0.945376	0.943058	0.896373	0.914462	949	0.0646498	466	1142	9	113	0.92948	0.981053	0.804836	0.88425	1553	0.0480989	572	1091	60	7	0.961272	0.905063	0.98791	0.944674	0	0	0	0	0	0
SR75	SoftImpute	TRQN	limma-NC	limma-trend	0.05	1088	0.53539	0.0679262	0.923753	0.880718	0.907086	0.893649	2782	0.0480658	619	1219	138	129	0.873159	0.817701	0.82754	0.822591	466	0.0877865	738	1313	44	10	0.974347	0.943734	0.986631	0.964706	0	0	0	0	0	0
SR66	IterativeSVD	Median	Combat-P-NC	limma-trend	0.05	1099	0.774684	0.0600288	0.882899	0.795453	0.945679	0.856933	773	0.0560305	729	1374	79	81	0.929297	0.902228	0.9	0.901112	1506	0.0640272	803	1090	363	7	0.8365	0.688679	0.991358	0.812753	0	0	0	0	0	0
SR90	Zero	TRQN	Scanorama	edgeR-LRT	0.05	1009	0.529114	0.0520078	0.972254	0.997	0.919689	0.955817	671	0.074374	497	1148	3	82	0.950867	0.994	0.858377	0.921223	1841	0.0296416	568	1151	0	11	0.993642	1	0.981002	0.99041	18	87	102	27	12	14
SR90	HalfRowMin	Median	Scanorama	limma-trend	0.05	1072	0.696434	0.0564276	0.945087	0.941335	0.897237	0.914182	968	0.0638778	467	1141	10	112	0.92948	0.979036	0.806563	0.88447	1531	0.0489775	572	1090	61	7	0.960694	0.903633	0.98791	0.943894	0	0	0	0	0	0
SR66	IterativeSVD	Unnormalized	NoBC	DESeq2	0.05	1042	0.342857	0.0794671	0.950066	0.920666	0.943827	0.93072	1275	0.0715467	725	1410	43	85	0.943438	0.94401	0.895062	0.918885	1540	0.0873875	804	1361	92	6	0.956695	0.897321	0.992593	0.942556	173	198	158	152	114	158
SR90	RowMedian	Unnormalized	NoBC	t-test	0.05	1033	0.359241	0.0731109	0.954335	0.903087	0.969775	0.934419	1095	0.0688025	547	1112	39	32	0.95896	0.933447	0.944732	0.939056	1916	0.0774193	576	1067	84	3	0.949711	0.872727	0.994819	0.929782	105	134	95	96	51	106
SR90	Zero	QN	Combat-NP-NC	t-test	0.05	1075	0.876317	0.0440422	0.851445	0.741992	0.962003	0.825466	433	0.0505215	541	1092	59	38	0.943931	0.901667	0.93437	0.917727	1896	0.0375629	573	740	411	6	0.75896	0.582317	0.989637	0.733205	0	0	0	0	0	0
SR75	HalfRowMin	Median	Combat-NP-NC	t-test	0.05	1097	0.857143	0.0483897	0.88266	0.806582	0.929144	0.853836	783	0.051076	649	1304	53	99	0.927791	0.924501	0.867647	0.895172	1503	0.0457033	741	1022	335	7	0.83753	0.688662	0.990642	0.8125	0	0	0	0	0	0
SR75	IterativeSVD	QN	NoBC	DESeq2	0.05	1052	0.476471	0.0672621	0.947268	0.905521	0.953877	0.927772	1107	0.0618835	685	1311	46	63	0.948219	0.937073	0.915775	0.926302	1755	0.0726408	742	1250	107	6	0.946318	0.873969	0.991979	0.929242	152	169	137	131	104	150
SR66	RowMean	Median	Scanorama	DESeq2	0.05	1104	0.71582	0.0613843	0.931286	0.993175	0.81358	0.889349	1931	0.0586399	559	1449	4	251	0.887318	0.992895	0.690123	0.814275	750	0.0641287	759	1448	5	51	0.975254	0.993455	0.937037	0.964422	0	1	0	0	0	0
SR75	HalfRowMin	TRQN	limma-NC	edgeR-QLF	0.05	1116	0.57469	0.0698345	0.917577	0.889817	0.872326	0.87953	2734	0.0526622	569	1255	102	179	0.866508	0.847988	0.760695	0.801973	518	0.0870068	736	1303	54	12	0.968646	0.931646	0.983957	0.957087	41	143	133	46	37	52
SR90	SoftImpute	TRQN	Combat-P-NC	limma-trend	0.05	1100	0.471768	0.0749375	0.933526	0.861357	0.958549	0.907046	1875	0.0598939	537	1018	133	42	0.898844	0.801493	0.927461	0.859888	933	0.0899811	573	1102	49	6	0.968208	0.921222	0.989637	0.954205	0	0	0	0	0	0
SR90	SoftImpute	Unnormalized	Scanorama	Wilcox	0.05	1054	0.857143	0.0296847	0.956647	0.976647	0.893782	0.929871	556	0.0593694	463	1148	3	116	0.931214	0.993562	0.799655	0.886124	1958	0	572	1127	24	7	0.982081	0.959732	0.98791	0.973617	0	0	0	0	0	0
SR90	SoftImpute	TRQN	Combat-P-NC	limma-voom	0.05	1094	0.471768	0.075358	0.932948	0.860469	0.957686	0.906193	1812	0.0619496	536	1018	133	43	0.898266	0.801196	0.925734	0.858974	962	0.0887664	573	1101	50	6	0.96763	0.919743	0.989637	0.953411	0	0	0	0	0	0
SR75	IterativeSVD	TRQN	limma-NC	Wilcox	0.05	1090	0.490019	0.0650302	0.933017	0.87989	0.941176	0.909433	2080	0.0512977	671	1213	144	77	0.895012	0.823313	0.897059	0.858605	802	0.0787627	737	1307	50	11	0.971021	0.936468	0.985294	0.960261	0	0	0	0	0	0
SR90	RowMean	QN	Scanorama	edgeR-LRT	0.05	1054	0.857143	0.0294668	0.957225	0.980645	0.891192	0.930542	565	0.0589335	462	1148	3	117	0.930636	0.993548	0.797927	0.885057	1918	0	570	1132	19	9	0.983815	0.967742	0.984456	0.976027	0	0	2	0	1	0
SR66	KNN	Unnormalized	NoBC	limma-trend	0.05	1094	0.476471	0.0730768	0.933495	0.892845	0.92963	0.908694	1373	0.0618189	708	1397	56	102	0.930181	0.926702	0.874074	0.899619	1480	0.0843347	798	1322	131	12	0.93681	0.858988	0.985185	0.917769	135	175	136	124	79	137
SR90	Zero	TRQN	Combat-NP-NC	edgeR-LRT	0.05	1059	0.551367	0.0551544	0.950867	0.889007	0.974957	0.93	686	0.0819187	553	1068	83	26	0.936994	0.869497	0.955095	0.910288	2410	0.0283901	576	1093	58	3	0.96474	0.908517	0.994819	0.949711	28	29	4	24	19	42
NoSR	HalfRowMin	Median	limma-NC	DESeq2	0.05	1078	0.857143	0.0549268	0.883477	0.87553	0.808106	0.830397	2902	0.0415142	792	1948	87	417	0.844636	0.901024	0.655087	0.758621	632	0.0683394	1162	1830	205	47	0.922318	0.850037	0.961125	0.902174	0	3	1	1	0	1
SR90	KNN	TRQN	NoBC	Wilcox	0.05	1068	0.351633	0.0763386	0.947688	0.896219	0.955959	0.924981	1610	0.0694012	535	1052	99	44	0.917341	0.843849	0.924007	0.88211	1075	0.0832759	572	1120	31	7	0.978035	0.94859	0.98791	0.967851	250	143	114	179	153	142
SR90	IterativeSVD	TRQN	Combat-P-NC	DESeq2	0.05	1064	0.426522	0.0714919	0.948266	0.889404	0.968048	0.926768	1482	0.0664579	548	1045	106	31	0.920809	0.83792	0.946459	0.888889	1193	0.0765258	573	1115	36	6	0.975723	0.940887	0.989637	0.964646	0	0	0	0	0	0
SR75	KNN	QN	limma-NC	limma-voom	0.05	1092	0.920374	0.0423581	0.84133	0.734631	0.95254	0.819514	636	0.0460018	687	1255	102	61	0.922565	0.870722	0.918449	0.893949	1549	0.0387144	738	862	495	10	0.760095	0.59854	0.986631	0.745078	0	0	0	0	0	0
SR75	RowMean	TRQN	limma-NC	limma-voom	0.05	1109	0.548223	0.0661999	0.927553	0.901814	0.891043	0.89617	2347	0.0532291	601	1244	113	147	0.876485	0.841737	0.803476	0.822161	547	0.0791706	732	1328	29	16	0.978622	0.961892	0.97861	0.970179	0	0	0	0	0	0
SR90	SoftImpute	Sum	Scanorama	limma-voom	0.05	1121	0.857143	0.0461621	0.913873	0.901324	0.849741	0.863572	1295	0.0550989	413	1134	17	166	0.89422	0.960465	0.713299	0.818632	1409	0.0372253	571	1044	107	8	0.933526	0.842183	0.986183	0.908512	0	0	0	0	0	0
SR75	Zero	Sum	Scanorama	DESeq2	0.05	1102	0.857143	0.0510475	0.909936	0.98738	0.759202	0.840982	2166	0.0533406	388	1269	3	322	0.836024	0.992327	0.546479	0.704814	302	0.0487544	727	1344	13	21	0.983848	0.982432	0.971925	0.977151	16	114	157	13	5	1
SR90	Zero	QN	Combat-NP-NC	limma-trend	0.05	1088	0.876317	0.0437759	0.851156	0.740817	0.963731	0.825525	369	0.052683	543	1091	60	36	0.944509	0.900498	0.937824	0.918782	2011	0.0348687	573	738	413	6	0.757803	0.581136	0.989637	0.732268	0	0	0	0	0	0
SR90	SoftImpute	Unnormalized	NoBC	Wilcox	0.05	1050	0.359241	0.0725141	0.954046	0.902711	0.969775	0.934103	1115	0.0671519	547	1114	37	32	0.960116	0.936644	0.944732	0.940671	1935	0.0778763	576	1064	87	3	0.947977	0.868778	0.994819	0.927536	111	140	116	101	64	108
SR66	Zero	Unnormalized	Combat-NP-NC	limma-trend	0.05	1126	0.857143	0.0467677	0.903447	0.879372	0.859877	0.859834	1912	0.046606	589	1408	45	221	0.882457	0.929022	0.72716	0.815789	1047	0.0469293	804	1288	165	6	0.924437	0.829721	0.992593	0.903879	3	3	1	2	2	3
SR90	SoftImpute	Unnormalized	Scanorama	edgeR-LRT	0.05	1079	0.857143	0.0320484	0.951156	0.973224	0.879965	0.92006	558	0.0640969	448	1145	6	131	0.920809	0.986784	0.773748	0.867377	1974	0	571	1127	24	8	0.981503	0.959664	0.986183	0.972743	0	4	3	0	0	0
SR66	IterativeSVD	QN	limma-NC	limma-trend	0.05	1105	0.897406	0.0439793	0.838931	0.736983	0.940741	0.815633	798	0.0451662	724	1345	108	86	0.914273	0.870192	0.893827	0.881851	1311	0.0427923	800	928	525	10	0.763588	0.603774	0.987654	0.749415	0	0	0	0	0	0
SR66	RowMedian	TRQN	Scanorama	edgeR-LRT	0.05	1129	0.481331	0.0736645	0.926425	0.984832	0.806173	0.885601	1802	0.0598353	601	1436	17	209	0.900133	0.972492	0.741975	0.841737	1010	0.0874937	705	1451	2	105	0.952718	0.997171	0.87037	0.929466	29	110	127	39	15	10
SR90	IterativeSVD	Unnormalized	Scanorama	Wilcox	0.05	1074	0.857143	0.0293962	0.956069	0.974779	0.893782	0.929033	566	0.0587925	463	1147	4	116	0.930636	0.991435	0.799655	0.885277	1970	0	572	1126	25	7	0.981503	0.958124	0.98791	0.972789	0	0	0	0	0	0
SR75	HalfRowMin	Median	Combat-P-NC	t-test	0.05	1116	0.857143	0.0486121	0.878385	0.800661	0.929813	0.850029	757	0.0515346	650	1304	53	98	0.928266	0.924609	0.868984	0.895934	1559	0.0456895	741	1003	354	7	0.828504	0.676712	0.990642	0.804124	0	0	0	0	0	0
SR90	KNN	TRQN	NoBC	edgeR-QLF	0.05	1082	0.351633	0.0774073	0.944798	0.892306	0.952504	0.921172	1903	0.0628454	531	1042	109	48	0.909249	0.829688	0.917098	0.871206	891	0.0919693	572	1124	27	7	0.980347	0.954925	0.98791	0.971138	224	148	120	156	183	158
SR66	SoftImpute	QN	limma-NC	edgeR-QLF	0.05	1113	0.920374	0.0427105	0.838931	0.731151	0.95	0.81683	794	0.0441866	738	1332	121	72	0.914715	0.859139	0.911111	0.884362	1330	0.0412344	801	926	527	9	0.763146	0.603163	0.988889	0.749298	1	0	0	0	0	0
SR75	HalfRowMin	TRQN	Scanorama	edgeR-LRT	0.05	1085	0.457868	0.0732728	0.946556	0.986421	0.860963	0.915304	1821	0.0678685	555	1347	10	193	0.903563	0.982301	0.741979	0.845392	853	0.078677	733	1350	7	15	0.989549	0.990541	0.979947	0.985215	20	142	189	35	47	19
SR90	Zero	QN	Scanorama	edgeR-QLF	0.05	1081	0.721707	0.0448244	0.950289	0.953113	0.899827	0.921918	1081	0.053287	472	1144	7	107	0.934104	0.985386	0.815199	0.89225	1602	0.0363617	570	1102	49	9	0.966474	0.92084	0.984456	0.951586	10	3	3	7	2	3
SR90	RowMean	Unnormalized	NoBC	t-test	0.05	1068	0.359241	0.0721285	0.954335	0.903692	0.968912	0.934339	1105	0.068756	546	1112	39	33	0.958382	0.933333	0.943005	0.938144	1960	0.0755009	576	1068	83	3	0.950289	0.874052	0.994819	0.930533	103	135	95	96	51	104
SR90	Zero	TRQN	Combat-P-NC	limma-voom	0.05	1128	0.528208	0.0674535	0.925145	0.848534	0.944732	0.894047	1571	0.0588832	522	1032	119	57	0.898266	0.814353	0.901554	0.855738	1143	0.0760239	572	1075	76	7	0.952023	0.882716	0.98791	0.932355	0	0	0	0	0	0
SR75	HalfRowMin	Median	Combat-P-NC	Wilcox	0.05	1129	0.857143	0.0477192	0.878147	0.789201	0.949198	0.853267	534	0.0545316	679	1292	65	69	0.936342	0.912634	0.907754	0.910188	1854	0.0409069	741	985	372	7	0.819952	0.665768	0.990642	0.796346	0	0	0	0	0	0
SR90	KNN	Unnormalized	NoBC	Wilcox	0.05	1071	0.359241	0.0720613	0.954335	0.903367	0.969775	0.934477	1134	0.0663769	547	1114	37	32	0.960116	0.936644	0.944732	0.940671	1928	0.0777457	576	1065	86	3	0.948555	0.870091	0.994819	0.928284	109	136	114	98	62	106
SR90	HalfRowMin	TRQN	Scanorama	DESeq2	0.05	1046	0.353492	0.0711531	0.962717	0.984052	0.902418	0.940587	1579	0.0640623	483	1136	15	96	0.935838	0.96988	0.834197	0.896936	1018	0.0782439	562	1150	1	17	0.989595	0.998224	0.970639	0.984238	8	11	0	13	0	8
SR90	KNN	Median	Scanorama	edgeR-LRT	0.05	1092	0.857143	0.0325669	0.95	0.972693	0.877375	0.917888	557	0.0651337	444	1146	5	135	0.919075	0.988864	0.766839	0.863813	1978	0	572	1125	26	7	0.980925	0.956522	0.98791	0.971963	0	5	4	0	0	0
SR66	SoftImpute	Median	Combat-NP-NC	limma-trend	0.05	1137	0.73995	0.0623873	0.889306	0.807782	0.941358	0.862554	837	0.0567999	722	1381	72	88	0.929297	0.90932	0.891358	0.900249	1489	0.0679747	803	1119	334	7	0.849315	0.706245	0.991358	0.824859	0	0	0	0	0	0
SR66	Zero	Unnormalized	Combat-P-NC	limma-trend	0.05	1136	0.857143	0.0460669	0.905435	0.88386	0.859877	0.862185	1845	0.0472237	589	1410	43	221	0.883341	0.931962	0.72716	0.816921	1089	0.0449101	804	1295	158	6	0.92753	0.835759	0.992593	0.907449	2	2	0	3	0	2
SR75	SoftImpute	TRQN	Scanorama	limma-trend	0.05	1100	0.473694	0.0710967	0.944181	0.977013	0.861631	0.913087	2326	0.05394	565	1334	23	183	0.902138	0.960884	0.755348	0.845808	619	0.0882535	724	1352	5	24	0.986223	0.993141	0.967914	0.980366	7	0	0	0	0	2
NoSR	HalfRowMin	Unnormalized	limma-NC	limma-trend	0.05	1122	0.897406	0.0454847	0.865598	0.866303	0.771712	0.801441	2757	0.0369404	733	1966	69	476	0.831998	0.913965	0.606286	0.728991	534	0.0540291	1133	1784	251	76	0.899199	0.818642	0.937138	0.873891	0	0	0	0	0	0
SR66	KNN	Median	limma-NC	limma-trend	0.05	1133	0.774684	0.060343	0.878259	0.791422	0.935802	0.850434	858	0.0551515	720	1370	83	90	0.923553	0.896638	0.888889	0.892746	1477	0.0655345	796	1089	364	14	0.832965	0.686207	0.982716	0.808122	0	0	0	0	0	0
SR90	KNN	TRQN	Combat-NP-NC	limma-voom	0.05	1091	0.420458	0.0725677	0.945087	0.886351	0.96114	0.921299	970	0.0839032	537	1099	52	42	0.945665	0.911715	0.927461	0.919521	2297	0.0612323	576	1058	93	3	0.944509	0.860987	0.994819	0.923077	0	392	0	0	0	0
SR90	KNN	Sum	NoBC	DESeq2	0.05	1041	0.476471	0.0604033	0.979191	0.961044	0.977547	0.969108	700	0.0860189	556	1131	20	23	0.975145	0.965278	0.960276	0.962771	2174	0.0347877	576	1125	26	3	0.983237	0.956811	0.994819	0.975445	107	136	105	98	71	106
SR75	RowMedian	QN	Scanorama	DESeq2	0.05	1102	0.71582	0.0495226	0.949169	0.99239	0.863636	0.919615	1602	0.0529262	562	1353	4	186	0.909739	0.992933	0.751337	0.855403	875	0.0461191	730	1351	6	18	0.988599	0.991848	0.975936	0.983827	0	0	1	0	0	0
SR90	Zero	TRQN	Combat-NP-NC	t-test	0.05	1139	0.551367	0.0653798	0.925145	0.843211	0.953368	0.894902	1548	0.0563391	531	1032	119	48	0.903468	0.816923	0.917098	0.864117	1206	0.0744205	573	1065	86	6	0.946821	0.869499	0.989637	0.925687	0	0	0	0	0	0
SR75	SoftImpute	Unnormalized	NoBC	t-test	0.05	1107	0.476471	0.0690727	0.939905	0.894968	0.945856	0.917836	1377	0.057929	673	1308	49	75	0.941093	0.932133	0.899733	0.915646	1596	0.0802164	742	1234	123	6	0.938717	0.857803	0.991979	0.920025	131	178	123	122	72	140
NoSR	SoftImpute	Unnormalized	Combat-NP-NC	limma-trend	0.05	1138	0.795257	0.053377	0.884248	0.830319	0.875931	0.84793	2213	0.0421568	955	1893	142	254	0.877928	0.870556	0.789909	0.828274	949	0.0645972	1163	1726	309	46	0.890567	0.790082	0.961952	0.867587	0	0	0	0	0	0
SR75	RowMean	Unnormalized	NoBC	DESeq2	0.05	1064	0.342857	0.0735937	0.95772	0.942276	0.939171	0.939705	1303	0.0710482	663	1323	34	85	0.943468	0.95122	0.886364	0.917647	1503	0.0761392	742	1304	53	6	0.971971	0.933333	0.991979	0.961763	134	161	122	126	82	131
SR75	HalfRowMin	TRQN	limma-NC	edgeR-LRT	0.05	1158	0.57469	0.0677454	0.91924	0.887138	0.881684	0.883189	2240	0.0577182	582	1253	104	166	0.871734	0.848397	0.778075	0.811715	751	0.0777726	737	1298	59	11	0.966746	0.925879	0.985294	0.954663	47	164	148	57	44	66
SR75	KNN	QN	Combat-P-NC	limma-trend	0.05	1119	0.876317	0.0431842	0.848219	0.74621	0.951203	0.826021	585	0.0476604	685	1268	89	63	0.927791	0.885013	0.915775	0.900131	1647	0.038708	738	880	477	10	0.768646	0.607407	0.986631	0.75191	0	0	0	0	0	0
SR75	SoftImpute	Sum	Scanorama	limma-trend	0.05	1142	0.711592	0.0603752	0.929691	0.953338	0.848262	0.889956	1740	0.0585201	534	1346	11	214	0.893112	0.979817	0.713904	0.825986	947	0.0622303	735	1299	58	13	0.966271	0.92686	0.98262	0.953926	0	0	0	0	0	0
SR66	HalfRowMin	Median	Combat-P-NC	limma-trend	0.05	1112	0.857143	0.0520309	0.865002	0.789236	0.914815	0.834608	886	0.0517206	679	1392	61	131	0.915157	0.917568	0.838272	0.876129	1379	0.0523413	803	1041	412	7	0.814848	0.660905	0.991358	0.793086	0	1	0	0	0	2
SR75	KNN	QN	limma-NC	t-test	0.05	1127	0.920374	0.04127	0.843468	0.741466	0.949198	0.8216	725	0.0435891	682	1267	90	66	0.925891	0.88342	0.911765	0.897368	1517	0.0389508	738	864	493	10	0.761045	0.599513	0.986631	0.745831	0	0	0	0	0	0
SR66	IterativeSVD	TRQN	limma-NC	DESeq2	0.05	1140	0.490019	0.0645546	0.933495	0.897873	0.917284	0.907349	2266	0.0499422	687	1333	120	123	0.89262	0.851301	0.848148	0.849722	725	0.079167	799	1406	47	11	0.97437	0.944444	0.98642	0.964976	1	28	19	4	0	9
SR75	IterativeSVD	Sum	Scanorama	limma-trend	0.05	1151	0.71582	0.0601353	0.929216	0.953246	0.846925	0.889276	1740	0.0582763	534	1346	11	214	0.893112	0.979817	0.713904	0.825986	965	0.0619944	733	1299	58	15	0.965321	0.926675	0.979947	0.952567	0	0	0	0	0	0
SR90	SoftImpute	TRQN	Combat-P-NC	edgeR-LRT	0.05	1123	0.471768	0.0714952	0.935549	0.859047	0.971503	0.911121	1500	0.0712499	552	1009	142	27	0.902312	0.795389	0.953368	0.867243	1359	0.0717406	573	1103	48	6	0.968786	0.922705	0.989637	0.955	0	8	4	0	0	5
SR75	KNN	TRQN	limma-NC	Wilcox	0.05	1124	0.498451	0.0628271	0.934442	0.884758	0.939171	0.911072	2143	0.0503263	669	1216	141	79	0.895487	0.825926	0.894385	0.858793	822	0.0753279	736	1313	44	12	0.973397	0.94359	0.983957	0.963351	0	0	0	0	0	0
SR75	IterativeSVD	TRQN	Scanorama	limma-trend	0.05	1115	0.473694	0.0698621	0.945368	0.976584	0.865642	0.915499	2206	0.0544094	573	1334	23	175	0.905938	0.961409	0.766043	0.852679	675	0.0853147	722	1351	6	26	0.984798	0.991758	0.965241	0.97832	6	0	0	0	0	4
SR75	KNN	Unnormalized	NoBC	limma-trend	0.05	1116	0.359241	0.0769318	0.940618	0.893196	0.949866	0.919082	1344	0.0651607	679	1304	53	69	0.942043	0.927596	0.907754	0.917568	1706	0.0887028	742	1235	122	6	0.939192	0.858796	0.991979	0.920596	126	164	124	118	67	131
SR90	IterativeSVD	Unnormalized	NoBC	Wilcox	0.05	1097	0.359241	0.0721183	0.952312	0.899099	0.968912	0.931723	1144	0.0664482	546	1112	39	33	0.958382	0.933333	0.943005	0.938144	1970	0.0777885	576	1061	90	3	0.946243	0.864865	0.994819	0.925301	114	140	118	104	66	109
SR90	KNN	QN	Scanorama	edgeR-LRT	0.05	1107	0.857143	0.0292634	0.954335	0.976537	0.886874	0.92578	620	0.0585269	457	1148	3	122	0.927746	0.993478	0.789292	0.879692	1981	0	570	1127	24	9	0.980925	0.959596	0.984456	0.971867	0	0	1	0	1	0
SR75	IterativeSVD	TRQN	limma-NC	limma-trend	0.05	1149	0.490019	0.0676188	0.926366	0.882862	0.913102	0.897697	2740	0.0485244	628	1221	136	120	0.878385	0.82199	0.839572	0.830688	575	0.0867132	738	1313	44	10	0.974347	0.943734	0.986631	0.964706	0	0	0	0	0	0
SR90	KNN	TRQN	Combat-P-NC	edgeR-QLF	0.05	1125	0.438062	0.0735607	0.937572	0.864635	0.969775	0.913536	1846	0.0608842	550	1014	137	29	0.904046	0.800582	0.949914	0.868878	1030	0.0862372	573	1107	44	6	0.971098	0.928687	0.989637	0.958194	0	5	4	0	0	4
SR75	KNN	QN	Combat-P-NC	edgeR-QLF	0.05	1131	0.876317	0.0424852	0.850831	0.743817	0.956551	0.828304	617	0.0472801	694	1256	101	54	0.926366	0.872956	0.927807	0.899546	1596	0.0376903	737	895	462	11	0.775297	0.614679	0.985294	0.757062	2	1	0	0	0	0
SR90	RowMedian	QN	Scanorama	edgeR-LRT	0.05	1110	0.844858	0.0290339	0.955202	0.974168	0.892055	0.927756	580	0.0580677	463	1148	3	116	0.931214	0.993562	0.799655	0.886124	2017	0	570	1124	27	9	0.979191	0.954774	0.984456	0.969388	1	1	0	0	1	0
SR90	RowMean	TRQN	Combat-NP-NC	limma-trend	0.05	1145	0.480894	0.0682222	0.928035	0.846178	0.960276	0.899577	1624	0.0581772	539	1023	128	40	0.90289	0.808096	0.930915	0.865169	1181	0.0782672	573	1076	75	6	0.953179	0.884259	0.989637	0.933985	0	0	0	0	0	0
SR75	KNN	Sum	Scanorama	limma-trend	0.05	1156	0.71582	0.0591526	0.932067	0.96512	0.842914	0.892309	1809	0.0572847	529	1350	7	219	0.892637	0.98694	0.707219	0.823988	846	0.0610205	732	1313	44	16	0.971496	0.943299	0.97861	0.96063	0	0	0	0	0	0
SR66	IterativeSVD	Median	limma-NC	limma-trend	0.05	1157	0.761116	0.0604843	0.875829	0.783823	0.945679	0.849765	860	0.054824	729	1365	88	81	0.92532	0.892289	0.9	0.896128	1519	0.0661445	803	1067	386	7	0.826337	0.675357	0.991358	0.803402	0	0	0	0	0	0
SR66	SoftImpute	TRQN	limma-NC	DESeq2	0.05	1153	0.481523	0.0654512	0.932391	0.898814	0.912346	0.905352	2260	0.0508658	680	1335	118	130	0.890411	0.85213	0.839506	0.845771	722	0.0800366	798	1407	46	12	0.97437	0.945498	0.985185	0.964933	0	27	22	4	0	10
SR66	IterativeSVD	Median	NoBC	DESeq2	0.05	1111	0.254884	0.0794816	0.950066	0.920666	0.943827	0.93072	1348	0.0715833	725	1410	43	85	0.943438	0.94401	0.895062	0.918885	1643	0.0873799	804	1361	92	6	0.956695	0.897321	0.992593	0.942556	173	198	159	152	115	158
SR75	RowMedian	QN	limma-NC	limma-trend	0.05	1142	0.945171	0.0393193	0.849644	0.750603	0.937834	0.8236	677	0.045725	666	1266	91	82	0.917815	0.879789	0.890374	0.88505	1507	0.0329136	737	908	449	11	0.781473	0.621417	0.985294	0.762151	0	0	0	0	0	0
SR66	RowMedian	Median	limma-NC	t-test	0.05	1162	0.857143	0.0464681	0.88555	0.813672	0.916667	0.854347	965	0.0485785	692	1387	66	118	0.918692	0.912929	0.854321	0.882653	1468	0.0443578	793	1136	317	17	0.852408	0.714414	0.979012	0.826042	0	0	0	0	0	0
SR90	KNN	Unnormalized	Scanorama	edgeR-LRT	0.05	1134	0.857143	0.0325834	0.948266	0.974155	0.870466	0.914505	580	0.0651667	438	1146	5	141	0.915607	0.988713	0.756477	0.857143	1981	0	570	1127	24	9	0.980925	0.959596	0.984456	0.971867	0	5	3	0	0	0
SR75	KNN	QN	limma-NC	edgeR-QLF	0.05	1146	0.920374	0.040586	0.844893	0.733703	0.957888	0.822651	698	0.0444718	696	1244	113	52	0.921615	0.860321	0.930481	0.894027	1547	0.0367002	737	880	477	11	0.768171	0.607084	0.985294	0.751274	0	0	0	0	0	0
SR90	HalfRowMin	Sum	Scanorama	t-test	0.05	1159	0.696434	0.0572784	0.939884	0.935154	0.889465	0.905944	1022	0.0650497	458	1142	9	121	0.924855	0.980728	0.791019	0.875717	1623	0.0495071	572	1080	71	7	0.954913	0.88958	0.98791	0.93617	0	0	0	0	0	0
SR75	KNN	TRQN	Scanorama	limma-trend	0.05	1135	0.467964	0.0683096	0.948219	0.974418	0.875668	0.920691	2149	0.0545838	585	1329	28	163	0.909264	0.954323	0.782086	0.859662	728	0.0820355	725	1353	4	23	0.987173	0.994513	0.969251	0.98172	7	0	0	0	0	2
SR75	KNN	QN	Combat-P-NC	limma-voom	0.05	1154	0.876317	0.0428261	0.847506	0.745811	0.949866	0.825106	588	0.0478628	683	1268	89	65	0.926841	0.884715	0.913102	0.898684	1693	0.0377893	738	879	478	10	0.768171	0.606908	0.986631	0.751527	0	0	0	0	0	0
SR66	Zero	Unnormalized	Combat-P-NC	t-test	0.05	1177	0.857143	0.0451006	0.907203	0.893472	0.851235	0.86213	2093	0.0467356	575	1412	41	235	0.878038	0.933442	0.709877	0.806452	1057	0.0434656	804	1315	138	6	0.936368	0.853503	0.992593	0.917808	2	2	0	3	0	2
SR90	KNN	TRQN	Combat-P-NC	Wilcox	0.05	1141	0.438062	0.0718407	0.939884	0.867522	0.972366	0.916439	1681	0.0632986	553	1022	129	26	0.910405	0.81085	0.955095	0.877082	1190	0.0803829	573	1104	47	6	0.969364	0.924194	0.989637	0.955796	0	0	0	0	0	0
SR66	SoftImpute	Median	NoBC	DESeq2	0.05	1119	0.342857	0.0746601	0.951392	0.924635	0.942593	0.932255	1313	0.0704167	723	1410	43	87	0.942554	0.943864	0.892593	0.917513	1789	0.0789036	804	1369	84	6	0.96023	0.905405	0.992593	0.946996	173	190	138	145	114	148
SR75	Zero	TRQN	Scanorama	edgeR-QLF	0.05	1168	0.650014	0.0639539	0.932304	0.964243	0.840241	0.891979	2741	0.0509125	524	1336	21	224	0.88361	0.961468	0.700535	0.810518	513	0.0769953	733	1332	25	15	0.980998	0.967018	0.979947	0.97344	26	142	159	57	46	42
SR66	SoftImpute	QN	limma-NC	limma-voom	0.05	1160	0.920374	0.0425805	0.834733	0.732902	0.937654	0.811244	869	0.043704	718	1343	110	92	0.910738	0.86715	0.88642	0.876679	1366	0.041457	801	916	537	9	0.758727	0.598655	0.988889	0.74581	0	0	0	0	0	0
SR66	SoftImpute	Median	Combat-P-NC	limma-trend	0.05	1184	0.73995	0.0614618	0.885329	0.80174	0.941358	0.858632	844	0.0570357	722	1379	74	88	0.928414	0.907035	0.891358	0.899128	1608	0.0658879	803	1103	350	7	0.842245	0.696444	0.991358	0.818136	0	0	0	0	0	0
SR66	RowMean	Unnormalized	Scanorama	DESeq2	0.05	1174	0.71582	0.0595428	0.931286	0.99382	0.812963	0.889223	1995	0.0575349	558	1449	4	252	0.886876	0.992883	0.688889	0.813411	790	0.0615508	759	1449	4	51	0.975696	0.994758	0.937037	0.965035	0	0	0	0	0	0
SR75	Zero	TRQN	Scanorama	t-test	0.05	1191	0.650014	0.0663954	0.928266	0.967212	0.825535	0.883413	2928	0.0514307	503	1338	19	245	0.874584	0.963602	0.67246	0.792126	407	0.0813602	732	1335	22	16	0.981948	0.970822	0.97861	0.9747	0	0	0	0	7	0
SR90	RowMean	TRQN	Combat-P-NC	DESeq2	0.05	1132	0.411095	0.070524	0.949422	0.893693	0.966321	0.928264	1514	0.0672532	546	1046	105	33	0.920231	0.83871	0.943005	0.887805	1239	0.0737948	573	1120	31	6	0.978613	0.948675	0.989637	0.968724	0	0	0	0	0	0
SR75	SoftImpute	Unnormalized	NoBC	Wilcox	0.05	1151	0.476471	0.067687	0.940618	0.897365	0.945187	0.918688	1352	0.0583428	672	1311	46	76	0.942043	0.935933	0.898396	0.91678	1737	0.0770313	742	1235	122	6	0.939192	0.858796	0.991979	0.920596	137	176	138	123	81	140
SR75	HalfRowMin	TRQN	limma-NC	Wilcox	0.05	1167	0.57469	0.0616045	0.925891	0.870197	0.929144	0.898615	1976	0.0508691	652	1227	130	96	0.892637	0.83376	0.871658	0.852288	1028	0.0723398	738	1281	76	10	0.959145	0.906634	0.986631	0.944942	0	0	0	0	0	0
SR90	RowMedian	TRQN	Combat-NP-NC	t-test	0.05	1161	0.481599	0.066258	0.929191	0.849631	0.958549	0.900788	1664	0.0559572	537	1028	123	42	0.904624	0.813636	0.927461	0.866828	1183	0.0765588	573	1077	74	6	0.953757	0.885626	0.989637	0.934747	0	0	0	0	0	0
SR66	Zero	Unnormalized	limma-NC	limma-trend	0.05	1192	0.857143	0.0454095	0.906982	0.901446	0.840741	0.859478	2332	0.0449177	560	1417	36	250	0.873619	0.939597	0.691358	0.796586	952	0.0459012	802	1326	127	8	0.940345	0.863294	0.990123	0.922369	0	0	0	0	0	0
SR75	RowMean	QN	limma-NC	limma-trend	0.05	1163	0.945171	0.0393358	0.848456	0.750408	0.933155	0.821496	689	0.0461269	661	1266	91	87	0.915439	0.878989	0.88369	0.881333	1533	0.0325447	735	910	447	13	0.781473	0.621827	0.98262	0.761658	0	0	0	0	0	0
SR90	IterativeSVD	TRQN	NoBC	edgeR-QLF	0.05	1155	0.371964	0.0740465	0.943642	0.889139	0.952504	0.919529	1870	0.0629174	531	1042	109	48	0.909249	0.829688	0.917098	0.871206	992	0.0851756	572	1120	31	7	0.978035	0.94859	0.98791	0.967851	223	151	125	161	185	158
SR75	HalfRowMin	Median	Combat-NP-NC	Wilcox	0.05	1195	0.857143	0.0452757	0.884323	0.800147	0.947861	0.859314	646	0.0515065	677	1300	57	71	0.939192	0.922343	0.90508	0.91363	1907	0.0390449	741	1005	352	7	0.829454	0.677951	0.990642	0.804997	0	0	0	0	0	0
SR66	SoftImpute	QN	limma-NC	t-test	0.05	1173	0.920374	0.0418483	0.837163	0.738576	0.937037	0.813941	904	0.0421338	717	1353	100	93	0.914715	0.877601	0.885185	0.881377	1349	0.0415628	801	918	535	9	0.759611	0.599551	0.988889	0.746505	0	0	0	0	0	0
SR66	KNN	QN	NoBC	DESeq2	0.05	1149	0.476471	0.0664489	0.943438	0.910705	0.935802	0.921589	1289	0.0622845	716	1402	51	94	0.935926	0.933507	0.883951	0.908053	1725	0.0706134	800	1352	101	10	0.95095	0.887902	0.987654	0.935126	156	174	134	132	106	148
SR90	Zero	QN	Combat-NP-NC	limma-voom	0.05	1165	0.876317	0.0430732	0.848555	0.736113	0.96114	0.82183	394	0.0531902	540	1085	66	39	0.939306	0.891089	0.932642	0.911392	2072	0.0329562	573	738	413	6	0.757803	0.581136	0.989637	0.732268	0	0	0	0	0	0
SR90	IterativeSVD	Sum	NoBC	DESeq2	0.05	1106	0.476471	0.0592828	0.976879	0.954603	0.977547	0.965804	702	0.0854412	556	1128	23	23	0.97341	0.960276	0.960276	0.960276	2267	0.0331243	576	1120	31	3	0.980347	0.948929	0.994819	0.971332	111	140	109	105	74	108
SR75	HalfRowMin	TRQN	Combat-NP-NC	edgeR-LRT	0.05	1179	0.534573	0.0613648	0.931354	0.886671	0.923797	0.90418	1189	0.0687591	640	1261	96	108	0.903088	0.869565	0.855615	0.862534	1575	0.0539705	742	1278	79	6	0.95962	0.903776	0.991979	0.945825	34	27	4	35	22	43
SR75	SoftImpute	QN	NoBC	DESeq2	0.05	1142	0.476471	0.0643509	0.947981	0.906716	0.953877	0.928587	1011	0.0646115	685	1308	49	63	0.946793	0.933243	0.915775	0.924426	1955	0.0640903	742	1256	101	6	0.949169	0.88019	0.991979	0.932747	150	164	133	125	102	143
SR66	RowMedian	Median	NoBC	DESeq2	0.05	1146	0.415889	0.0701044	0.949403	0.937586	0.920988	0.92754	1406	0.0660524	692	1416	37	118	0.931507	0.949246	0.854321	0.899285	1479	0.0741565	800	1389	64	10	0.9673	0.925926	0.987654	0.955795	141	175	130	133	96	143
SR75	RowMedian	Median	NoBC	DESeq2	0.05	1114	0.212389	0.0750616	0.959145	0.940195	0.945856	0.942174	1333	0.0705349	673	1322	35	75	0.947743	0.950565	0.899733	0.924451	1562	0.0795883	742	1301	56	6	0.970546	0.929825	0.991979	0.959897	132	163	125	125	84	133
NoSR	HalfRowMin	TRQN	Scanorama	Wilcox	0.05	1183	0.866478	0.0450256	0.880086	0.928933	0.733664	0.809179	2765	0.0398518	681	1980	55	528	0.820284	0.925272	0.563275	0.700257	512	0.0501995	1093	1956	79	116	0.939889	0.932594	0.904053	0.918102	13	30	31	9	9	0
SR90	IterativeSVD	TRQN	NoBC	limma-voom	0.05	1163	0.371964	0.0775131	0.938728	0.885717	0.938687	0.911412	1941	0.0639896	515	1046	105	64	0.902312	0.830645	0.889465	0.859049	970	0.0910367	572	1115	36	7	0.975145	0.940789	0.98791	0.963774	236	138	104	158	175	139
SR75	RowMedian	TRQN	Scanorama	Wilcox	0.05	1179	0.512372	0.0643379	0.935392	0.979359	0.834893	0.900492	1626	0.0581088	575	1335	22	173	0.907363	0.963149	0.768717	0.855019	1176	0.070567	674	1354	3	74	0.96342	0.995569	0.90107	0.945965	8	11	8	15	0	1
SR75	HalfRowMin	TRQN	limma-NC	limma-voom	0.05	1216	0.57469	0.067489	0.916152	0.88519	0.873663	0.878004	2910	0.0508125	571	1251	106	177	0.865558	0.843427	0.763369	0.801404	621	0.0841655	736	1299	58	12	0.966746	0.926952	0.983957	0.954604	0	0	0	0	0	0
SR75	Zero	TRQN	limma-NC	Wilcox	0.05	1188	0.58111	0.0608422	0.926128	0.870227	0.929813	0.8989	1977	0.0504499	653	1231	126	95	0.895012	0.838254	0.872995	0.855272	1079	0.0712344	738	1277	80	10	0.957245	0.9022	0.986631	0.942529	0	0	0	0	0	0
SR90	SoftImpute	QN	Combat-P-NC	limma-voom	0.05	1169	0.857143	0.0493293	0.863006	0.749283	0.969775	0.835989	421	0.0573302	550	1085	66	29	0.945087	0.892857	0.949914	0.920502	2050	0.0413285	573	778	373	6	0.780925	0.605708	0.989637	0.751475	0	0	0	0	0	0
SR66	IterativeSVD	QN	limma-NC	edgeR-QLF	0.05	1194	0.897406	0.0420677	0.839593	0.732537	0.948765	0.817301	802	0.0444661	738	1334	119	72	0.915599	0.861144	0.911111	0.885423	1493	0.0396693	799	929	524	11	0.763588	0.60393	0.98642	0.74918	1	0	0	0	0	0
SR66	HalfRowMin	Median	Combat-NP-NC	limma-trend	0.05	1185	0.825203	0.0521711	0.868979	0.794771	0.914198	0.838084	945	0.051684	678	1393	60	132	0.915157	0.918699	0.837037	0.875969	1490	0.0526582	803	1059	394	7	0.822802	0.670844	0.991358	0.800199	0	2	1	0	0	2
SR75	RowMedian	QN	limma-NC	limma-voom	0.05	1186	0.945171	0.0390127	0.847268	0.746766	0.936497	0.820804	755	0.044995	664	1261	96	84	0.914489	0.873684	0.887701	0.880637	1508	0.0330304	737	905	452	11	0.780048	0.619849	0.985294	0.760971	0	0	0	0	0	0
SR66	IterativeSVD	Median	Combat-NP-NC	limma-trend	0.05	1210	0.73995	0.0602612	0.886655	0.800976	0.945062	0.860437	857	0.05581	729	1375	78	81	0.929739	0.903346	0.9	0.90167	1650	0.0647124	802	1107	346	8	0.84357	0.698606	0.990123	0.819203	0	0	0	0	0	0
SR90	RowMedian	TRQN	Combat-P-NC	edgeR-LRT	0.05	1169	0.437412	0.0723505	0.936416	0.86189	0.970639	0.912273	1755	0.0642214	551	1009	142	28	0.901734	0.795094	0.951641	0.866352	1153	0.0804797	573	1107	44	6	0.971098	0.928687	0.989637	0.958194	0	8	4	0	0	4
SR90	IterativeSVD	TRQN	Combat-P-NC	Wilcox	0.05	1171	0.426522	0.0724747	0.93815	0.863074	0.97323	0.914304	1746	0.063231	554	1018	133	25	0.908671	0.806405	0.956822	0.875197	1233	0.0817184	573	1101	50	6	0.96763	0.919743	0.989637	0.953411	0	0	0	0	0	0
SR75	RowMean	QN	limma-NC	edgeR-QLF	0.05	1178	0.945171	0.0375819	0.852494	0.746858	0.947193	0.827112	666	0.0452979	682	1252	105	66	0.918765	0.866582	0.911765	0.888599	1645	0.0298659	735	920	437	13	0.786223	0.627133	0.98262	0.765625	0	0	0	0	0	0
SR90	IterativeSVD	TRQN	Combat-P-NC	edgeR-QLF	0.05	1176	0.426522	0.0734197	0.936127	0.861226	0.969775	0.911652	1913	0.0603275	550	1012	139	29	0.90289	0.798258	0.949914	0.867508	1093	0.0865118	573	1104	47	6	0.969364	0.924194	0.989637	0.955796	0	6	4	0	0	4
SR90	IterativeSVD	QN	Combat-P-NC	limma-voom	0.05	1188	0.857143	0.0488402	0.864162	0.750168	0.969775	0.83684	442	0.056697	550	1084	67	29	0.944509	0.89141	0.949914	0.919732	2040	0.0409834	573	783	368	6	0.783815	0.608927	0.989637	0.753947	0	0	0	0	0	0
SR90	RowMedian	Unnormalized	NoBC	Wilcox	0.05	1146	0.359241	0.0700003	0.954335	0.905329	0.967185	0.934261	1147	0.0662554	544	1115	36	35	0.95896	0.937931	0.939551	0.93874	2018	0.0737453	576	1067	84	3	0.949711	0.872727	0.994819	0.929782	108	138	116	96	62	105
SR90	KNN	TRQN	Combat-P-NC	limma-voom	0.05	1204	0.438062	0.0746317	0.933526	0.862546	0.956822	0.906928	1919	0.0617725	535	1018	133	44	0.897688	0.800898	0.924007	0.858059	1038	0.0874909	573	1104	47	6	0.969364	0.924194	0.989637	0.955796	0	0	0	0	0	0
SR75	RowMedian	TRQN	Combat-NP-NC	limma-voom	0.05	1199	0.408209	0.0842672	0.931354	0.898649	0.912433	0.903596	1397	0.0754008	640	1305	52	108	0.92399	0.924855	0.855615	0.888889	1588	0.0931336	725	1251	106	23	0.938717	0.872443	0.969251	0.918303	0	659	0	0	0	0
SR66	Zero	Unnormalized	Scanorama	DESeq2	0.05	1210	0.857143	0.0463329	0.912437	0.98759	0.769958	0.84936	2164	0.0523844	402	1240	3	310	0.839898	0.992593	0.564607	0.719785	472	0.0402815	790	1439	14	20	0.984976	0.982587	0.975309	0.978934	19	92	151	22	10	2
SR66	RowMean	Median	limma-NC	t-test	0.05	1213	0.857143	0.0465259	0.882457	0.815513	0.901235	0.848207	1059	0.0489596	675	1388	65	135	0.911622	0.912162	0.833333	0.870968	1487	0.0440923	785	1146	307	25	0.853292	0.718864	0.969136	0.825447	0	0	0	0	0	0
SR75	SoftImpute	TRQN	limma-NC	t-test	0.05	1208	0.53539	0.0647659	0.923753	0.885171	0.900401	0.892575	3052	0.0459688	609	1226	131	139	0.871734	0.822973	0.814171	0.818548	511	0.083563	738	1316	41	10	0.975772	0.947368	0.986631	0.966601	0	0	0	0	0	0
SR75	KNN	TRQN	limma-NC	limma-trend	0.05	1215	0.498451	0.0666196	0.924703	0.885978	0.903075	0.894385	2974	0.0474742	614	1222	135	134	0.872209	0.81976	0.820856	0.820307	509	0.0857649	737	1320	37	11	0.977197	0.952196	0.985294	0.968463	0	0	0	0	0	0
SR90	KNN	QN	Combat-P-NC	limma-voom	0.05	1196	0.857143	0.0483307	0.865607	0.753235	0.968912	0.83829	446	0.0558507	549	1087	64	30	0.945665	0.895595	0.948187	0.921141	2030	0.0408108	573	786	365	6	0.785549	0.610874	0.989637	0.755438	0	0	0	0	0	0
SR90	IterativeSVD	Sum	Scanorama	edgeR-LRT	0.05	1203	0.857143	0.0347636	0.941329	0.947781	0.876511	0.905482	537	0.0695273	443	1138	13	136	0.913873	0.971491	0.765112	0.856039	2240	0	572	1104	47	7	0.968786	0.924071	0.98791	0.954925	0	7	3	0	0	0
SR75	IterativeSVD	TRQN	Scanorama	t-test	0.05	1181	0.473694	0.0691451	0.943705	0.979379	0.858289	0.912048	2471	0.0523287	562	1337	20	186	0.902138	0.965636	0.751337	0.845113	661	0.0859615	722	1352	5	26	0.985273	0.993122	0.965241	0.978983	6	0	0	0	0	4
SR90	RowMedian	TRQN	Combat-P-NC	Wilcox	0.05	1187	0.437412	0.0707652	0.940462	0.868714	0.972366	0.917136	1666	0.0635154	553	1024	127	26	0.911561	0.813235	0.955095	0.878475	1276	0.0780151	573	1104	47	6	0.969364	0.924194	0.989637	0.955796	0	0	0	0	0	0
SR75	KNN	TRQN	Scanorama	t-test	0.05	1190	0.467964	0.0683365	0.946081	0.977152	0.866979	0.916537	2471	0.0516839	573	1333	24	175	0.905463	0.959799	0.766043	0.852045	677	0.0849891	724	1353	4	24	0.986698	0.994505	0.967914	0.98103	7	0	0	0	0	2
SR66	HalfRowMin	TRQN	Combat-NP-NC	edgeR-QLF	0.05	1220	0.514286	0.0676973	0.922227	0.892508	0.887654	0.887926	2088	0.0578768	634	1362	91	176	0.882015	0.874483	0.782716	0.826059	957	0.0775178	804	1374	79	6	0.962439	0.910532	0.992593	0.949793	20	23	7	24	15	42
SR90	RowMean	TRQN	Combat-NP-NC	t-test	0.05	1200	0.480894	0.0661972	0.929191	0.850175	0.957686	0.900711	1755	0.0552647	536	1028	123	43	0.904046	0.813354	0.925734	0.865913	1200	0.0771297	573	1078	73	6	0.954335	0.886997	0.989637	0.93551	0	0	0	0	0	0
SR66	IterativeSVD	QN	limma-NC	limma-voom	0.05	1206	0.897406	0.0422676	0.837826	0.734673	0.940741	0.814386	843	0.0444997	724	1341	112	86	0.912506	0.866029	0.893827	0.879708	1472	0.0400355	800	927	526	10	0.763146	0.603318	0.987654	0.749064	0	0	0	0	0	0
SR66	IterativeSVD	TRQN	Combat-P-NC	Wilcox	0.05	1217	0.528208	0.06411	0.922006	0.855896	0.940123	0.896029	2016	0.0515001	722	1290	163	88	0.889085	0.815819	0.891358	0.851917	1051	0.0767199	801	1360	93	9	0.954927	0.895973	0.988889	0.940141	0	0	0	0	0	0
SR90	Zero	Unnormalized	NoBC	t-test	0.05	1165	0.476471	0.0630536	0.953468	0.921637	0.943005	0.930825	1008	0.0674986	517	1120	31	62	0.946243	0.943431	0.892919	0.91748	1964	0.0586086	575	1087	64	4	0.960694	0.899844	0.993092	0.944171	76	103	57	78	35	87
SR66	Zero	Unnormalized	Combat-NP-NC	t-test	0.05	1226	0.857143	0.0445379	0.905435	0.889097	0.852469	0.860361	2195	0.0451947	577	1412	41	233	0.878922	0.933657	0.712346	0.808123	1086	0.0438811	804	1305	148	6	0.931949	0.844538	0.992593	0.912599	3	3	1	2	2	3
SR75	HalfRowMin	QN	Combat-NP-NC	limma-trend	0.05	1209	0.971737	0.0395085	0.835392	0.74331	0.93115	0.811858	710	0.044458	653	1282	75	95	0.91924	0.896978	0.872995	0.884824	1697	0.0345589	740	842	515	8	0.751544	0.589641	0.989305	0.738892	0	0	0	0	0	0
SR75	RowMean	QN	Scanorama	DESeq2	0.05	1193	0.71582	0.0484663	0.946318	0.992319	0.855615	0.914928	1683	0.0523124	556	1353	4	192	0.906888	0.992857	0.743316	0.850153	945	0.0446201	724	1351	6	24	0.985748	0.991781	0.967914	0.979702	0	0	0	0	0	0
SR66	KNN	TRQN	Combat-P-NC	DESeq2	0.05	1202	0.503363	0.0634723	0.928414	0.882417	0.922222	0.901849	2008	0.0529713	698	1315	138	112	0.889527	0.834928	0.861728	0.848117	961	0.0739734	796	1393	60	14	0.9673	0.929907	0.982716	0.955582	0	0	0	0	0	0
SR66	HalfRowMin	TRQN	limma-NC	edgeR-LRT	0.05	1229	0.556233	0.0700734	0.908308	0.879311	0.857407	0.865723	2857	0.0537738	593	1344	109	217	0.855943	0.844729	0.732099	0.784392	703	0.086373	796	1378	75	14	0.960672	0.913892	0.982716	0.947055	62	184	166	78	54	89
SR75	KNN	TRQN	Scanorama	DESeq2	0.05	1174	0.467964	0.0652836	0.951306	0.977839	0.881684	0.925706	2067	0.0543927	594	1333	24	154	0.915439	0.961165	0.794118	0.869693	866	0.0761746	725	1353	4	23	0.987173	0.994513	0.969251	0.98172	20	14	10	16	0	11
SR66	Zero	Unnormalized	limma-NC	t-test	0.05	1239	0.857143	0.0445498	0.907866	0.907841	0.834568	0.859047	2523	0.0441309	551	1418	35	259	0.870084	0.940273	0.680247	0.789398	905	0.0449687	801	1339	114	9	0.945647	0.87541	0.988889	0.928696	0	0	0	0	0	0
SR66	RowMedian	TRQN	Scanorama	edgeR-QLF	0.05	1242	0.481331	0.0703462	0.926646	0.98639	0.805556	0.885786	1879	0.0573331	600	1438	15	210	0.900574	0.97561	0.740741	0.842105	1097	0.0833592	705	1451	2	105	0.952718	0.997171	0.87037	0.929466	29	113	126	39	15	12
SR90	KNN	TRQN	Combat-P-NC	limma-trend	0.05	1223	0.438062	0.0733837	0.934104	0.863893	0.956822	0.907671	1968	0.0603688	535	1019	132	44	0.898266	0.802099	0.924007	0.858748	1043	0.0863986	573	1105	46	6	0.969942	0.925687	0.989637	0.956594	0	0	0	0	0	0
SR75	RowMedian	QN	limma-NC	edgeR-QLF	0.05	1207	0.945171	0.0371684	0.851306	0.744881	0.948529	0.826353	702	0.0444048	684	1251	106	64	0.91924	0.865823	0.914439	0.889467	1664	0.0299319	735	914	443	13	0.783373	0.623939	0.98262	0.76324	0	0	0	0	0	0
SR75	RowMedian	QN	limma-NC	t-test	0.05	1214	0.945171	0.037777	0.849881	0.754965	0.932487	0.82318	819	0.0430793	658	1274	83	90	0.917815	0.887989	0.879679	0.883815	1530	0.0324747	737	909	448	11	0.781948	0.621941	0.985294	0.762545	0	0	0	0	0	0
SR75	IterativeSVD	TRQN	Scanorama	DESeq2	0.05	1198	0.473694	0.0657526	0.948694	0.979909	0.872326	0.920795	2163	0.0541395	580	1337	20	168	0.910689	0.966667	0.775401	0.860534	829	0.0773657	725	1352	5	23	0.986698	0.993151	0.969251	0.981055	17	25	8	16	0	12
SR66	SoftImpute	Unnormalized	NoBC	t-test	0.05	1232	0.476471	0.0694999	0.933274	0.892198	0.930864	0.908432	1614	0.0554132	704	1400	53	106	0.929739	0.929987	0.869136	0.898532	1497	0.0835865	804	1316	137	6	0.93681	0.85441	0.992593	0.918332	145	203	134	131	85	153
SR75	HalfRowMin	QN	Combat-NP-NC	edgeR-QLF	0.05	1225	0.971737	0.0380031	0.840618	0.743111	0.93984	0.817389	679	0.0442388	666	1273	84	82	0.92114	0.888	0.890374	0.889186	1763	0.0317673	740	860	497	8	0.760095	0.598222	0.989305	0.745592	0	0	1	0	1	0
SR90	RowMean	Unnormalized	NoBC	Wilcox	0.05	1172	0.359241	0.0695295	0.953757	0.904467	0.966321	0.933398	1163	0.0662029	543	1114	37	36	0.957803	0.936207	0.937824	0.937015	2043	0.0728562	576	1067	84	3	0.949711	0.872727	0.994819	0.929782	107	138	117	95	62	104
SR75	RowMean	TRQN	Combat-NP-NC	limma-voom	0.05	1235	0.436886	0.0737819	0.934442	0.906825	0.910428	0.907024	1412	0.0730619	635	1303	54	113	0.920665	0.921626	0.84893	0.883786	1853	0.0745018	727	1269	88	21	0.948219	0.892025	0.971925	0.930262	0	306	0	0	0	0
SR90	KNN	TRQN	Combat-P-NC	edgeR-LRT	0.05	1204	0.438062	0.0713564	0.936416	0.86189	0.970639	0.912273	1593	0.0710503	551	1009	142	28	0.901734	0.795094	0.951641	0.866352	1433	0.0716625	573	1107	44	6	0.971098	0.928687	0.989637	0.958194	0	8	4	0	0	5
SR66	KNN	TRQN	limma-NC	DESeq2	0.05	1220	0.506749	0.0627665	0.930844	0.903772	0.901235	0.902342	2357	0.0503462	669	1337	116	141	0.886434	0.852229	0.825926	0.838871	778	0.0751867	791	1416	37	19	0.975254	0.955314	0.976543	0.965812	0	27	20	4	0	7
SR90	IterativeSVD	TRQN	Combat-P-NC	limma-voom	0.05	1237	0.426522	0.0745312	0.933526	0.860766	0.959413	0.907105	1915	0.0619121	538	1018	133	41	0.899422	0.801788	0.929188	0.8608	1120	0.0871503	573	1101	50	6	0.96763	0.919743	0.989637	0.953411	0	0	0	0	0	0
SR75	RowMean	QN	limma-NC	limma-voom	0.05	1230	0.945171	0.0385821	0.846318	0.746812	0.931818	0.818891	805	0.0444506	659	1261	96	89	0.912114	0.872848	0.881016	0.876913	1536	0.0327136	735	908	449	13	0.780523	0.620777	0.98262	0.76087	0	0	0	0	0	0
SR75	HalfRowMin	TRQN	Combat-P-NC	Wilcox	0.05	1248	0.524836	0.0642283	0.92114	0.849702	0.944519	0.894476	1814	0.053204	673	1219	138	75	0.898812	0.82984	0.899733	0.863374	1250	0.0752525	740	1246	111	8	0.943468	0.869565	0.989305	0.925578	1	0	0	1	0	0
SR75	RowMean	QN	limma-NC	t-test	0.05	1222	0.945171	0.0377893	0.849169	0.754337	0.929813	0.821941	833	0.0430359	657	1273	84	91	0.916865	0.88664	0.878342	0.882471	1541	0.0325427	734	911	446	14	0.781473	0.622034	0.981283	0.761411	0	0	0	0	0	0
SR90	IterativeSVD	QN	Combat-P-NC	t-test	0.05	1224	0.857143	0.0474972	0.865318	0.753727	0.968912	0.838318	520	0.0524677	549	1089	62	30	0.946821	0.898527	0.948187	0.922689	1966	0.0425267	573	783	368	6	0.783815	0.608927	0.989637	0.753947	0	0	0	0	0	0
SR90	SoftImpute	TRQN	NoBC	Wilcox	0.05	1197	0.3119	0.0768225	0.946821	0.894416	0.955095	0.923658	1738	0.0702205	534	1053	98	45	0.917341	0.844937	0.92228	0.881916	1251	0.0834245	572	1117	34	7	0.976301	0.943894	0.98791	0.965401	251	148	114	184	157	143
SR75	Zero	TRQN	limma-NC	edgeR-QLF	0.05	1272	0.58111	0.0659563	0.918052	0.897474	0.863636	0.878287	2952	0.0511529	554	1262	95	194	0.862708	0.853621	0.740642	0.793128	558	0.0807597	738	1311	46	10	0.973397	0.941327	0.986631	0.963446	57	132	124	54	63	73
NoSR	HalfRowMin	Unnormalized	limma-NC	Wilcox	0.05	1246	0.897406	0.043235	0.866523	0.876038	0.761373	0.802504	2621	0.0378311	746	1974	61	463	0.838471	0.924411	0.617039	0.740079	671	0.0486389	1095	1807	228	114	0.894575	0.827664	0.905707	0.864929	0	0	0	0	0	0
SR75	Zero	Median	Combat-P-NC	Wilcox	0.05	1251	0.857143	0.0460587	0.871971	0.789533	0.93516	0.845268	632	0.0533242	658	1301	56	90	0.930641	0.921569	0.879679	0.900137	1968	0.0387932	741	971	386	7	0.813302	0.657498	0.990642	0.7904	1	2	0	0	1	3
SR75	KNN	QN	Scanorama	t-test	0.05	1257	0.803175	0.0408577	0.931829	0.961814	0.846257	0.89294	2138	0.0423842	536	1351	6	212	0.896437	0.98893	0.716578	0.831008	916	0.0393311	730	1306	51	18	0.967221	0.934699	0.975936	0.954872	0	0	0	0	0	0
SR90	SoftImpute	QN	Combat-P-NC	t-test	0.05	1233	0.857143	0.0474844	0.864451	0.753175	0.968912	0.837717	517	0.0524219	549	1090	61	30	0.947399	0.9	0.948187	0.923465	1987	0.0425469	573	779	372	6	0.781503	0.606349	0.989637	0.751969	0	0	0	0	0	0
SR66	SoftImpute	Median	limma-NC	t-test	0.05	1262	0.774684	0.0566533	0.879585	0.795036	0.939506	0.852941	960	0.0518982	719	1380	73	91	0.92753	0.907828	0.887654	0.897628	1599	0.0614085	803	1079	374	7	0.831639	0.682243	0.991358	0.808254	0	0	0	0	0	0
SR90	HalfRowMin	Median	NoBC	limma-trend	0.05	1268	0.476471	0.0787942	0.910983	0.82615	0.967185	0.884675	800	0.0770255	546	1120	31	33	0.963006	0.946274	0.943005	0.944637	2118	0.080563	574	912	239	5	0.85896	0.706027	0.991364	0.824713	103	141	64	119	39	141
SR90	KNN	TRQN	NoBC	limma-trend	0.05	1218	0.351633	0.0762065	0.940173	0.8957	0.929188	0.912133	2021	0.0631493	504	1057	94	75	0.902312	0.842809	0.870466	0.856415	956	0.0892638	572	1120	31	7	0.978035	0.94859	0.98791	0.967851	202	139	94	138	159	140
SR66	IterativeSVD	TRQN	Combat-P-NC	limma-trend	0.05	1274	0.528208	0.0652957	0.917366	0.855779	0.923457	0.888149	2524	0.0478864	695	1300	153	115	0.881573	0.819575	0.858025	0.838359	926	0.082705	801	1356	97	9	0.95316	0.891982	0.988889	0.937939	0	0	0	0	0	0
NoSR	HalfRowMin	TRQN	Scanorama	limma-voom	0.05	1226	0.866478	0.0459855	0.875	0.944935	0.70885	0.78966	3164	0.0372003	595	2008	27	614	0.802404	0.956592	0.492142	0.649918	358	0.0547706	1119	1955	80	90	0.947596	0.933278	0.925558	0.929402	0	0	0	0	9	0
SR66	IterativeSVD	TRQN	Combat-P-NC	edgeR-QLF	0.05	1266	0.528208	0.0627442	0.922006	0.854395	0.94321	0.8966	2279	0.0482773	727	1280	173	83	0.886876	0.807778	0.897531	0.850292	1012	0.077211	801	1365	88	9	0.957137	0.901012	0.988889	0.942908	0	4	4	0	0	3
SR90	IterativeSVD	TRQN	Combat-P-NC	edgeR-LRT	0.05	1250	0.426522	0.072211	0.934971	0.858327	0.970639	0.910336	1646	0.0684334	551	1008	143	28	0.901156	0.793948	0.951641	0.865672	1375	0.0759886	573	1103	48	6	0.968786	0.922705	0.989637	0.955	0	8	4	0	0	5
SR75	RowMean	Median	NoBC	DESeq2	0.05	1181	0.212389	0.072994	0.95772	0.942276	0.939171	0.939705	1413	0.0698621	663	1323	34	85	0.943468	0.95122	0.886364	0.917647	1663	0.0761259	742	1304	53	6	0.971971	0.933333	0.991979	0.961763	134	161	122	126	82	131
SR90	Zero	QN	Scanorama	limma-trend	0.05	1231	0.721707	0.0441746	0.94422	0.941771	0.895509	0.913052	1330	0.0503519	467	1145	6	112	0.931792	0.987315	0.806563	0.887833	1786	0.0379973	570	1085	66	9	0.956647	0.896226	0.984456	0.938272	0	0	0	0	0	0
SR90	KNN	QN	Combat-P-NC	t-test	0.05	1254	0.857143	0.0468186	0.866185	0.755355	0.968048	0.838999	527	0.0523417	548	1090	61	31	0.946821	0.899836	0.946459	0.922559	2002	0.0412955	573	786	365	6	0.785549	0.610874	0.989637	0.755438	0	0	0	0	0	0
SR90	RowMean	QN	Combat-NP-NC	limma-voom	0.05	1260	0.857143	0.0460143	0.870809	0.760401	0.968912	0.843224	416	0.0566955	549	1090	61	30	0.947399	0.9	0.948187	0.923465	2188	0.0353331	573	801	350	6	0.79422	0.620802	0.989637	0.762983	0	0	0	0	0	0
SR90	SoftImpute	TRQN	Combat-NP-NC	DESeq2	0.05	1240	0.410607	0.0732801	0.936705	0.860289	0.968912	0.911316	1545	0.0683374	549	1037	114	30	0.916763	0.828054	0.948187	0.884058	1707	0.0782229	573	1082	69	6	0.956647	0.892523	0.989637	0.938575	7	0	0	1	2	0
SR90	RowMean	QN	Combat-NP-NC	limma-trend	0.05	1265	0.857143	0.0458218	0.872254	0.762092	0.968912	0.844498	419	0.0565116	549	1090	61	30	0.947399	0.9	0.948187	0.923465	2181	0.035132	573	806	345	6	0.79711	0.624183	0.989637	0.765531	0	0	0	0	0	0
SR75	HalfRowMin	QN	limma-NC	limma-trend	0.05	1263	0.971737	0.0396947	0.826603	0.733069	0.930481	0.804356	795	0.04346	652	1277	80	96	0.91639	0.89071	0.871658	0.881081	1690	0.0359293	740	811	546	8	0.736817	0.575428	0.989305	0.72763	0	0	0	0	0	0
SR90	RowMedian	TRQN	Combat-P-NC	edgeR-QLF	0.05	1237	0.437412	0.070736	0.936705	0.862894	0.969775	0.912509	1869	0.0611198	550	1011	140	29	0.902312	0.797101	0.949914	0.866824	1161	0.0803521	573	1107	44	6	0.971098	0.928687	0.989637	0.958194	0	5	4	0	0	3
SR66	IterativeSVD	TRQN	Combat-P-NC	limma-voom	0.05	1287	0.528208	0.064876	0.917587	0.855885	0.924074	0.888499	2411	0.0488682	696	1300	153	114	0.882015	0.819788	0.859259	0.83906	964	0.0808837	801	1356	97	9	0.95316	0.891982	0.988889	0.937939	0	0	0	0	0	0
SR90	IterativeSVD	TRQN	Combat-NP-NC	DESeq2	0.05	1259	0.410607	0.0737179	0.935838	0.857789	0.969775	0.910287	1583	0.0670371	550	1035	116	29	0.916185	0.825826	0.949914	0.883534	1624	0.0803987	573	1080	71	6	0.955491	0.889752	0.989637	0.93704	8	0	0	1	1	0
SR90	HalfRowMin	Unnormalized	Scanorama	t-test	0.05	1243	0.696434	0.0511938	0.944509	0.942998	0.893782	0.91287	1106	0.0612743	463	1142	9	116	0.927746	0.980932	0.799655	0.881066	1874	0.0411132	572	1091	60	7	0.961272	0.905063	0.98791	0.944674	0	0	0	0	0	0
SR75	IterativeSVD	Median	Scanorama	limma-trend	0.05	1268	0.71582	0.0536629	0.935154	0.960658	0.855615	0.898651	1772	0.0543705	545	1346	11	203	0.898337	0.980216	0.72861	0.83589	1003	0.0529553	735	1311	46	13	0.971971	0.941101	0.98262	0.961413	0	0	0	0	0	0
SR75	KNN	QN	Combat-P-NC	t-test	0.05	1258	0.876317	0.040788	0.847981	0.748148	0.947861	0.825393	779	0.0440906	680	1272	85	68	0.927316	0.888889	0.909091	0.898876	1705	0.0374854	738	880	477	10	0.768646	0.607407	0.986631	0.75191	0	0	0	0	0	0
SR66	IterativeSVD	TRQN	limma-NC	Wilcox	0.05	1270	0.490019	0.0621331	0.929076	0.877178	0.932716	0.904091	2417	0.047841	712	1300	153	98	0.889085	0.823121	0.879012	0.850149	883	0.0764251	799	1394	59	11	0.969068	0.931235	0.98642	0.958034	0	0	0	0	0	0
SR90	HalfRowMin	Median	Scanorama	t-test	0.05	1247	0.696434	0.0512256	0.94422	0.942283	0.893782	0.91248	1142	0.0598661	463	1142	9	116	0.927746	0.980932	0.799655	0.881066	1803	0.0425852	572	1090	61	7	0.960694	0.903633	0.98791	0.943894	0	0	0	0	0	0
SR75	HalfRowMin	QN	limma-NC	edgeR-QLF	0.05	1272	0.971737	0.0379787	0.836105	0.735474	0.941176	0.813341	792	0.0426906	668	1265	92	80	0.91829	0.878947	0.893048	0.885942	1733	0.0332668	740	847	510	8	0.753919	0.592	0.989305	0.740741	0	1	2	0	1	0
SR75	HalfRowMin	TRQN	Scanorama	Wilcox	0.05	1240	0.457868	0.0673954	0.947981	0.973377	0.877005	0.920367	2028	0.0567625	586	1337	20	162	0.913539	0.966997	0.783422	0.865583	960	0.0780283	726	1342	15	22	0.982423	0.979757	0.970588	0.975151	5	20	23	7	3	2
SR90	RowMean	QN	Scanorama	Wilcox	0.05	1228	0.857143	0.0255522	0.953757	0.97205	0.890328	0.925469	848	0.0511045	461	1149	2	118	0.930636	0.99568	0.7962	0.884837	2082	0	570	1120	31	9	0.976879	0.948419	0.984456	0.966102	0	0	0	0	0	0
SR66	IterativeSVD	QN	limma-NC	t-test	0.05	1275	0.897406	0.0409139	0.839593	0.740529	0.937654	0.815987	973	0.0412854	719	1352	101	91	0.915157	0.876829	0.887654	0.882209	1443	0.0405423	800	929	524	10	0.76403	0.60423	0.987654	0.749766	0	0	0	0	0	0
SR90	KNN	TRQN	Combat-NP-NC	edgeR-LRT	0.05	1201	0.420458	0.0647466	0.955491	0.896837	0.980138	0.936602	1009	0.082885	559	1069	82	20	0.94104	0.872075	0.965458	0.916393	2188	0.0466081	576	1102	49	3	0.969942	0.9216	0.994819	0.956811	20	110	2	19	10	38
SR90	Zero	QN	Scanorama	t-test	0.05	1253	0.721707	0.0441866	0.943642	0.943477	0.892055	0.911738	1490	0.048261	463	1146	5	116	0.930058	0.989316	0.799655	0.884432	1633	0.0401123	570	1086	65	9	0.957225	0.897638	0.984456	0.939044	0	0	0	0	0	0
SR90	HalfRowMin	QN	Scanorama	limma-trend	0.05	1256	0.71582	0.0460469	0.948266	0.949523	0.897237	0.918709	1350	0.0524767	469	1142	9	110	0.931214	0.981172	0.810017	0.887417	1720	0.0396171	570	1100	51	9	0.965318	0.917874	0.984456	0.95	0	0	0	0	0	0
SR66	IterativeSVD	QN	NoBC	DESeq2	0.05	1254	0.476471	0.0651298	0.939682	0.899184	0.940741	0.917477	1336	0.060586	720	1402	51	90	0.937693	0.933852	0.888889	0.910816	1924	0.0696736	804	1327	126	6	0.94167	0.864516	0.992593	0.924138	175	191	152	148	123	164
SR66	Zero	TRQN	limma-NC	edgeR-LRT	0.05	1302	0.556249	0.0679454	0.91118	0.891849	0.849383	0.867506	3029	0.0520779	577	1347	106	233	0.850199	0.844802	0.712346	0.77294	520	0.083813	799	1401	52	11	0.972161	0.938895	0.98642	0.962071	84	168	164	96	93	117
SR90	RowMean	TRQN	NoBC	Wilcox	0.05	1233	0.318487	0.0743804	0.948266	0.89744	0.955959	0.925665	1705	0.0697509	535	1055	96	44	0.919075	0.847861	0.924007	0.884298	1352	0.0790099	572	1119	32	7	0.977457	0.94702	0.98791	0.967033	243	143	114	180	149	142
SR66	HalfRowMin	TRQN	Scanorama	Wilcox	0.05	1243	0.457868	0.0668889	0.947636	0.96103	0.888889	0.921563	2037	0.0560968	646	1420	33	164	0.912947	0.951399	0.797531	0.867696	958	0.0776809	794	1429	24	16	0.982324	0.97066	0.980247	0.97543	7	27	57	18	14	6
SR90	SoftImpute	TRQN	Combat-NP-NC	edgeR-LRT	0.05	1210	0.410607	0.0660033	0.955202	0.896684	0.979275	0.936136	1044	0.0836608	558	1070	81	21	0.94104	0.873239	0.963731	0.916256	2201	0.0483457	576	1101	50	3	0.969364	0.920128	0.994819	0.956017	19	93	2	19	11	34
SR90	Zero	TRQN	Combat-NP-NC	edgeR-QLF	0.05	1219	0.551367	0.048318	0.953179	0.895939	0.97323	0.932984	735	0.0753629	551	1071	80	28	0.937572	0.873217	0.951641	0.910744	2413	0.0212731	576	1100	51	3	0.968786	0.91866	0.994819	0.955224	20	27	4	19	15	34
SR66	SoftImpute	QN	Scanorama	edgeR-QLF	0.05	1278	0.709047	0.0518984	0.938577	0.972793	0.854321	0.903673	2032	0.0506606	589	1445	8	221	0.898807	0.9866	0.72716	0.837242	887	0.0531361	795	1419	34	15	0.978347	0.958987	0.981481	0.970104	0	1	0	0	0	0
SR75	Zero	TRQN	Combat-P-NC	Wilcox	0.05	1288	0.524836	0.0639066	0.919477	0.847746	0.941845	0.892172	1860	0.0529764	669	1217	140	79	0.895962	0.826947	0.894385	0.859345	1274	0.0748368	740	1245	112	8	0.942993	0.868545	0.989305	0.925	0	0	0	0	0	0
SR90	HalfRowMin	QN	Scanorama	edgeR-QLF	0.05	1252	0.71582	0.0453237	0.95	0.954735	0.896373	0.920969	1286	0.0536771	468	1142	9	111	0.930636	0.981132	0.80829	0.886364	1715	0.0369702	570	1107	44	9	0.969364	0.928339	0.984456	0.955574	4	3	2	2	1	0
SR90	RowMedian	TRQN	Combat-P-NC	limma-trend	0.05	1283	0.437412	0.0713099	0.93526	0.864483	0.960276	0.909497	1949	0.0600229	539	1019	132	40	0.900578	0.803279	0.930915	0.8624	1134	0.0825969	573	1105	46	6	0.969942	0.925687	0.989637	0.956594	0	0	0	0	0	0
SR90	RowMedian	QN	Scanorama	Wilcox	0.05	1236	0.844858	0.0252701	0.954335	0.969718	0.894646	0.926907	840	0.0505403	466	1149	2	113	0.933526	0.995726	0.804836	0.890162	2127	0	570	1117	34	9	0.975145	0.943709	0.984456	0.963652	0	0	0	0	0	0
SR66	IterativeSVD	TRQN	limma-NC	limma-trend	0.05	1299	0.490019	0.0661711	0.922006	0.881469	0.901235	0.891031	3122	0.046117	660	1312	141	150	0.87141	0.82397	0.814815	0.819367	616	0.0862252	800	1401	52	10	0.972603	0.938967	0.987654	0.962696	0	0	0	0	0	0
SR66	KNN	TRQN	Scanorama	DESeq2	0.05	1292	0.501471	0.0633118	0.934379	0.980931	0.831481	0.897186	2436	0.0521701	588	1433	20	222	0.893062	0.967105	0.725926	0.829337	817	0.0744535	759	1449	4	51	0.975696	0.994758	0.937037	0.965035	13	13	6	12	0	10
SR66	Zero	Median	limma-NC	limma-trend	0.05	1289	0.876317	0.0423258	0.867654	0.831534	0.839506	0.816356	1947	0.0438981	560	1415	38	250	0.872735	0.936455	0.691358	0.795455	1096	0.0407535	800	1152	301	10	0.862572	0.726612	0.987654	0.837258	0	0	0	0	0	0
SR90	RowMean	QN	Combat-P-NC	limma-trend	0.05	1286	0.857143	0.0458233	0.869364	0.758576	0.968048	0.841622	424	0.0568118	548	1089	62	31	0.946243	0.898361	0.946459	0.921783	2211	0.0348349	573	798	353	6	0.792486	0.61879	0.989637	0.761462	0	0	0	0	0	0
SR90	KNN	TRQN	NoBC	t-test	0.05	1279	0.351633	0.07601	0.939595	0.900157	0.920553	0.910155	2232	0.0595802	494	1065	86	85	0.901156	0.851724	0.853195	0.852459	926	0.0924397	572	1120	31	7	0.978035	0.94859	0.98791	0.967851	198	135	93	136	151	139
SR66	IterativeSVD	TRQN	Combat-NP-NC	DESeq2	0.05	1302	0.525575	0.063453	0.919355	0.852844	0.935185	0.891856	1787	0.0543558	714	1310	143	96	0.894388	0.833139	0.881481	0.856629	1307	0.0725502	801	1336	117	9	0.944322	0.872549	0.988889	0.927083	2	0	0	1	1	0
SR66	RowMean	Median	NoBC	DESeq2	0.05	1249	0.415889	0.0687224	0.94631	0.935834	0.914198	0.922839	1471	0.0663196	683	1418	35	127	0.928414	0.951253	0.84321	0.893979	1710	0.0711253	798	1384	69	12	0.964207	0.920415	0.985185	0.951699	142	172	124	136	90	142
SR75	RowMedian	TRQN	limma-NC	Wilcox	0.05	1295	0.52379	0.058276	0.933254	0.890179	0.927139	0.908267	2159	0.0505066	652	1223	134	96	0.890736	0.829517	0.871658	0.850065	937	0.0660454	735	1319	38	13	0.975772	0.950841	0.98262	0.966469	0	0	0	0	0	0
SR66	RowMedian	TRQN	limma-NC	edgeR-QLF	0.05	1301	0.481523	0.0645633	0.926646	0.898137	0.895679	0.896865	2703	0.0501882	664	1321	132	146	0.877154	0.834171	0.819753	0.826899	723	0.0789384	787	1422	31	23	0.976138	0.962103	0.971605	0.96683	28	64	60	29	11	21
SR75	SoftImpute	Median	Scanorama	limma-trend	0.05	1285	0.71582	0.0525967	0.935867	0.962182	0.856283	0.899626	1823	0.0535331	545	1347	10	203	0.898812	0.981982	0.72861	0.836531	1012	0.0516602	736	1312	45	12	0.972922	0.942382	0.983957	0.962721	0	0	0	0	0	0
SR90	Zero	Unnormalized	NoBC	limma-trend	0.05	1245	0.476471	0.0610046	0.953179	0.920142	0.944732	0.930695	930	0.0707405	519	1123	28	60	0.949133	0.948812	0.896373	0.921847	2174	0.0512688	575	1081	70	4	0.957225	0.891473	0.993092	0.939542	76	103	59	78	34	88
SR66	KNN	Median	Combat-NP-NC	t-test	0.05	1315	0.774684	0.0534182	0.890853	0.814175	0.932099	0.862578	1044	0.0508645	714	1384	69	96	0.927088	0.911877	0.881481	0.896422	1643	0.0559719	796	1138	315	14	0.854618	0.716472	0.982716	0.828735	0	0	0	0	0	0
SR75	RowMean	QN	Combat-NP-NC	limma-voom	0.05	1267	0.876317	0.0393218	0.857245	0.766183	0.929813	0.829529	713	0.0470338	657	1281	76	91	0.920665	0.896317	0.878342	0.887238	1799	0.0316097	734	937	420	14	0.793824	0.636049	0.981283	0.771819	0	0	0	0	0	0
NoSR	SoftImpute	Unnormalized	Combat-NP-NC	t-test	0.05	1309	0.795257	0.0481004	0.885173	0.835136	0.873036	0.848536	2437	0.0384372	949	1906	129	260	0.880086	0.880334	0.784946	0.829908	1095	0.0577637	1162	1726	309	47	0.890259	0.789939	0.961125	0.867164	0	0	0	0	0	0
SR75	HalfRowMin	QN	Combat-NP-NC	t-test	0.05	1295	0.971737	0.0376014	0.83658	0.747139	0.929813	0.813091	801	0.0422276	651	1288	69	97	0.92114	0.904167	0.870321	0.886921	1759	0.0329752	740	843	514	8	0.752019	0.590112	0.989305	0.739261	0	0	0	0	0	0
SR75	RowMean	QN	Combat-NP-NC	limma-trend	0.05	1271	0.876317	0.0389523	0.858432	0.767566	0.929813	0.830546	749	0.0466491	657	1281	76	91	0.920665	0.896317	0.878342	0.887238	1800	0.0312555	734	942	415	14	0.7962	0.638816	0.981283	0.773853	0	0	0	0	0	0
SR66	SoftImpute	TRQN	limma-NC	Wilcox	0.05	1290	0.481523	0.0626613	0.928193	0.877022	0.92963	0.902559	2435	0.0480657	708	1304	149	102	0.889085	0.826138	0.874074	0.84943	918	0.0772569	798	1391	62	12	0.9673	0.927907	0.985185	0.955689	0	0	0	0	0	0
SR75	KNN	Median	Scanorama	limma-trend	0.05	1293	0.71582	0.0525607	0.936342	0.970171	0.849599	0.899277	1959	0.0528213	538	1350	7	210	0.896912	0.987156	0.719251	0.832173	949	0.0523001	733	1321	36	15	0.975772	0.953186	0.979947	0.966381	0	0	0	0	0	0
SR75	KNN	TRQN	Combat-P-NC	edgeR-LRT	0.05	1297	0.429508	0.0731334	0.928266	0.86226	0.95254	0.904949	2001	0.0603141	686	1190	167	62	0.891211	0.80422	0.917112	0.856964	1146	0.0859526	739	1293	64	9	0.965321	0.920299	0.987968	0.952934	0	7	4	0	0	5
SR75	SoftImpute	TRQN	Scanorama	t-test	0.05	1293	0.473694	0.0678673	0.942518	0.979991	0.854278	0.909562	2632	0.051777	554	1338	19	194	0.898812	0.966841	0.740642	0.838759	683	0.0839576	724	1352	5	24	0.986223	0.993141	0.967914	0.980366	7	0	0	0	0	2
SR66	SoftImpute	Sum	Scanorama	limma-trend	0.05	1326	0.71582	0.0590802	0.923332	0.953166	0.831481	0.878772	2242	0.0557574	553	1441	12	257	0.881131	0.978761	0.682716	0.804364	944	0.062403	794	1391	62	16	0.965532	0.92757	0.980247	0.953181	0	0	0	0	0	0
SR90	Zero	QN	Scanorama	limma-voom	0.05	1275	0.721707	0.0436851	0.943931	0.940041	0.896373	0.912773	1178	0.0522216	468	1144	7	111	0.931792	0.985263	0.80829	0.888046	1900	0.0351485	570	1084	67	9	0.956069	0.894819	0.984456	0.9375	0	0	0	0	0	0
SR75	IterativeSVD	Unnormalized	Scanorama	limma-trend	0.05	1311	0.71582	0.0531449	0.934679	0.961795	0.852941	0.89749	1833	0.0544749	541	1346	11	207	0.896437	0.980072	0.723262	0.832308	1007	0.0518149	735	1313	44	13	0.972922	0.943517	0.98262	0.962672	0	0	0	0	0	0
SR75	KNN	Median	Combat-NP-NC	Wilcox	0.05	1329	0.774684	0.047539	0.908076	0.831861	0.950535	0.882732	745	0.0544922	683	1296	61	65	0.940143	0.918011	0.913102	0.91555	2074	0.0405858	739	1105	252	9	0.87601	0.745711	0.987968	0.849914	0	0	0	0	0	0
SR90	IterativeSVD	QN	Scanorama	Wilcox	0.05	1264	0.857143	0.0255455	0.951734	0.96418	0.892055	0.922823	851	0.051091	463	1146	5	116	0.930058	0.989316	0.799655	0.884432	2153	0	570	1114	37	9	0.97341	0.939044	0.984456	0.961214	0	0	0	0	0	0
SR66	SoftImpute	QN	NoBC	DESeq2	0.05	1277	0.476471	0.0640023	0.941008	0.901299	0.941358	0.919112	1305	0.061417	721	1400	53	89	0.937251	0.931525	0.890123	0.910354	1945	0.0665876	804	1334	119	6	0.944764	0.871073	0.992593	0.927871	172	179	142	139	121	156
SR66	IterativeSVD	Median	Combat-P-NC	t-test	0.05	1324	0.774684	0.0546324	0.882457	0.797857	0.941358	0.855941	980	0.0512639	722	1379	74	88	0.928414	0.907035	0.891358	0.899128	1702	0.0580009	803	1090	363	7	0.8365	0.688679	0.991358	0.812753	0	0	0	0	0	0
SR90	RowMedian	TRQN	Combat-P-NC	limma-voom	0.05	1314	0.437412	0.0717072	0.932948	0.860611	0.957686	0.906246	2003	0.0595952	536	1017	134	43	0.897688	0.8	0.925734	0.858287	1145	0.0838191	573	1102	49	6	0.968208	0.921222	0.989637	0.954205	0	0	0	0	0	0
SR90	RowMean	QN	Combat-P-NC	limma-voom	0.05	1310	0.857143	0.045704	0.868208	0.756841	0.968048	0.840478	426	0.0568958	548	1088	63	31	0.945665	0.89689	0.946459	0.921008	2231	0.0345123	573	795	356	6	0.790751	0.616792	0.989637	0.759947	0	0	0	0	0	0
SR75	HalfRowMin	QN	Combat-NP-NC	limma-voom	0.05	1317	0.971737	0.0382211	0.831829	0.738234	0.929813	0.808138	706	0.04516	651	1277	80	97	0.915914	0.890561	0.870321	0.880325	1872	0.0312821	740	834	523	8	0.747743	0.585907	0.989305	0.735952	0	0	0	0	0	0
SR75	RowMedian	QN	Combat-P-NC	limma-trend	0.05	1291	0.876317	0.0392087	0.854869	0.760119	0.93516	0.828155	711	0.0470545	662	1275	82	86	0.92019	0.889785	0.885027	0.887399	1821	0.0313629	737	925	432	11	0.789549	0.630453	0.985294	0.76891	0	0	0	0	0	0
SR66	KNN	QN	limma-NC	limma-trend	0.05	1315	0.876317	0.0426302	0.836721	0.737423	0.930864	0.811876	908	0.0444253	716	1348	105	94	0.912064	0.872107	0.883951	0.877989	1605	0.0408351	792	931	522	18	0.761379	0.60274	0.977778	0.745763	0	0	0	0	0	0
SR75	KNN	Unnormalized	Scanorama	limma-trend	0.05	1323	0.71582	0.0523688	0.935867	0.972232	0.846257	0.898196	1973	0.0530838	535	1351	6	213	0.895962	0.988909	0.715241	0.830101	965	0.0516538	731	1323	34	17	0.975772	0.955556	0.977273	0.966292	0	0	0	0	0	0
SR66	KNN	TRQN	Combat-P-NC	edgeR-LRT	0.05	1328	0.503363	0.0633103	0.920901	0.855188	0.938889	0.895045	1760	0.0574546	725	1276	177	85	0.884224	0.803769	0.895062	0.846963	1274	0.069166	796	1371	82	14	0.957578	0.906606	0.982716	0.943128	1	7	4	1	1	6
SR75	RowMedian	QN	Combat-P-NC	limma-voom	0.05	1302	0.876317	0.0394383	0.854157	0.760032	0.933824	0.827305	706	0.0472727	660	1276	81	88	0.919715	0.890688	0.882353	0.886501	1815	0.0316038	737	923	434	11	0.788599	0.629377	0.985294	0.768108	0	0	0	0	0	0
SR90	IterativeSVD	TRQN	Combat-NP-NC	edgeR-LRT	0.05	1260	0.410607	0.0655126	0.953468	0.89319	0.978411	0.933818	1100	0.086995	557	1065	86	22	0.937572	0.866252	0.962003	0.91162	2304	0.0440302	576	1101	50	3	0.969364	0.920128	0.994819	0.956017	22	45	2	20	14	22
SR75	RowMean	QN	Combat-P-NC	limma-voom	0.05	1307	0.876317	0.0394412	0.854394	0.761165	0.93115	0.827065	715	0.0471683	659	1277	80	89	0.919715	0.891746	0.881016	0.886348	1810	0.0317141	734	927	430	14	0.789074	0.630584	0.981283	0.767782	0	0	0	0	0	0
SR75	HalfRowMin	TRQN	Combat-NP-NC	Wilcox	0.05	1331	0.534573	0.0629645	0.917102	0.842686	0.941845	0.88932	1839	0.0530292	669	1215	142	79	0.895012	0.824908	0.894385	0.858242	1362	0.0728999	740	1237	120	8	0.939192	0.860465	0.989305	0.920398	0	0	0	1	0	0
SR90	HalfRowMin	QN	Scanorama	t-test	0.05	1297	0.71582	0.045506	0.947688	0.949483	0.895509	0.917654	1579	0.0493128	467	1142	9	112	0.930058	0.981092	0.806563	0.885308	1581	0.0416991	570	1100	51	9	0.965318	0.917874	0.984456	0.95	0	0	0	0	0	0
SR75	RowMean	QN	Combat-NP-NC	edgeR-QLF	0.05	1302	0.876317	0.0373139	0.860808	0.761651	0.94385	0.834769	753	0.0454339	678	1267	90	70	0.92399	0.882812	0.906417	0.894459	1877	0.029194	734	945	412	14	0.797625	0.640489	0.981283	0.775079	0	0	0	0	0	0
SR75	Zero	Median	Combat-P-NC	limma-trend	0.05	1300	0.857143	0.0465976	0.874584	0.819968	0.880348	0.834332	1187	0.050811	576	1316	41	172	0.898812	0.933549	0.770053	0.843956	1586	0.0423842	741	1049	308	7	0.850356	0.706387	0.990642	0.824708	0	1	0	0	0	0
SR75	SoftImpute	Median	Combat-P-NC	Wilcox	0.05	1349	0.774684	0.0490192	0.899762	0.815435	0.955214	0.874677	718	0.0549882	688	1289	68	60	0.939192	0.910053	0.919786	0.914894	2008	0.0430502	741	1070	287	7	0.860333	0.720817	0.990642	0.834459	0	0	0	0	0	0
SR90	RowMedian	TRQN	NoBC	Wilcox	0.05	1279	0.229709	0.0748677	0.947688	0.896648	0.955095	0.924839	1786	0.0697854	534	1054	97	45	0.917919	0.846276	0.92228	0.882645	1364	0.07995	572	1119	32	7	0.977457	0.94702	0.98791	0.967033	242	146	114	180	151	142
SR90	KNN	QN	Scanorama	Wilcox	0.05	1281	0.857143	0.0248354	0.952601	0.971739	0.886874	0.923307	944	0.0496707	457	1148	3	122	0.927746	0.993478	0.789292	0.879692	2060	0	570	1121	30	9	0.977457	0.95	0.984456	0.966921	0	0	0	0	0	0
SR90	SoftImpute	QN	Scanorama	Wilcox	0.05	1281	0.857143	0.0246324	0.952601	0.967078	0.892055	0.924075	910	0.0492648	463	1148	3	116	0.931214	0.993562	0.799655	0.886124	2136	0	570	1115	36	9	0.973988	0.940594	0.984456	0.962025	0	0	0	0	0	0
SR90	SoftImpute	TRQN	Combat-P-NC	t-test	0.05	1319	0.471768	0.0671223	0.936416	0.868029	0.957686	0.910456	2040	0.0548055	536	1028	123	43	0.904046	0.813354	0.925734	0.865913	1144	0.0794391	573	1103	48	6	0.968786	0.922705	0.989637	0.955	0	0	0	0	0	0
SR75	RowMean	QN	Combat-P-NC	edgeR-QLF	0.05	1307	0.876317	0.0379317	0.857957	0.757635	0.943182	0.831891	680	0.0470584	677	1264	93	71	0.92209	0.879221	0.90508	0.891963	1898	0.0288049	734	937	420	14	0.793824	0.636049	0.981283	0.771819	2	1	0	0	0	0
SR75	KNN	TRQN	Combat-NP-NC	edgeR-QLF	0.05	1283	0.398006	0.0673942	0.947031	0.902853	0.953209	0.927314	1280	0.0743885	688	1265	92	60	0.927791	0.882051	0.919786	0.900524	1983	0.0603998	738	1296	61	10	0.966271	0.923655	0.986631	0.954105	15	140	2	15	6	43
SR75	HalfRowMin	QN	Combat-P-NC	edgeR-QLF	0.05	1327	0.920374	0.038676	0.837767	0.739883	0.93984	0.815038	751	0.0444073	666	1272	85	82	0.920665	0.886818	0.890374	0.888592	1873	0.0329446	740	849	508	8	0.754869	0.592949	0.989305	0.741483	1	0	0	0	0	1
SR66	KNN	TRQN	Combat-P-NC	edgeR-QLF	0.05	1340	0.503363	0.0632055	0.920901	0.857644	0.934568	0.894445	2412	0.0484217	718	1282	171	92	0.883783	0.807649	0.88642	0.845203	1041	0.0779893	796	1372	81	14	0.95802	0.90764	0.982716	0.943687	0	4	3	0	1	4
SR75	RowMean	QN	Combat-P-NC	limma-trend	0.05	1313	0.876317	0.0390008	0.855344	0.761923	0.93115	0.827774	744	0.0469629	659	1276	81	89	0.91924	0.890541	0.881016	0.885753	1833	0.0310388	734	932	425	14	0.791449	0.633305	0.981283	0.769795	0	0	0	0	0	0
SR75	Zero	TRQN	Scanorama	DESeq2	0.05	1348	0.650014	0.0610848	0.929216	0.964112	0.830882	0.885805	3001	0.0498554	510	1335	22	238	0.876485	0.958647	0.681818	0.796875	604	0.0723142	733	1334	23	15	0.981948	0.969577	0.979947	0.974734	5	20	35	21	9	9
SR66	SoftImpute	QN	Scanorama	limma-voom	0.05	1325	0.709047	0.0513359	0.93703	0.969389	0.853086	0.901365	2142	0.0502829	587	1443	10	223	0.897039	0.98325	0.724691	0.834399	925	0.0523888	795	1416	37	15	0.977022	0.955529	0.981481	0.968331	0	0	0	0	0	0
NoSR	HalfRowMin	TRQN	Scanorama	limma-trend	0.05	1306	0.866478	0.0462179	0.865598	0.931042	0.691481	0.77073	3385	0.0360659	555	1996	39	654	0.786375	0.934343	0.459057	0.615641	361	0.0563698	1117	1948	87	92	0.944821	0.927741	0.923904	0.925818	0	0	0	0	7	0
SR90	IterativeSVD	TRQN	Combat-P-NC	limma-trend	0.05	1340	0.426522	0.0716697	0.932948	0.859574	0.959413	0.906418	2040	0.0591646	538	1016	135	41	0.898266	0.799406	0.929188	0.859425	1172	0.0841748	573	1101	50	6	0.96763	0.919743	0.989637	0.953411	0	0	0	0	0	0
SR66	KNN	TRQN	Scanorama	t-test	0.05	1352	0.501471	0.0654287	0.929076	0.981031	0.816049	0.886872	3102	0.0494311	562	1434	19	248	0.882015	0.967298	0.693827	0.808052	646	0.0814263	760	1449	4	50	0.976138	0.994764	0.938272	0.965693	3	0	0	0	0	1
SR75	SoftImpute	Median	Combat-NP-NC	Wilcox	0.05	1366	0.774684	0.0477281	0.903325	0.82256	0.954545	0.87851	763	0.0537345	687	1295	62	61	0.941568	0.917223	0.918449	0.917836	2053	0.0417217	741	1080	277	7	0.865083	0.727898	0.990642	0.839185	0	0	0	0	0	0
SR75	HalfRowMin	TRQN	limma-NC	DESeq2	0.05	1364	0.57469	0.063151	0.919002	0.899423	0.864973	0.879674	3048	0.0490894	557	1269	88	191	0.867458	0.863566	0.744652	0.799713	695	0.0772125	737	1306	51	11	0.970546	0.935279	0.985294	0.959635	6	67	53	12	4	14
SR66	KNN	TRQN	Combat-NP-NC	DESeq2	0.05	1344	0.505468	0.0637676	0.920239	0.861195	0.925309	0.891895	1934	0.0535512	704	1314	139	106	0.891737	0.835113	0.869136	0.851785	1256	0.073984	795	1352	101	15	0.948741	0.887277	0.981481	0.932005	2	0	0	1	1	0
SR90	RowMean	QN	Combat-NP-NC	t-test	0.05	1342	0.857143	0.0445227	0.872543	0.764158	0.967185	0.844759	542	0.051815	547	1093	58	32	0.947977	0.904132	0.944732	0.923986	2107	0.0372305	573	806	345	6	0.79711	0.624183	0.989637	0.765531	0	0	0	0	0	0
SR90	RowMean	TRQN	Combat-P-NC	Wilcox	0.05	1318	0.411095	0.0698225	0.939595	0.867235	0.971503	0.915943	1798	0.0627546	552	1023	128	27	0.910405	0.811765	0.953368	0.876886	1411	0.0768904	573	1103	48	6	0.968786	0.922705	0.989637	0.955	0	0	0	0	0	0
SR90	HalfRowMin	Median	NoBC	Wilcox	0.05	1355	0.476471	0.0739794	0.912428	0.828318	0.968912	0.886701	788	0.0782109	548	1122	29	31	0.965318	0.94974	0.946459	0.948097	2405	0.0697479	574	913	238	5	0.859538	0.706897	0.991364	0.825306	105	152	80	122	43	142
SR66	Zero	Median	limma-NC	t-test	0.05	1335	0.876317	0.041772	0.867433	0.835126	0.832716	0.814067	2044	0.043565	550	1417	36	260	0.8692	0.938567	0.679012	0.787966	1114	0.039979	799	1160	293	11	0.865665	0.731685	0.98642	0.840168	0	0	0	0	0	0
SR66	SoftImpute	TRQN	limma-NC	limma-trend	0.05	1359	0.481523	0.0668075	0.918692	0.878558	0.893827	0.885793	3251	0.0464943	649	1312	141	161	0.866549	0.821519	0.801235	0.81125	642	0.0871207	799	1398	55	11	0.970835	0.935597	0.98642	0.960337	0	0	0	0	0	0
SR90	KNN	TRQN	Combat-NP-NC	DESeq2	0.05	1322	0.420458	0.0700236	0.937283	0.8607	0.970639	0.912273	1652	0.0627651	551	1035	116	28	0.916763	0.826087	0.951641	0.88443	1672	0.0772821	573	1084	67	6	0.957803	0.895312	0.989637	0.940115	6	0	0	1	2	0
SR75	Zero	TRQN	Combat-NP-NC	Wilcox	0.05	1354	0.544568	0.0617747	0.917102	0.841928	0.943182	0.889461	1837	0.052343	671	1217	140	77	0.896912	0.827374	0.897059	0.860808	1420	0.0712063	740	1233	124	8	0.937292	0.856481	0.989305	0.918114	0	0	0	0	1	0
SR75	IterativeSVD	Unnormalized	NoBC	limma-trend	0.05	1320	0.342857	0.0747114	0.93753	0.887115	0.949198	0.915286	1430	0.0652213	678	1303	54	70	0.941093	0.92623	0.906417	0.916216	1994	0.0842014	742	1224	133	6	0.933967	0.848	0.991979	0.914356	142	184	140	130	79	141
SR66	RowMean	TRQN	Scanorama	edgeR-LRT	0.05	1372	0.481331	0.0680899	0.924437	0.978059	0.806173	0.883089	1939	0.0568683	604	1429	24	206	0.898365	0.961783	0.745679	0.840056	1249	0.0793114	702	1449	4	108	0.950508	0.994334	0.866667	0.926121	34	141	158	58	17	22
SR75	SoftImpute	Median	Scanorama	edgeR-QLF	0.05	1357	0.71582	0.0523277	0.934442	0.965628	0.84893	0.89626	2084	0.0520159	534	1349	8	214	0.894537	0.98524	0.713904	0.827907	967	0.0526395	736	1315	42	12	0.974347	0.946015	0.983957	0.964613	0	6	4	0	0	0
SR66	KNN	TRQN	limma-NC	Wilcox	0.05	1337	0.506749	0.0598523	0.928193	0.884443	0.919753	0.90175	2585	0.0466336	699	1307	146	111	0.886434	0.827219	0.862963	0.844713	922	0.073071	791	1404	49	19	0.969951	0.941667	0.976543	0.958788	0	0	0	0	0	0
SR66	IterativeSVD	TRQN	Combat-NP-NC	Wilcox	0.05	1367	0.525575	0.0630796	0.915599	0.842529	0.938889	0.887959	2053	0.0511029	720	1294	159	90	0.889969	0.819113	0.888889	0.852575	1283	0.0750563	801	1329	124	9	0.941228	0.865946	0.988889	0.923343	0	0	0	0	0	0
SR75	RowMean	TRQN	limma-NC	Wilcox	0.05	1351	0.548223	0.0565995	0.930879	0.889309	0.920455	0.904606	2152	0.0503938	646	1224	133	102	0.888361	0.829268	0.863636	0.846103	999	0.0628052	731	1318	39	17	0.973397	0.949351	0.977273	0.963109	0	0	0	0	0	0
SR75	RowMedian	TRQN	limma-NC	DESeq2	0.05	1350	0.52379	0.058276	0.932304	0.906282	0.90107	0.903513	2400	0.0502785	615	1249	108	133	0.885511	0.850622	0.822193	0.836166	857	0.0662735	733	1328	29	15	0.979097	0.961942	0.979947	0.970861	0	27	20	4	0	10
SR75	HalfRowMin	QN	limma-NC	t-test	0.05	1355	0.971737	0.0375708	0.828504	0.736875	0.928476	0.805669	847	0.0421749	649	1281	76	99	0.916865	0.895172	0.867647	0.881195	1824	0.0329668	740	818	539	8	0.740143	0.578577	0.989305	0.730143	0	0	0	0	0	0
SR66	HalfRowMin	Median	Combat-P-NC	t-test	0.05	1332	0.857143	0.0457907	0.86677	0.794154	0.911111	0.835524	1027	0.0489277	673	1396	57	137	0.914273	0.921918	0.830864	0.874026	1722	0.0426538	803	1051	402	7	0.819266	0.66639	0.991358	0.797022	0	1	0	0	0	2
SR75	SoftImpute	Unnormalized	Scanorama	limma-trend	0.05	1363	0.709047	0.05241	0.934442	0.964396	0.850267	0.896761	1946	0.0534158	538	1349	8	210	0.896437	0.985348	0.719251	0.83153	1044	0.0514041	734	1313	44	14	0.972447	0.943445	0.981283	0.961992	0	0	0	0	0	0
SR90	RowMedian	QN	limma-NC	edgeR-LRT	0.05	1329	1	0.027267	0.863006	0.744185	0.971503	0.834794	187	0.0545339	552	1073	78	27	0.939306	0.87619	0.953368	0.913151	2602	0	573	788	363	6	0.786705	0.612179	0.989637	0.756436	0	0	0	0	0	0
SR75	HalfRowMin	QN	Combat-P-NC	limma-trend	0.05	1353	0.920374	0.0391686	0.831829	0.738901	0.931818	0.809072	787	0.0443802	654	1280	77	94	0.918765	0.894665	0.874332	0.884381	1882	0.0339569	740	828	529	8	0.744893	0.583136	0.989305	0.733763	0	0	0	0	0	0
SR75	IterativeSVD	Median	Combat-P-NC	Wilcox	0.05	1382	0.774684	0.0487719	0.89715	0.812448	0.953877	0.871922	797	0.0536922	686	1290	67	62	0.938717	0.911023	0.917112	0.914057	1992	0.0438516	741	1060	297	7	0.855582	0.713873	0.990642	0.829787	0	0	0	0	0	0
SR75	RowMedian	QN	Combat-P-NC	edgeR-QLF	0.05	1333	0.876317	0.0375442	0.85677	0.755657	0.944519	0.831071	729	0.0461806	678	1263	94	70	0.92209	0.878238	0.906417	0.892105	1898	0.0289078	735	931	426	13	0.791449	0.633075	0.98262	0.770037	2	1	0	0	0	0
SR66	RowMedian	Unnormalized	NoBC	DESeq2	0.05	1320	0.342857	0.0703823	0.949183	0.936324	0.921605	0.927314	1561	0.0665609	693	1414	39	117	0.931065	0.946721	0.855556	0.898833	1715	0.0742036	800	1389	64	10	0.9673	0.925926	0.987654	0.955795	141	175	130	133	96	144
SR66	SoftImpute	Median	Combat-NP-NC	t-test	0.05	1374	0.73995	0.0557854	0.889969	0.812149	0.938272	0.863089	1049	0.051831	717	1389	64	93	0.930623	0.918054	0.885185	0.90132	1780	0.0597397	803	1119	334	7	0.849315	0.706245	0.991358	0.824859	0	0	0	0	0	0
SR90	KNN	TRQN	Combat-NP-NC	limma-trend	0.05	1361	0.420458	0.0746906	0.927168	0.84414	0.960276	0.898438	1917	0.0611926	539	1023	128	40	0.90289	0.808096	0.930915	0.865169	1398	0.0881887	573	1073	78	6	0.951445	0.880184	0.989637	0.931707	0	0	0	0	0	0
SR90	RowMean	TRQN	Combat-P-NC	edgeR-QLF	0.05	1334	0.411095	0.0701057	0.936994	0.863473	0.969775	0.912851	1932	0.0609697	550	1012	139	29	0.90289	0.798258	0.949914	0.867508	1270	0.0792417	573	1107	44	6	0.971098	0.928687	0.989637	0.958194	0	5	4	0	0	3
NoSR	HalfRowMin	Sum	Combat-NP-NC	DESeq2	0.05	1339	0.774684	0.0594945	0.883169	0.879662	0.801489	0.829115	2978	0.0459864	788	1951	84	421	0.844328	0.90367	0.651778	0.757328	894	0.0730026	1150	1841	194	59	0.92201	0.855655	0.951199	0.900901	8	10	2	5	2	6
SR90	RowMean	QN	limma-NC	edgeR-LRT	0.05	1335	1	0.0272662	0.862717	0.744087	0.970639	0.834344	196	0.0545324	551	1073	78	28	0.938728	0.875994	0.951641	0.912252	2602	0	573	788	363	6	0.786705	0.612179	0.989637	0.756436	0	0	0	0	0	0
SR90	KNN	TRQN	Combat-P-NC	t-test	0.05	1346	0.438062	0.06875	0.936994	0.870477	0.955959	0.911036	2066	0.0565514	534	1030	121	45	0.904046	0.815267	0.92228	0.865478	1160	0.0809486	573	1105	46	6	0.969942	0.925687	0.989637	0.956594	0	0	0	0	0	0
SR90	RowMedian	QN	Combat-NP-NC	edgeR-LRT	0.05	1362	0.945171	0.0282776	0.869364	0.756884	0.969775	0.841621	125	0.0565552	550	1086	65	29	0.945665	0.894309	0.949914	0.921273	2648	0	573	799	352	6	0.793064	0.619459	0.989637	0.761968	0	0	0	0	0	0
SR90	RowMedian	QN	Combat-NP-NC	edgeR-QLF	0.05	1360	0.945171	0.028159	0.869653	0.757612	0.969775	0.842007	129	0.0563181	550	1087	64	29	0.946243	0.895765	0.949914	0.922045	2648	0	573	799	352	6	0.793064	0.619459	0.989637	0.761968	0	0	0	0	0	0
SR75	Zero	Median	Combat-NP-NC	Wilcox	0.05	1376	0.825203	0.0446575	0.880998	0.801839	0.936497	0.854117	747	0.0518144	660	1305	52	88	0.933492	0.926966	0.882353	0.90411	2089	0.0375006	741	1003	354	7	0.828504	0.676712	0.990642	0.804124	1	0	0	0	1	3
SR90	Zero	TRQN	NoBC	Wilcox	0.05	1337	0.324051	0.0759121	0.940173	0.876274	0.956822	0.914754	1770	0.0694117	536	1048	103	43	0.915607	0.838811	0.925734	0.880131	1633	0.0824124	572	1097	54	7	0.96474	0.913738	0.98791	0.949378	242	149	107	173	159	147
SR66	IterativeSVD	TRQN	Combat-P-NC	t-test	0.05	1385	0.528208	0.0627442	0.917808	0.859453	0.919136	0.88799	2739	0.0454432	688	1308	145	122	0.882015	0.82593	0.849383	0.837492	985	0.0800451	801	1357	96	9	0.953601	0.892977	0.988889	0.938489	0	0	0	0	0	0
SR66	KNN	Median	limma-NC	t-test	0.05	1376	0.774684	0.053599	0.880027	0.796371	0.933951	0.852169	1117	0.0501512	717	1377	76	93	0.92532	0.904161	0.885185	0.894573	1747	0.0570467	796	1093	360	14	0.834733	0.688581	0.982716	0.809766	0	0	0	0	0	0
SR75	SoftImpute	TRQN	Scanorama	DESeq2	0.05	1344	0.473694	0.0632763	0.946793	0.980496	0.86631	0.917367	2272	0.0533351	572	1338	19	176	0.907363	0.967851	0.764706	0.854369	939	0.0732176	724	1352	5	24	0.986223	0.993141	0.967914	0.980366	21	13	6	17	0	10
SR66	KNN	TRQN	Scanorama	limma-trend	0.05	1382	0.501471	0.0634146	0.930623	0.977315	0.823457	0.890517	2785	0.0513969	574	1429	24	236	0.885108	0.959866	0.708642	0.815341	785	0.0754323	760	1449	4	50	0.976138	0.994764	0.938272	0.965693	3	0	0	0	0	1
SR90	Zero	TRQN	NoBC	edgeR-LRT	0.05	1343	0.324051	0.0754244	0.94104	0.887222	0.944732	0.915036	1894	0.0678302	522	1048	103	57	0.907514	0.8352	0.901554	0.86711	1296	0.0830186	572	1114	37	7	0.974566	0.939245	0.98791	0.962963	215	138	116	149	167	154
SR66	RowMedian	Median	Combat-P-NC	limma-trend	0.05	1389	0.774684	0.0513166	0.892179	0.824358	0.915432	0.860743	994	0.0539565	691	1388	65	119	0.918692	0.914021	0.853086	0.882503	1833	0.0486766	792	1167	286	18	0.865665	0.734694	0.977778	0.838983	0	0	0	0	0	0
SR66	KNN	Unnormalized	NoBC	t-test	0.05	1381	0.476471	0.0663143	0.932833	0.895346	0.924074	0.907139	1768	0.054338	699	1398	55	111	0.926646	0.927056	0.862963	0.893862	1683	0.0782906	798	1327	126	12	0.939019	0.863636	0.985185	0.920415	134	171	131	124	76	134
SR90	RowMedian	TRQN	NoBC	edgeR-QLF	0.05	1347	0.229709	0.0752777	0.943642	0.891256	0.949914	0.919422	2151	0.0624403	528	1041	110	51	0.906936	0.827586	0.911917	0.867707	1100	0.0881152	572	1124	27	7	0.980347	0.954925	0.98791	0.971138	224	145	119	155	179	160
SR75	SoftImpute	Median	Scanorama	limma-voom	0.05	1384	0.71582	0.0515637	0.933967	0.960301	0.852273	0.896295	2135	0.0513228	539	1345	12	209	0.895012	0.978221	0.720588	0.829869	1002	0.0518046	736	1312	45	12	0.972922	0.942382	0.983957	0.962721	0	0	0	0	0	0
SR66	HalfRowMin	Median	Combat-P-NC	Wilcox	0.05	1373	0.857143	0.044239	0.867875	0.785504	0.932716	0.841549	776	0.0513314	708	1389	64	102	0.926646	0.917098	0.874074	0.89507	2032	0.0371466	803	1028	425	7	0.809103	0.653909	0.991358	0.788027	0	1	0	0	0	2
SR75	HalfRowMin	TRQN	Combat-P-NC	edgeR-LRT	0.05	1411	0.524836	0.0645913	0.912827	0.848366	0.917112	0.880792	1966	0.0558364	632	1224	133	116	0.88171	0.826144	0.84492	0.835426	1305	0.0733462	740	1247	110	8	0.943943	0.870588	0.989305	0.926158	1	6	5	0	1	4
SR75	SoftImpute	Unnormalized	Scanorama	edgeR-QLF	0.05	1389	0.709047	0.0518031	0.934917	0.968629	0.846925	0.896596	2127	0.0521962	532	1349	8	216	0.893587	0.985185	0.71123	0.826087	962	0.05141	735	1320	37	13	0.976247	0.952073	0.98262	0.967105	0	6	2	0	0	0
SR75	Zero	Median	Combat-P-NC	t-test	0.05	1357	0.857143	0.0457915	0.875534	0.825925	0.871658	0.832862	1421	0.0496204	563	1318	39	185	0.893587	0.935216	0.752674	0.834074	1567	0.0419626	741	1064	293	7	0.857482	0.716634	0.990642	0.83165	0	0	0	0	0	0
SR90	KNN	TRQN	Combat-NP-NC	Wilcox	0.05	1388	0.420458	0.070832	0.932948	0.850758	0.971503	0.906963	1725	0.0634974	552	1023	128	27	0.910405	0.811765	0.953368	0.876886	1679	0.0781666	573	1080	71	6	0.955491	0.889752	0.989637	0.93704	0	0	0	0	0	0
SR66	IterativeSVD	TRQN	Combat-NP-NC	limma-trend	0.05	1415	0.525575	0.0635503	0.913168	0.845468	0.925309	0.883193	2431	0.0478741	698	1303	150	112	0.884224	0.823113	0.861728	0.841978	1151	0.0792265	801	1331	122	9	0.942112	0.867822	0.988889	0.924409	0	0	0	0	0	0
SR90	KNN	Median	NoBC	limma-trend	0.05	1371	0.342857	0.0857001	0.92659	0.84763	0.972366	0.901859	1007	0.0791637	552	1117	34	27	0.96474	0.94198	0.953368	0.947639	2122	0.0922364	574	963	188	5	0.888439	0.753281	0.991364	0.856078	100	148	81	121	43	137
SR75	KNN	TRQN	limma-NC	t-test	0.05	1392	0.498451	0.0627771	0.924466	0.890345	0.895722	0.892852	3221	0.0449812	603	1230	127	145	0.870784	0.826027	0.80615	0.815968	612	0.080573	737	1322	35	11	0.978147	0.954663	0.985294	0.969737	0	0	0	0	0	0
SR66	KNN	QN	limma-NC	edgeR-QLF	0.05	1387	0.876317	0.0405842	0.840698	0.735285	0.941358	0.816656	929	0.0433148	733	1335	118	77	0.913831	0.86134	0.904938	0.882601	1704	0.0378536	792	945	508	18	0.767565	0.609231	0.977778	0.750711	1	0	0	0	1	0
SR75	HalfRowMin	Unnormalized	NoBC	limma-trend	0.05	1404	0.476471	0.0699854	0.92304	0.876154	0.925134	0.895259	1494	0.0599127	641	1315	42	107	0.929216	0.938507	0.856952	0.895877	1849	0.0800582	743	1187	170	5	0.916865	0.813801	0.993316	0.894642	134	148	85	136	59	141
NoSR	HalfRowMin	Median	Combat-NP-NC	DESeq2	0.05	1365	0.774684	0.0585997	0.883477	0.87985	0.803143	0.829973	3177	0.0430439	792	1954	81	417	0.846486	0.907216	0.655087	0.760807	874	0.0741555	1150	1836	199	59	0.920469	0.852483	0.951199	0.89914	10	10	3	9	1	7
SR90	RowMean	QN	Combat-P-NC	t-test	0.05	1386	0.857143	0.0439949	0.869653	0.760635	0.966321	0.84188	540	0.0521278	546	1092	59	33	0.946821	0.902479	0.943005	0.922297	2179	0.035862	573	798	353	6	0.792486	0.61879	0.989637	0.761462	0	0	0	0	0	0
SR75	RowMean	QN	Combat-NP-NC	t-test	0.05	1368	0.876317	0.0371561	0.858195	0.770707	0.925134	0.829762	900	0.0432261	651	1287	70	97	0.920665	0.902913	0.870321	0.886317	1812	0.0310861	733	942	415	15	0.795724	0.638502	0.979947	0.773207	0	0	0	0	0	0
SR75	HalfRowMin	QN	limma-NC	limma-voom	0.05	1389	0.971737	0.0374538	0.823753	0.725802	0.929144	0.800302	880	0.0428349	650	1264	93	98	0.909264	0.874832	0.868984	0.871898	1865	0.0320728	740	814	543	8	0.738242	0.576773	0.989305	0.728705	0	0	0	0	0	0
SR90	RowMean	TRQN	Combat-P-NC	limma-trend	0.05	1395	0.411095	0.0707795	0.934971	0.864645	0.958549	0.908877	2025	0.0599231	537	1021	130	42	0.900578	0.805097	0.927461	0.861958	1232	0.0816359	573	1104	47	6	0.969364	0.924194	0.989637	0.955796	0	0	0	0	0	0
SR66	SoftImpute	Unnormalized	NoBC	Wilcox	0.05	1400	0.476471	0.0651999	0.933495	0.892653	0.930864	0.908695	1607	0.0555798	704	1400	53	106	0.929739	0.929987	0.869136	0.898532	1836	0.0748201	804	1317	136	6	0.937251	0.855319	0.992593	0.918857	152	204	152	133	94	157
SR90	KNN	Unnormalized	NoBC	DESeq2	0.05	1312	0.359241	0.0608437	0.979191	0.961044	0.977547	0.969108	873	0.0860369	556	1131	20	23	0.975145	0.965278	0.960276	0.962771	2415	0.0356505	576	1125	26	3	0.983237	0.956811	0.994819	0.975445	107	137	105	99	71	106
SR75	KNN	Unnormalized	NoBC	t-test	0.05	1370	0.359241	0.0695362	0.940143	0.895032	0.945856	0.918047	1657	0.0572088	673	1305	52	75	0.939667	0.928276	0.899733	0.913781	1885	0.0818636	742	1238	119	6	0.940618	0.861789	0.991979	0.922312	124	162	119	116	65	129
SR90	HalfRowMin	TRQN	NoBC	Wilcox	0.05	1374	0.237143	0.0743237	0.943064	0.883596	0.956822	0.918688	1820	0.067939	536	1049	102	43	0.916185	0.840125	0.925734	0.880855	1548	0.0807085	572	1106	45	7	0.969942	0.927066	0.98791	0.956522	244	149	106	176	160	145
NoSR	HalfRowMin	TRQN	Scanorama	DESeq2	0.05	1369	0.866478	0.0441769	0.869451	0.923356	0.709677	0.78195	3466	0.0345755	587	1989	46	622	0.794081	0.92733	0.485525	0.637351	393	0.0537783	1129	1936	99	80	0.944821	0.919381	0.93383	0.926549	18	52	45	28	14	13
SR90	HalfRowMin	QN	Scanorama	limma-voom	0.05	1376	0.71582	0.0441986	0.947399	0.94803	0.896373	0.917391	1402	0.0517557	468	1142	9	111	0.930636	0.981132	0.80829	0.886364	1902	0.0366416	570	1098	53	9	0.964162	0.914928	0.984456	0.948419	0	0	0	0	0	0
SR90	SoftImpute	TRQN	NoBC	limma-trend	0.05	1380	0.3119	0.0763772	0.939595	0.892345	0.931779	0.911634	2198	0.0626143	507	1055	96	72	0.90289	0.840796	0.875648	0.857868	1125	0.0901401	572	1117	34	7	0.976301	0.943894	0.98791	0.965401	203	143	94	139	159	142
NoSR	HalfRowMin	Unnormalized	limma-NC	t-test	0.05	1402	0.897406	0.0407786	0.865906	0.871897	0.765509	0.800314	2930	0.0355483	725	1971	64	484	0.831073	0.918885	0.599669	0.725726	685	0.0460089	1126	1796	239	83	0.90074	0.824908	0.931348	0.874903	0	0	0	0	0	0
NoSR	HalfRowMin	Unnormalized	Scanorama	DESeq2	0.05	1407	0.852086	0.0496143	0.885018	0.92346	0.760132	0.817372	3160	0.0405946	683	1996	39	526	0.825832	0.945983	0.56493	0.707405	653	0.058634	1155	1908	127	54	0.944205	0.900936	0.955335	0.927338	0	1	2	0	0	0
SR66	HalfRowMin	QN	limma-NC	limma-trend	0.05	1393	0.945171	0.038559	0.823464	0.735862	0.912963	0.79771	1029	0.0415454	677	1368	85	133	0.903668	0.888451	0.835802	0.861323	1761	0.0355726	802	880	573	8	0.743261	0.583273	0.990123	0.734096	0	0	0	0	0	0
SR90	RowMedian	QN	limma-NC	Wilcox	0.05	1376	1	0.0262038	0.860983	0.746299	0.968048	0.83344	255	0.0524077	548	1082	69	31	0.942197	0.888169	0.946459	0.916388	2661	0	573	776	375	6	0.779769	0.60443	0.989637	0.750491	0	0	0	0	0	0
SR66	RowMean	TRQN	limma-NC	edgeR-QLF	0.05	1417	0.508059	0.0609216	0.925099	0.900749	0.887654	0.894115	2815	0.0478091	660	1326	127	150	0.877596	0.838628	0.814815	0.82655	846	0.0740341	778	1423	30	32	0.972603	0.962871	0.960494	0.961681	28	63	60	31	13	22
SR66	KNN	TRQN	Combat-P-NC	limma-trend	0.05	1428	0.503363	0.0635743	0.916924	0.862589	0.911728	0.886319	2839	0.0470117	682	1303	150	128	0.877154	0.819712	0.841975	0.830694	996	0.0801369	795	1370	83	15	0.956695	0.905467	0.981481	0.941943	0	0	0	0	0	0
SR66	SoftImpute	Median	Combat-P-NC	t-test	0.05	1432	0.73995	0.0554693	0.885992	0.805547	0.938889	0.859224	1073	0.0517588	718	1386	67	92	0.929739	0.91465	0.88642	0.900313	1830	0.0591798	803	1103	350	7	0.842245	0.696444	0.991358	0.818136	0	0	0	0	0	0
SR90	RowMean	TRQN	Combat-P-NC	limma-voom	0.05	1412	0.411095	0.0712919	0.932948	0.86106	0.956822	0.906132	2105	0.0595015	535	1018	133	44	0.897688	0.800898	0.924007	0.858059	1222	0.0830824	573	1102	49	6	0.968208	0.921222	0.989637	0.954205	0	0	0	0	0	0
SR66	RowMedian	TRQN	limma-NC	limma-voom	0.05	1444	0.481523	0.0659001	0.920239	0.903855	0.865432	0.883325	3120	0.0508658	613	1343	110	197	0.864339	0.847856	0.75679	0.799739	669	0.0809343	789	1420	33	21	0.976138	0.959854	0.974074	0.966912	0	0	0	0	0	0
NoSR	SoftImpute	Unnormalized	limma-NC	limma-trend	0.05	1420	0.774684	0.0535254	0.884094	0.829019	0.877171	0.848075	2583	0.041338	960	1890	145	249	0.878545	0.868778	0.794045	0.829732	1172	0.0657127	1161	1725	310	48	0.889642	0.789259	0.960298	0.866418	0	0	0	0	0	0
SR66	RowMedian	TRQN	Scanorama	limma-voom	0.05	1444	0.481331	0.0687951	0.920239	0.984218	0.788889	0.87372	2488	0.0559209	569	1437	16	241	0.886434	0.97265	0.702469	0.815771	1117	0.0816693	709	1450	3	101	0.954043	0.995787	0.875309	0.931669	3	0	0	0	0	0
SR75	HalfRowMin	TRQN	Combat-P-NC	DESeq2	0.05	1437	0.524836	0.0628534	0.919715	0.883437	0.889037	0.884671	2452	0.0525109	591	1260	97	157	0.879335	0.859012	0.790107	0.82312	1094	0.0731959	739	1282	75	9	0.960095	0.907862	0.987968	0.946223	0	0	0	0	0	0
SR66	HalfRowMin	TRQN	limma-NC	edgeR-QLF	0.05	1440	0.556233	0.0662202	0.906761	0.882569	0.847531	0.861912	3211	0.0493759	579	1346	107	231	0.850641	0.844023	0.714815	0.774064	735	0.0830644	794	1385	68	16	0.962881	0.921114	0.980247	0.949761	54	164	144	60	46	70
SR90	IterativeSVD	TRQN	NoBC	t-test	0.05	1409	0.371964	0.0710406	0.939017	0.896084	0.924007	0.909761	2187	0.0589703	498	1063	88	81	0.902312	0.849829	0.860104	0.854936	1107	0.0831109	572	1116	35	7	0.975723	0.942339	0.98791	0.964587	199	141	94	134	154	140
SR75	RowMedian	QN	Combat-P-NC	t-test	0.05	1393	0.876317	0.0373334	0.854869	0.763314	0.93115	0.827698	889	0.0435792	656	1281	76	92	0.92019	0.896175	0.877005	0.886486	1832	0.0310876	737	925	432	11	0.789549	0.630453	0.985294	0.76891	0	0	0	0	0	0
SR75	RowMean	TRQN	limma-NC	DESeq2	0.05	1410	0.548223	0.0568628	0.929691	0.905495	0.893717	0.899402	2471	0.0504982	608	1248	109	140	0.88171	0.847978	0.812834	0.830034	907	0.0632273	729	1329	28	19	0.977672	0.963012	0.974599	0.968771	0	25	20	4	0	10
SR66	RowMean	Median	Combat-P-NC	limma-trend	0.05	1442	0.774684	0.0506067	0.891074	0.827103	0.905556	0.857814	1128	0.0529178	681	1389	64	129	0.914715	0.914094	0.840741	0.875884	1842	0.0482956	786	1177	276	24	0.867433	0.740113	0.97037	0.839744	0	0	0	0	0	0
SR66	IterativeSVD	Median	limma-NC	t-test	0.05	1429	0.761116	0.0541897	0.875387	0.787062	0.939506	0.84841	1225	0.0492043	719	1371	82	91	0.923553	0.897628	0.887654	0.892613	1755	0.0591751	803	1069	384	7	0.827221	0.676495	0.991358	0.804206	0	0	0	0	0	0
SR66	KNN	QN	limma-NC	limma-voom	0.05	1414	0.876317	0.0409487	0.836058	0.736285	0.930247	0.810994	976	0.0433522	715	1346	107	95	0.910738	0.86983	0.882716	0.876225	1765	0.0385452	792	931	522	18	0.761379	0.60274	0.977778	0.745763	0	0	0	0	0	0
SR75	HalfRowMin	QN	Combat-P-NC	limma-voom	0.05	1419	0.920374	0.0383949	0.829454	0.7354	0.930481	0.806398	769	0.0452792	652	1276	81	96	0.915914	0.889495	0.871658	0.880486	1976	0.0315107	740	824	533	8	0.742993	0.581304	0.989305	0.732311	0	0	0	0	0	0
SR66	HalfRowMin	QN	limma-NC	edgeR-QLF	0.05	1420	0.945171	0.0372429	0.832081	0.735827	0.925926	0.80666	977	0.0416121	698	1352	101	112	0.905877	0.873592	0.861728	0.86762	1773	0.0328737	802	914	539	8	0.758285	0.598061	0.990123	0.7457	1	1	2	2	2	0
SR75	Zero	TRQN	Scanorama	limma-voom	0.05	1449	0.650014	0.0591683	0.926128	0.942129	0.844251	0.885792	2725	0.0486786	541	1325	32	207	0.886461	0.944154	0.723262	0.819076	973	0.0696581	722	1311	46	26	0.965796	0.940104	0.965241	0.952507	0	0	0	0	7	0
SR66	KNN	TRQN	limma-NC	limma-trend	0.05	1459	0.506749	0.0640682	0.917808	0.885219	0.882099	0.883352	3352	0.0460376	637	1315	138	173	0.862572	0.821935	0.78642	0.803785	649	0.0820988	792	1410	43	18	0.973045	0.948503	0.977778	0.962918	0	0	0	0	0	0
SR90	IterativeSVD	Median	NoBC	limma-trend	0.05	1418	0.342857	0.0872036	0.923699	0.84232	0.97323	0.898827	979	0.0823876	553	1117	34	26	0.965318	0.942078	0.955095	0.948542	2163	0.0920196	574	952	199	5	0.882081	0.742561	0.991364	0.849112	106	152	85	124	47	140
NoSR	IterativeSVD	Sum	Combat-P-NC	DESeq2	0.05	1396	0.774684	0.0564221	0.876079	0.835111	0.847808	0.834344	2343	0.0467099	908	1926	109	301	0.873613	0.892822	0.751034	0.815813	1234	0.0661344	1142	1708	327	67	0.878545	0.7774	0.944582	0.852875	0	0	0	0	0	0
SR90	RowMedian	TRQN	Combat-P-NC	t-test	0.05	1398	0.437412	0.0671092	0.937572	0.870758	0.957686	0.911954	2071	0.0562048	536	1030	121	43	0.905202	0.81583	0.925734	0.867314	1257	0.0780136	573	1105	46	6	0.969942	0.925687	0.989637	0.956594	0	0	0	0	0	0
SR75	HalfRowMin	QN	Combat-P-NC	t-test	0.05	1420	0.920374	0.0376174	0.833254	0.742698	0.929813	0.810167	852	0.0426453	651	1285	72	97	0.919715	0.900415	0.870321	0.885112	1921	0.0325895	740	832	525	8	0.746793	0.58498	0.989305	0.735221	0	0	0	0	0	0
SR90	RowMean	QN	limma-NC	Wilcox	0.05	1398	1	0.0261911	0.860116	0.744772	0.967185	0.832221	281	0.0523822	547	1080	71	32	0.940462	0.885113	0.944732	0.913952	2661	0	573	776	375	6	0.779769	0.60443	0.989637	0.750491	0	0	0	0	0	0
SR66	KNN	TRQN	Combat-P-NC	Wilcox	0.05	1440	0.503363	0.0610378	0.921122	0.86217	0.927778	0.89377	2476	0.0480347	708	1292	161	102	0.883783	0.81473	0.874074	0.843359	1141	0.0740409	795	1374	79	15	0.958462	0.909611	0.981481	0.944181	0	0	0	0	0	0
SR90	RowMean	TRQN	Combat-P-NC	edgeR-LRT	0.05	1401	0.411095	0.0686105	0.936994	0.863041	0.970639	0.912955	1817	0.0640999	551	1011	140	28	0.90289	0.797395	0.951641	0.867717	1469	0.0731211	573	1107	44	6	0.971098	0.928687	0.989637	0.958194	0	8	4	0	0	4
SR66	Zero	Median	limma-NC	Wilcox	0.05	1408	0.876317	0.037354	0.862793	0.801782	0.888889	0.82673	1302	0.0411465	638	1408	45	172	0.90411	0.934114	0.787654	0.854655	1583	0.0335615	802	1057	396	8	0.821476	0.669449	0.990123	0.798805	0	0	1	3	1	0
SR75	RowMedian	TRQN	Scanorama	limma-trend	0.05	1468	0.512372	0.0645416	0.924703	0.981294	0.802139	0.880279	2591	0.0533075	528	1339	18	220	0.886936	0.967033	0.705882	0.816074	1065	0.0757756	672	1354	3	76	0.96247	0.995556	0.898396	0.944483	3	0	0	0	0	1
SR90	IterativeSVD	Median	Scanorama	edgeR-LRT	0.05	1432	0.857143	0.0313417	0.936994	0.947948	0.863558	0.897362	733	0.0626833	430	1140	11	149	0.907514	0.975057	0.74266	0.843137	2325	0	570	1102	49	9	0.966474	0.92084	0.984456	0.951586	0	3	0	0	0	0
SR90	SoftImpute	Median	NoBC	limma-trend	0.05	1426	0.342857	0.0859004	0.923699	0.842751	0.972366	0.89869	1006	0.0792808	552	1117	34	27	0.96474	0.94198	0.953368	0.947639	2150	0.09252	574	953	198	5	0.882659	0.743523	0.991364	0.849741	102	152	84	122	45	140
NoSR	HalfRowMin	TRQN	Combat-NP-NC	edgeR-LRT	0.05	1427	0.719153	0.0669803	0.867293	0.824898	0.816377	0.813775	2967	0.0497969	803	1860	175	406	0.8209	0.821063	0.664185	0.734339	809	0.0841638	1171	1793	242	38	0.913687	0.828733	0.968569	0.893211	38	49	9	36	29	69
SR90	Zero	Sum	Scanorama	Wilcox	0.05	1465	0.742857	0.0475448	0.919075	0.906713	0.863558	0.873736	1129	0.0596845	428	1141	10	151	0.906936	0.977169	0.739206	0.841691	2068	0.0354051	572	1039	112	7	0.931214	0.836257	0.98791	0.90578	29	105	85	13	10	11
SR90	SoftImpute	TRQN	Combat-NP-NC	Wilcox	0.05	1437	0.410607	0.0709258	0.932948	0.850666	0.971503	0.906929	1757	0.0635402	552	1024	127	27	0.910983	0.81296	0.953368	0.877583	1729	0.0783114	573	1079	72	6	0.954913	0.888372	0.989637	0.936275	0	0	0	0	0	0
SR90	RowMedian	QN	Combat-NP-NC	Wilcox	0.05	1431	0.945171	0.0259525	0.871676	0.763141	0.967185	0.843993	282	0.051905	547	1093	58	32	0.947977	0.904132	0.944732	0.923986	2638	0	573	803	348	6	0.795376	0.62215	0.989637	0.764	0	0	0	0	0	0
NoSR	HalfRowMin	Sum	Combat-P-NC	DESeq2	0.05	1405	0.774684	0.0570478	0.884556	0.877002	0.808933	0.831779	3231	0.0423184	793	1947	88	416	0.844636	0.900114	0.655914	0.758852	899	0.0717772	1163	1836	199	46	0.924476	0.853891	0.961952	0.904706	5	20	5	3	1	3
SR75	SoftImpute	Unnormalized	Scanorama	limma-voom	0.05	1446	0.709047	0.0505521	0.934442	0.964747	0.84893	0.89625	2267	0.0504923	534	1346	11	214	0.893112	0.979817	0.713904	0.825986	988	0.050612	736	1318	39	12	0.975772	0.949677	0.983957	0.966513	0	0	0	0	0	0
SR75	IterativeSVD	Median	Combat-NP-NC	Wilcox	0.05	1470	0.774684	0.0464358	0.900475	0.819017	0.951203	0.874831	897	0.051508	682	1292	65	66	0.937767	0.912985	0.911765	0.912375	2081	0.0413636	741	1076	281	7	0.863183	0.725049	0.990642	0.837288	0	0	0	0	0	0
SR90	RowMedian	Median	NoBC	limma-trend	0.05	1423	0.342857	0.0831311	0.925145	0.846495	0.969775	0.899863	989	0.082849	549	1117	34	30	0.963006	0.941681	0.948187	0.944923	2269	0.0834132	574	961	190	5	0.887283	0.751309	0.991364	0.854803	98	145	81	122	44	137
SR75	IterativeSVD	TRQN	limma-NC	t-test	0.05	1452	0.490019	0.0610099	0.925416	0.886436	0.904412	0.895223	3092	0.0455767	615	1227	130	133	0.875059	0.825503	0.822193	0.823845	768	0.0764431	738	1316	41	10	0.975772	0.947368	0.986631	0.966601	0	0	0	0	0	0
SR90	HalfRowMin	TRQN	NoBC	edgeR-QLF	0.05	1406	0.237143	0.0754379	0.940751	0.889663	0.940415	0.914301	2288	0.060242	517	1048	103	62	0.904624	0.833871	0.892919	0.862385	1135	0.0906338	572	1118	33	7	0.976879	0.945455	0.98791	0.966216	213	143	114	149	166	159
NoSR	Zero	Sum	limma-NC	DESeq2	0.05	1403	0.945171	0.0414159	0.857986	0.898902	0.690139	0.763022	3346	0.0347961	549	1915	79	635	0.77533	0.874204	0.463682	0.60596	398	0.0480356	1088	1907	90	99	0.940641	0.923599	0.916596	0.920085	97	186	222	92	96	65
SR90	Zero	Median	Scanorama	edgeR-QLF	0.05	1467	0.857143	0.0390499	0.924855	0.95645	0.82038	0.870994	1977	0.0502919	381	1148	3	198	0.883815	0.992188	0.658031	0.791277	1260	0.0278079	569	1102	49	10	0.965896	0.920712	0.982729	0.95071	49	145	142	27	66	55
SR66	HalfRowMin	Median	Scanorama	limma-trend	0.05	1464	0.807538	0.0436519	0.903889	0.899239	0.842593	0.856843	2161	0.0471375	564	1432	21	246	0.882015	0.964103	0.696296	0.808602	1438	0.0401664	801	1294	159	9	0.925762	0.834375	0.988889	0.905085	0	0	0	0	0	0
SR66	HalfRowMin	TRQN	limma-NC	limma-voom	0.05	1466	0.556233	0.0650525	0.907645	0.880911	0.852469	0.863835	3298	0.0479876	584	1343	110	226	0.851525	0.841499	0.720988	0.776596	729	0.0821175	797	1384	69	13	0.963765	0.920323	0.983951	0.951074	0	0	0	0	0	0
SR75	IterativeSVD	Sum	Scanorama	t-test	0.05	1459	0.71582	0.0523122	0.929454	0.955035	0.846257	0.889462	2088	0.052241	533	1348	9	215	0.893587	0.983395	0.712567	0.826357	1159	0.0523834	733	1299	58	15	0.965321	0.926675	0.979947	0.952567	0	0	0	0	0	0
SR90	SoftImpute	QN	limma-NC	edgeR-LRT	0.05	1412	1	0.027237	0.856358	0.736082	0.971503	0.828869	210	0.0544739	552	1071	80	27	0.93815	0.873418	0.953368	0.911643	2708	0	573	767	384	6	0.774566	0.598746	0.989637	0.746094	0	0	0	0	0	0
SR90	RowMean	Median	NoBC	limma-trend	0.05	1437	0.342857	0.0824075	0.924855	0.846445	0.968912	0.899408	996	0.0827027	548	1117	34	31	0.962428	0.941581	0.946459	0.944014	2300	0.0821123	574	961	190	5	0.887283	0.751309	0.991364	0.854803	98	145	80	122	44	135
SR75	HalfRowMin	TRQN	Combat-NP-NC	DESeq2	0.05	1474	0.534573	0.0615208	0.915956	0.862217	0.907932	0.883534	2179	0.0531771	610	1211	115	128	0.882267	0.841379	0.826558	0.833903	1278	0.0698645	740	1259	98	8	0.949644	0.883055	0.989305	0.933165	4	0	0	1	0	0
SR66	KNN	Sum	Scanorama	limma-trend	0.05	1489	0.71582	0.0563525	0.922227	0.962107	0.819136	0.876053	2456	0.0535809	547	1445	8	263	0.880247	0.985586	0.675309	0.801465	1061	0.0591242	780	1402	51	30	0.964207	0.938628	0.962963	0.95064	0	0	0	0	0	0
SR75	RowMean	QN	Combat-P-NC	t-test	0.05	1424	0.876317	0.0370342	0.855107	0.76553	0.925802	0.826909	920	0.0430866	652	1283	74	96	0.91924	0.898072	0.871658	0.884668	1838	0.0309817	733	932	425	15	0.790974	0.632988	0.979947	0.76915	0	0	0	0	0	0
SR66	KNN	QN	limma-NC	t-test	0.05	1448	0.876317	0.0401156	0.838047	0.742035	0.927778	0.81284	1041	0.0418364	711	1356	97	99	0.913389	0.87995	0.877778	0.878863	1746	0.0383948	792	934	519	18	0.762704	0.604119	0.977778	0.746818	0	0	0	0	0	0
SR75	KNN	Sum	Scanorama	t-test	0.05	1457	0.71582	0.0512329	0.932067	0.966032	0.842246	0.892171	2257	0.0508263	528	1351	6	220	0.892637	0.988764	0.705882	0.823713	1045	0.0516395	732	1313	44	16	0.971496	0.943299	0.97861	0.96063	0	0	0	0	0	0
SR90	KNN	Median	NoBC	t-test	0.05	1443	0.342857	0.0778725	0.927168	0.849243	0.972366	0.902673	1033	0.0748197	552	1119	32	27	0.965896	0.945205	0.953368	0.949269	2336	0.0809253	574	963	188	5	0.888439	0.753281	0.991364	0.856078	100	145	80	120	40	136
SR66	IterativeSVD	TRQN	NoBC	edgeR-LRT	0.05	1434	0.371964	0.073231	0.927751	0.878628	0.925309	0.901336	2328	0.0581275	699	1309	144	111	0.887318	0.829181	0.862963	0.845735	1110	0.0883345	800	1391	62	10	0.968184	0.928074	0.987654	0.956938	304	211	188	224	255	227
SR75	HalfRowMin	TRQN	Combat-NP-NC	edgeR-QLF	0.05	1451	0.534573	0.0553335	0.932067	0.896706	0.912433	0.903562	1436	0.0624668	623	1269	88	125	0.898812	0.876231	0.832888	0.85401	1586	0.0482003	742	1290	67	6	0.965321	0.917182	0.991979	0.953115	23	21	4	25	13	31
SR75	HalfRowMin	Unnormalized	NoBC	Wilcox	0.05	1436	0.476471	0.066593	0.926841	0.875606	0.937166	0.90149	1410	0.0586398	659	1313	44	89	0.936817	0.937411	0.881016	0.908339	2001	0.0745461	743	1187	170	5	0.916865	0.813801	0.993316	0.894642	142	161	113	141	75	143
SR66	KNN	TRQN	Combat-P-NC	limma-voom	0.05	1479	0.503363	0.063286	0.915599	0.859978	0.911111	0.884648	2708	0.0491129	681	1300	153	129	0.875387	0.816547	0.840741	0.828467	1084	0.0774592	795	1368	85	15	0.955811	0.903409	0.981481	0.940828	0	0	0	0	0	0
SR90	KNN	Sum	Scanorama	limma-voom	0.05	1478	0.774684	0.0471922	0.918497	0.909093	0.853195	0.870283	1547	0.0560757	417	1134	17	162	0.896532	0.960829	0.720207	0.823297	1842	0.0383087	571	1056	95	8	0.940462	0.857357	0.986183	0.917269	0	0	0	0	0	0
SR66	HalfRowMin	TRQN	Combat-P-NC	edgeR-LRT	0.05	1473	0.528208	0.0661758	0.90411	0.846632	0.891975	0.866846	2674	0.0526327	643	1323	130	167	0.868758	0.831824	0.793827	0.812382	1163	0.0797188	802	1324	129	8	0.939461	0.861439	0.990123	0.92131	2	6	6	0	2	4
SR66	SoftImpute	Median	Scanorama	limma-trend	0.05	1471	0.71582	0.0521291	0.929518	0.959246	0.841975	0.889127	2295	0.0518208	569	1440	13	241	0.88776	0.977663	0.702469	0.817529	1025	0.0524373	795	1403	50	15	0.971277	0.940828	0.981481	0.960725	0	0	0	0	0	0
SR75	HalfRowMin	QN	NoBC	DESeq2	0.05	1416	0.476471	0.060237	0.942755	0.916779	0.926471	0.919119	1508	0.0574467	644	1321	36	104	0.933492	0.947059	0.860963	0.901961	1939	0.0630273	742	1262	95	6	0.952019	0.886499	0.991979	0.936278	137	147	107	115	88	139
SR66	Zero	QN	Combat-NP-NC	DESeq2	0.05	1491	0.774684	0.044946	0.920901	0.919268	0.858642	0.880632	2303	0.0464747	587	1417	36	223	0.88555	0.942215	0.724691	0.81926	1198	0.0434172	804	1360	93	6	0.956253	0.896321	0.992593	0.942004	0	0	2	0	1	0
SR90	SoftImpute	TRQN	NoBC	t-test	0.05	1456	0.3119	0.0759983	0.939017	0.896734	0.923143	0.909676	2362	0.0596373	497	1063	88	82	0.901734	0.849573	0.858377	0.853952	1107	0.0923594	572	1117	34	7	0.976301	0.943894	0.98791	0.965401	200	142	94	137	153	139
SR90	RowMean	TRQN	NoBC	edgeR-QLF	0.05	1424	0.318487	0.0714101	0.943931	0.891761	0.949914	0.919725	2098	0.0623082	528	1043	108	51	0.908092	0.830189	0.911917	0.869136	1228	0.080512	572	1123	28	7	0.979769	0.953333	0.98791	0.970314	223	144	119	155	179	160
SR90	SoftImpute	TRQN	NoBC	limma-voom	0.05	1435	0.3119	0.0749705	0.938728	0.886791	0.93696	0.911176	2138	0.0640166	513	1048	103	66	0.902312	0.832792	0.88601	0.858577	1216	0.0859244	572	1115	36	7	0.975145	0.940789	0.98791	0.963774	234	140	103	158	167	139
SR75	SoftImpute	Sum	Scanorama	t-test	0.05	1476	0.711592	0.0517526	0.930166	0.955143	0.848262	0.890596	2059	0.0526474	534	1348	9	214	0.894062	0.983425	0.713904	0.827266	1166	0.0508578	735	1299	58	13	0.966271	0.92686	0.98262	0.953926	0	0	0	0	0	0
SR66	HalfRowMin	Median	Combat-NP-NC	t-test	0.05	1454	0.825203	0.0456414	0.8692	0.797452	0.910494	0.837546	1181	0.0481987	672	1396	57	138	0.913831	0.921811	0.82963	0.873294	1835	0.0430841	803	1063	390	7	0.824569	0.673093	0.991358	0.801797	0	2	1	0	0	2
SR90	HalfRowMin	TRQN	Combat-NP-NC	edgeR-QLF	0.05	1396	0.540584	0.0448232	0.954046	0.897925	0.97323	0.934055	683	0.0767734	551	1078	73	28	0.941618	0.883013	0.951641	0.916043	2548	0.0128731	576	1096	55	3	0.966474	0.912837	0.994819	0.952066	19	75	3	14	8	40
SR66	RowMedian	Median	limma-NC	Wilcox	0.05	1479	0.857143	0.0421102	0.882678	0.813783	0.90679	0.84947	1069	0.0483878	679	1388	65	131	0.913389	0.912634	0.838272	0.873874	1942	0.0358326	790	1138	315	20	0.851966	0.714932	0.975309	0.825065	0	0	0	0	0	0
SR90	RowMedian	TRQN	NoBC	limma-voom	0.05	1462	0.229709	0.0768469	0.93815	0.887257	0.93437	0.910194	2228	0.0635274	510	1047	104	69	0.9	0.830619	0.880829	0.854987	1153	0.0901664	572	1117	34	7	0.976301	0.943894	0.98791	0.965401	222	135	97	157	167	138
SR66	SoftImpute	TRQN	Combat-P-NC	edgeR-LRT	0.05	1482	0.418156	0.0731016	0.920681	0.84946	0.946914	0.895513	2216	0.0575259	734	1273	180	76	0.886876	0.803063	0.906173	0.851508	1318	0.0886773	800	1360	93	10	0.954485	0.895857	0.987654	0.939518	0	7	4	1	1	6
SR90	IterativeSVD	TRQN	NoBC	limma-trend	0.05	1452	0.371964	0.0695858	0.939017	0.891435	0.930915	0.910744	2002	0.0625851	506	1055	96	73	0.902312	0.840532	0.873921	0.856901	1287	0.0765866	572	1116	35	7	0.975723	0.942339	0.98791	0.964587	204	142	97	137	166	142
SR90	HalfRowMin	Median	NoBC	t-test	0.05	1493	0.476471	0.0707378	0.913006	0.829612	0.966321	0.886601	826	0.0735922	545	1120	31	34	0.962428	0.946181	0.941278	0.943723	2420	0.0678834	574	920	231	5	0.863584	0.713043	0.991364	0.82948	103	138	62	119	38	138
SR66	RowMedian	QN	Scanorama	DESeq2	0.05	1472	0.71582	0.0476177	0.93703	0.990569	0.832099	0.899625	2173	0.0510557	576	1448	5	234	0.894388	0.991394	0.711111	0.828181	1058	0.0441798	772	1445	8	38	0.979673	0.989744	0.953086	0.971069	0	0	0	0	0	0
SR66	HalfRowMin	TRQN	limma-NC	Wilcox	0.05	1495	0.556233	0.0582711	0.919134	0.869073	0.909259	0.888217	2494	0.0480814	675	1322	131	135	0.882457	0.837469	0.833333	0.835396	1176	0.0684607	798	1365	88	12	0.955811	0.900677	0.985185	0.941038	0	0	0	0	0	0
SR66	IterativeSVD	TRQN	limma-NC	t-test	0.05	1494	0.490019	0.0626471	0.920681	0.884161	0.892593	0.887962	3533	0.0421622	646	1318	135	164	0.867875	0.827145	0.797531	0.812068	647	0.083132	800	1403	50	10	0.973487	0.941176	0.987654	0.963855	0	0	0	0	0	0
SR66	IterativeSVD	Median	Combat-NP-NC	t-test	0.05	1500	0.73995	0.0541186	0.885771	0.803008	0.939506	0.858689	1203	0.0504886	720	1379	74	90	0.92753	0.906801	0.888889	0.897756	1868	0.0577485	802	1108	345	8	0.844012	0.699215	0.990123	0.819622	0	0	0	0	0	0
NoSR	HalfRowMin	Median	Combat-P-NC	DESeq2	0.05	1457	0.774684	0.0569726	0.882398	0.87316	0.808106	0.829083	3222	0.0426084	791	1947	88	418	0.84402	0.899886	0.65426	0.757663	933	0.0713368	1163	1824	211	46	0.920777	0.846434	0.961952	0.900503	4	18	5	3	1	3
SR75	IterativeSVD	TRQN	Combat-P-NC	DESeq2	0.05	1477	0.421712	0.0677786	0.933492	0.879639	0.941845	0.909678	2147	0.0563369	670	1224	133	78	0.899762	0.834371	0.895722	0.863959	1289	0.0792203	739	1297	60	9	0.967221	0.924906	0.987968	0.955398	0	0	0	0	0	0
SR75	Zero	TRQN	Combat-P-NC	edgeR-LRT	0.05	1520	0.524836	0.0630374	0.913064	0.860612	0.898396	0.878267	2426	0.0542523	605	1231	126	143	0.872209	0.827633	0.808824	0.81812	1199	0.0718226	739	1269	88	9	0.953919	0.893591	0.987968	0.938413	1	4	4	0	1	3
SR90	Zero	Unnormalized	Scanorama	edgeR-QLF	0.05	1498	0.857143	0.0388522	0.923988	0.960869	0.812608	0.867687	2020	0.0508411	372	1148	3	207	0.878613	0.992	0.642487	0.779874	1188	0.0268633	569	1108	43	10	0.969364	0.929739	0.982729	0.9555	49	147	144	26	66	54
SR66	HalfRowMin	Median	Combat-NP-NC	Wilcox	0.05	1483	0.825203	0.0444275	0.870084	0.789602	0.92963	0.842805	864	0.0509601	703	1390	63	107	0.924878	0.917755	0.867901	0.892132	2098	0.0378948	803	1042	411	7	0.815289	0.66145	0.991358	0.793478	0	2	1	0	0	2
SR66	Zero	Median	Scanorama	DESeq2	0.05	1463	0.857143	0.0447706	0.90323	0.987454	0.746469	0.8303	2624	0.0490915	391	1290	3	359	0.82281	0.992386	0.521333	0.683566	482	0.0404497	787	1439	14	23	0.98365	0.982522	0.971605	0.977033	18	86	143	19	8	2
NoSR	HalfRowMin	TRQN	Scanorama	t-test	0.05	1461	0.866478	0.0440049	0.86529	0.937581	0.686104	0.767994	3472	0.0353274	544	2003	32	665	0.785142	0.944444	0.449959	0.609524	406	0.0526825	1115	1952	83	94	0.945438	0.930718	0.92225	0.926464	0	0	0	0	7	0
NoSR	HalfRowMin	TRQN	Combat-NP-NC	edgeR-QLF	0.05	1485	0.719153	0.0665289	0.86791	0.834934	0.80273	0.810454	3405	0.0443699	771	1875	160	438	0.81566	0.828142	0.637717	0.720561	696	0.0886878	1170	1815	220	39	0.92016	0.841727	0.967742	0.900346	28	35	8	25	17	59
SR66	Zero	TRQN	limma-NC	edgeR-QLF	0.05	1510	0.556249	0.0644873	0.907866	0.892916	0.83642	0.860858	3362	0.04807	559	1346	107	251	0.841803	0.839339	0.690123	0.757453	560	0.0809046	796	1408	45	14	0.973928	0.946492	0.982716	0.964264	74	150	138	77	82	93
SR90	RowMean	TRQN	NoBC	limma-voom	0.05	1483	0.318487	0.0744119	0.93815	0.887797	0.933506	0.910072	2185	0.0634726	509	1048	103	70	0.9	0.831699	0.879102	0.854744	1200	0.0853512	572	1117	34	7	0.976301	0.943894	0.98791	0.965401	222	134	95	157	167	138
SR66	RowMean	Unnormalized	NoBC	DESeq2	0.05	1446	0.342857	0.0686991	0.94631	0.935834	0.914198	0.922839	1617	0.0662707	683	1418	35	127	0.928414	0.951253	0.84321	0.893979	1920	0.0711274	798	1384	69	12	0.964207	0.920415	0.985185	0.951699	142	172	124	136	90	142
SR66	IterativeSVD	TRQN	Combat-NP-NC	t-test	0.05	1529	0.525575	0.0613443	0.912947	0.846846	0.922222	0.882497	2685	0.04571	693	1304	149	117	0.882457	0.82304	0.855556	0.838983	1191	0.0769787	801	1334	119	9	0.943438	0.870652	0.988889	0.926012	0	0	0	0	0	0
SR75	HalfRowMin	TRQN	limma-NC	limma-trend	0.05	1515	0.57469	0.0630963	0.906413	0.864281	0.868984	0.864848	3303	0.0468895	562	1238	119	186	0.855107	0.825257	0.751337	0.786564	879	0.0793031	738	1278	79	10	0.95772	0.903305	0.986631	0.943131	0	0	0	0	0	0
SR66	HalfRowMin	TRQN	Scanorama	edgeR-LRT	0.05	1500	0.457868	0.0707888	0.933495	0.963735	0.845062	0.895436	3132	0.0520388	577	1427	26	233	0.88555	0.956882	0.712346	0.816702	732	0.0895389	792	1429	24	18	0.981441	0.970588	0.977778	0.97417	42	202	236	73	67	40
SR90	KNN	TRQN	NoBC	DESeq2	0.05	1468	0.351633	0.0681539	0.942775	0.896828	0.937824	0.916828	2060	0.0613621	514	1051	100	65	0.904624	0.837134	0.887737	0.861693	1234	0.0749457	572	1125	26	7	0.980925	0.956522	0.98791	0.971963	193	132	92	139	142	149
SR66	IterativeSVD	Median	Scanorama	limma-trend	0.05	1517	0.71582	0.0520774	0.92753	0.956897	0.838889	0.886063	2368	0.0516377	566	1440	13	244	0.886434	0.977547	0.698765	0.814975	1077	0.0525171	793	1399	54	17	0.968626	0.936246	0.979012	0.957151	0	0	0	0	0	0
SR66	KNN	TRQN	Combat-NP-NC	Wilcox	0.05	1519	0.505468	0.0609569	0.916924	0.850774	0.930247	0.888635	2295	0.0494749	711	1298	155	99	0.88776	0.821016	0.877778	0.848449	1340	0.0724389	796	1345	108	14	0.946089	0.880531	0.982716	0.928821	0	0	0	0	0	0
SR90	KNN	Sum	Scanorama	Wilcox	0.05	1449	0.774684	0.0327454	0.953179	0.973615	0.88601	0.923774	742	0.0654908	454	1146	5	125	0.924855	0.989107	0.784111	0.874759	2369	0	572	1126	25	7	0.981503	0.958124	0.98791	0.972789	0	0	0	0	0	0
SR66	SoftImpute	TRQN	limma-NC	t-test	0.05	1528	0.481523	0.0635987	0.91825	0.881687	0.887654	0.884155	3507	0.0440472	639	1318	135	171	0.864781	0.825581	0.788889	0.806818	694	0.0831502	799	1400	53	11	0.971719	0.937793	0.98642	0.961492	0	0	0	0	0	0
SR66	KNN	Unnormalized	NoBC	Wilcox	0.05	1486	0.476471	0.06255	0.935263	0.898833	0.92716	0.910558	1631	0.0547998	704	1401	52	106	0.930181	0.931217	0.869136	0.899106	1928	0.0703003	798	1330	123	12	0.940345	0.86645	0.985185	0.92201	137	172	146	123	87	136
SR90	SoftImpute	QN	limma-NC	Wilcox	0.05	1474	1	0.0253103	0.856936	0.740651	0.969775	0.83017	330	0.0506205	550	1080	71	29	0.942197	0.885668	0.949914	0.916667	2723	0	573	762	389	6	0.771676	0.595634	0.989637	0.743673	0	0	0	0	0	0
SR75	RowMedian	QN	NoBC	DESeq2	0.05	1454	0.476471	0.0576246	0.946318	0.909991	0.944519	0.925552	1251	0.0611436	671	1310	47	77	0.941093	0.93454	0.897059	0.915416	2147	0.0541055	742	1261	96	6	0.951544	0.885442	0.991979	0.935687	142	158	123	117	93	138
SR90	IterativeSVD	TRQN	Combat-NP-NC	limma-trend	0.05	1512	0.410607	0.072812	0.925434	0.839859	0.96114	0.896375	2127	0.0579814	540	1019	132	39	0.901156	0.803571	0.932642	0.863309	1490	0.0876425	573	1070	81	6	0.949711	0.876147	0.989637	0.92944	0	0	0	0	0	0
SR75	RowMean	TRQN	Scanorama	Wilcox	0.05	1527	0.481331	0.0629389	0.928029	0.978248	0.81484	0.888421	1856	0.0565601	566	1335	22	182	0.903088	0.962585	0.756684	0.847305	1512	0.0693177	653	1353	4	95	0.952969	0.993912	0.872995	0.929537	9	8	7	17	0	1
NoSR	HalfRowMin	TRQN	Combat-NP-NC	limma-voom	0.05	1500	0.719153	0.0665545	0.875771	0.889363	0.764268	0.808641	3273	0.0469926	699	1957	78	510	0.818742	0.899614	0.578164	0.703927	674	0.0861164	1149	1877	158	60	0.932799	0.879112	0.950372	0.913355	2	10	0	0	2	11
SR90	IterativeSVD	Unnormalized	Scanorama	edgeR-LRT	0.05	1524	0.857143	0.0300227	0.936416	0.947529	0.861831	0.89621	819	0.0600454	428	1139	12	151	0.90578	0.972727	0.739206	0.840039	2296	0	570	1103	48	9	0.967052	0.92233	0.984456	0.952381	0	3	0	0	0	0
SR66	RowMean	TRQN	limma-NC	limma-voom	0.05	1540	0.508059	0.0629946	0.918029	0.903043	0.859877	0.880131	3081	0.0505956	613	1344	109	197	0.864781	0.84903	0.75679	0.800261	841	0.0753936	780	1418	35	30	0.971277	0.957055	0.962963	0.96	0	0	0	0	0	0
SR66	HalfRowMin	QN	limma-NC	t-test	0.05	1492	0.945171	0.0369933	0.824127	0.738986	0.908642	0.797271	1125	0.0402908	670	1372	81	140	0.902342	0.892144	0.82716	0.858424	1828	0.0336957	802	886	567	8	0.745913	0.585829	0.990123	0.736117	0	0	0	0	0	0
NoSR	HalfRowMin	Unnormalized	Combat-P-NC	DESeq2	0.05	1481	0.774684	0.055892	0.883785	0.876203	0.807692	0.83045	3249	0.0423222	789	1947	88	420	0.843403	0.899658	0.652605	0.756472	955	0.0694618	1164	1834	201	45	0.924168	0.852747	0.962779	0.904429	20	42	25	23	5	23
SR90	SoftImpute	TRQN	Combat-NP-NC	limma-trend	0.05	1508	0.410607	0.0718749	0.926879	0.842018	0.962867	0.898351	2043	0.0586769	542	1021	130	37	0.903468	0.806548	0.936097	0.866507	1562	0.0850728	573	1071	80	6	0.950289	0.877489	0.989637	0.930195	0	0	0	0	0	0
SR75	RowMedian	TRQN	Combat-P-NC	edgeR-LRT	0.05	1497	0.472779	0.06646	0.925653	0.863365	0.940508	0.90025	2040	0.0582758	668	1199	158	80	0.886936	0.808717	0.893048	0.848793	1342	0.0746442	739	1291	66	9	0.964371	0.918012	0.987968	0.951706	0	7	4	0	0	5
NoSR	SoftImpute	TRQN	Combat-NP-NC	edgeR-LRT	0.05	1535	0.478161	0.0694262	0.893496	0.827198	0.902812	0.862628	1926	0.0582051	1028	1820	215	181	0.877928	0.827031	0.850289	0.838499	1526	0.0806472	1155	1794	241	54	0.909063	0.827364	0.955335	0.886756	30	223	10	28	16	49
SR66	IterativeSVD	Unnormalized	NoBC	limma-trend	0.05	1525	0.342857	0.0735545	0.931507	0.885715	0.934568	0.906807	1668	0.0622191	710	1397	56	100	0.931065	0.926893	0.876543	0.901015	1993	0.0848899	804	1305	148	6	0.931949	0.844538	0.992593	0.912599	162	206	166	143	97	156
SR75	RowMedian	QN	Scanorama	limma-voom	0.05	1507	0.71582	0.045891	0.939192	0.983766	0.844251	0.903294	2019	0.0503785	541	1354	3	207	0.900238	0.994485	0.723262	0.837461	1182	0.0414035	722	1337	20	26	0.978147	0.973046	0.965241	0.969128	0	0	0	0	0	0
SR75	RowMedian	Sum	Scanorama	limma-trend	0.05	1552	0.71582	0.0540279	0.924703	0.97217	0.814171	0.879322	2109	0.0564335	513	1352	5	235	0.885986	0.990347	0.685829	0.810427	1265	0.0516223	705	1323	34	43	0.96342	0.953992	0.942513	0.948218	0	0	0	0	0	0
SR75	SoftImpute	TRQN	Combat-P-NC	DESeq2	0.05	1511	0.436815	0.0664733	0.933254	0.879595	0.941176	0.909342	2204	0.0548715	669	1223	134	79	0.898812	0.833126	0.894385	0.862669	1276	0.0780751	739	1298	59	9	0.967696	0.926065	0.987968	0.956016	0	0	0	0	0	0
SR90	IterativeSVD	Median	NoBC	t-test	0.05	1513	0.342857	0.0777082	0.923699	0.843508	0.971503	0.898645	1047	0.0749292	551	1118	33	28	0.96474	0.943493	0.951641	0.947549	2375	0.0804872	574	953	198	5	0.882659	0.743523	0.991364	0.849741	106	151	84	123	44	140
SR66	SoftImpute	Unnormalized	Scanorama	limma-trend	0.05	1537	0.71582	0.0512205	0.928414	0.960486	0.837654	0.886951	2373	0.0518268	564	1441	12	246	0.885992	0.979167	0.696296	0.813853	1074	0.0506143	793	1404	49	17	0.970835	0.941805	0.979012	0.960048	0	0	0	0	0	0
SR66	HalfRowMin	TRQN	Combat-P-NC	Wilcox	0.05	1543	0.528208	0.0601289	0.914273	0.848779	0.924074	0.884199	2230	0.049904	695	1314	139	115	0.88776	0.833333	0.858025	0.845499	1435	0.0703538	802	1327	126	8	0.940787	0.864224	0.990123	0.9229	1	0	0	1	0	0
SR75	Zero	Unnormalized	NoBC	Wilcox	0.05	1530	0.476471	0.066593	0.92304	0.869759	0.93516	0.896886	1425	0.0586398	656	1313	44	92	0.935392	0.937143	0.877005	0.906077	2029	0.0745461	743	1174	183	5	0.910689	0.802376	0.993316	0.887694	141	159	108	139	73	145
SR66	Zero	TRQN	limma-NC	Wilcox	0.05	1548	0.556249	0.057907	0.917145	0.865045	0.908642	0.885587	2430	0.0482722	674	1326	127	136	0.883783	0.841448	0.832099	0.836747	1258	0.0675418	798	1353	100	12	0.950508	0.888641	0.985185	0.934426	0	0	0	0	0	0
SR90	IterativeSVD	TRQN	Combat-P-NC	t-test	0.05	1525	0.426522	0.066835	0.93526	0.864849	0.958549	0.909073	2268	0.0541626	537	1025	126	42	0.90289	0.809955	0.927461	0.864734	1308	0.0795073	573	1101	50	6	0.96763	0.919743	0.989637	0.953411	0	0	0	0	0	0
SR66	KNN	TRQN	Combat-NP-NC	limma-trend	0.05	1558	0.505468	0.0631454	0.910959	0.84905	0.911728	0.878843	2805	0.0474484	681	1304	149	129	0.877154	0.820482	0.840741	0.830488	1179	0.0788424	796	1342	111	14	0.944764	0.877619	0.982716	0.927199	0	0	0	0	0	0
SR66	SoftImpute	TRQN	Combat-NP-NC	edgeR-LRT	0.05	1488	0.403427	0.0642604	0.941891	0.890321	0.954938	0.921357	1283	0.077929	744	1350	103	66	0.92532	0.878394	0.918519	0.898008	2349	0.0505918	803	1366	87	7	0.958462	0.902247	0.991358	0.944706	21	119	3	21	12	43
SR75	Zero	Sum	Scanorama	limma-trend	0.05	1530	0.857143	0.0469609	0.895249	0.948373	0.756016	0.817861	2674	0.0478914	397	1350	7	351	0.829929	0.982673	0.530749	0.689236	716	0.0460304	734	1288	69	14	0.96057	0.914072	0.981283	0.946486	0	0	0	0	0	0
SR75	SoftImpute	QN	Scanorama	edgeR-QLF	0.05	1522	0.708197	0.0470904	0.936105	0.961799	0.858289	0.900671	2004	0.0493401	551	1350	7	197	0.903088	0.987455	0.736631	0.843798	1286	0.0448408	733	1307	50	15	0.969121	0.936143	0.979947	0.957544	0	1	0	0	0	0
SR75	Zero	Median	NoBC	DESeq2	0.05	1504	0.476471	0.0613451	0.942929	0.978173	0.859338	0.911041	1927	0.0628954	539	1280	16	188	0.89916	0.971171	0.741403	0.840874	1207	0.0597949	731	1346	11	17	0.986698	0.985175	0.977273	0.981208	81	106	67	80	51	88
SR75	IterativeSVD	TRQN	NoBC	edgeR-LRT	0.05	1536	0.329923	0.0744621	0.931354	0.882379	0.93115	0.906106	2299	0.0614461	655	1220	137	93	0.890736	0.82702	0.875668	0.850649	1197	0.0874782	738	1308	49	10	0.971971	0.937738	0.986631	0.961564	275	186	171	203	230	204
SR90	HalfRowMin	QN	Combat-P-NC	edgeR-QLF	0.05	1499	0.945171	0.0276894	0.857514	0.741895	0.968912	0.830583	191	0.0553787	549	1081	70	30	0.942197	0.886914	0.948187	0.916528	2810	0	573	764	387	6	0.772832	0.596875	0.989637	0.744639	1	0	0	0	0	0
SR75	SoftImpute	TRQN	Combat-P-NC	edgeR-LRT	0.05	1532	0.436815	0.0680587	0.927078	0.858421	0.953877	0.903485	1982	0.0602038	688	1191	166	60	0.892637	0.805621	0.919786	0.858926	1539	0.0759136	739	1285	72	9	0.96152	0.911221	0.987968	0.948044	0	7	4	0	0	5
SR90	SoftImpute	Median	NoBC	t-test	0.05	1539	0.342857	0.0773106	0.92341	0.84346	0.970639	0.898192	1055	0.0749637	550	1118	33	29	0.964162	0.943396	0.949914	0.946644	2412	0.0796574	574	953	198	5	0.882659	0.743523	0.991364	0.849741	100	151	82	121	43	140
NoSR	HalfRowMin	Unnormalized	Combat-NP-NC	DESeq2	0.05	1505	0.774684	0.055553	0.883169	0.875318	0.808106	0.829892	3201	0.0428065	790	1950	85	419	0.844636	0.902857	0.653433	0.758157	987	0.0682996	1164	1826	209	45	0.921702	0.847779	0.962779	0.901627	25	44	26	31	4	27
SR90	KNN	TRQN	NoBC	limma-voom	0.05	1503	0.351633	0.0688993	0.939017	0.887668	0.93696	0.91163	1991	0.0638898	513	1047	104	66	0.901734	0.831442	0.88601	0.85786	1403	0.0739088	572	1117	34	7	0.976301	0.943894	0.98791	0.965401	231	137	99	155	168	138
SR75	Zero	Sum	NoBC	DESeq2	0.05	1518	0.476471	0.0612835	0.942691	0.978163	0.858669	0.910699	1929	0.0628513	539	1280	16	188	0.89916	0.971171	0.741403	0.840874	1215	0.0597156	730	1346	11	18	0.986223	0.985155	0.975936	0.980524	81	106	69	80	52	88
NoSR	SoftImpute	Unnormalized	Combat-NP-NC	DESeq2	0.05	1541	0.795257	0.04374	0.884094	0.823418	0.88627	0.849807	2277	0.0384225	980	1881	154	229	0.881936	0.864198	0.810587	0.836534	1309	0.0490575	1163	1712	323	46	0.886252	0.782638	0.961952	0.86308	0	0	0	0	0	0
SR75	SoftImpute	TRQN	Combat-NP-NC	edgeR-LRT	0.05	1486	0.423354	0.0606843	0.946793	0.89628	0.96123	0.927568	1132	0.0794908	696	1263	94	52	0.930641	0.881013	0.930481	0.905072	2476	0.0418778	742	1285	72	6	0.962945	0.911548	0.991979	0.950064	20	171	2	20	8	56
SR75	Zero	Unnormalized	NoBC	DESeq2	0.05	1513	0.476471	0.0610977	0.942929	0.978173	0.859338	0.911041	1953	0.0623419	539	1280	16	188	0.89916	0.971171	0.741403	0.840874	1203	0.0598535	731	1346	11	17	0.986698	0.985175	0.977273	0.981208	82	105	67	80	51	88
SR66	IterativeSVD	Unnormalized	Scanorama	limma-trend	0.05	1555	0.71582	0.0509036	0.927972	0.960186	0.837037	0.886349	2406	0.0514138	564	1442	11	246	0.886434	0.98087	0.696296	0.81444	1109	0.0503934	792	1402	51	18	0.96951	0.939502	0.977778	0.958258	0	0	0	0	0	0
SR66	Zero	TRQN	Combat-NP-NC	Wilcox	0.05	1562	0.536203	0.0599598	0.911843	0.843673	0.924691	0.881369	2157	0.0501504	696	1320	133	114	0.890853	0.839566	0.859259	0.849298	1531	0.0697692	802	1309	144	8	0.932833	0.84778	0.990123	0.91344	0	0	0	0	0	0
SR75	Zero	TRQN	limma-NC	limma-voom	0.05	1557	0.58111	0.0610826	0.909739	0.880098	0.859626	0.868221	3055	0.0496928	562	1252	105	186	0.861758	0.842579	0.751337	0.794346	1053	0.0724723	724	1292	65	24	0.95772	0.917617	0.967914	0.942095	0	0	0	0	0	0
SR66	RowMean	Median	limma-NC	Wilcox	0.05	1544	0.857143	0.041467	0.881352	0.815617	0.896914	0.846196	1090	0.0488143	670	1388	65	140	0.909412	0.911565	0.82716	0.867314	2006	0.0341197	783	1148	305	27	0.853292	0.719669	0.966667	0.825079	0	0	0	0	0	0
SR90	KNN	Median	NoBC	DESeq2	0.05	1429	0.342857	0.0604108	0.979191	0.961044	0.977547	0.969108	924	0.0860339	556	1131	20	23	0.975145	0.965278	0.960276	0.962771	2533	0.0347877	576	1125	26	3	0.983237	0.956811	0.994819	0.975445	107	137	105	99	71	106
SR75	SoftImpute	QN	Scanorama	limma-voom	0.05	1532	0.708197	0.046637	0.936105	0.960929	0.858957	0.90079	2036	0.0489712	552	1349	8	196	0.903088	0.985714	0.737968	0.844037	1298	0.0443029	733	1307	50	15	0.969121	0.936143	0.979947	0.957544	0	0	0	0	0	0
SR90	HalfRowMin	QN	Combat-P-NC	edgeR-LRT	0.05	1522	0.945171	0.0279024	0.856358	0.738832	0.969775	0.829268	206	0.0558049	550	1077	74	29	0.940462	0.88141	0.949914	0.914381	2819	0	573	763	388	6	0.772254	0.596254	0.989637	0.744156	1	0	0	0	0	0
SR75	KNN	Unnormalized	NoBC	Wilcox	0.05	1515	0.359241	0.0660986	0.94133	0.899775	0.94385	0.91938	1609	0.0580713	670	1311	46	78	0.941093	0.935754	0.895722	0.915301	2094	0.0741259	742	1240	117	6	0.941568	0.863795	0.991979	0.92346	129	162	133	115	75	128
NoSR	Zero	Unnormalized	limma-NC	DESeq2	0.05	1508	0.897406	0.0417315	0.857864	0.89606	0.692215	0.763667	3364	0.0355606	553	1913	82	631	0.775716	0.870866	0.467061	0.608026	478	0.0479025	1088	1905	93	98	0.940013	0.921253	0.917369	0.919307	96	187	232	92	96	65
SR90	SoftImpute	TRQN	Combat-NP-NC	t-test	0.05	1541	0.410607	0.0710965	0.927746	0.84683	0.957686	0.89884	2140	0.0571111	536	1027	124	43	0.903468	0.812121	0.925734	0.865214	1526	0.0850818	573	1074	77	6	0.952023	0.881538	0.989637	0.932465	0	0	0	0	0	0
SR90	HalfRowMin	QN	Combat-P-NC	Wilcox	0.05	1520	0.945171	0.0269372	0.857225	0.744929	0.968912	0.8315	214	0.0538745	549	1089	62	30	0.946821	0.898527	0.948187	0.922689	2848	0	573	755	396	6	0.76763	0.591331	0.989637	0.74031	0	0	0	0	0	0
SR90	KNN	Median	NoBC	Wilcox	0.05	1544	0.342857	0.0742664	0.927746	0.853657	0.968912	0.903228	1015	0.0770862	548	1124	27	31	0.966474	0.953043	0.946459	0.94974	2558	0.0714465	574	964	187	5	0.889017	0.754271	0.991364	0.856716	102	146	85	119	42	133
SR75	RowMedian	TRQN	limma-NC	limma-trend	0.05	1563	0.52379	0.0596252	0.92019	0.887838	0.884358	0.885805	3233	0.0472338	587	1228	129	161	0.862233	0.819832	0.784759	0.801913	761	0.0720167	736	1323	34	12	0.978147	0.955844	0.983957	0.969697	0	0	0	0	0	0
SR90	IterativeSVD	TRQN	Combat-NP-NC	Wilcox	0.05	1544	0.410607	0.0698263	0.92948	0.843195	0.971503	0.902631	1889	0.0614176	552	1016	135	27	0.906358	0.803493	0.953368	0.872038	1778	0.0782349	573	1075	76	6	0.952601	0.882897	0.989637	0.933225	0	0	0	0	0	0
NoSR	SoftImpute	Unnormalized	limma-NC	t-test	0.05	1561	0.774684	0.0493462	0.885481	0.834316	0.875103	0.849331	2697	0.038552	955	1904	131	254	0.881319	0.879374	0.789909	0.832244	1306	0.0601405	1161	1725	310	48	0.889642	0.789259	0.960298	0.866418	0	0	0	0	0	0
SR66	IterativeSVD	Sum	Scanorama	limma-trend	0.05	1566	0.687368	0.0569979	0.922448	0.94771	0.834568	0.878707	2362	0.0546936	561	1439	14	249	0.883783	0.975652	0.692593	0.810108	1238	0.0593022	791	1384	69	19	0.961114	0.919767	0.976543	0.947305	0	0	0	0	0	0
NoSR	IterativeSVD	Unnormalized	limma-NC	DESeq2	0.05	1534	0.774684	0.0555282	0.871763	0.83024	0.841605	0.828466	2638	0.0451351	898	1923	112	311	0.869605	0.889109	0.742763	0.809374	1271	0.0659212	1137	1698	337	72	0.873921	0.77137	0.940447	0.847559	30	34	33	12	33	11
SR75	Zero	Median	Combat-NP-NC	limma-trend	0.05	1538	0.825203	0.0444681	0.876485	0.820477	0.881684	0.836252	1405	0.0486106	578	1312	45	170	0.897862	0.927769	0.772727	0.84318	1836	0.0403257	741	1059	298	7	0.855107	0.713186	0.990642	0.829323	0	0	0	0	0	0
SR75	SoftImpute	TRQN	NoBC	edgeR-QLF	0.05	1560	0.365271	0.0696862	0.931354	0.885263	0.926471	0.905387	2688	0.0521361	648	1228	129	100	0.891211	0.833977	0.86631	0.849836	1077	0.0872363	738	1307	50	10	0.971496	0.936548	0.986631	0.960938	267	183	156	194	209	198
SR90	SoftImpute	Median	Scanorama	Wilcox	0.05	1505	0.774684	0.0291974	0.957514	0.978269	0.894646	0.931233	814	0.0583948	464	1148	3	115	0.931792	0.993576	0.801382	0.887189	2343	0	572	1129	22	7	0.983237	0.962963	0.98791	0.975277	0	0	0	0	0	0
SR66	KNN	TRQN	Combat-P-NC	t-test	0.05	1573	0.503363	0.0605268	0.916703	0.867241	0.903704	0.884748	3064	0.045009	669	1313	140	141	0.875829	0.826947	0.825926	0.826436	1100	0.0760445	795	1372	81	15	0.957578	0.907534	0.981481	0.94306	0	0	0	0	0	0
SR90	Zero	QN	limma-NC	edgeR-LRT	0.05	1547	0.945171	0.0261611	0.858671	0.745644	0.967185	0.83184	304	0.0523222	547	1086	65	32	0.943931	0.893791	0.944732	0.918556	2800	0	573	765	386	6	0.77341	0.597497	0.989637	0.745124	4	0	0	1	4	3
SR66	HalfRowMin	QN	limma-NC	limma-voom	0.05	1550	0.945171	0.0362197	0.820813	0.730571	0.910494	0.793976	1122	0.0413075	673	1359	94	137	0.897923	0.877445	0.830864	0.853519	1933	0.0311318	802	881	572	8	0.743703	0.583697	0.990123	0.734432	0	0	0	0	0	0
SR90	IterativeSVD	QN	limma-NC	edgeR-QLF	0.05	1548	0.920374	0.0274845	0.859538	0.74009	0.972366	0.832025	259	0.0549691	553	1073	78	26	0.939884	0.876387	0.955095	0.91405	2790	0	573	775	376	6	0.779191	0.603793	0.989637	0.75	0	0	0	0	0	0
SR90	KNN	QN	limma-NC	edgeR-QLF	0.05	1550	0.920374	0.0273893	0.859827	0.740034	0.972366	0.832139	277	0.0547785	553	1072	79	26	0.939306	0.875	0.955095	0.913295	2770	0	573	777	374	6	0.780347	0.605069	0.989637	0.750983	0	0	0	0	0	0
SR75	KNN	TRQN	Combat-P-NC	DESeq2	0.05	1552	0.429508	0.0641554	0.935867	0.886828	0.93984	0.912556	2207	0.0550453	667	1226	131	81	0.899287	0.83584	0.891711	0.862872	1324	0.0732654	739	1308	49	9	0.972447	0.937817	0.987968	0.96224	0	0	0	0	0	0
SR90	IterativeSVD	QN	limma-NC	edgeR-LRT	0.05	1554	0.920374	0.0276327	0.85896	0.738706	0.972366	0.831271	263	0.0552655	553	1071	80	26	0.938728	0.873618	0.955095	0.912541	2790	0	573	775	376	6	0.779191	0.603793	0.989637	0.75	0	0	0	0	0	0
SR90	KNN	QN	limma-NC	edgeR-LRT	0.05	1556	0.920374	0.0275281	0.859249	0.738654	0.972366	0.831386	272	0.0550561	553	1070	81	26	0.93815	0.87224	0.955095	0.911789	2770	0	573	777	374	6	0.780347	0.605069	0.989637	0.750983	0	0	0	0	0	0
SR90	HalfRowMin	TRQN	Scanorama	edgeR-QLF	0.05	1490	0.353492	0.0579439	0.973988	0.989524	0.931779	0.959319	1071	0.0743275	511	1141	10	68	0.954913	0.980806	0.882556	0.929091	2057	0.0415603	568	1150	1	11	0.993064	0.998243	0.981002	0.989547	24	91	107	39	8	12
NoSR	SoftImpute	Unnormalized	Combat-P-NC	limma-trend	0.05	1579	0.73995	0.0538154	0.885018	0.831231	0.876758	0.848966	2653	0.0423736	958	1893	142	251	0.878853	0.870909	0.79239	0.829796	1339	0.0652571	1162	1729	306	47	0.891184	0.791553	0.961125	0.868136	0	0	0	0	0	0
SR66	KNN	Median	Scanorama	limma-trend	0.05	1595	0.71582	0.0503654	0.927088	0.96856	0.825926	0.883938	2614	0.0502876	557	1445	8	253	0.884666	0.985841	0.687654	0.810182	1115	0.0504431	781	1413	40	29	0.96951	0.951279	0.964198	0.957695	0	0	0	0	0	0
SR75	HalfRowMin	TRQN	Combat-P-NC	edgeR-QLF	0.05	1600	0.524836	0.0612069	0.910214	0.852604	0.90107	0.875066	2800	0.0488111	608	1232	125	140	0.874109	0.829468	0.812834	0.821067	1253	0.0736028	740	1252	105	8	0.946318	0.87574	0.989305	0.929065	1	5	5	0	1	3
SR66	Zero	TRQN	Combat-P-NC	Wilcox	0.05	1600	0.518686	0.0596862	0.91361	0.848579	0.922222	0.883171	2326	0.0490046	693	1316	137	117	0.88776	0.83494	0.855556	0.845122	1472	0.0703678	801	1325	128	9	0.939461	0.862217	0.988889	0.921219	0	0	0	0	0	0
SR66	KNN	TRQN	limma-NC	t-test	0.05	1604	0.506749	0.0604008	0.918029	0.890096	0.875926	0.882466	3704	0.0412824	627	1323	130	183	0.861688	0.828269	0.774074	0.800255	689	0.0795192	792	1413	40	18	0.97437	0.951923	0.977778	0.964677	0	0	0	0	0	0
NoSR	SoftImpute	Unnormalized	Combat-NP-NC	Wilcox	0.05	1582	0.795257	0.0428559	0.885327	0.829062	0.880893	0.850065	2679	0.0357527	967	1888	147	242	0.880086	0.868043	0.799835	0.832544	1253	0.049959	1163	1726	309	46	0.890567	0.790082	0.961952	0.867587	0	0	0	0	0	0
SR66	HalfRowMin	TRQN	Combat-NP-NC	Wilcox	0.05	1609	0.514286	0.060137	0.912285	0.843916	0.925309	0.881999	2258	0.0497744	697	1314	139	113	0.888643	0.833732	0.860494	0.846902	1543	0.0704995	802	1316	137	8	0.935926	0.8541	0.990123	0.917095	0	0	0	1	0	0
SR75	HalfRowMin	TRQN	Combat-P-NC	limma-trend	0.05	1594	0.524836	0.0627283	0.905701	0.841637	0.903075	0.869951	2813	0.0483175	611	1229	128	137	0.874109	0.826793	0.816845	0.821789	1291	0.0771391	740	1233	124	8	0.937292	0.856481	0.989305	0.918114	0	0	0	0	0	0
SR90	SoftImpute	Median	NoBC	DESeq2	0.05	1496	0.342857	0.0596905	0.976879	0.9554	0.976684	0.96577	927	0.0862537	555	1129	22	24	0.97341	0.961872	0.958549	0.960208	2595	0.0331273	576	1120	31	3	0.980347	0.948929	0.994819	0.971332	109	139	107	104	73	105
SR75	KNN	TRQN	Combat-P-NC	edgeR-QLF	0.05	1581	0.429508	0.0661912	0.929454	0.866287	0.949866	0.906013	2601	0.0512248	682	1197	160	66	0.892637	0.809976	0.911765	0.857862	1220	0.0811577	739	1295	62	9	0.966271	0.922597	0.987968	0.954164	0	4	4	0	0	3
SR66	RowMean	TRQN	Scanorama	edgeR-QLF	0.05	1598	0.481331	0.0623512	0.925099	0.97956	0.80679	0.88409	2286	0.0516726	605	1430	23	205	0.899249	0.963376	0.746914	0.841446	1446	0.0730298	702	1450	3	108	0.95095	0.995745	0.866667	0.926733	35	139	158	58	18	22
SR75	KNN	Median	Scanorama	t-test	0.05	1569	0.71582	0.0454536	0.93658	0.971078	0.849599	0.899599	2337	0.0476303	538	1351	6	210	0.897387	0.988971	0.719251	0.832817	1158	0.0432768	733	1321	36	15	0.975772	0.953186	0.979947	0.966381	0	0	0	0	0	0
SR75	SoftImpute	TRQN	NoBC	edgeR-LRT	0.05	1583	0.365271	0.0685463	0.931354	0.882307	0.93115	0.90607	2106	0.0620658	655	1221	136	93	0.891211	0.828066	0.875668	0.851202	1402	0.0750269	738	1307	50	10	0.971496	0.936548	0.986631	0.960938	272	184	165	200	216	199
SR75	SoftImpute	Median	Scanorama	t-test	0.05	1568	0.71582	0.0451452	0.936342	0.963958	0.856283	0.900269	2202	0.0478466	545	1349	8	203	0.899762	0.985533	0.72861	0.837817	1253	0.0424438	736	1312	45	12	0.972922	0.942382	0.983957	0.962721	0	0	0	0	0	0
SR75	Zero	Median	Combat-NP-NC	t-test	0.05	1563	0.825203	0.0443923	0.87601	0.824853	0.871658	0.833138	1716	0.0469565	564	1314	43	184	0.892162	0.92916	0.754011	0.832472	1709	0.0418281	740	1070	287	8	0.859857	0.720545	0.989305	0.833803	0	0	0	0	0	0
SR75	RowMedian	TRQN	Scanorama	t-test	0.05	1618	0.512372	0.0613712	0.923278	0.98462	0.795455	0.876929	2921	0.0510218	518	1343	14	230	0.884086	0.973684	0.692513	0.809375	1165	0.0717206	672	1354	3	76	0.96247	0.995556	0.898396	0.944483	3	0	0	0	0	1
SR75	RowMean	TRQN	Combat-P-NC	edgeR-LRT	0.05	1577	0.472779	0.064597	0.924941	0.863586	0.937834	0.899139	2068	0.05773	667	1200	157	81	0.886936	0.809466	0.891711	0.848601	1505	0.071464	736	1291	66	12	0.962945	0.917706	0.983957	0.949677	0	7	4	0	0	5
SR75	SoftImpute	TRQN	Combat-P-NC	edgeR-QLF	0.05	1579	0.436815	0.066405	0.927553	0.860907	0.951203	0.903705	2547	0.0515331	684	1196	161	64	0.893112	0.809467	0.914439	0.858757	1336	0.0812769	739	1286	71	9	0.961995	0.912346	0.987968	0.948652	0	4	4	0	0	3
SR90	RowMean	TRQN	NoBC	t-test	0.05	1586	0.318487	0.0722279	0.93815	0.900083	0.915371	0.907496	2457	0.0591608	488	1067	84	91	0.898844	0.853147	0.842832	0.847958	1166	0.0852949	572	1119	32	7	0.977457	0.94702	0.98791	0.967033	198	138	94	137	152	139
SR90	RowMedian	TRQN	NoBC	t-test	0.05	1583	0.229709	0.0730986	0.939017	0.900466	0.917962	0.908993	2476	0.0591571	491	1067	84	88	0.900578	0.853913	0.848014	0.850953	1175	0.08704	572	1119	32	7	0.977457	0.94702	0.98791	0.967033	197	139	93	137	152	139
SR75	IterativeSVD	TRQN	Combat-NP-NC	edgeR-LRT	0.05	1559	0.409449	0.0610698	0.944656	0.89081	0.961898	0.924951	1237	0.0766268	697	1257	100	51	0.928266	0.874529	0.931818	0.902265	2432	0.0455127	742	1281	76	6	0.961045	0.90709	0.991979	0.947637	22	75	2	22	12	31
SR90	IterativeSVD	TRQN	Combat-NP-NC	t-test	0.05	1585	0.410607	0.0699838	0.927457	0.846153	0.957686	0.898461	2170	0.0564149	536	1027	124	43	0.903468	0.812121	0.925734	0.865214	1579	0.0835528	573	1073	78	6	0.951445	0.880184	0.989637	0.931707	0	0	0	0	0	0
SR75	Zero	Unnormalized	Scanorama	t-test	0.05	1573	0.857143	0.0446184	0.897625	0.953692	0.758021	0.821921	2752	0.0466658	401	1352	5	347	0.832779	0.987685	0.536096	0.694974	784	0.0425709	733	1293	64	15	0.96247	0.919699	0.979947	0.948867	0	0	0	0	0	0
SR75	Zero	Median	Scanorama	limma-trend	0.05	1575	0.857143	0.0447693	0.896912	0.950695	0.758021	0.821013	2831	0.045888	401	1350	7	347	0.831829	0.982843	0.536096	0.693772	758	0.0436507	733	1292	65	15	0.961995	0.918546	0.979947	0.948254	0	0	0	0	0	0
SR75	SoftImpute	TRQN	NoBC	Wilcox	0.05	1565	0.365271	0.0662927	0.936105	0.891524	0.933155	0.911831	2187	0.0566881	658	1242	115	90	0.902613	0.851229	0.879679	0.86522	1426	0.0758973	738	1303	54	10	0.969596	0.931818	0.986631	0.958442	288	169	138	214	175	171
SR66	RowMean	Median	Combat-P-NC	t-test	0.05	1611	0.774684	0.0463832	0.891074	0.831295	0.900617	0.857164	1355	0.0500599	674	1396	57	136	0.914715	0.922025	0.832099	0.874757	2002	0.0427064	785	1178	275	25	0.867433	0.740566	0.969136	0.839572	0	0	0	0	0	0
SR75	KNN	Unnormalized	Scanorama	edgeR-QLF	0.05	1600	0.71582	0.0478552	0.931354	0.970173	0.834893	0.889739	2640	0.0489914	518	1349	8	230	0.886936	0.984791	0.692513	0.813187	1072	0.046719	731	1323	34	17	0.975772	0.955556	0.977273	0.966292	0	7	7	0	0	0
[truncated: 3,310 more rows]

## Sheet: DIA-NN NoCovar Merged
Sparsity Reduction	Missing Value Imputation	Normalization	Batch Correction	Statistical Test	p-value	Average Rank	S4/S2 Rank	S5/S1 Rank
[truncated: 7,840 more rows]

[truncated: 10 more sheets: Spectronaut NoCovar, Spectronaut NoCovar Merged, PEAKS NoCovar, PEAKS NoCovar Merged, DIA-NN NoImput, DIA-NN NoImput Merged, Spectronaut NoImput, Spectronaut NoImput Merged, PEAKS NoImput, PEAKS NoImput Merged]
