# Supplementary material for: Benchmarking informatics workflows for data-independent acquisition single-cell proteomics
Source: Nat Commun. 2025 Nov 21;16:10276. doi: 10.1038/s41467-025-65174-4 (PMC12639053; doi:10.1038/s41467-025-65174-4)
Supplement: Supplementary file 7 — Supplementary Data 5 [file 41467_2025_65174_MOESM7_ESM.zip]

Archive with 4 entries (4 files):
- FigSD5-[1-4] SampleBatch Summary.pdf
- FigSD5-[5-8] InstrumentBatch Summary.pdf
- FigSD5-[9-71] Varying SR.txt
- SData5 Benchmarking Digest Abridged.xlsx
