# Supplementary material for: Benchmarking informatics workflows for data-independent acquisition single-cell proteomics
Source: Nat Commun. 2025 Nov 21;16:10276. doi: 10.1038/s41467-025-65174-4 (PMC12639053; doi:10.1038/s41467-025-65174-4)
Supplement: Supplementary file 7 — Supplementary Data 5 [file 41467_2025_65174_MOESM7_ESM.zip › FigSD5-[9-71] Varying SR.txt]

This is the abridged version of the Supplementary Data 5 file. Due to file size limitations, the complete version has been deposited in the ProteomeXchange Consortium via the iProX partner repository with the dataset identifier PXD056832 or IPX0009767000.
To access the full file, please visit: https://download.iprox.cn/IPX0009767000/IPX0009767003/SData5%20Benchmarking%20Digest%20Full.zip

The following figures are present in the full version file:	
FigSD5-[9-15]	Benchmarking performed on DIA-NN quantification results of the dataset with batches of sample preparation, with different sparsity reduction and comparison groups
FigSD5-[16-22]	Benchmarking performed on Spectronaut quantification results of the dataset with batches of sample preparation, with different sparsity reduction and comparison groups
FigSD5-[23-29]	Benchmarking performed on PEAKS quantification results of the dataset with batches of sample preparation, with different sparsity reduction and comparison groups
FigSD5-[30-36]	Benchmarking performed on DIA-NN quantification results of the dataset with batches of instrument, with different sparsity reduction and comparison groups
FigSD5-[37-43]	Benchmarking performed on Spectronaut quantification results of the dataset with batches of instrument, with different sparsity reduction and comparison groups
FigSD5-[44-50]	Benchmarking performed on PEAKS quantification results of the dataset with batches of instrument, with different sparsity reduction and comparison groups
FigSD5-[51-57]	SHAP explanations of the benchmarking on DIA-NN quantification results, with different sparsity reduction and comparison groups
FigSD5-[58-64]	SHAP explanations of the benchmarking on Spectronaut quantification results, with different sparsity reduction and comparison groups
FigSD5-[65-71]	SHAP explanations of the benchmarking on PEAKS quantification results, with different sparsity reduction and comparison groups
