# Supplementary material for: Benchmarking informatics workflows for data-independent acquisition single-cell proteomics
Source: Nat Commun. 2025 Nov 21;16:10276. doi: 10.1038/s41467-025-65174-4 (PMC12639053; doi:10.1038/s41467-025-65174-4)
Supplement: Supplementary file 7 — Supplementary Data 5 [file 41467_2025_65174_MOESM7_ESM.zip › SData5 Benchmarking Digest Abridged.xlsx]

## Sheet: Description
Supplementary Data 5. Benchmarking results of different method combinations performed on the simulated single-cell samples with independent digestion
This is the abridged version of the Supplementary Data 5 file. Due to file size limitations, the complete version has been deposited in the ProteomeXchange Consortium via the iProX partner repository with the dataset identifier PXD056832 or IPX0009767000.
To access the full file, please visit: https://download.iprox.cn/IPX0009767000/IPX0009767003/SData5%20Benchmarking%20Digest%20Full.zip
Sheets
DIA-NN SampleBatch	Benchmarking performed on DIA-NN quantification results of the dataset with batches of sample preperation
Spectronaut SampleBatch	Benchmarking performed on Spectronaut quantification results of the dataset with batches of sample preperation
PEAKS SampleBatch	Benchmarking performed on PEAKS quantification results of the dataset with batches of sample preperation
DIA-NN InstrumentBatch	Benchmarking performed on DIA-NN quantification results of the dataset with batches of instrument
Spectronaut InstrumentBatch	Benchmarking performed on Spectronaut quantification results of the dataset with batches of instrument
PEAKS InstrumentBatch	Benchmarking performed on PEAKS quantification results of the dataset with batches of instrument
Columns
Average Rank	Rank based on the average metrics, separate for each p-value
ARI	Adjusted Rand index
Average pAUC	Average pAUC of all the comparison groups
Average Accuracy	Average accuracy of all the comparison groups
Average Precision	Average precision of all the comparison groups
Average Recall	Average recall of all the comparison groups
Average F1-Score	Average F1-score of all the comparison groups
[Group1]/[Group2] Rank	Rank of method combinations for the specified comparison group, separate for each p-value
[Group1]/[Group2] pAUC	Partial area under ROC curve
[Group1]/[Group2] TP	Number of true positive proteins
[Group1]/[Group2] TN	Number of true negative proteins
[Group1]/[Group2] FP	Number of false positive proteins
[Group1]/[Group2] FN	Number of false negative proteins
[Group1]/[Group2] Accuracy	(TP + TN) / (TP + TN + FP + FN)
[Group1]/[Group2] Precision	TP / (TP + FP)
[Group1]/[Group2] Recall	TP / (TP + FN)
[Group1]/[Group2] F1-Score	2 * Precision * Recall / (Precision + Recall)
[Batch1]/[Batch2] Up	Number of differential proteins between batches, fold change > 1
[Batch1]/[Batch2] Down	Number of differential proteins between batches, fold change < 1
Additional Supplementary Data Figures
FigSD5-[1-4]	Benchmarking results on the dataset with batches of sample preparation, of S4/S2 with SR75
FigSD5-[5-8]	Benchmarking results on the dataset with batches of instrument, of S4/S2 with SR75
The following figures are present in the full version file:
FigSD5-[9-15]	Benchmarking performed on DIA-NN quantification results of the dataset with batches of sample preparation, with different sparsity reduction and comparison groups
FigSD5-[16-22]	Benchmarking performed on Spectronaut quantification results of the dataset with batches of sample preparation, with different sparsity reduction and comparison groups
FigSD5-[23-29]	Benchmarking performed on PEAKS quantification results of the dataset with batches of sample preparation, with different sparsity reduction and comparison groups
FigSD5-[30-36]	Benchmarking performed on DIA-NN quantification results of the dataset with batches of instrument, with different sparsity reduction and comparison groups
FigSD5-[37-43]	Benchmarking performed on Spectronaut quantification results of the dataset with batches of instrument, with different sparsity reduction and comparison groups
FigSD5-[44-50]	Benchmarking performed on PEAKS quantification results of the dataset with batches of instrument, with different sparsity reduction and comparison groups
FigSD5-[51-57]	SHAP explanations of the benchmarking on DIA-NN quantification results, with different sparsity reduction and comparison groups
FigSD5-[58-64]	SHAP explanations of the benchmarking on Spectronaut quantification results, with different sparsity reduction and comparison groups
FigSD5-[65-71]	SHAP explanations of the benchmarking on PEAKS quantification results, with different sparsity reduction and comparison groups

## Sheet: Note for PEAKS
For PEAKS, the following runs resulted in a error when searching and were excluded in the analyses.
Run Name	Group	Batch
20250109_100ACN_150nl_4H2Y2E_250pg_5ul_6cmHY_glass_DIA_1_2_1_12022	S3	Pro2_0109
20250109_100ACN_150nl_5H3Y2E_250pg_5ul_6cmHY_glass_DIA_1_2_1_12030	S4	Pro2_0109
20250109_100ACN_150nl_5H4Y1E_250pg_5ul_6cmHY_glass_DIA_1_2_1_12034	S5	Pro2_0109
20250109_100ACN_150nl_5H4Y1E_250pg_5ul_6cmHY_glass_DIA_1_2_1_12036	S5	Pro2_0109
20250116_5H1Y4E_250PG_5ul_DIA_B4_1_17165	S1	Pro_0116
20250116_5H2Y3E_250PG_5ul_DIA_C1_1_17171	S2	Pro_0116
20250116_4H2Y2E_250PG_5ul_DIA_D1_1_17180	S3	Pro_0116
20250116_5H3Y2E_250PG_5ul_DIA_E2_1_17190	S4	Pro_0116

## Sheet: DIA-NN SampleBatch
Sparsity Reduction	Missing Value Imputation	Normalization	Batch Correction	Statistical Test	p-value	Average Rank	ARI	Average pAUC	Average Accuracy	Average Precision	Average Recall	Average F1-Score	S4/S2 Rank	S4/S2 pAUC	S4/S2 TP	S4/S2 TN	S4/S2 FP	S4/S2 FN	S4/S2 Accuracy	S4/S2 Precision	S4/S2 Recall	S4/S2 F1-Score	S5/S1 Rank	S5/S1 pAUC	S5/S1 TP	S5/S1 TN	S5/S1 FP	S5/S1 FN	S5/S1 Accuracy	S5/S1 Precision	S5/S1 Recall	S5/S1 F1-Score	Batch1/Batch2 Up	Batch1/Batch2 Down
SR90	SoftImpute	Median	Combat-P	Wilcox	0.05	1	0.770428	0.0851211	0.936627	0.916748	0.958774	0.935146	4	0.0872203	437	516	13	36	0.951098	0.971111	0.92389	0.946912	207	0.0830219	470	454	75	3	0.922156	0.862385	0.993658	0.923379	0	0
SR90	SoftImpute	Median	limma	t-test	0.05	2	0.770428	0.0860383	0.931637	0.908898	0.957717	0.93048	3	0.0880716	438	514	15	35	0.9501	0.966887	0.926004	0.946004	252	0.0840051	468	447	82	5	0.913174	0.850909	0.989429	0.914956	0	0
SR90	SoftImpute	Median	limma	Wilcox	0.05	3	0.770428	0.0846465	0.932136	0.911905	0.954545	0.930563	5	0.0883693	435	514	15	38	0.947106	0.966667	0.919662	0.942579	389	0.0809238	468	451	78	5	0.917166	0.857143	0.989429	0.918548	0	0
SR75	KNN	Median	Combat-P	DESeq2	0.05	4	0.770428	0.0863144	0.922803	0.902	0.947627	0.92234	73	0.0836693	552	618	34	59	0.926366	0.94198	0.903437	0.922306	97	0.0889596	606	555	97	5	0.91924	0.86202	0.991817	0.922374	0	0
SR75	SoftImpute	Median	limma	DESeq2	0.05	5	0.770428	0.0857534	0.921219	0.9005	0.948445	0.921329	69	0.0832024	553	625	27	58	0.9327	0.953448	0.905074	0.928631	141	0.0883044	606	543	109	5	0.909739	0.847552	0.991817	0.914027	0	0
SR90	SoftImpute	QN	Combat-P	limma-voom	0.05	7	0.770428	0.0868296	0.918164	0.891451	0.955603	0.918689	15	0.0848583	436	517	12	37	0.951098	0.973214	0.921776	0.946797	347	0.0888009	468	419	110	5	0.88523	0.809689	0.989429	0.89058	0	0
SR90	SoftImpute	QN	Combat-NP	limma-voom	0.05	6	0.770428	0.0857556	0.919661	0.890628	0.959831	0.920412	12	0.0847165	439	516	13	34	0.953094	0.971239	0.928118	0.949189	415	0.0867947	469	419	110	4	0.886228	0.810017	0.991543	0.891635	0	0
SR75	SoftImpute	QN	Combat-NP	edgeR-LRT	0.05	9	0.770428	0.0890656	0.914489	0.882516	0.959902	0.916844	19	0.0865774	566	621	31	45	0.939826	0.948074	0.92635	0.937086	205	0.0915539	607	516	136	4	0.889153	0.816958	0.993453	0.896603	8	3
SR75	KNN	QN	Combat-NP	limma-voom	0.05	10	0.770428	0.0862347	0.91726	0.900166	0.945172	0.918081	25	0.0875425	548	637	15	63	0.938242	0.973357	0.89689	0.93356	326	0.0849269	607	525	127	4	0.896279	0.826975	0.993453	0.902602	0	0
SR75	KNN	Median	Combat-P	limma-trend	0.05	11	0.770428	0.0876141	0.914489	0.894817	0.94599	0.915674	35	0.0865924	549	634	18	62	0.936659	0.968254	0.898527	0.932088	219	0.0886357	607	520	132	4	0.89232	0.82138	0.993453	0.899259	0	0
SR75	KNN	Median	Combat-NP	DESeq2	0.05	8	0.770428	0.0840013	0.924782	0.903563	0.950082	0.924424	66	0.0835714	555	619	33	56	0.929533	0.943878	0.908347	0.925771	172	0.0844311	606	556	96	5	0.920032	0.863248	0.991817	0.923077	0	0
SR90	SoftImpute	QN	Combat-NP	edgeR-QLF	0.05	12	0.770428	0.086421	0.91517	0.873918	0.96723	0.91614	16	0.0871643	446	498	31	27	0.942116	0.93501	0.942918	0.938947	435	0.0856776	469	421	108	4	0.888224	0.812825	0.991543	0.893333	6	1
SR75	KNN	QN	Combat-P	edgeR-QLF	0.05	13	0.770428	0.0857879	0.915281	0.885871	0.95581	0.916948	30	0.0863665	562	620	32	49	0.935867	0.946128	0.919804	0.93278	329	0.0852093	606	524	128	5	0.894695	0.825613	0.991817	0.901115	9	0
SR75	SoftImpute	Median	Combat-NP	limma-trend	0.05	15	0.770428	0.0864205	0.914489	0.893858	0.947627	0.915869	28	0.0862674	550	634	18	61	0.937451	0.96831	0.900164	0.932994	300	0.0865736	608	518	134	3	0.891528	0.819407	0.99509	0.898744	0	0
SR90	KNN	QN	Combat-NP	edgeR-QLF	0.05	13	0.770428	0.0854978	0.916667	0.87398	0.969345	0.917485	20	0.0853339	448	495	34	25	0.941118	0.929461	0.947146	0.93822	360	0.0856616	469	425	104	4	0.892216	0.818499	0.991543	0.89675	5	1
SR90	KNN	QN	Combat-P	limma-voom	0.05	15	0.770428	0.0851781	0.917665	0.892093	0.953488	0.917967	27	0.0830939	434	517	12	39	0.949102	0.973094	0.917548	0.944505	396	0.0872623	468	420	109	5	0.886228	0.811092	0.989429	0.891429	0	0
SR75	SoftImpute	QN	Combat-P	edgeR-LRT	0.05	17	0.770428	0.0860803	0.913302	0.882385	0.958265	0.915749	88	0.080711	564	623	29	47	0.939826	0.951096	0.923077	0.936877	236	0.0914497	607	513	139	4	0.886778	0.813673	0.993453	0.89462	9	0
SR75	KNN	QN	Combat-P	limma-voom	0.05	19	0.770428	0.0862824	0.914885	0.900023	0.940262	0.915342	31	0.0891177	542	637	15	69	0.933492	0.97307	0.88707	0.928082	401	0.0834471	607	525	127	4	0.896279	0.826975	0.993453	0.902602	0	0
SR75	IterativeSVD	Median	Combat-P	limma-trend	0.05	20	0.770428	0.0866564	0.913302	0.894177	0.945172	0.914523	39	0.0853737	546	635	17	65	0.935075	0.969805	0.893617	0.930153	243	0.0879392	609	517	135	2	0.891528	0.818548	0.996727	0.898893	0	0
SR90	SoftImpute	QN	limma	edgeR-QLF	0.05	25	0.770428	0.0870205	0.912675	0.876039	0.960888	0.913633	24	0.0848024	440	504	25	33	0.942116	0.946237	0.930233	0.938166	353	0.0892385	469	416	113	4	0.883234	0.805842	0.991543	0.8891	9	4
SR75	KNN	QN	Combat-P	edgeR-LRT	0.05	21	0.770428	0.0857019	0.913698	0.884145	0.954992	0.915502	31	0.0869414	561	620	32	50	0.935075	0.946037	0.918167	0.931894	400	0.0844625	606	521	131	5	0.89232	0.822252	0.991817	0.89911	9	0
SR75	SoftImpute	QN	Combat-NP	edgeR-QLF	0.05	23	0.770428	0.0856498	0.913302	0.882404	0.956628	0.9153	36	0.0858118	562	619	33	49	0.935075	0.944538	0.919804	0.932007	348	0.0854879	607	519	133	4	0.891528	0.82027	0.993453	0.898594	6	1
SR90	KNN	QN	Combat-NP	limma-voom	0.05	18	0.770428	0.0841609	0.919162	0.890223	0.958774	0.919755	49	0.0812075	438	515	14	35	0.951098	0.969027	0.926004	0.947027	387	0.0871144	469	420	109	4	0.887226	0.811419	0.991543	0.892483	0	0
SR75	SoftImpute	Median	Combat-P	t-test	0.05	26	0.770428	0.0853505	0.914489	0.897638	0.942717	0.915264	43	0.0849043	544	636	16	67	0.934283	0.971429	0.890344	0.92912	288	0.0857967	608	522	130	3	0.894695	0.823848	0.99509	0.901408	0	0
SR75	KNN	QN	limma	edgeR-QLF	0.05	31	0.770428	0.0863138	0.912114	0.886	0.949264	0.913487	37	0.0871321	554	622	30	57	0.931116	0.94863	0.90671	0.927197	332	0.0854955	606	522	130	5	0.893112	0.82337	0.991817	0.899777	8	6
SR90	SoftImpute	QN	Combat-NP	edgeR-LRT	0.05	27	0.770428	0.0849383	0.914671	0.871951	0.969345	0.915982	42	0.0821207	448	498	31	25	0.944112	0.935282	0.947146	0.941176	390	0.0877558	469	418	111	4	0.88523	0.808621	0.991543	0.890788	7	1
SR90	RowMean	QN	Combat-P	limma-voom	0.05	29	0.770428	0.0842998	0.917665	0.892767	0.952431	0.917817	2	0.0900798	433	517	12	40	0.948104	0.973034	0.915433	0.943355	923	0.0785198	468	421	108	5	0.887226	0.8125	0.989429	0.892278	0	0
SR75	SoftImpute	Median	Combat-P	DESeq2	0.05	24	0.770428	0.083791	0.920032	0.894809	0.951718	0.920368	91	0.0820615	557	617	35	54	0.929533	0.940878	0.91162	0.926018	200	0.0855206	606	544	108	5	0.91053	0.848739	0.991817	0.914717	0	0
SR90	SoftImpute	QN	limma	edgeR-LRT	0.05	36	0.770428	0.0868406	0.91018	0.873571	0.959831	0.91147	54	0.0821487	439	505	24	34	0.942116	0.948164	0.928118	0.938034	373	0.0915325	469	411	118	4	0.878244	0.798978	0.991543	0.884906	9	5
SR90	KNN	QN	Combat-NP	edgeR-LRT	0.05	28	0.770428	0.0839272	0.918164	0.876245	0.970402	0.91909	22	0.0839072	449	498	31	24	0.94511	0.935417	0.94926	0.942288	490	0.0839471	469	424	105	4	0.891218	0.817073	0.991543	0.895893	5	1
SR75	SoftImpute	QN	limma	edgeR-LRT	0.05	44	0.770428	0.0878413	0.907759	0.882136	0.947627	0.9098	40	0.0860352	551	626	26	60	0.931908	0.954939	0.9018	0.927609	301	0.0896474	607	509	143	4	0.88361	0.809333	0.993453	0.891991	10	7
SR75	IterativeSVD	Median	Combat-NP	limma-trend	0.05	36	0.770428	0.0854948	0.911718	0.894403	0.94108	0.912671	90	0.0819987	543	635	17	68	0.9327	0.969643	0.888707	0.927412	226	0.0889909	607	518	134	4	0.890736	0.819163	0.993453	0.897929	0	0
SR75	IterativeSVD	Median	Combat-P	t-test	0.05	32	0.770428	0.0846909	0.914093	0.898146	0.94108	0.914683	82	0.0825962	542	636	16	69	0.9327	0.971326	0.88707	0.927288	246	0.0867857	608	523	129	3	0.895487	0.824966	0.99509	0.902077	0	0
SR75	KNN	QN	limma	limma-voom	0.05	47	0.770428	0.087139	0.909739	0.901695	0.927987	0.909289	78	0.0846232	528	640	12	83	0.924782	0.977778	0.864157	0.917463	180	0.0896549	606	524	128	5	0.894695	0.825613	0.991817	0.901115	0	0
SR75	KNN	Median	Combat-NP	t-test	0.05	33	0.770428	0.0844776	0.914489	0.898309	0.94108	0.915007	62	0.0837007	543	635	17	68	0.9327	0.969643	0.888707	0.927412	307	0.0852545	607	525	127	4	0.896279	0.826975	0.993453	0.902602	0	0
SR66	KNN	QN	Combat-NP	edgeR-LRT	0.05	48	0.770428	0.0871107	0.906755	0.884191	0.941791	0.909101	72	0.084915	600	655	37	70	0.921439	0.941915	0.895522	0.918133	198	0.0893064	662	553	139	8	0.89207	0.826467	0.98806	0.900068	11	1
SR90	SoftImpute	Median	limma	DESeq2	0.05	21	0.770428	0.0823345	0.93014	0.905417	0.955603	0.928348	64	0.0826363	436	504	25	37	0.938124	0.94577	0.921776	0.933619	253	0.0820328	468	456	73	5	0.922156	0.865065	0.989429	0.923077	0	0
SR75	SoftImpute	Median	Combat-NP	t-test	0.05	35	0.770428	0.0844625	0.913698	0.897055	0.941899	0.914473	66	0.0833329	543	636	16	68	0.933492	0.971377	0.888707	0.928205	312	0.0855921	608	521	131	3	0.893903	0.822733	0.99509	0.900741	0	0
SR75	IterativeSVD	Median	Combat-P	DESeq2	0.05	30	0.770428	0.0831779	0.921219	0.902229	0.94599	0.92097	171	0.0784832	549	625	27	62	0.929533	0.953125	0.898527	0.925021	130	0.0878726	607	546	106	4	0.912906	0.851332	0.993453	0.916918	0	0
SR75	KNN	QN	limma	edgeR-LRT	0.05	50	0.770428	0.0861732	0.908551	0.883585	0.94599	0.910136	45	0.0853474	550	624	28	61	0.929533	0.951557	0.900164	0.925147	339	0.0869991	606	515	137	5	0.887569	0.815612	0.991817	0.895126	9	7
SR75	SoftImpute	QN	Combat-P	edgeR-QLF	0.05	34	0.770428	0.0843508	0.912906	0.883355	0.954992	0.914855	41	0.0845617	560	621	31	51	0.935075	0.947547	0.91653	0.93178	441	0.0841399	607	518	134	4	0.890736	0.819163	0.993453	0.897929	8	0
SR90	KNN	QN	Combat-P	edgeR-QLF	0.05	38	0.770428	0.0837413	0.915669	0.8749	0.96723	0.916635	54	0.0816931	446	499	30	27	0.943114	0.936975	0.942918	0.939937	429	0.0857895	469	421	108	4	0.888224	0.812825	0.991543	0.893333	8	0
SR90	SoftImpute	QN	Combat-P	edgeR-QLF	0.05	39	0.770428	0.0837913	0.91517	0.874774	0.96723	0.916355	46	0.081777	446	501	28	27	0.94511	0.940928	0.942918	0.941922	479	0.0858055	469	418	111	4	0.88523	0.808621	0.991543	0.890788	8	0
SR75	KNN	Median	Combat-P	t-test	0.05	41	0.770428	0.0839021	0.914885	0.898873	0.94108	0.915343	60	0.0837584	543	635	17	68	0.9327	0.969643	0.888707	0.927412	354	0.0840458	607	526	126	4	0.89707	0.828104	0.993453	0.903274	0	0
SR75	KNN	QN	Combat-NP	edgeR-QLF	0.05	43	0.770428	0.083599	0.914489	0.884728	0.954992	0.916101	121	0.0804926	562	618	34	49	0.934283	0.942953	0.919804	0.931234	262	0.0867054	605	525	127	6	0.894695	0.826503	0.99018	0.900968	5	1
SR90	SoftImpute	QN	Combat-P	edgeR-LRT	0.05	51	0.770428	0.0839851	0.912176	0.870328	0.96723	0.913753	85	0.0802543	446	500	29	27	0.944112	0.938947	0.942918	0.940928	460	0.0877159	469	413	116	4	0.88024	0.801709	0.991543	0.886578	8	0
SR75	SoftImpute	Median	limma	limma-trend	0.05	55	0.770428	0.0844136	0.91053	0.893892	0.939444	0.911369	84	0.0825974	540	635	17	71	0.930325	0.969479	0.883797	0.924658	326	0.0862297	608	517	135	3	0.890736	0.818304	0.99509	0.89808	0	0
SR66	SoftImpute	QN	Combat-P	edgeR-LRT	0.05	60	0.770428	0.0857567	0.903818	0.880552	0.943284	0.907066	59	0.0850013	600	660	32	70	0.92511	0.949367	0.895522	0.921659	417	0.0865122	664	538	154	6	0.882526	0.811736	0.991045	0.892473	9	0
SR75	SoftImpute	QN	Combat-NP	limma-voom	0.05	49	0.770428	0.0836335	0.913698	0.896525	0.942717	0.914597	33	0.08846	544	636	16	67	0.934283	0.971429	0.890344	0.92912	732	0.078807	608	520	132	3	0.893112	0.821622	0.99509	0.900074	0	0
SR75	IterativeSVD	Median	Combat-NP	DESeq2	0.05	45	0.770428	0.0825692	0.920032	0.8997	0.94599	0.919847	97	0.0822121	550	622	30	61	0.927949	0.948276	0.900164	0.923594	291	0.0829263	606	546	106	5	0.912114	0.851124	0.991817	0.9161	0	0
SR75	KNN	QN	Combat-NP	edgeR-LRT	0.05	53	0.770428	0.0828484	0.915281	0.884307	0.957447	0.917091	26	0.0855934	565	618	34	46	0.936659	0.943239	0.924714	0.933884	646	0.0801035	605	524	128	6	0.893903	0.825375	0.99018	0.900298	7	1
SR75	SoftImpute	Median	limma	t-test	0.05	59	0.770428	0.0838124	0.911718	0.898313	0.93617	0.911978	70	0.0839479	536	637	15	75	0.928741	0.972777	0.87725	0.922547	402	0.0836768	608	522	130	3	0.894695	0.823848	0.99509	0.901408	0	0
SR66	SoftImpute	Median	Combat-NP	limma-trend	0.05	66	0.770428	0.0848293	0.904919	0.891948	0.932836	0.906937	126	0.0817574	585	672	20	85	0.922907	0.966942	0.873134	0.917647	280	0.0879012	665	543	149	5	0.886931	0.816953	0.992537	0.896226	0	0
SR75	SoftImpute	QN	Combat-P	limma-voom	0.05	63	0.770428	0.0838092	0.910135	0.895565	0.936989	0.910777	48	0.0857415	537	637	15	74	0.929533	0.972826	0.878887	0.923474	558	0.081877	608	517	135	3	0.890736	0.818304	0.99509	0.89808	0	0
SR75	KNN	Median	Combat-NP	limma-trend	0.05	54	0.770428	0.0824757	0.916073	0.895987	0.947627	0.917246	220	0.0763884	551	634	18	60	0.938242	0.968366	0.9018	0.933898	206	0.088563	607	522	130	4	0.893903	0.823609	0.993453	0.900593	0	0
SR75	HalfRowMin	QN	Combat-P	edgeR-LRT	0.05	69	0.770428	0.0844475	0.905384	0.880366	0.943535	0.907116	87	0.0828472	548	623	29	63	0.927158	0.94974	0.89689	0.922559	451	0.0860477	605	511	141	6	0.88361	0.810992	0.99018	0.891673	8	0
SR90	SoftImpute	Median	limma	limma-trend	0.05	46	0.770428	0.0807239	0.931138	0.905354	0.960888	0.93027	7	0.0853919	441	512	17	32	0.951098	0.962882	0.932347	0.947368	750	0.076056	468	445	84	5	0.911178	0.847826	0.989429	0.913171	0	0
SR90	RowMedian	Median	Combat-P	limma-trend	0.05	40	0.750143	0.0881305	0.933633	0.909241	0.961945	0.932675	75	0.0894004	440	514	15	33	0.952096	0.967033	0.930233	0.948276	322	0.0868606	470	447	82	3	0.91517	0.851449	0.993658	0.917073	0	0
SR90	SoftImpute	Median	Combat-P	limma-trend	0.05	42	0.770428	0.0800086	0.934132	0.908543	0.964059	0.933358	1	0.0878777	442	514	15	31	0.954092	0.967177	0.934461	0.950538	956	0.0721394	470	446	83	3	0.914172	0.84991	0.993658	0.916179	0	0
SR90	RowMean	QN	Combat-NP	limma-voom	0.05	57	0.770428	0.0816601	0.92016	0.893535	0.955603	0.92022	33	0.0828661	436	515	14	37	0.949102	0.968889	0.921776	0.944745	709	0.0804542	468	425	104	5	0.891218	0.818182	0.989429	0.895694	0	0
SR90	Zero	QN	Combat-P	edgeR-LRT	0.05	65	0.770428	0.0827582	0.912176	0.872098	0.964059	0.913367	13	0.0885192	444	500	29	29	0.942116	0.938689	0.938689	0.938689	1109	0.0769972	468	416	113	5	0.882236	0.805508	0.989429	0.888046	6	0
SR66	KNN	QN	Combat-NP	edgeR-QLF	0.05	72	0.770428	0.083347	0.907856	0.885102	0.941791	0.909892	88	0.0843607	600	652	40	70	0.919236	0.9375	0.895522	0.916031	453	0.0823333	662	559	133	8	0.896476	0.832704	0.98806	0.903754	9	0
SR90	KNN	Median	limma	limma-trend	0.05	52	0.750143	0.0897621	0.931138	0.906083	0.959831	0.93015	79	0.0890747	440	512	17	33	0.9501	0.962801	0.930233	0.946237	243	0.0904495	468	446	83	5	0.912176	0.849365	0.989429	0.914062	0	0
SR75	HalfRowMin	QN	Combat-NP	edgeR-LRT	0.05	73	0.770428	0.0835124	0.907363	0.88182	0.945172	0.908951	49	0.0853725	550	622	30	61	0.927949	0.948276	0.900164	0.923594	649	0.0816523	605	515	137	6	0.886778	0.815364	0.99018	0.894309	9	1
SR75	IterativeSVD	Median	Combat-P	Wilcox	0.05	61	0.770428	0.0818883	0.918052	0.903271	0.941899	0.918173	44	0.0849307	543	636	16	68	0.933492	0.971377	0.888707	0.928205	624	0.0788459	608	532	120	3	0.902613	0.835165	0.99509	0.90814	0	0
SR66	KNN	Median	Combat-P	limma-trend	0.05	77	0.770428	0.0839256	0.905286	0.894585	0.928358	0.906504	150	0.0813605	581	670	22	89	0.918502	0.963516	0.867164	0.912804	284	0.0864906	663	552	140	7	0.89207	0.825654	0.989552	0.900204	0	0
SR90	HalfRowMin	Median	Combat-P	limma-trend	0.05	56	0.750143	0.0894434	0.929142	0.907452	0.954545	0.927982	83	0.0885511	436	515	14	37	0.949102	0.968889	0.921776	0.944745	267	0.0903356	467	444	85	6	0.909182	0.846014	0.987315	0.91122	0	0
SR66	SoftImpute	QN	Combat-NP	edgeR-QLF	0.05	81	0.770428	0.083553	0.904552	0.881017	0.941791	0.907142	94	0.0840846	598	654	38	72	0.919236	0.940252	0.892537	0.915773	494	0.0830213	664	548	144	6	0.889868	0.821782	0.991045	0.898512	6	2
SR66	SoftImpute	QN	Combat-NP	edgeR-LRT	0.05	76	0.770428	0.0830801	0.906021	0.880519	0.947015	0.909271	122	0.0809701	605	657	35	65	0.926579	0.945312	0.902985	0.923664	445	0.08519	664	542	150	6	0.885463	0.815725	0.991045	0.894879	10	3
SR90	Zero	QN	Combat-NP	edgeR-LRT	0.05	67	0.770428	0.0819788	0.914671	0.87672	0.963002	0.915525	9	0.0879956	444	502	27	29	0.944112	0.942675	0.938689	0.940678	1137	0.0759621	467	420	109	6	0.88523	0.810764	0.987315	0.890372	7	1
SR90	KNN	QN	Combat-P	edgeR-LRT	0.05	68	0.770428	0.0820288	0.913673	0.872102	0.96723	0.91494	92	0.0801624	446	499	30	27	0.943114	0.936975	0.942918	0.939937	594	0.0838952	469	417	112	4	0.884232	0.807229	0.991543	0.889943	8	0
SR90	HalfRowMin	Median	Combat-NP	limma-trend	0.05	58	0.750143	0.0879956	0.928144	0.905925	0.954545	0.927095	85	0.0882294	436	515	14	37	0.949102	0.968889	0.921776	0.944745	352	0.0877618	467	442	87	6	0.907186	0.84296	0.987315	0.909445	0	0
SR66	KNN	Median	Combat-P	DESeq2	0.05	75	0.770428	0.082357	0.912628	0.90182	0.928358	0.912275	240	0.0794733	583	656	36	87	0.909692	0.941842	0.870149	0.904577	171	0.0852407	661	586	106	9	0.915565	0.861799	0.986567	0.919972	0	0
SR66	KNN	QN	Combat-P	edgeR-QLF	0.05	83	0.770428	0.0827183	0.907856	0.885333	0.942537	0.910087	124	0.0817876	600	655	37	70	0.921439	0.941915	0.895522	0.918133	398	0.083649	663	555	137	7	0.894273	0.82875	0.989552	0.902041	10	0
SR75	SoftImpute	Median	Combat-NP	DESeq2	0.05	62	0.770428	0.0807254	0.921219	0.895448	0.953355	0.921639	65	0.0833982	560	617	35	51	0.931908	0.941176	0.91653	0.92869	622	0.0780527	605	545	107	6	0.91053	0.849719	0.99018	0.914588	0	0
SR90	SoftImpute	QN	limma	limma-voom	0.05	71	0.770428	0.0820178	0.914172	0.890948	0.948203	0.914324	10	0.0883113	429	518	11	44	0.94511	0.975	0.906977	0.939759	1180	0.0757243	468	417	112	5	0.883234	0.806897	0.989429	0.888889	0	0
SR66	KNN	QN	Combat-P	edgeR-LRT	0.05	84	0.770428	0.0828752	0.906388	0.884667	0.941045	0.908737	115	0.0821564	598	657	35	72	0.921439	0.944708	0.892537	0.917882	440	0.083594	663	551	141	7	0.891336	0.824627	0.989552	0.899593	10	0
SR66	KNN	QN	limma	edgeR-LRT	0.05	98	0.770428	0.0846271	0.89978	0.881986	0.931343	0.901913	188	0.0804051	586	659	33	84	0.914097	0.946688	0.874627	0.909232	281	0.0888491	662	544	148	8	0.885463	0.817284	0.98806	0.894595	11	8
SR90	HalfRowMin	Median	limma	limma-trend	0.05	64	0.750143	0.0881005	0.925649	0.904492	0.950317	0.924374	104	0.0860313	434	514	15	39	0.946108	0.966592	0.917548	0.941432	303	0.0901697	465	442	87	8	0.90519	0.842391	0.983087	0.907317	0	0
SR66	KNN	QN	Combat-NP	limma-voom	0.05	88	0.770428	0.0825355	0.90859	0.900804	0.927612	0.90941	154	0.0805593	581	674	18	89	0.921439	0.96995	0.867164	0.915682	336	0.0845117	662	558	134	8	0.895742	0.831658	0.98806	0.903138	0	0
SR66	SoftImpute	QN	limma	edgeR-QLF	0.05	109	0.770428	0.0852159	0.897944	0.880077	0.930597	0.900181	144	0.083567	583	659	33	87	0.911894	0.946429	0.870149	0.906687	377	0.0868648	664	540	152	6	0.883994	0.813725	0.991045	0.893674	8	4
SR90	HalfRowMin	QN	limma	edgeR-QLF	0.05	91	0.770428	0.0827042	0.907186	0.870788	0.95666	0.908515	23	0.0860373	438	504	25	35	0.94012	0.946004	0.926004	0.935897	1034	0.0793711	467	409	120	6	0.874251	0.795571	0.987315	0.881132	10	5
SR75	SoftImpute	QN	limma	limma-voom	0.05	97	0.770428	0.0832758	0.905384	0.897815	0.924714	0.905003	80	0.0870644	523	640	12	88	0.920823	0.97757	0.855974	0.91274	735	0.0794873	607	517	135	4	0.889945	0.818059	0.993453	0.897265	0	0
SR90	Zero	QN	Combat-P	limma-voom	0.05	86	0.770428	0.0819109	0.912176	0.886298	0.948203	0.912375	18	0.0873941	431	514	15	42	0.943114	0.966368	0.911205	0.937976	1172	0.0764277	466	417	112	7	0.881238	0.806228	0.985201	0.886775	0	0
SR75	SoftImpute	Median	Combat-P	limma-trend	0.05	80	0.770428	0.0814176	0.913302	0.893251	0.94599	0.91463	178	0.0776573	548	634	18	63	0.935867	0.968198	0.89689	0.931181	384	0.0851779	608	517	135	3	0.890736	0.818304	0.99509	0.89808	0	0
SR90	RowMean	QN	Combat-P	edgeR-QLF	0.05	79	0.770428	0.0807359	0.916667	0.878355	0.965116	0.917464	10	0.0868087	445	502	27	28	0.94511	0.942797	0.940803	0.941799	1164	0.0746632	468	422	107	5	0.888224	0.813913	0.989429	0.89313	7	0
SR90	HalfRowMin	Median	Combat-P	DESeq2	0.05	70	0.750143	0.0853417	0.926351	0.901207	0.953958	0.925391	160	0.0837428	429	470	27	37	0.933541	0.940789	0.920601	0.930586	275	0.0869405	467	454	75	6	0.919162	0.861624	0.987315	0.920197	0	0
SR75	IterativeSVD	QN	limma	edgeR-LRT	0.05	77	0.750143	0.0889972	0.918844	0.894719	0.9509	0.919411	147	0.0867782	555	622	30	56	0.931908	0.948718	0.908347	0.928094	258	0.0912163	607	537	115	4	0.90578	0.84072	0.993453	0.910728	21	6
SR66	SoftImpute	QN	Combat-P	edgeR-QLF	0.05	106	0.770428	0.0823387	0.904919	0.881769	0.942537	0.907702	77	0.0843542	599	657	35	71	0.922173	0.944795	0.89403	0.918712	695	0.0803231	664	545	147	6	0.887665	0.818742	0.991045	0.896691	8	0
SR75	SoftImpute	QN	limma	edgeR-QLF	0.05	105	0.770428	0.0819975	0.907363	0.880974	0.946809	0.909107	51	0.0851942	550	622	30	61	0.927949	0.948276	0.900164	0.923594	836	0.0788007	607	513	139	4	0.886778	0.813673	0.993453	0.89462	8	4
SR66	SoftImpute	Median	limma	DESeq2	0.05	95	0.770428	0.0814824	0.911894	0.899293	0.932836	0.912438	214	0.0790344	587	663	29	83	0.917768	0.952922	0.876119	0.912908	278	0.0839304	663	571	121	7	0.906021	0.845663	0.989552	0.911967	0	0
SR90	Zero	QN	Combat-NP	edgeR-QLF	0.05	92	0.770428	0.0810636	0.913174	0.875203	0.960888	0.913864	21	0.0853739	443	500	29	30	0.941118	0.938559	0.936575	0.937566	1084	0.0767534	466	421	108	7	0.88523	0.811847	0.985201	0.890162	5	1
SR90	RowMedian	QN	Combat-NP	edgeR-LRT	0.05	87	0.770428	0.0800865	0.917665	0.876445	0.969345	0.918602	8	0.0873682	448	499	30	25	0.94511	0.937238	0.947146	0.942166	1237	0.0728048	469	423	106	4	0.89022	0.815652	0.991543	0.895038	7	1
SR75	SoftImpute	Unnormalized	Combat-P	limma-trend	0.05	82	0.750143	0.0848604	0.924386	0.912393	0.940262	0.923315	222	0.0817603	543	631	21	68	0.929533	0.962766	0.888707	0.924255	220	0.0879605	606	555	97	5	0.91924	0.86202	0.991817	0.922374	0	0
SR90	RowMedian	QN	Combat-NP	limma-voom	0.05	89	0.770428	0.0797977	0.919162	0.892857	0.955603	0.919538	56	0.0809797	436	517	12	37	0.951098	0.973214	0.921776	0.946797	909	0.0786158	468	421	108	5	0.887226	0.8125	0.989429	0.892278	0	0
SR90	RowMedian	Median	Combat-NP	DESeq2	0.05	74	0.750143	0.0834016	0.932635	0.905093	0.960888	0.931061	143	0.0844507	441	501	28	32	0.94012	0.940299	0.932347	0.936306	422	0.0823525	468	459	70	5	0.92515	0.869888	0.989429	0.925816	0	0
SR90	IterativeSVD	QN	Combat-P	edgeR-QLF	0.05	100	0.750143	0.0860593	0.916168	0.876467	0.96723	0.917276	104	0.0853739	446	502	27	27	0.946108	0.942918	0.942918	0.942918	674	0.0867447	469	419	110	4	0.886228	0.810017	0.991543	0.891635	7	0
SR90	RowMedian	QN	Combat-P	limma-voom	0.05	101	0.770428	0.0797328	0.917665	0.892767	0.952431	0.917817	62	0.0809817	433	517	12	40	0.948104	0.973034	0.915433	0.943355	928	0.0784839	468	421	108	5	0.887226	0.8125	0.989429	0.892278	0	0
SR66	SoftImpute	Median	Combat-P	limma-trend	0.05	121	0.770428	0.0820955	0.902717	0.890837	0.929851	0.90463	168	0.0804115	581	672	20	89	0.919971	0.966722	0.867164	0.914241	520	0.0837794	665	541	151	5	0.885463	0.814951	0.992537	0.89502	0	0
SR66	HalfRowMin	QN	limma	edgeR-LRT	0.05	141	0.770428	0.0855675	0.891336	0.880169	0.91791	0.892952	246	0.0805603	568	664	28	102	0.904552	0.95302	0.847761	0.897314	340	0.0905746	662	534	158	8	0.87812	0.807317	0.98806	0.888591	18	17
SR66	SoftImpute	Median	limma	limma-trend	0.05	137	0.770428	0.0834219	0.897577	0.887929	0.922388	0.899007	202	0.080844	571	670	22	99	0.91116	0.962901	0.852239	0.904196	415	0.0859999	665	539	153	5	0.883994	0.812958	0.992537	0.893817	0	0
SR90	Zero	QN	Combat-NP	limma-voom	0.05	111	0.770428	0.0801145	0.913174	0.887675	0.94926	0.9136	6	0.0884093	433	516	13	40	0.947106	0.970852	0.915433	0.942329	1477	0.0718197	465	416	113	8	0.879242	0.804498	0.983087	0.884872	0	0
SR90	SoftImpute	Median	Combat-P	DESeq2	0.05	90	0.770428	0.0781711	0.930639	0.902222	0.959831	0.929047	81	0.0816152	440	499	30	33	0.937126	0.93617	0.930233	0.933192	658	0.0747271	468	458	71	5	0.924152	0.868275	0.989429	0.924901	0	0
SR75	IterativeSVD	QN	limma	edgeR-QLF	0.05	108	0.750143	0.0845504	0.918844	0.894533	0.950082	0.919211	149	0.0870041	555	619	33	56	0.929533	0.943878	0.908347	0.925771	619	0.0820966	606	541	111	5	0.908155	0.845188	0.991817	0.912651	18	5
SR75	IterativeSVD	QN	limma	limma-voom	0.05	112	0.750143	0.0866056	0.914885	0.905488	0.932079	0.914094	156	0.0887475	532	637	15	79	0.925574	0.972578	0.870704	0.918826	527	0.0844638	607	535	117	4	0.904196	0.838398	0.993453	0.909363	0	0
SR75	IterativeSVD	Median	Combat-NP	t-test	0.05	120	0.770428	0.0804524	0.91053	0.896224	0.93617	0.91097	135	0.0806118	537	636	16	74	0.928741	0.971067	0.878887	0.92268	653	0.080293	607	520	132	4	0.89232	0.82138	0.993453	0.899259	0	0
SR75	IterativeSVD	Median	limma	DESeq2	0.05	110	0.750143	0.0848585	0.917656	0.898794	0.942717	0.917429	278	0.0805353	546	624	28	65	0.926366	0.95122	0.893617	0.921519	274	0.0891817	606	542	110	5	0.908947	0.846369	0.991817	0.913338	0	0
SR90	SoftImpute	Median	Combat-P	t-test	0.05	85	0.770428	0.0773579	0.93513	0.913639	0.959831	0.933909	179	0.0759161	438	516	13	35	0.952096	0.971175	0.926004	0.948052	514	0.0787996	470	450	79	3	0.918164	0.856102	0.993658	0.919765	0	0
SR75	IterativeSVD	Median	Combat-NP	Wilcox	0.05	115	0.770428	0.0801186	0.91251	0.898939	0.935352	0.912396	136	0.0809721	536	634	18	75	0.926366	0.967509	0.87725	0.920172	638	0.0792651	607	528	124	4	0.898654	0.830369	0.993453	0.90462	0	0
SR75	SoftImpute	Unnormalized	Combat-NP	limma-trend	0.05	102	0.750143	0.0834289	0.925178	0.910092	0.944354	0.924372	262	0.0804223	547	628	24	64	0.930325	0.957968	0.895254	0.92555	265	0.0864355	607	555	97	4	0.920032	0.862216	0.993453	0.923194	0	0
SR66	KNN	Median	Combat-P	t-test	0.05	132	0.770428	0.0812522	0.905653	0.898525	0.923134	0.905956	177	0.0810295	574	670	22	96	0.913363	0.963087	0.856716	0.906793	493	0.0814749	663	560	132	7	0.897944	0.833962	0.989552	0.905119	0	0
SR75	HalfRowMin	QN	Combat-P	edgeR-QLF	0.05	129	0.770428	0.0808641	0.906176	0.883205	0.940262	0.90722	123	0.0818732	544	622	30	67	0.923199	0.947735	0.890344	0.918143	729	0.079855	605	518	134	6	0.889153	0.818674	0.99018	0.896296	8	0
SR90	HalfRowMin	Median	Combat-NP	t-test	0.05	103	0.750143	0.0831019	0.927645	0.909768	0.948203	0.92598	145	0.0830859	431	516	13	42	0.94511	0.970721	0.911205	0.940022	568	0.0831179	466	446	83	7	0.91018	0.848816	0.985201	0.911937	0	0
SR90	RowMean	Median	Combat-NP	t-test	0.05	94	0.750143	0.0824125	0.933134	0.912461	0.95666	0.931683	101	0.0863211	435	515	14	38	0.948104	0.96882	0.919662	0.943601	787	0.0785039	470	450	79	3	0.918164	0.856102	0.993658	0.919765	0	0
SR66	KNN	QN	limma	limma-voom	0.05	158	0.770428	0.0832019	0.898678	0.902334	0.90597	0.897629	152	0.0857217	553	678	14	117	0.903818	0.975309	0.825373	0.894099	588	0.0806822	661	556	136	9	0.893539	0.82936	0.986567	0.901159	0	0
SR90	KNN	Median	limma	DESeq2	0.05	99	0.750143	0.0826912	0.931138	0.90606	0.95666	0.929331	148	0.0843947	437	503	26	36	0.938124	0.943844	0.92389	0.933761	533	0.0809877	468	458	71	5	0.924152	0.868275	0.989429	0.924901	0	0
SR90	RowMedian	Median	Combat-P	DESeq2	0.05	96	0.750143	0.0824924	0.932136	0.904093	0.960888	0.930564	157	0.082922	441	500	29	32	0.939122	0.938298	0.932347	0.935313	438	0.0820628	468	459	70	5	0.92515	0.869888	0.989429	0.925816	0	0
SR90	HalfRowMin	Median	limma	Wilcox	0.05	103	0.750143	0.0827462	0.929641	0.910537	0.951374	0.928195	99	0.0864809	435	516	13	38	0.949102	0.970982	0.919662	0.944625	841	0.0790114	465	447	82	8	0.91018	0.850091	0.983087	0.911765	0	0
SR90	HalfRowMin	Median	Combat-NP	Wilcox	0.05	107	0.750143	0.0827961	0.929142	0.910292	0.951374	0.927732	113	0.0846565	433	517	12	40	0.948104	0.973034	0.915433	0.943355	708	0.0809357	467	445	84	6	0.91018	0.84755	0.987315	0.912109	0	0
SR90	RowMedian	Median	Combat-P	Wilcox	0.05	93	0.750143	0.0818939	0.936128	0.917476	0.95666	0.934456	96	0.0869805	435	516	13	38	0.949102	0.970982	0.919662	0.944625	817	0.0768073	470	455	74	3	0.923154	0.863971	0.993658	0.924287	0	0
SR75	IterativeSVD	Median	limma	limma-trend	0.05	131	0.750143	0.0867895	0.910135	0.893023	0.939444	0.910973	167	0.0845228	540	634	18	71	0.929533	0.967742	0.883797	0.923867	461	0.0890562	608	517	135	3	0.890736	0.818304	0.99509	0.89808	0	0
SR90	HalfRowMin	QN	Combat-NP	edgeR-QLF	0.05	123	0.750143	0.0851541	0.912675	0.8724	0.964059	0.913748	106	0.0881954	445	499	30	28	0.942116	0.936842	0.940803	0.938819	1009	0.0821127	467	418	111	6	0.883234	0.807958	0.987315	0.888677	7	1
SR90	HalfRowMin	Median	limma	t-test	0.05	113	0.750143	0.0830409	0.924152	0.90689	0.943975	0.922305	141	0.0845946	428	515	14	45	0.941118	0.968326	0.904863	0.935519	700	0.0814873	465	444	85	8	0.907186	0.845455	0.983087	0.909091	0	0
SR90	Zero	QN	Combat-P	edgeR-QLF	0.05	127	0.770428	0.0793172	0.912675	0.873959	0.961945	0.913545	131	0.0790114	443	500	29	30	0.941118	0.938559	0.936575	0.937566	885	0.0796229	467	419	110	6	0.884232	0.809359	0.987315	0.889524	6	0
SR66	KNN	QN	limma	edgeR-QLF	0.05	156	0.770428	0.0812354	0.901982	0.884005	0.93209	0.903805	164	0.0811039	588	657	35	82	0.914097	0.94382	0.877612	0.909513	589	0.081367	661	551	141	9	0.889868	0.82419	0.986567	0.898098	8	6
SR75	HalfRowMin	QN	Combat-NP	edgeR-QLF	0.05	147	0.770428	0.0798399	0.908155	0.883167	0.944354	0.909438	116	0.0814214	549	621	31	62	0.926366	0.946552	0.898527	0.921914	827	0.0782585	605	519	133	6	0.889945	0.819783	0.99018	0.896961	7	0
SR90	KNN	QN	Combat-NP	limma-trend	0.05	160	0.770428	0.080694	0.904192	0.868988	0.951374	0.904899	119	0.0809557	431	501	28	42	0.93014	0.938998	0.911205	0.924893	895	0.0804322	469	411	118	4	0.878244	0.798978	0.991543	0.884906	0	0
SR90	RowMean	QN	Combat-NP	edgeR-LRT	0.05	121	0.770428	0.078318	0.918164	0.877428	0.969345	0.919098	13	0.0854378	448	500	29	25	0.946108	0.939203	0.947146	0.943158	1309	0.0711982	469	423	106	4	0.89022	0.815652	0.991543	0.895038	5	1
SR90	RowMean	QN	Combat-NP	edgeR-QLF	0.05	126	0.770428	0.0782101	0.918164	0.877538	0.968288	0.918835	58	0.0815372	447	498	31	26	0.943114	0.935146	0.945032	0.940063	1045	0.074883	469	426	103	4	0.893214	0.81993	0.991543	0.897608	4	1
SR75	IterativeSVD	Median	limma	t-test	0.05	154	0.750143	0.0847311	0.911322	0.899357	0.933715	0.911253	212	0.0831007	533	637	15	78	0.926366	0.972628	0.87234	0.919758	507	0.0863615	608	524	128	3	0.896279	0.826087	0.99509	0.902747	0	0
SR66	SoftImpute	Unnormalized	Combat-NP	DESeq2	0.05	149	0.750143	0.0844858	0.91116	0.892717	0.93806	0.912248	343	0.0804471	595	654	38	75	0.917034	0.939968	0.88806	0.913277	317	0.0885245	662	571	121	8	0.905286	0.845466	0.98806	0.911218	0	0
SR66	SoftImpute	Median	Combat-NP	t-test	0.05	165	0.770428	0.0808655	0.902349	0.895582	0.921642	0.902923	233	0.0798637	570	672	20	100	0.911894	0.966102	0.850746	0.904762	519	0.0818674	665	551	141	5	0.892805	0.825062	0.992537	0.901084	0	0
SR90	RowMean	Median	Combat-NP	DESeq2	0.05	114	0.750143	0.0816092	0.932136	0.904093	0.960888	0.930564	169	0.0824364	441	500	29	32	0.939122	0.938298	0.932347	0.935313	528	0.0807819	468	459	70	5	0.92515	0.869888	0.989429	0.925816	0	0
SR75	SoftImpute	Unnormalized	Combat-NP	t-test	0.05	124	0.750143	0.082332	0.924782	0.915587	0.936989	0.923279	320	0.0796354	539	632	20	72	0.927158	0.964222	0.88216	0.921368	296	0.0850286	606	559	93	5	0.922407	0.866953	0.991817	0.925191	0	0
SR66	SoftImpute	Unnormalized	limma	DESeq2	0.05	150	0.750143	0.0843079	0.911894	0.899293	0.932836	0.912438	390	0.0790398	587	663	29	83	0.917768	0.952922	0.876119	0.912908	272	0.089576	663	571	121	7	0.906021	0.845663	0.989552	0.911967	0	0
SR90	RowMedian	QN	Combat-P	edgeR-LRT	0.05	143	0.770428	0.0786757	0.913174	0.872858	0.965116	0.914349	29	0.0835515	445	500	29	28	0.943114	0.938819	0.940803	0.93981	1303	0.0737999	468	417	112	5	0.883234	0.806897	0.989429	0.888889	8	0
SR90	RowMedian	QN	Combat-NP	edgeR-QLF	0.05	140	0.770428	0.0780622	0.917166	0.87611	0.968288	0.917978	57	0.0815412	447	498	31	26	0.943114	0.935146	0.945032	0.940063	1097	0.0745833	469	424	105	4	0.891218	0.817073	0.991543	0.895893	6	1
SR75	KNN	Median	Combat-NP	Wilcox	0.05	143	0.770428	0.0785271	0.914885	0.901838	0.935352	0.914531	76	0.0835664	539	633	19	72	0.927949	0.96595	0.88216	0.922156	988	0.0734878	604	535	117	7	0.901821	0.837725	0.988543	0.906907	0	0
SR90	HalfRowMin	Median	Combat-P	Wilcox	0.05	116	0.750143	0.0814113	0.932136	0.915268	0.951374	0.930484	98	0.0868966	433	518	11	40	0.949102	0.975225	0.915433	0.944384	1013	0.0759261	467	450	79	6	0.91517	0.855311	0.987315	0.916585	0	0
SR90	RowMedian	Median	Combat-NP	t-test	0.05	118	0.750143	0.0814353	0.931637	0.911417	0.954545	0.930175	114	0.0845626	435	515	14	38	0.948104	0.96882	0.919662	0.943601	843	0.078308	468	449	80	5	0.91517	0.854015	0.989429	0.916748	0	0
SR75	SoftImpute	Unnormalized	Combat-P	DESeq2	0.05	136	0.750143	0.0822767	0.921219	0.896051	0.952537	0.921505	174	0.0835212	558	617	35	53	0.930325	0.940978	0.913257	0.92691	659	0.0810323	606	546	106	5	0.912114	0.851124	0.991817	0.9161	0	0
SR90	RowMedian	QN	Combat-P	edgeR-QLF	0.05	147	0.770428	0.0780243	0.916168	0.877648	0.965116	0.917039	17	0.0851261	445	502	27	28	0.94511	0.942797	0.940803	0.941799	1392	0.0709224	468	421	108	5	0.887226	0.8125	0.989429	0.892278	8	0
SR75	SoftImpute	Median	Combat-P	Wilcox	0.05	152	0.770428	0.0780928	0.915281	0.899768	0.940262	0.915448	250	0.076234	541	634	18	70	0.930325	0.9678	0.885434	0.924786	575	0.0799517	608	529	123	3	0.900238	0.831737	0.99509	0.90611	0	0
SR90	Zero	QN	limma	limma-voom	0.05	170	0.750143	0.0845696	0.908184	0.889583	0.937632	0.908049	130	0.0858994	423	520	9	50	0.941118	0.979167	0.894292	0.934807	1034	0.0832397	464	413	116	9	0.87525	0.8	0.980973	0.881292	0	0
SR90	KNN	Median	Combat-P	limma-trend	0.05	119	0.733208	0.0901777	0.934631	0.909214	0.964059	0.93384	182	0.0896921	443	514	15	30	0.95509	0.967249	0.936575	0.951665	461	0.0906633	469	447	82	4	0.914172	0.85118	0.991543	0.916016	0	0
SR75	RowMean	QN	limma	limma-voom	0.05	177	0.770428	0.0793555	0.909739	0.91365	0.909165	0.906564	134	0.0864519	512	639	13	99	0.911322	0.975238	0.837971	0.901408	1004	0.0722591	599	548	104	12	0.908155	0.852063	0.98036	0.91172	0	0
SR90	KNN	Median	Combat-NP	limma-trend	0.05	117	0.733208	0.0873612	0.935629	0.90901	0.966173	0.934901	231	0.084091	445	513	16	28	0.956088	0.965293	0.940803	0.952891	448	0.0906313	469	448	81	4	0.91517	0.852727	0.991543	0.916911	0	0
SR66	SoftImpute	QN	limma	edgeR-LRT	0.05	198	0.770428	0.0807372	0.897944	0.878988	0.932836	0.900607	453	0.0736735	586	660	32	84	0.914831	0.94822	0.874627	0.909938	378	0.0878009	664	536	156	6	0.881057	0.809756	0.991045	0.891275	9	8
SR75	KNN	QN	Combat-P	limma-trend	0.05	192	0.770428	0.0803307	0.900238	0.875618	0.938625	0.901808	175	0.0802027	540	620	32	71	0.918448	0.944056	0.883797	0.912933	802	0.0804587	607	507	145	4	0.882027	0.807181	0.993453	0.890682	0	0
SR75	SoftImpute	Unnormalized	Combat-P	t-test	0.05	146	0.750143	0.0816555	0.924386	0.917231	0.934534	0.922681	380	0.0782409	536	634	18	75	0.926366	0.967509	0.87725	0.920172	293	0.08507	606	559	93	5	0.922407	0.866953	0.991817	0.925191	0	0
SR66	HalfRowMin	QN	limma	limma-voom	0.05	233	0.770428	0.083719	0.887665	0.898115	0.888806	0.885102	316	0.0815471	531	678	14	139	0.887665	0.974312	0.792537	0.874074	369	0.085891	660	549	143	10	0.887665	0.821918	0.985075	0.89613	0	0
SR90	IterativeSVD	Median	Combat-NP	limma-trend	0.05	125	0.733208	0.0866158	0.935629	0.909844	0.965116	0.934755	184	0.0890907	443	513	16	30	0.954092	0.965142	0.936575	0.950644	687	0.084141	470	449	80	3	0.917166	0.854545	0.993658	0.918866	0	0
SR66	SoftImpute	Median	limma	t-test	0.05	207	0.770428	0.0808801	0.898678	0.893849	0.916418	0.89895	293	0.0790495	563	672	20	107	0.906755	0.965695	0.840299	0.898643	499	0.0827107	665	548	144	5	0.890602	0.822002	0.992537	0.899256	0	0
SR90	RowMean	Median	Combat-P	limma-trend	0.05	128	0.733208	0.0872613	0.934132	0.910014	0.961945	0.933122	197	0.087558	440	514	15	33	0.952096	0.967033	0.930233	0.948276	548	0.0869645	470	448	81	3	0.916168	0.852995	0.993658	0.917969	0	0
SR75	HalfRowMin	QN	Combat-NP	limma-voom	0.05	188	0.770428	0.0791597	0.906176	0.896178	0.92635	0.90588	138	0.0819234	528	636	16	83	0.921615	0.970588	0.864157	0.914286	952	0.0763959	604	521	131	7	0.890736	0.821769	0.988543	0.897474	0	0
SR90	RowMean	QN	Combat-P	edgeR-LRT	0.05	166	0.770428	0.0779883	0.912675	0.871869	0.965116	0.913854	61	0.0816052	445	499	30	28	0.942116	0.936842	0.940803	0.938819	1260	0.0743714	468	417	112	5	0.883234	0.806897	0.989429	0.888889	7	0
SR90	HalfRowMin	QN	Combat-P	limma-voom	0.05	175	0.750143	0.0832977	0.911178	0.88636	0.947146	0.911558	108	0.0878757	430	516	13	43	0.944112	0.970655	0.909091	0.938865	1325	0.0787197	466	414	115	7	0.878244	0.802065	0.985201	0.88425	0	0
SR90	KNN	Unnormalized	Combat-NP	limma-trend	0.05	130	0.733208	0.0872493	0.934132	0.911823	0.957717	0.932467	326	0.0813874	437	510	19	36	0.94511	0.958333	0.92389	0.940797	317	0.0931112	469	456	73	4	0.923154	0.865314	0.991543	0.924138	0	0
SR90	HalfRowMin	QN	limma	limma-voom	0.05	189	0.770428	0.0790844	0.905689	0.882529	0.94186	0.906241	38	0.0842389	425	517	12	48	0.94012	0.97254	0.89852	0.934066	1419	0.0739298	466	407	122	7	0.871257	0.792517	0.985201	0.878417	0	0
SR90	SoftImpute	Unnormalized	Combat-P	limma-trend	0.05	132	0.733208	0.0872413	0.934132	0.912577	0.95666	0.932352	277	0.0832018	436	510	19	37	0.944112	0.958242	0.921776	0.939655	314	0.0912808	469	457	72	4	0.924152	0.866913	0.991543	0.925049	0	0
SR90	IterativeSVD	Median	limma	t-test	0.05	138	0.733208	0.0881745	0.932635	0.910547	0.957717	0.931337	200	0.0879716	437	514	15	36	0.949102	0.966814	0.92389	0.944865	501	0.0883773	469	449	80	4	0.916168	0.854281	0.991543	0.917808	0	0
SR75	SoftImpute	Unnormalized	Combat-P	Wilcox	0.05	156	0.750143	0.0811465	0.925574	0.917665	0.93617	0.923919	331	0.079417	538	633	19	73	0.927158	0.965889	0.880524	0.921233	366	0.0828761	606	561	91	5	0.92399	0.86944	0.991817	0.926606	0	0
SR90	SoftImpute	Unnormalized	Combat-NP	limma-trend	0.05	138	0.733208	0.0871534	0.933633	0.910531	0.957717	0.931912	244	0.0848923	437	508	21	36	0.943114	0.954148	0.92389	0.938776	343	0.0894144	469	457	72	4	0.924152	0.866913	0.991543	0.925049	0	0
SR66	SoftImpute	Median	Combat-P	DESeq2	0.05	179	0.770428	0.078156	0.910793	0.892928	0.937313	0.911824	170	0.0805873	593	655	37	77	0.9163	0.94127	0.885075	0.912308	788	0.0757247	663	570	122	7	0.905286	0.844586	0.989552	0.91134	0	0
SR90	KNN	Median	Combat-P	t-test	0.05	135	0.733208	0.0865798	0.934132	0.913475	0.957717	0.93281	193	0.0886011	437	516	13	36	0.951098	0.971111	0.92389	0.946912	670	0.0845586	469	450	79	4	0.917166	0.855839	0.991543	0.918707	0	0
SR90	SoftImpute	QN	Combat-P	limma-trend	0.05	203	0.770428	0.079509	0.903194	0.869204	0.94926	0.903823	125	0.0809098	429	502	27	44	0.929142	0.940789	0.906977	0.923574	1093	0.0781082	469	410	119	4	0.877246	0.797619	0.991543	0.884072	0	0
SR66	IterativeSVD	QN	Combat-P	edgeR-QLF	0.05	200	0.750143	0.0842076	0.902717	0.878971	0.941791	0.905727	198	0.0844211	598	656	36	72	0.920705	0.943218	0.892537	0.917178	770	0.083994	664	541	151	6	0.884728	0.814724	0.991045	0.894276	8	1
SR90	KNN	Median	Combat-P	Wilcox	0.05	134	0.733208	0.0850112	0.938124	0.919815	0.957717	0.936437	190	0.0890647	437	516	13	36	0.951098	0.971111	0.92389	0.946912	753	0.0809577	469	458	71	4	0.92515	0.868519	0.991543	0.925962	0	0
SR90	KNN	Median	limma	Wilcox	0.05	141	0.750143	0.0799156	0.934132	0.91431	0.955603	0.932491	141	0.082914	436	514	15	37	0.948104	0.966741	0.921776	0.943723	858	0.0769172	468	454	75	5	0.92016	0.861878	0.989429	0.92126	0	0
SR90	KNN	QN	Combat-P	limma-trend	0.05	208	0.770428	0.0789465	0.904691	0.869773	0.951374	0.905265	118	0.0810477	430	501	28	43	0.929142	0.938865	0.909091	0.923738	1143	0.0768453	470	412	117	3	0.88024	0.800681	0.993658	0.886792	0	0
SR90	HalfRowMin	QN	Combat-P	edgeR-QLF	0.05	182	0.750143	0.0826183	0.911178	0.871542	0.963002	0.912495	109	0.0865888	444	501	28	29	0.943114	0.940678	0.938689	0.939683	1314	0.0786477	467	414	115	6	0.879242	0.802405	0.987315	0.885308	7	0
SR90	KNN	Unnormalized	Combat-P	t-test	0.05	143	0.733208	0.0853439	0.935629	0.918056	0.953488	0.933528	343	0.0813953	433	513	16	40	0.944112	0.964365	0.915433	0.939262	294	0.0892925	469	460	69	4	0.927146	0.871747	0.991543	0.927794	0	0
SR90	HalfRowMin	QN	Combat-NP	edgeR-LRT	0.05	180	0.750143	0.0824025	0.912176	0.871367	0.965116	0.913538	93	0.088683	446	500	29	27	0.944112	0.938947	0.942918	0.940928	1487	0.0761219	467	415	114	6	0.88024	0.803787	0.987315	0.886148	8	1
SR66	SoftImpute	Unnormalized	Combat-NP	t-test	0.05	181	0.750143	0.0824346	0.914831	0.915761	0.918657	0.913209	560	0.0762111	568	672	20	102	0.910426	0.965986	0.847761	0.903021	194	0.0886582	663	589	103	7	0.919236	0.865535	0.989552	0.923398	0	0
SR90	RowMedian	Median	limma	limma-trend	0.05	155	0.733208	0.086428	0.931637	0.906507	0.960888	0.930743	188	0.088757	440	513	16	33	0.951098	0.964912	0.930233	0.947255	741	0.084099	469	445	84	4	0.912176	0.848101	0.991543	0.91423	0	0
SR90	IterativeSVD	Unnormalized	Combat-NP	t-test	0.05	152	0.733208	0.0862202	0.933134	0.91502	0.951374	0.930901	332	0.0825943	431	511	18	42	0.94012	0.959911	0.911205	0.934924	288	0.089846	469	459	70	4	0.926148	0.87013	0.991543	0.926877	0	0
SR90	SoftImpute	Unnormalized	limma	limma-trend	0.05	151	0.733208	0.0856337	0.933633	0.91381	0.954545	0.931766	259	0.0838552	434	512	17	39	0.944112	0.962306	0.917548	0.939394	437	0.0874121	469	456	73	4	0.923154	0.865314	0.991543	0.924138	0	0
SR75	SoftImpute	Unnormalized	Combat-NP	DESeq2	0.05	168	0.750143	0.0808409	0.920823	0.894469	0.953355	0.921216	172	0.083589	560	615	37	51	0.930325	0.938023	0.91653	0.927152	879	0.0780928	605	546	106	6	0.911322	0.850914	0.99018	0.91528	0	0
SR75	RowMedian	Median	Combat-P	limma-trend	0.05	186	0.770428	0.0772789	0.914489	0.904434	0.93126	0.913794	68	0.0847123	536	635	17	75	0.927158	0.969259	0.87725	0.920962	1182	0.0698455	602	537	115	9	0.901821	0.839609	0.98527	0.906627	0	0
SR90	RowMean	Median	limma	limma-trend	0.05	159	0.733208	0.0855517	0.932136	0.907275	0.960888	0.931189	216	0.0851121	440	513	16	33	0.951098	0.964912	0.930233	0.947255	629	0.0859914	469	446	83	4	0.913174	0.849638	0.991543	0.915122	0	0
SR66	IterativeSVD	QN	Combat-P	edgeR-LRT	0.05	222	0.750143	0.0839148	0.901248	0.875592	0.943284	0.904652	328	0.0800643	600	654	38	70	0.920705	0.940439	0.895522	0.917431	614	0.0877653	664	537	155	6	0.881791	0.810745	0.991045	0.891874	8	1
SR90	IterativeSVD	QN	Combat-P	edgeR-LRT	0.05	197	0.750143	0.0822806	0.911178	0.86836	0.96723	0.912763	211	0.0803183	446	498	31	27	0.942116	0.93501	0.942918	0.938947	897	0.0842429	469	413	116	4	0.88024	0.801709	0.991543	0.886578	8	0
SR90	IterativeSVD	Unnormalized	limma	limma-trend	0.05	160	0.733208	0.0851781	0.933633	0.91381	0.954545	0.931766	261	0.0838452	434	512	17	39	0.944112	0.962306	0.917548	0.939394	482	0.0865109	469	456	73	4	0.923154	0.865314	0.991543	0.924138	0	0
SR75	SoftImpute	Median	Combat-NP	Wilcox	0.05	184	0.770428	0.0768967	0.915281	0.898397	0.941899	0.915633	159	0.0789538	543	633	19	68	0.931116	0.966192	0.888707	0.925831	907	0.0748396	608	528	124	3	0.899446	0.830601	0.99509	0.905436	0	0
SR90	KNN	Median	Combat-P	DESeq2	0.05	164	0.733208	0.0854948	0.932136	0.905776	0.958774	0.930388	303	0.0834336	439	501	28	34	0.938124	0.940043	0.928118	0.934043	369	0.087556	468	460	69	5	0.926148	0.871508	0.989429	0.926733	0	0
SR75	HalfRowMin	Median	Combat-P	DESeq2	0.05	204	0.750143	0.0821895	0.915281	0.912637	0.919804	0.912458	504	0.0773975	520	631	21	91	0.911322	0.961183	0.851064	0.902778	251	0.0869815	604	557	95	7	0.91924	0.864092	0.988543	0.922137	0	0
SR90	KNN	Unnormalized	limma	limma-trend	0.05	162	0.733208	0.0847155	0.933633	0.913055	0.955603	0.931884	254	0.0838772	435	512	17	38	0.94511	0.962389	0.919662	0.940541	545	0.0855537	469	455	74	4	0.922156	0.86372	0.991543	0.923228	0	0
SR90	SoftImpute	Unnormalized	Combat-P	DESeq2	0.05	167	0.733208	0.0855068	0.93014	0.901229	0.959831	0.928552	326	0.0833696	440	498	31	33	0.936128	0.934183	0.930233	0.932203	412	0.0876439	468	458	71	5	0.924152	0.868275	0.989429	0.924901	0	0
SR90	IterativeSVD	Unnormalized	Combat-NP	DESeq2	0.05	168	0.733208	0.0855967	0.929641	0.90135	0.958774	0.928024	300	0.0843408	439	499	30	34	0.936128	0.936034	0.928118	0.932059	478	0.0868526	468	457	72	5	0.923154	0.866667	0.989429	0.923988	0	0
SR90	HalfRowMin	QN	limma	edgeR-LRT	0.05	228	0.770428	0.078364	0.903194	0.864728	0.95666	0.905037	465	0.0694557	438	502	27	35	0.938124	0.941935	0.926004	0.933902	556	0.0872722	467	403	126	6	0.868263	0.787521	0.987315	0.876173	12	6
SR66	SoftImpute	Median	Combat-P	t-test	0.05	241	0.770428	0.0790797	0.901615	0.895353	0.920896	0.902238	336	0.0773909	569	673	19	101	0.911894	0.967687	0.849254	0.90461	601	0.0807685	665	549	143	5	0.891336	0.82302	0.992537	0.899865	0	0
SR75	HalfRowMin	QN	limma	edgeR-LRT	0.05	254	0.750143	0.085631	0.897862	0.876063	0.933715	0.899331	235	0.0839065	536	623	29	75	0.917656	0.948673	0.87725	0.911565	710	0.0873555	605	504	148	6	0.878068	0.803453	0.99018	0.887097	17	15
SR90	RowMedian	Unnormalized	Combat-NP	limma-trend	0.05	163	0.733208	0.0844767	0.934132	0.913334	0.955603	0.932237	365	0.0810057	435	510	19	38	0.943114	0.95815	0.919662	0.938511	363	0.0879477	469	458	71	4	0.92515	0.868519	0.991543	0.925962	0	0
SR90	HalfRowMin	Unnormalized	limma	limma-trend	0.05	173	0.733208	0.0861342	0.928144	0.91151	0.946089	0.925992	367	0.0815672	428	514	15	45	0.94012	0.96614	0.904863	0.934498	436	0.0907013	467	451	78	6	0.916168	0.856881	0.987315	0.917485	0	0
SR75	KNN	Median	Combat-P	Wilcox	0.05	194	0.770428	0.0767593	0.915677	0.903286	0.935352	0.915267	129	0.0808566	539	634	18	72	0.928741	0.967684	0.88216	0.922945	1036	0.072662	604	536	116	7	0.902613	0.838889	0.988543	0.907588	0	0
SR75	RowMean	QN	Combat-NP	limma-voom	0.05	217	0.770428	0.077358	0.912114	0.903869	0.925532	0.910774	95	0.0848968	530	632	20	81	0.920032	0.963636	0.86743	0.913006	1167	0.0698192	601	541	111	10	0.904196	0.844101	0.983633	0.908541	0	0
SR75	HalfRowMin	Median	Combat-NP	limma-trend	0.05	235	0.750143	0.0839203	0.904988	0.901719	0.91653	0.903247	388	0.0806482	515	638	14	96	0.912906	0.973535	0.842881	0.903509	458	0.0871924	605	528	124	6	0.89707	0.829904	0.99018	0.902985	0	0
SR90	IterativeSVD	QN	Combat-P	limma-voom	0.05	189	0.750143	0.0808198	0.918164	0.891586	0.955603	0.918644	158	0.0811636	435	517	12	38	0.9501	0.973154	0.919662	0.945652	1068	0.0804761	469	419	110	4	0.886228	0.810017	0.991543	0.891635	0	0
SR90	IterativeSVD	Unnormalized	Combat-P	DESeq2	0.05	171	0.733208	0.085221	0.93014	0.901966	0.958774	0.928444	287	0.0849283	439	498	31	34	0.93513	0.934043	0.928118	0.931071	501	0.0855138	468	459	70	5	0.92515	0.869888	0.989429	0.925816	0	0
SR75	HalfRowMin	Median	Combat-P	limma-trend	0.05	236	0.750143	0.0837804	0.905384	0.902289	0.91653	0.903584	375	0.081075	515	638	14	96	0.912906	0.973535	0.842881	0.903509	485	0.0864857	605	529	123	6	0.897862	0.831044	0.99018	0.903659	0	0
SR66	SoftImpute	Unnormalized	Combat-P	t-test	0.05	211	0.750143	0.0818323	0.914831	0.917094	0.917164	0.913017	638	0.0749763	566	673	19	104	0.909692	0.967521	0.844776	0.901992	184	0.0886884	663	590	102	7	0.919971	0.866667	0.989552	0.924042	0	0
SR75	KNN	Unnormalized	Combat-P	t-test	0.05	176	0.733208	0.0852859	0.928741	0.920837	0.938625	0.927127	444	0.0804236	542	633	19	69	0.930325	0.966132	0.88707	0.924915	256	0.0901482	605	566	86	6	0.927158	0.875543	0.99018	0.929339	0	0
SR75	RowMedian	Median	Combat-NP	limma-trend	0.05	201	0.770428	0.0765528	0.916073	0.904544	0.934534	0.915642	74	0.0832237	540	635	17	71	0.930325	0.969479	0.883797	0.924658	1178	0.0698819	602	537	115	9	0.901821	0.839609	0.98527	0.906627	0	0
SR75	SoftImpute	QN	Combat-NP	limma-trend	0.05	268	0.770428	0.0795362	0.896279	0.869377	0.940262	0.898839	187	0.0794509	542	620	32	69	0.920032	0.944251	0.88707	0.914768	987	0.0796216	607	495	157	4	0.872526	0.794503	0.993453	0.882909	0	0
SR75	KNN	Unnormalized	Combat-P	DESeq2	0.05	185	0.733208	0.0863144	0.923199	0.902049	0.948445	0.92279	359	0.0837233	553	618	34	58	0.927158	0.942078	0.905074	0.923205	411	0.0889056	606	555	97	5	0.91924	0.86202	0.991817	0.922374	0	0
SR66	IterativeSVD	QN	Combat-NP	edgeR-LRT	0.05	241	0.750143	0.082453	0.904185	0.876402	0.947761	0.907624	216	0.0827646	606	652	40	64	0.923642	0.93808	0.904478	0.920973	882	0.0821413	664	541	151	6	0.884728	0.814724	0.991045	0.894276	11	2
SR75	SoftImpute	Unnormalized	limma	DESeq2	0.05	191	0.733208	0.0865134	0.921615	0.901094	0.948445	0.921674	355	0.0832187	553	625	27	58	0.9327	0.953448	0.905074	0.928631	488	0.089808	606	544	108	5	0.91053	0.848739	0.991817	0.914717	0	0
SR90	RowMedian	Unnormalized	limma	limma-trend	0.05	171	0.733208	0.0841599	0.933134	0.913013	0.954545	0.931311	267	0.0835135	434	512	17	39	0.944112	0.962306	0.917548	0.939394	583	0.0848064	469	455	74	4	0.922156	0.86372	0.991543	0.923228	0	0
SR66	HalfRowMin	Median	Combat-NP	DESeq2	0.05	257	0.770428	0.0785663	0.905653	0.911649	0.902985	0.902622	668	0.0719545	549	668	24	121	0.893539	0.958115	0.819403	0.883347	163	0.0851782	661	589	103	9	0.917768	0.865183	0.986567	0.921897	0	0
SR66	IterativeSVD	QN	limma	edgeR-LRT	0.05	285	0.750143	0.0860366	0.894273	0.879513	0.925373	0.896448	406	0.0803662	575	663	29	95	0.908957	0.951987	0.858209	0.902669	548	0.0917069	665	533	159	5	0.879589	0.807039	0.992537	0.890228	14	7
SR66	SoftImpute	QN	Combat-NP	limma-voom	0.05	256	0.770428	0.0781679	0.903451	0.897564	0.922388	0.904132	128	0.0841073	571	675	17	99	0.914831	0.971088	0.852239	0.90779	1155	0.0722285	665	550	142	5	0.89207	0.82404	0.992537	0.900474	0	0
SR66	IterativeSVD	QN	Combat-P	limma-voom	0.05	281	0.750143	0.0847797	0.898678	0.895374	0.914925	0.898856	340	0.083375	562	674	18	108	0.907489	0.968966	0.838806	0.8992	567	0.0861843	664	548	144	6	0.889868	0.821782	0.991045	0.898512	0	0
SR75	KNN	Unnormalized	Combat-NP	DESeq2	0.05	196	0.733208	0.0856141	0.923199	0.901299	0.949264	0.922854	386	0.082256	554	617	35	57	0.927158	0.940577	0.90671	0.923333	410	0.0889721	606	555	97	5	0.91924	0.86202	0.991817	0.922374	0	0
SR75	RowMean	Median	Combat-NP	limma-trend	0.05	214	0.770428	0.0762635	0.915677	0.90668	0.930442	0.914752	100	0.0828208	536	635	17	75	0.927158	0.969259	0.87725	0.920962	1169	0.0697062	601	541	111	10	0.904196	0.844101	0.983633	0.908541	0	0
SR75	RowMean	QN	limma	edgeR-LRT	0.05	240	0.770428	0.076908	0.911322	0.895629	0.932897	0.910984	110	0.0825585	542	625	27	69	0.92399	0.952548	0.88707	0.918644	1158	0.0712575	598	537	115	13	0.898654	0.83871	0.978723	0.903323	22	7
SR66	SoftImpute	Unnormalized	Combat-P	limma-trend	0.05	230	0.750143	0.0815778	0.913363	0.911938	0.920149	0.912081	461	0.07852	570	670	22	100	0.910426	0.962838	0.850746	0.903328	380	0.0846357	663	585	107	7	0.9163	0.861039	0.989552	0.920833	0	0
SR66	SoftImpute	QN	limma	limma-voom	0.05	298	0.770428	0.0800567	0.895742	0.899814	0.904478	0.894726	166	0.0855297	548	679	13	122	0.900881	0.976827	0.81791	0.890333	1042	0.0745837	664	549	143	6	0.890602	0.8228	0.991045	0.89912	0	0
SR66	SoftImpute	Unnormalized	Combat-NP	limma-trend	0.05	222	0.750143	0.0808952	0.915198	0.910794	0.925373	0.914428	434	0.0785437	577	669	23	93	0.914831	0.961667	0.861194	0.908661	471	0.0832467	663	584	108	7	0.915565	0.859922	0.989552	0.920194	0	0
SR90	IterativeSVD	Median	Combat-P	Wilcox	0.05	174	0.733208	0.0832258	0.936128	0.916716	0.957717	0.934575	206	0.0870944	436	516	13	37	0.9501	0.971047	0.921776	0.94577	947	0.0793571	470	454	75	3	0.922156	0.862385	0.993658	0.923379	0	0
SR90	HalfRowMin	Median	Combat-P	t-test	0.05	195	0.750143	0.0791493	0.928643	0.912819	0.947146	0.926827	438	0.0745713	429	518	11	44	0.94511	0.975	0.906977	0.939759	525	0.0837273	467	447	82	6	0.912176	0.850638	0.987315	0.913894	0	0
SR75	RowMedian	Median	Combat-P	DESeq2	0.05	205	0.770428	0.074743	0.92399	0.910365	0.938625	0.922586	132	0.0813097	546	620	32	65	0.923199	0.944637	0.893617	0.918419	954	0.0681762	601	567	85	10	0.924782	0.876093	0.983633	0.926754	0	0
SR90	KNN	Unnormalized	Combat-NP	t-test	0.05	178	0.733208	0.0834676	0.934631	0.915412	0.954545	0.932678	345	0.0813634	434	512	17	39	0.944112	0.962306	0.917548	0.939394	482	0.0855717	469	458	71	4	0.92515	0.868519	0.991543	0.925962	0	0
SR90	IterativeSVD	QN	Combat-NP	edgeR-QLF	0.05	220	0.733208	0.0887729	0.916168	0.874691	0.968288	0.917124	210	0.0890587	447	498	31	26	0.943114	0.935146	0.945032	0.940063	805	0.0884872	469	422	107	4	0.889222	0.814236	0.991543	0.894185	6	0
SR75	KNN	Unnormalized	limma	limma-trend	0.05	210	0.733208	0.0846539	0.924782	0.915524	0.936989	0.923329	421	0.0812708	540	632	20	71	0.927949	0.964286	0.883797	0.922289	404	0.0880371	605	559	93	6	0.921615	0.866762	0.99018	0.92437	0	0
SR75	RowMean	Median	Combat-P	DESeq2	0.05	216	0.770428	0.0749287	0.921615	0.908127	0.93617	0.920119	153	0.0806445	543	619	33	68	0.920032	0.942708	0.888707	0.914912	938	0.0692129	601	565	87	10	0.923199	0.873547	0.983633	0.925327	0	0
SR75	IterativeSVD	Unnormalized	Combat-NP	limma-trend	0.05	215	0.733208	0.0853712	0.921615	0.909361	0.937807	0.920452	497	0.0793781	540	629	23	71	0.925574	0.959147	0.883797	0.919932	379	0.0913644	606	553	99	5	0.917656	0.859574	0.991817	0.920973	0	0
SR90	IterativeSVD	Median	Combat-P	t-test	0.05	182	0.733208	0.0830939	0.93513	0.914388	0.958774	0.933789	196	0.0883673	437	516	13	36	0.951098	0.971111	0.92389	0.946912	1105	0.0778205	470	451	78	3	0.919162	0.857664	0.993658	0.920666	0	0
SR90	RowMean	Unnormalized	Combat-NP	limma-trend	0.05	187	0.733208	0.0833606	0.933633	0.912531	0.955603	0.93178	252	0.0844647	435	510	19	38	0.943114	0.95815	0.919662	0.938511	689	0.0822566	469	457	72	4	0.924152	0.866913	0.991543	0.925049	0	0
SR90	Zero	QN	limma	edgeR-QLF	0.05	262	0.750143	0.0815073	0.909182	0.8765	0.952431	0.909826	278	0.0785798	436	506	23	37	0.94012	0.949891	0.921776	0.935622	927	0.0844347	465	415	114	8	0.878244	0.803109	0.983087	0.88403	16	6
SR90	RowMedian	Unnormalized	Combat-P	limma-trend	0.05	193	0.733208	0.0835195	0.932635	0.910935	0.955603	0.93087	422	0.0792992	435	510	19	38	0.943114	0.95815	0.919662	0.938511	445	0.0877398	469	455	74	4	0.922156	0.86372	0.991543	0.923228	0	0
SR90	IterativeSVD	QN	Combat-NP	limma-voom	0.05	219	0.733208	0.0853229	0.919661	0.891297	0.958774	0.920268	257	0.082906	438	516	13	35	0.952096	0.971175	0.926004	0.948052	870	0.0877398	469	420	109	4	0.887226	0.811419	0.991543	0.892483	0	0
SR90	KNN	Unnormalized	limma	t-test	0.05	199	0.733208	0.0835395	0.932635	0.916479	0.94926	0.930404	470	0.0782521	430	514	15	43	0.942116	0.966292	0.909091	0.936819	392	0.0888269	468	457	72	5	0.923154	0.866667	0.989429	0.923988	0	0
SR75	HalfRowMin	QN	limma	limma-voom	0.05	314	0.750143	0.0856561	0.895487	0.893732	0.908347	0.89403	334	0.0836982	508	639	13	103	0.908155	0.975048	0.831424	0.897527	649	0.0876141	602	513	139	9	0.882819	0.812416	0.98527	0.890533	0	0
SR66	IterativeSVD	QN	Combat-NP	limma-voom	0.05	291	0.750143	0.0826094	0.902717	0.895047	0.923134	0.903546	239	0.0848686	573	672	20	97	0.914097	0.966273	0.855224	0.907363	914	0.0803501	664	550	142	6	0.891336	0.823821	0.991045	0.899729	0	0
SR75	KNN	Unnormalized	Combat-NP	limma-trend	0.05	212	0.733208	0.0840295	0.926762	0.912497	0.944354	0.925824	377	0.0825836	548	628	24	63	0.931116	0.958042	0.89689	0.926458	515	0.0854754	606	559	93	5	0.922407	0.866953	0.991817	0.925191	0	0
SR90	KNN	Unnormalized	limma	DESeq2	0.05	208	0.733208	0.0836114	0.930639	0.905999	0.955603	0.928761	292	0.0844007	436	503	26	37	0.937126	0.943723	0.921776	0.93262	665	0.0828221	468	458	71	5	0.924152	0.868275	0.989429	0.924901	0	0
SR66	SoftImpute	Unnormalized	limma	limma-trend	0.05	258	0.750143	0.0808521	0.913363	0.912455	0.920149	0.912159	496	0.0773682	570	672	20	100	0.911894	0.966102	0.850746	0.904762	423	0.0843359	663	583	109	7	0.914831	0.858808	0.989552	0.919556	0	0
SR90	HalfRowMin	QN	Combat-NP	limma-voom	0.05	243	0.750143	0.0803453	0.913673	0.885613	0.953488	0.914454	102	0.0858495	435	515	14	38	0.948104	0.96882	0.919662	0.943601	1585	0.074841	467	414	115	6	0.879242	0.802405	0.987315	0.885308	0	0
SR90	RowMean	Median	Combat-P	DESeq2	0.05	206	0.733208	0.0833027	0.932136	0.904093	0.960888	0.930564	273	0.0843828	441	500	29	32	0.939122	0.938298	0.932347	0.935313	679	0.0822226	468	459	70	5	0.92515	0.869888	0.989429	0.925816	0	0
SR75	RowMean	Median	Combat-P	limma-trend	0.05	248	0.770428	0.0756084	0.915281	0.906733	0.929624	0.914235	126	0.0814841	534	635	17	77	0.925574	0.969147	0.873977	0.919105	1156	0.0697326	602	541	111	9	0.904988	0.84432	0.98527	0.909366	0	0
SR90	RowMean	Unnormalized	limma	limma-trend	0.05	201	0.733208	0.0831878	0.933134	0.913013	0.954545	0.931311	271	0.0834915	434	512	17	39	0.944112	0.962306	0.917548	0.939394	693	0.0828841	469	455	74	4	0.922156	0.86372	0.991543	0.923228	0	0
SR75	IterativeSVD	Unnormalized	Combat-P	t-test	0.05	225	0.733208	0.0843671	0.923595	0.915805	0.934534	0.92188	509	0.0792814	535	633	19	76	0.924782	0.965704	0.875614	0.918455	333	0.0894528	607	558	94	4	0.922407	0.865906	0.993453	0.925305	0	0
SR75	IterativeSVD	Unnormalized	Combat-P	limma-trend	0.05	226	0.733208	0.0843809	0.922803	0.910348	0.939444	0.921714	577	0.077095	541	630	22	70	0.927158	0.960924	0.885434	0.921635	358	0.0916668	607	553	99	4	0.918448	0.859773	0.993453	0.921792	0	0
SR66	SoftImpute	Median	Combat-NP	DESeq2	0.05	272	0.770428	0.0760407	0.910793	0.892178	0.93806	0.911934	208	0.079153	595	654	38	75	0.917034	0.939968	0.88806	0.913277	979	0.0729283	662	570	122	8	0.904552	0.844388	0.98806	0.910591	0	0
SR75	SoftImpute	QN	Combat-P	limma-trend	0.05	315	0.770428	0.0781412	0.898258	0.8716	0.94108	0.900533	298	0.0765578	542	620	32	69	0.920032	0.944251	0.88707	0.914768	939	0.0797245	608	499	153	3	0.876485	0.798949	0.99509	0.886297	0	0
SR75	KNN	QN	Combat-NP	DESeq2	0.05	284	0.770428	0.0760257	0.910926	0.884394	0.945172	0.911348	269	0.0772984	548	611	41	63	0.917656	0.93039	0.89689	0.913333	866	0.074753	607	535	117	4	0.904196	0.838398	0.993453	0.909363	0	0
SR75	IterativeSVD	QN	Combat-P	limma-voom	0.05	248	0.728051	0.0869759	0.917656	0.903455	0.94108	0.917823	336	0.0845002	543	637	15	68	0.934283	0.973118	0.888707	0.928999	593	0.0894516	607	531	121	4	0.901029	0.833791	0.993453	0.906647	0	0
SR75	IterativeSVD	QN	Combat-P	edgeR-QLF	0.05	247	0.728051	0.086674	0.916469	0.887587	0.956628	0.918131	335	0.0832815	562	622	30	49	0.937451	0.949324	0.919804	0.934331	640	0.0900666	607	524	128	4	0.895487	0.82585	0.993453	0.901932	8	1
SR90	IterativeSVD	QN	limma	edgeR-QLF	0.05	266	0.733208	0.0882574	0.912176	0.875348	0.960888	0.913212	226	0.0884512	440	504	25	33	0.942116	0.946237	0.930233	0.938166	944	0.0880636	469	415	114	4	0.882236	0.80446	0.991543	0.888258	8	5
SR90	SoftImpute	Unnormalized	limma	DESeq2	0.05	222	0.733208	0.0832477	0.93014	0.905417	0.955603	0.928348	345	0.0826323	436	504	25	37	0.938124	0.94577	0.921776	0.933619	644	0.0838632	468	456	73	5	0.922156	0.865065	0.989429	0.923077	0	0
SR75	RowMedian	QN	Combat-P	limma-voom	0.05	291	0.770428	0.0760966	0.911322	0.905742	0.923895	0.910326	107	0.0827468	530	639	13	81	0.925574	0.976059	0.86743	0.918544	1258	0.0694464	599	534	118	12	0.89707	0.835425	0.98036	0.902108	0	0
SR66	SoftImpute	Unnormalized	limma	t-test	0.05	295	0.750143	0.0809529	0.91116	0.915144	0.91194	0.909041	767	0.0723557	560	673	19	110	0.905286	0.967185	0.835821	0.896717	196	0.0895501	662	587	105	8	0.917034	0.863103	0.98806	0.921364	0	0
SR66	HalfRowMin	Median	Combat-NP	limma-trend	0.05	338	0.770428	0.080102	0.891336	0.899467	0.893284	0.888674	531	0.0757657	534	675	17	136	0.887665	0.969147	0.797015	0.874693	345	0.0844384	663	556	136	7	0.895007	0.829787	0.989552	0.902655	0	0
SR75	RowMedian	Median	Combat-NP	DESeq2	0.05	230	0.770428	0.0738525	0.924386	0.909866	0.940262	0.923097	207	0.0781958	547	620	32	64	0.92399	0.944732	0.895254	0.919328	873	0.0695092	602	566	86	9	0.924782	0.875	0.98527	0.926867	0	0
SR75	IterativeSVD	Unnormalized	limma	limma-trend	0.05	239	0.733208	0.0843357	0.922011	0.91446	0.933715	0.920448	583	0.0772281	534	635	17	77	0.925574	0.969147	0.873977	0.919105	359	0.0914434	607	553	99	4	0.918448	0.859773	0.993453	0.921792	0	0
SR75	IterativeSVD	QN	Combat-P	edgeR-LRT	0.05	255	0.728051	0.0874779	0.914885	0.884356	0.957447	0.916795	266	0.0882216	563	620	32	48	0.936659	0.946218	0.92144	0.933665	813	0.0867343	607	521	131	4	0.893112	0.822493	0.993453	0.899926	10	1
SR75	SoftImpute	Unnormalized	limma	limma-trend	0.05	238	0.733208	0.0840841	0.922803	0.912509	0.936989	0.92152	459	0.0805252	539	632	20	72	0.927158	0.964222	0.88216	0.921368	475	0.087643	606	554	98	5	0.918448	0.860795	0.991817	0.921673	0	0
SR90	KNN	Unnormalized	Combat-P	limma-trend	0.05	213	0.733208	0.0826882	0.933633	0.911778	0.95666	0.931897	336	0.0814853	436	510	19	37	0.944112	0.958242	0.921776	0.939655	616	0.0838912	469	456	73	4	0.923154	0.865314	0.991543	0.924138	0	0
SR66	SoftImpute	Median	Combat-NP	Wilcox	0.05	308	0.770428	0.0771261	0.903818	0.897561	0.921642	0.904209	339	0.077159	571	672	20	99	0.912628	0.966159	0.852239	0.90563	812	0.0770932	664	555	137	6	0.895007	0.828964	0.991045	0.902787	0	0
SR75	KNN	Unnormalized	limma	DESeq2	0.05	236	0.733208	0.0839335	0.922407	0.904092	0.945172	0.921869	370	0.0832275	549	623	29	62	0.927949	0.949827	0.898527	0.923465	632	0.0846395	606	552	100	5	0.916865	0.858357	0.991817	0.920273	0	0
SR66	SoftImpute	Unnormalized	Combat-P	Wilcox	0.05	275	0.750143	0.0801004	0.915198	0.917404	0.917164	0.913303	700	0.0733338	566	672	20	104	0.908957	0.96587	0.844776	0.901274	213	0.086867	663	592	100	7	0.921439	0.868938	0.989552	0.925331	0	0
SR75	HalfRowMin	QN	Combat-P	limma-voom	0.05	309	0.770428	0.0773097	0.903405	0.893776	0.923895	0.903199	314	0.0766495	526	636	16	85	0.920032	0.97048	0.860884	0.912402	932	0.0779698	603	517	135	8	0.886778	0.817073	0.986907	0.893996	0	0
SR90	IterativeSVD	QN	limma	limma-voom	0.05	276	0.733208	0.0869365	0.913174	0.889562	0.948203	0.913481	229	0.0865249	429	518	11	44	0.94511	0.975	0.906977	0.939759	989	0.0873482	468	415	114	5	0.881238	0.804124	0.989429	0.887204	0	0
SR90	KNN	QN	limma	edgeR-QLF	0.05	263	0.733208	0.0859954	0.914172	0.878127	0.960888	0.914901	249	0.0847544	440	504	25	33	0.942116	0.946237	0.930233	0.938166	911	0.0872363	469	419	110	4	0.886228	0.810017	0.991543	0.891635	9	5
SR90	IterativeSVD	QN	Combat-NP	edgeR-LRT	0.05	261	0.733208	0.0850702	0.915669	0.872445	0.970402	0.916892	289	0.0822046	449	497	32	24	0.944112	0.933472	0.94926	0.9413	855	0.0879357	469	420	109	4	0.887226	0.811419	0.991543	0.892483	7	1
SR75	HalfRowMin	Median	Combat-NP	DESeq2	0.05	286	0.750143	0.0801493	0.915281	0.912118	0.920622	0.912517	543	0.0766846	520	631	21	91	0.911322	0.961183	0.851064	0.902778	420	0.0836141	605	556	96	6	0.91924	0.863053	0.99018	0.922256	0	0
SR90	IterativeSVD	Unnormalized	limma	DESeq2	0.05	232	0.733208	0.0830079	0.929641	0.903438	0.95666	0.927921	295	0.0843628	437	502	27	36	0.937126	0.94181	0.92389	0.932764	774	0.0816531	468	456	73	5	0.922156	0.865065	0.989429	0.923077	0	0
SR75	RowMean	Median	Combat-NP	DESeq2	0.05	253	0.770428	0.0740922	0.921615	0.906601	0.937807	0.920262	164	0.0803596	545	617	35	66	0.920032	0.939655	0.89198	0.915197	1018	0.0678248	601	565	87	10	0.923199	0.873547	0.983633	0.925327	0	0
SR75	RowMean	QN	Combat-P	limma-voom	0.05	302	0.770428	0.075705	0.912114	0.906642	0.923077	0.910658	137	0.0819347	528	636	16	83	0.921615	0.970588	0.864157	0.914286	1198	0.0694753	600	540	112	11	0.902613	0.842697	0.981997	0.907029	0	0
SR66	HalfRowMin	QN	limma	edgeR-QLF	0.05	339	0.770428	0.0793277	0.891703	0.883723	0.91194	0.892044	283	0.0806445	560	662	30	110	0.89721	0.949153	0.835821	0.888889	894	0.078011	662	545	147	8	0.886197	0.818294	0.98806	0.895199	14	15
SR75	IterativeSVD	Unnormalized	Combat-NP	DESeq2	0.05	259	0.733208	0.0842498	0.91924	0.89807	0.94599	0.919073	391	0.0824995	550	620	32	61	0.926366	0.945017	0.900164	0.922045	617	0.086	606	546	106	5	0.912114	0.851124	0.991817	0.9161	0	0
SR75	SoftImpute	Median	limma	Wilcox	0.05	280	0.770428	0.0750203	0.914093	0.899682	0.937807	0.914066	252	0.0766206	538	634	18	73	0.927949	0.967626	0.880524	0.922022	1006	0.0734201	608	529	123	3	0.900238	0.831737	0.99509	0.90611	0	0
SR75	KNN	Unnormalized	Combat-P	limma-trend	0.05	245	0.733208	0.0833354	0.925574	0.913135	0.94108	0.924441	469	0.0797496	545	629	23	66	0.929533	0.959507	0.89198	0.924512	459	0.0869213	605	559	93	6	0.921615	0.866762	0.99018	0.92437	0	0
SR75	IterativeSVD	QN	Combat-NP	edgeR-LRT	0.05	259	0.709392	0.0889207	0.91726	0.886169	0.959902	0.919121	288	0.0866778	566	620	32	45	0.939034	0.946488	0.92635	0.936311	671	0.0911635	607	524	128	4	0.895487	0.82585	0.993453	0.901932	11	3
SR75	RowMean	QN	Combat-NP	edgeR-QLF	0.05	272	0.770428	0.0745898	0.915677	0.890935	0.946809	0.916172	47	0.0849884	558	616	36	53	0.929533	0.939394	0.913257	0.926141	1479	0.0641913	599	540	112	12	0.901821	0.842475	0.98036	0.906203	8	1
SR75	KNN	Unnormalized	limma	t-test	0.05	251	0.733208	0.0835162	0.924386	0.919482	0.93126	0.922348	584	0.07739	534	634	18	77	0.924782	0.967391	0.873977	0.918315	309	0.0896423	604	563	89	7	0.92399	0.871573	0.988543	0.92638	0	0
SR75	KNN	Unnormalized	Combat-NP	t-test	0.05	243	0.733208	0.0830254	0.927553	0.917891	0.939444	0.926085	448	0.0803997	543	631	21	68	0.929533	0.962766	0.888707	0.924255	443	0.0856511	605	564	88	6	0.925574	0.873016	0.99018	0.927914	0	0
SR66	IterativeSVD	QN	limma	edgeR-QLF	0.05	340	0.750143	0.0836446	0.894273	0.882076	0.921642	0.895836	547	0.0771029	570	664	28	100	0.906021	0.953177	0.850746	0.899054	528	0.0901864	665	537	155	5	0.882526	0.810976	0.992537	0.892617	11	6
SR90	IterativeSVD	QN	limma	edgeR-LRT	0.05	306	0.733208	0.088757	0.909182	0.87187	0.959831	0.910552	241	0.0857735	439	504	25	34	0.941118	0.946121	0.928118	0.937033	895	0.0917404	469	410	119	4	0.877246	0.797619	0.991543	0.884072	8	6
SR90	RowMean	QN	limma	edgeR-LRT	0.05	303	0.750143	0.0800475	0.911178	0.876088	0.957717	0.912051	236	0.0798507	438	505	24	35	0.941118	0.948052	0.926004	0.936898	1176	0.0802443	468	415	114	5	0.881238	0.804124	0.989429	0.887204	8	6
SR90	RowMean	Median	limma	t-test	0.05	227	0.733208	0.0824314	0.932136	0.909771	0.957717	0.930888	205	0.0877598	437	514	15	36	0.949102	0.966814	0.92389	0.944865	1217	0.0771031	469	448	81	4	0.91517	0.852727	0.991543	0.916911	0	0
SR90	RowMean	Median	Combat-NP	limma-trend	0.05	218	0.750143	0.0770301	0.936128	0.910897	0.965116	0.935265	610	0.0674654	443	514	15	30	0.95509	0.967249	0.936575	0.951665	316	0.0865948	470	449	80	3	0.917166	0.854545	0.993658	0.918866	0	0
SR90	SoftImpute	Unnormalized	limma	Wilcox	0.05	221	0.733208	0.0817221	0.937126	0.918868	0.955603	0.935177	366	0.0805461	436	513	16	37	0.947106	0.964602	0.921776	0.942703	592	0.082898	468	461	68	5	0.927146	0.873134	0.989429	0.927651	0	0
SR90	RowMean	QN	limma	edgeR-QLF	0.05	295	0.750143	0.079537	0.913673	0.8785	0.958774	0.914269	133	0.0844147	440	504	25	33	0.942116	0.946237	0.930233	0.938166	1516	0.0746592	467	420	109	6	0.88523	0.810764	0.987315	0.890372	8	4
SR75	IterativeSVD	Unnormalized	Combat-P	DESeq2	0.05	279	0.733208	0.083914	0.91924	0.900128	0.944354	0.918982	475	0.0798876	547	624	28	64	0.927158	0.951304	0.895254	0.922428	540	0.0879404	607	544	108	4	0.911322	0.848951	0.993453	0.915535	0	0
SR90	IterativeSVD	Median	Combat-P	DESeq2	0.05	250	0.733208	0.0825134	0.93014	0.902154	0.958774	0.92848	333	0.0832537	439	499	30	34	0.936128	0.936034	0.928118	0.932059	724	0.081773	468	458	71	5	0.924152	0.868275	0.989429	0.924901	0	0
SR90	KNN	Median	Combat-NP	t-test	0.05	229	0.733208	0.0819479	0.934132	0.912433	0.958774	0.932867	520	0.0757962	438	515	14	35	0.951098	0.969027	0.926004	0.947027	498	0.0880995	469	450	79	4	0.917166	0.855839	0.991543	0.918707	0	0
SR90	RowMedian	Median	limma	t-test	0.05	246	0.733208	0.0823215	0.931637	0.908997	0.957717	0.93044	204	0.0877778	437	514	15	36	0.949102	0.966814	0.92389	0.944865	1247	0.0768653	469	447	82	4	0.914172	0.85118	0.991543	0.916016	0	0
SR90	RowMean	QN	limma	limma-voom	0.05	290	0.750143	0.0790574	0.917665	0.896692	0.947146	0.91709	420	0.0753686	427	518	11	46	0.943114	0.974886	0.902748	0.937431	786	0.0827462	469	425	104	4	0.892216	0.818499	0.991543	0.89675	0	0
SR75	IterativeSVD	Unnormalized	limma	DESeq2	0.05	289	0.733208	0.0840973	0.917656	0.898794	0.942717	0.917429	460	0.0805077	546	624	28	65	0.926366	0.95122	0.893617	0.921519	569	0.0876869	606	542	110	5	0.908947	0.846369	0.991817	0.913338	0	0
SR90	SoftImpute	QN	Combat-NP	limma-trend	0.05	329	0.770428	0.0767504	0.902695	0.866272	0.951374	0.903492	161	0.0791313	431	499	30	42	0.928144	0.934924	0.911205	0.922912	1326	0.0743694	469	410	119	4	0.877246	0.797619	0.991543	0.884072	0	0
SR75	IterativeSVD	QN	Combat-NP	edgeR-QLF	0.05	294	0.709392	0.0870104	0.916073	0.884836	0.958265	0.917753	329	0.0859272	564	617	35	47	0.935075	0.941569	0.923077	0.932231	725	0.0880935	607	526	126	4	0.89707	0.828104	0.993453	0.903274	7	2
SR75	KNN	Median	limma	DESeq2	0.05	277	0.733208	0.0831949	0.922011	0.903272	0.945172	0.921481	373	0.0832162	549	622	30	62	0.927158	0.948187	0.898527	0.922689	718	0.0831735	606	552	100	5	0.916865	0.858357	0.991817	0.920273	0	0
SR90	IterativeSVD	Median	Combat-P	limma-trend	0.05	234	0.733208	0.0816162	0.93513	0.909349	0.965116	0.934369	183	0.0894843	443	514	15	30	0.95509	0.967249	0.936575	0.951665	1432	0.073748	470	447	82	3	0.91517	0.851449	0.993658	0.917073	0	0
SR66	SoftImpute	QN	Combat-P	limma-voom	0.05	344	0.770428	0.0770878	0.901248	0.897415	0.91791	0.901515	272	0.0790311	565	675	17	105	0.910426	0.97079	0.843284	0.902556	959	0.0751445	665	550	142	5	0.89207	0.82404	0.992537	0.900474	0	0
SR75	KNN	QN	Combat-NP	limma-trend	0.05	335	0.770428	0.0767317	0.901425	0.875764	0.94108	0.903183	319	0.0760395	543	620	32	68	0.920823	0.944348	0.888707	0.915683	1039	0.0774239	607	507	145	4	0.882027	0.807181	0.993453	0.890682	0	0
SR75	HalfRowMin	Median	limma	Wilcox	0.05	322	0.750143	0.0799937	0.910135	0.900351	0.927987	0.909501	273	0.0812519	531	635	17	80	0.923199	0.968978	0.869067	0.916307	981	0.0787355	603	530	122	8	0.89707	0.831724	0.986907	0.902695	0	0
SR66	IterativeSVD	QN	Combat-NP	edgeR-QLF	0.05	332	0.750143	0.0805776	0.903451	0.879733	0.941791	0.906281	484	0.0759943	598	655	37	72	0.919971	0.941732	0.892537	0.916475	673	0.0851609	664	544	148	6	0.886931	0.817734	0.991045	0.896086	8	2
SR75	HalfRowMin	QN	limma	edgeR-QLF	0.05	349	0.750143	0.0822046	0.899842	0.882853	0.927987	0.900123	307	0.0824681	529	625	27	82	0.913698	0.951439	0.865794	0.906598	913	0.081941	605	514	138	6	0.885986	0.814266	0.99018	0.893648	14	13
SR90	HalfRowMin	Unnormalized	Combat-P	t-test	0.05	264	0.733208	0.0823016	0.930639	0.917301	0.943975	0.928056	405	0.0805781	426	515	14	47	0.939122	0.968182	0.900634	0.933187	635	0.0840251	467	457	72	6	0.922156	0.866419	0.987315	0.922925	0	0
SR90	KNN	Unnormalized	Combat-P	DESeq2	0.05	267	0.733208	0.0819479	0.931637	0.904771	0.958774	0.929891	485	0.0781901	439	500	29	34	0.937126	0.938034	0.928118	0.93305	466	0.0857056	468	460	69	5	0.926148	0.871508	0.989429	0.926733	0	0
SR66	KNN	Median	Combat-P	Wilcox	0.05	343	0.770428	0.0759226	0.906021	0.905604	0.913433	0.904951	450	0.0754368	565	671	21	105	0.907489	0.964164	0.843284	0.899682	763	0.0764084	659	573	119	11	0.904552	0.847044	0.983582	0.910221	0	0
SR90	IterativeSVD	Median	limma	DESeq2	0.05	278	0.733208	0.0820857	0.929641	0.903438	0.95666	0.927921	293	0.0843768	437	502	27	36	0.937126	0.94181	0.92389	0.932764	919	0.0797947	468	456	73	5	0.922156	0.865065	0.989429	0.923077	0	0
SR75	RowMean	QN	Combat-NP	edgeR-LRT	0.05	307	0.770428	0.0738079	0.915281	0.889266	0.948445	0.916036	71	0.083181	560	616	36	51	0.931116	0.939597	0.91653	0.92792	1499	0.0644347	599	537	115	12	0.899446	0.838936	0.98036	0.904151	11	2
SR90	KNN	Median	limma	t-test	0.05	269	0.750143	0.0770631	0.931637	0.909637	0.95666	0.930358	111	0.0844627	437	514	15	36	0.949102	0.966814	0.92389	0.944865	1368	0.0696635	468	448	81	5	0.914172	0.852459	0.989429	0.915851	0	0
SR90	IterativeSVD	Median	limma	Wilcox	0.05	274	0.733208	0.081809	0.931637	0.911216	0.954545	0.930069	355	0.0809118	434	514	15	39	0.946108	0.966592	0.917548	0.941432	777	0.0827062	469	450	79	4	0.917166	0.855839	0.991543	0.918707	0	0
SR90	HalfRowMin	Unnormalized	Combat-P	Wilcox	0.05	264	0.733208	0.0816441	0.933633	0.917221	0.94926	0.931216	322	0.0828101	431	511	18	42	0.94012	0.959911	0.911205	0.934924	761	0.0804781	467	462	67	6	0.927146	0.874532	0.987315	0.927507	0	0
SR90	KNN	Median	Combat-NP	DESeq2	0.05	271	0.733208	0.0817101	0.932136	0.904093	0.960888	0.930564	301	0.0832737	441	500	29	32	0.939122	0.938298	0.932347	0.935313	824	0.0801464	468	459	70	5	0.92515	0.869888	0.989429	0.925816	0	0
SR75	RowMedian	QN	Combat-P	edgeR-QLF	0.05	313	0.770428	0.0740225	0.913698	0.890448	0.945172	0.914497	52	0.0844336	555	622	30	56	0.931908	0.948718	0.908347	0.928094	1611	0.0636114	600	531	121	11	0.895487	0.832178	0.981997	0.900901	9	0
SR90	SoftImpute	Median	Combat-NP	limma-trend	0.05	252	0.733208	0.0808448	0.936627	0.910193	0.96723	0.93594	191	0.0877438	445	514	15	28	0.957086	0.967391	0.940803	0.953912	1403	0.0739458	470	448	81	3	0.916168	0.852995	0.993658	0.917969	0	0
SR90	RowMean	Unnormalized	Combat-P	limma-trend	0.05	270	0.733208	0.0816371	0.932635	0.910935	0.955603	0.93087	423	0.0792852	435	510	19	38	0.943114	0.95815	0.919662	0.938511	627	0.0839891	469	455	74	4	0.922156	0.86372	0.991543	0.923228	0	0
SR75	SoftImpute	Unnormalized	Combat-NP	Wilcox	0.05	297	0.750143	0.0774571	0.925574	0.913556	0.940262	0.924254	592	0.0727034	543	628	24	68	0.927158	0.957672	0.888707	0.921902	409	0.0822108	606	561	91	5	0.92399	0.86944	0.991817	0.926606	0	0
SR66	KNN	Unnormalized	limma	limma-trend	0.05	321	0.733208	0.0839277	0.915565	0.915452	0.920149	0.91416	648	0.0781231	572	671	21	98	0.912628	0.964587	0.853731	0.90578	384	0.0897323	661	590	102	9	0.918502	0.866317	0.986567	0.92254	0	0
SR75	SoftImpute	QN	Combat-P	DESeq2	0.05	351	0.770428	0.0751446	0.905384	0.875265	0.94599	0.906611	349	0.0761524	549	608	44	62	0.916073	0.925801	0.898527	0.91196	1028	0.0741367	607	523	129	4	0.894695	0.824728	0.993453	0.901262	0	0
SR90	RowMedian	QN	limma	edgeR-LRT	0.05	330	0.750143	0.0790004	0.911677	0.875623	0.959831	0.912726	278	0.078312	439	505	24	34	0.942116	0.948164	0.928118	0.938034	1214	0.0796888	469	414	115	4	0.881238	0.803082	0.991543	0.887417	9	5
SR66	Zero	QN	limma	edgeR-LRT	0.05	402	0.770428	0.0803285	0.879589	0.89201	0.875373	0.875065	546	0.0769131	514	669	23	156	0.868576	0.957169	0.767164	0.851698	456	0.0837439	659	554	138	11	0.890602	0.826851	0.983582	0.898432	75	44
SR90	RowMean	Unnormalized	Combat-P	DESeq2	0.05	293	0.733208	0.0815872	0.931138	0.903029	0.959831	0.929504	393	0.0808818	440	499	30	33	0.937126	0.93617	0.930233	0.933192	675	0.0822926	468	459	70	5	0.92515	0.869888	0.989429	0.925816	0	0
SR90	IterativeSVD	Unnormalized	Combat-P	limma-trend	0.05	282	0.733208	0.0813164	0.933134	0.911479	0.955603	0.931275	419	0.079507	435	509	20	38	0.942116	0.956044	0.919662	0.9375	638	0.0831258	469	457	72	4	0.924152	0.866913	0.991543	0.925049	0	0
SR75	Zero	QN	Combat-P	limma-voom	0.05	381	0.770428	0.0777188	0.898258	0.901829	0.900982	0.89513	381	0.0779698	502	638	14	109	0.902613	0.972868	0.821604	0.890861	833	0.0774678	599	530	122	12	0.893903	0.830791	0.98036	0.899399	0	0
SR75	RowMedian	QN	Combat-NP	edgeR-QLF	0.05	320	0.770428	0.0735845	0.914885	0.889975	0.947627	0.91566	53	0.0844487	557	619	33	54	0.931116	0.944068	0.91162	0.92756	1624	0.0627203	601	534	118	10	0.898654	0.835883	0.983633	0.903759	7	0
SR90	HalfRowMin	Unnormalized	Combat-NP	DESeq2	0.05	301	0.733208	0.0817381	0.928643	0.90325	0.954545	0.926819	462	0.0793291	436	502	27	37	0.936128	0.941685	0.921776	0.931624	640	0.084147	467	456	73	6	0.921158	0.864815	0.987315	0.922014	0	0
SR75	IterativeSVD	Unnormalized	Combat-NP	t-test	0.05	311	0.733208	0.0825183	0.922011	0.913355	0.933715	0.920331	533	0.0788723	535	631	21	76	0.923199	0.96223	0.875614	0.916881	516	0.0861644	606	557	95	5	0.920823	0.864479	0.991817	0.92378	0	0
SR66	KNN	QN	Combat-P	limma-trend	0.05	386	0.770428	0.0778567	0.89207	0.877134	0.921642	0.8939	382	0.077186	573	658	34	97	0.903818	0.943987	0.855224	0.897416	957	0.0785275	662	537	155	8	0.880323	0.810282	0.98806	0.890383	0	0
SR75	HalfRowMin	Median	limma	DESeq2	0.05	361	0.750143	0.0803426	0.907363	0.906651	0.909984	0.903874	645	0.076047	509	629	23	102	0.901029	0.956767	0.833061	0.890639	433	0.0846382	603	551	101	8	0.913698	0.856534	0.986907	0.91711	0	0
SR90	IterativeSVD	QN	Combat-P	limma-trend	0.05	360	0.750143	0.0801944	0.903693	0.869025	0.950317	0.904269	256	0.0808718	429	501	28	44	0.928144	0.938731	0.906977	0.922581	1251	0.079517	470	411	118	3	0.879242	0.79932	0.993658	0.885957	0	0
SR90	RowMedian	Median	Combat-NP	limma-trend	0.05	282	0.750143	0.0761149	0.934132	0.909916	0.961945	0.93316	658	0.065685	441	514	15	32	0.953094	0.967105	0.932347	0.949408	340	0.0865449	469	448	81	4	0.91517	0.852727	0.991543	0.916911	0	0
SR75	RowMedian	QN	Combat-NP	edgeR-LRT	0.05	323	0.770428	0.0732594	0.916073	0.889583	0.9509	0.9171	103	0.0811101	561	619	33	50	0.934283	0.944444	0.918167	0.93112	1448	0.0654087	601	533	119	10	0.897862	0.834722	0.983633	0.90308	10	0
SR90	RowMedian	QN	limma	edgeR-QLF	0.05	333	0.750143	0.0785278	0.913174	0.876624	0.960888	0.914093	151	0.0827402	441	504	25	32	0.943114	0.946352	0.932347	0.939297	1570	0.0743155	468	417	112	5	0.883234	0.806897	0.989429	0.888889	9	4
SR90	RowMedian	Unnormalized	limma	DESeq2	0.05	300	0.733208	0.0813764	0.931138	0.905379	0.957717	0.929405	289	0.0839991	437	503	26	36	0.938124	0.943844	0.92389	0.933761	949	0.0787536	469	457	72	4	0.924152	0.866913	0.991543	0.925049	0	0
SR90	RowMean	Median	Combat-NP	Wilcox	0.05	286	0.750143	0.0761479	0.934132	0.915379	0.955603	0.932585	284	0.0775207	434	517	12	39	0.949102	0.973094	0.917548	0.944505	1015	0.0747751	470	451	78	3	0.919162	0.857664	0.993658	0.920666	0	0
SR90	KNN	QN	limma	edgeR-LRT	0.05	345	0.733208	0.0840031	0.910679	0.873915	0.959831	0.911806	397	0.0803023	439	504	25	34	0.941118	0.946121	0.928118	0.937033	984	0.0877039	469	413	116	4	0.88024	0.801709	0.991543	0.886578	9	5
SR75	Zero	QN	limma	edgeR-LRT	0.05	389	0.750143	0.0830267	0.893903	0.88908	0.905892	0.891567	455	0.0811428	505	628	24	106	0.89707	0.954631	0.826514	0.885965	663	0.0849106	602	523	129	9	0.890736	0.823529	0.98527	0.897168	62	36
SR90	RowMean	Unnormalized	limma	DESeq2	0.05	304	0.733208	0.0813584	0.93014	0.903562	0.957717	0.928451	370	0.0819928	437	502	27	36	0.937126	0.94181	0.92389	0.932764	822	0.0807239	469	456	73	4	0.923154	0.865314	0.991543	0.924138	0	0
SR66	SoftImpute	Unnormalized	Combat-P	DESeq2	0.05	349	0.750143	0.078844	0.910793	0.892928	0.937313	0.911824	350	0.0805463	593	655	37	77	0.9163	0.94127	0.885075	0.912308	997	0.0771417	663	570	122	7	0.905286	0.844586	0.989552	0.91134	0	0
SR90	SoftImpute	Median	Combat-NP	Wilcox	0.05	288	0.733208	0.0804482	0.935629	0.91367	0.960888	0.934477	186	0.0889088	439	516	13	34	0.953094	0.971239	0.928118	0.949189	1497	0.0719875	470	450	79	3	0.918164	0.856102	0.993658	0.919765	0	0
SR90	RowMedian	Median	Combat-P	t-test	0.05	298	0.750143	0.0761369	0.933134	0.912764	0.95666	0.931746	446	0.0738299	435	516	13	38	0.949102	0.970982	0.919662	0.944625	808	0.0784439	470	449	80	3	0.917166	0.854545	0.993658	0.918866	0	0
SR75	KNN	QN	Scanorama	edgeR-QLF	0.05	425	0.770428	0.0830336	0.876089	0.956995	0.783142	0.848064	534	0.0837609	369	643	9	242	0.801267	0.97619	0.603928	0.746208	93	0.0823062	588	613	39	23	0.950911	0.937799	0.962357	0.949919	0	0
SR90	HalfRowMin	Unnormalized	limma	Wilcox	0.05	305	0.733208	0.0810017	0.932136	0.915995	0.948203	0.929864	403	0.0801265	431	513	16	42	0.942116	0.964206	0.911205	0.936957	759	0.0818769	466	458	71	7	0.922156	0.867784	0.985201	0.922772	0	0
SR90	HalfRowMin	QN	Combat-P	edgeR-LRT	0.05	352	0.750143	0.0787047	0.91018	0.868928	0.965116	0.911943	269	0.0779763	446	501	28	27	0.94511	0.940928	0.942918	0.941922	1298	0.0794331	467	410	119	6	0.87525	0.796928	0.987315	0.881964	7	0
SR90	KNN	QN	Combat-NP	t-test	0.05	371	0.770428	0.074929	0.90519	0.874244	0.945032	0.904964	185	0.0784419	427	502	27	46	0.927146	0.940529	0.902748	0.921251	1437	0.071416	467	418	111	6	0.883234	0.807958	0.987315	0.888677	0	0
SR75	IterativeSVD	Unnormalized	Combat-P	Wilcox	0.05	317	0.733208	0.0814672	0.926762	0.917227	0.939444	0.925357	507	0.078384	541	633	19	70	0.929533	0.966071	0.885434	0.923997	531	0.0845504	607	560	92	4	0.92399	0.868383	0.993453	0.926718	0	0
SR66	KNN	Median	limma	DESeq2	0.05	357	0.733208	0.0837023	0.911527	0.90053	0.929104	0.911511	527	0.0805711	583	660	32	87	0.912628	0.947967	0.870149	0.907393	582	0.0868335	662	578	114	8	0.910426	0.853093	0.98806	0.915629	0	0
SR75	KNN	QN	Combat-P	DESeq2	0.05	364	0.770428	0.0741411	0.908551	0.882006	0.942717	0.908933	341	0.076539	546	609	43	65	0.914489	0.926995	0.893617	0.91	1068	0.0717432	606	534	118	5	0.902613	0.837017	0.991817	0.907865	0	0
SR75	SoftImpute	QN	Combat-NP	DESeq2	0.05	368	0.770428	0.0742704	0.906968	0.877518	0.94599	0.907953	362	0.0758035	549	608	44	62	0.916073	0.925801	0.898527	0.91196	1065	0.0727373	607	527	125	4	0.897862	0.829235	0.993453	0.903946	0	0
SR90	SoftImpute	QN	Combat-NP	t-test	0.05	376	0.770428	0.0746462	0.905689	0.873879	0.947146	0.905597	191	0.07834	427	502	27	46	0.927146	0.940529	0.902748	0.921251	1433	0.0709524	469	417	112	4	0.884232	0.807229	0.991543	0.889943	0	0
SR90	RowMedian	Unnormalized	Combat-P	DESeq2	0.05	312	0.733208	0.0807829	0.931637	0.904027	0.959831	0.929999	442	0.0794131	440	500	29	33	0.938124	0.938166	0.930233	0.934183	680	0.0821527	468	459	70	5	0.92515	0.869888	0.989429	0.925816	0	0
SR66	KNN	QN	Combat-P	limma-voom	0.05	373	0.770428	0.0743503	0.906755	0.901552	0.923134	0.907137	486	0.0726501	574	675	17	96	0.917034	0.971235	0.856716	0.910389	851	0.0760504	663	558	134	7	0.896476	0.83187	0.989552	0.903885	0	0
SR75	RowMedian	QN	limma	limma-voom	0.05	383	0.770428	0.0751998	0.90578	0.90711	0.909984	0.903263	245	0.0798751	513	639	13	98	0.912114	0.975285	0.839607	0.902375	1187	0.0705245	599	537	115	12	0.899446	0.838936	0.98036	0.904151	0	0
SR90	KNN	Median	Scanorama	DESeq2	0.05	432	0.770428	0.0856826	0.869261	0.968401	0.751586	0.824864	722	0.085274	248	525	4	225	0.771457	0.984127	0.524313	0.684138	7	0.0860913	463	506	23	10	0.967066	0.952675	0.978858	0.965589	0	0
SR75	RowMedian	QN	Combat-P	edgeR-LRT	0.05	355	0.770428	0.0734715	0.911718	0.886124	0.94599	0.912723	120	0.0808817	556	618	34	55	0.929533	0.942373	0.909984	0.925895	1488	0.0660614	600	529	123	11	0.893903	0.829876	0.981997	0.89955	9	0
SR75	HalfRowMin	Median	limma	limma-trend	0.05	400	0.750143	0.0807769	0.902217	0.901198	0.909984	0.899749	514	0.0781543	509	636	16	102	0.906572	0.969524	0.833061	0.896127	642	0.0833994	603	531	121	8	0.897862	0.832873	0.986907	0.903371	0	0
SR75	KNN	QN	limma	DESeq2	0.05	380	0.770428	0.0742917	0.906572	0.880501	0.940262	0.9068	396	0.0757546	542	608	44	69	0.91053	0.924915	0.88707	0.905597	1020	0.0728289	607	533	119	4	0.902613	0.836088	0.993453	0.908003	0	0
SR90	HalfRowMin	QN	Scanorama	edgeR-LRT	0.05	434	0.770428	0.080674	0.889222	0.94762	0.816068	0.865524	412	0.0847025	309	521	8	164	0.828343	0.974763	0.653277	0.782278	282	0.0766455	463	489	40	10	0.9501	0.920477	0.978858	0.94877	0	0
SR75	SoftImpute	Unnormalized	limma	t-test	0.05	342	0.733208	0.0820383	0.920823	0.915133	0.929624	0.918887	570	0.0780326	531	634	18	80	0.922407	0.967213	0.869067	0.915517	537	0.0860439	605	556	96	6	0.91924	0.863053	0.99018	0.922256	0	0
SR90	IterativeSVD	Unnormalized	Combat-NP	Wilcox	0.05	317	0.733208	0.0804731	0.932635	0.911937	0.953488	0.930537	324	0.0828361	433	508	21	40	0.939122	0.953744	0.915433	0.934196	949	0.0781102	469	459	70	4	0.926148	0.87013	0.991543	0.926877	0	0
SR66	KNN	Unnormalized	Combat-NP	t-test	0.05	347	0.733208	0.0822804	0.918869	0.919292	0.921642	0.917256	724	0.0759382	574	670	22	96	0.913363	0.963087	0.856716	0.906793	319	0.0886226	661	598	94	9	0.924376	0.875497	0.986567	0.927719	0	0
SR66	KNN	Unnormalized	Combat-NP	DESeq2	0.05	362	0.733208	0.0829728	0.912628	0.898826	0.93209	0.912777	515	0.0806876	589	654	38	81	0.912628	0.939394	0.879104	0.90825	645	0.085258	660	583	109	10	0.912628	0.858257	0.985075	0.917304	0	0
SR90	RowMean	Median	limma	Wilcox	0.05	316	0.733208	0.0802603	0.933134	0.914325	0.953488	0.931301	219	0.0878637	433	514	15	40	0.94511	0.966518	0.915433	0.940282	1411	0.0726569	469	454	75	4	0.921158	0.862132	0.991543	0.922321	0	0
SR75	KNN	QN	Combat-P	t-test	0.05	395	0.770428	0.0752105	0.901821	0.882983	0.93126	0.902207	297	0.077395	533	623	29	78	0.915281	0.948399	0.87234	0.908781	1210	0.073026	605	517	135	6	0.888361	0.817568	0.99018	0.895633	0	0
SR75	RowMean	QN	limma	edgeR-QLF	0.05	374	0.770428	0.0735694	0.911322	0.896895	0.930442	0.910675	162	0.0801236	541	624	28	70	0.922407	0.950791	0.885434	0.916949	1344	0.0670153	596	541	111	15	0.900238	0.842999	0.97545	0.904401	22	6
SR90	RowMedian	Median	limma	DESeq2	0.05	325	0.733208	0.0804702	0.931138	0.905379	0.957717	0.929405	291	0.0839891	437	503	26	36	0.938124	0.943844	0.92389	0.933761	1079	0.0769512	469	457	72	4	0.924152	0.866913	0.991543	0.925049	0	0
SR75	KNN	QN	limma	limma-trend	0.05	409	0.770428	0.0765283	0.895883	0.87548	0.928805	0.896626	267	0.079058	529	620	32	82	0.909739	0.942959	0.865794	0.90273	1257	0.0739987	606	508	144	5	0.882027	0.808	0.991817	0.890522	0	0
SR66	KNN	Unnormalized	Combat-P	DESeq2	0.05	367	0.733208	0.0829464	0.912628	0.900596	0.929851	0.912453	538	0.0806693	585	655	37	85	0.910426	0.940514	0.873134	0.905573	621	0.0852234	661	585	107	9	0.914831	0.860677	0.986567	0.919332	0	0
SR90	IterativeSVD	Unnormalized	Combat-NP	limma-trend	0.05	319	0.733208	0.0801694	0.933134	0.911479	0.955603	0.931275	372	0.0810057	435	509	20	38	0.942116	0.956044	0.919662	0.9375	900	0.0793331	469	457	72	4	0.924152	0.866913	0.991543	0.925049	0	0
SR66	SoftImpute	Median	Combat-P	Wilcox	0.05	387	0.770428	0.0742607	0.905653	0.901753	0.920149	0.905598	399	0.0757128	569	674	18	101	0.912628	0.969336	0.849254	0.90533	1048	0.0728086	664	560	132	6	0.898678	0.834171	0.991045	0.905866	0	0
SR66	KNN	Median	Combat-NP	DESeq2	0.05	369	0.733208	0.0829604	0.912261	0.898777	0.931343	0.912356	574	0.0793676	588	654	38	82	0.911894	0.939297	0.877612	0.907407	576	0.0865531	660	583	109	10	0.912628	0.858257	0.985075	0.917304	0	0
SR66	SoftImpute	Unnormalized	limma	Wilcox	0.05	369	0.750143	0.0780692	0.914464	0.917831	0.914925	0.912374	689	0.0737771	564	672	20	106	0.907489	0.965753	0.841791	0.899522	428	0.0823613	662	593	99	8	0.921439	0.869908	0.98806	0.925227	0	0
SR90	KNN	Median	Combat-NP	Wilcox	0.05	310	0.733208	0.079544	0.937126	0.916971	0.959831	0.935815	497	0.0762178	439	517	12	34	0.954092	0.973392	0.928118	0.950216	714	0.0828701	469	453	76	4	0.92016	0.86055	0.991543	0.921415	0	0
SR90	KNN	Unnormalized	Scanorama	DESeq2	0.05	447	0.770428	0.0856996	0.866766	0.969262	0.7463	0.820261	757	0.0853	243	526	3	230	0.767465	0.987805	0.513742	0.675939	11	0.0860993	463	505	24	10	0.966068	0.950719	0.978858	0.964583	0	0
SR90	HalfRowMin	Unnormalized	Combat-P	DESeq2	0.05	336	0.733208	0.080676	0.928144	0.90684	0.950317	0.926168	488	0.0780443	432	508	21	41	0.938124	0.953642	0.913319	0.933045	726	0.0833077	467	453	76	6	0.918164	0.860037	0.987315	0.919291	0	0
SR75	Zero	QN	Combat-P	edgeR-QLF	0.05	411	0.770428	0.0759391	0.901821	0.899012	0.908347	0.898784	431	0.0770611	508	628	24	103	0.899446	0.954887	0.831424	0.888889	869	0.074817	602	540	112	9	0.904196	0.843137	0.98527	0.908679	8	2
SR75	RowMedian	QN	Combat-NP	limma-voom	0.05	385	0.770428	0.0733648	0.911322	0.90182	0.927987	0.91068	254	0.0769256	534	635	17	77	0.925574	0.969147	0.873977	0.919105	1241	0.0698041	600	533	119	11	0.89707	0.834492	0.981997	0.902256	0	0
SR90	RowMean	Unnormalized	Combat-NP	t-test	0.05	323	0.733208	0.0798647	0.934132	0.91537	0.953488	0.932104	432	0.0791753	433	512	17	40	0.943114	0.962222	0.915433	0.938245	785	0.0805541	469	458	71	4	0.92515	0.868519	0.991543	0.925962	0	0
SR90	RowMean	Unnormalized	Combat-NP	DESeq2	0.05	328	0.733208	0.0799866	0.932635	0.904903	0.960888	0.931023	384	0.0808059	441	500	29	32	0.939122	0.938298	0.932347	0.935313	866	0.0791673	468	460	69	5	0.926148	0.871508	0.989429	0.926733	0	0
SR75	IterativeSVD	Median	limma	Wilcox	0.05	365	0.750143	0.0774741	0.914489	0.900553	0.937807	0.914462	243	0.0810373	538	635	17	73	0.928741	0.969369	0.880524	0.922813	1263	0.0739108	608	529	123	3	0.900238	0.831737	0.99509	0.90611	0	0
SR90	SoftImpute	QN	limma	DESeq2	0.05	395	0.770428	0.073769	0.907685	0.872368	0.948203	0.906613	259	0.0782141	427	489	40	46	0.914172	0.914347	0.902748	0.908511	1234	0.0693238	470	433	96	3	0.901198	0.830389	0.993658	0.904716	0	0
SR90	RowMedian	Unnormalized	Combat-NP	DESeq2	0.05	327	0.733208	0.0799236	0.933134	0.905903	0.960888	0.931519	317	0.0827682	441	501	28	32	0.94012	0.940299	0.932347	0.936306	1037	0.0770791	468	460	69	5	0.926148	0.871508	0.989429	0.926733	0	0
SR90	IterativeSVD	Median	Combat-NP	DESeq2	0.05	337	0.733208	0.0801434	0.930639	0.902222	0.959831	0.929047	348	0.0826143	440	499	30	33	0.937126	0.93617	0.930233	0.933192	1044	0.0776726	468	458	71	5	0.924152	0.868275	0.989429	0.924901	0	0
SR75	RowMean	QN	Combat-P	edgeR-QLF	0.05	378	0.770428	0.0728954	0.91251	0.8887	0.942717	0.912867	112	0.0819761	553	615	37	58	0.924782	0.937288	0.905074	0.920899	1530	0.0638147	599	538	114	12	0.900238	0.840112	0.98036	0.904834	8	1
SR90	RowMean	Median	Combat-P	Wilcox	0.05	326	0.733208	0.0793531	0.936128	0.917476	0.95666	0.934456	223	0.0850802	435	516	13	38	0.949102	0.970982	0.919662	0.944625	1308	0.0736261	470	455	74	3	0.923154	0.863971	0.993658	0.924287	0	0
SR75	Zero	QN	limma	limma-voom	0.05	444	0.750143	0.0823282	0.89232	0.900485	0.891162	0.888359	433	0.0829074	491	640	12	120	0.895487	0.976143	0.803601	0.881508	892	0.081749	598	525	127	13	0.889153	0.824828	0.978723	0.89521	0	0
SR90	Zero	QN	Combat-P	limma-trend	0.05	420	0.770428	0.074922	0.901198	0.871455	0.940803	0.901078	227	0.0776726	424	503	26	49	0.92515	0.942222	0.896406	0.918743	1482	0.0721714	466	413	116	7	0.877246	0.800687	0.985201	0.883412	0	0
SR66	KNN	Unnormalized	Combat-P	t-test	0.05	366	0.733208	0.0814916	0.919971	0.922373	0.920149	0.918055	679	0.0771752	572	671	21	98	0.912628	0.964587	0.853731	0.90578	407	0.085808	661	602	90	9	0.927313	0.88016	0.986567	0.930331	0	0
SR90	SoftImpute	Median	Combat-NP	DESeq2	0.05	340	0.733208	0.0798357	0.932136	0.902985	0.961945	0.930597	264	0.0849563	442	498	31	31	0.938124	0.934461	0.934461	0.934461	1176	0.0747151	468	460	69	5	0.926148	0.871508	0.989429	0.926733	0	0
SR90	SoftImpute	TRQN	Scanorama	Wilcox	0.05	330	0.579265	0.0848354	0.953094	0.984039	0.915433	0.948492	446	0.0861412	426	517	12	47	0.941118	0.972603	0.900634	0.935236	397	0.0835295	440	527	2	33	0.96507	0.995475	0.930233	0.961749	5	10
SR75	RowMedian	QN	limma	edgeR-QLF	0.05	397	0.770428	0.0731264	0.910135	0.890047	0.937807	0.910434	139	0.0809419	546	622	30	65	0.924782	0.947917	0.893617	0.919966	1501	0.0653108	600	531	121	11	0.895487	0.832178	0.981997	0.900901	10	4
SR66	Zero	TRQN	Scanorama	Wilcox	0.05	354	0.640759	0.0847301	0.931351	0.983573	0.874627	0.924245	907	0.0789708	533	680	12	137	0.890602	0.977982	0.795522	0.877366	92	0.0904894	639	685	7	31	0.9721	0.989164	0.953731	0.971125	4	9
SR75	SoftImpute	QN	limma	DESeq2	0.05	415	0.770428	0.0743401	0.902217	0.87479	0.940262	0.903136	465	0.0740589	541	610	42	70	0.911322	0.927959	0.885434	0.906198	1019	0.0746212	608	520	132	3	0.893112	0.821622	0.99509	0.900074	0	0
SR75	SoftImpute	QN	Scanorama	edgeR-QLF	0.05	457	0.770428	0.0823571	0.872526	0.955874	0.778232	0.841964	581	0.0837333	358	645	7	253	0.794141	0.980822	0.585925	0.733607	120	0.0809808	593	608	44	18	0.950911	0.930926	0.97054	0.950321	0	0
SR90	RowMedian	Median	Combat-NP	Wilcox	0.05	334	0.750143	0.0746822	0.934132	0.915279	0.955603	0.93263	154	0.0813034	435	517	12	38	0.9501	0.973154	0.919662	0.945652	1401	0.0680609	469	451	78	4	0.918164	0.857404	0.991543	0.919608	0	0
SR75	KNN	Unnormalized	limma	Wilcox	0.05	353	0.733208	0.0801374	0.928345	0.923914	0.932897	0.926085	562	0.0778908	537	631	21	74	0.924782	0.962366	0.878887	0.918734	559	0.0823841	603	574	78	8	0.931908	0.885463	0.986907	0.933437	0	0
SR90	KNN	Unnormalized	Combat-NP	DESeq2	0.05	348	0.733208	0.0798007	0.931637	0.904027	0.959831	0.929999	265	0.0849742	440	500	29	33	0.938124	0.938166	0.930233	0.934183	1207	0.0746272	468	459	70	5	0.92515	0.869888	0.989429	0.925816	0	0
SR90	SoftImpute	Unnormalized	Scanorama	DESeq2	0.05	462	0.770428	0.0844077	0.866766	0.967367	0.748414	0.821095	782	0.0834456	245	526	3	228	0.769461	0.987903	0.51797	0.679612	21	0.0853699	463	503	26	10	0.964072	0.94683	0.978858	0.962578	0	0
SR75	Zero	QN	Combat-P	edgeR-LRT	0.05	430	0.770428	0.0746626	0.903009	0.895409	0.91653	0.901148	304	0.0790166	517	628	24	94	0.906572	0.955638	0.846154	0.897569	1189	0.0703087	603	533	119	8	0.899446	0.83518	0.986907	0.904726	11	6
SR66	HalfRowMin	Median	Combat-P	DESeq2	0.05	421	0.750143	0.0791136	0.906021	0.913071	0.902239	0.902775	835	0.0726156	547	669	23	123	0.892805	0.959649	0.816418	0.882258	295	0.0856117	662	590	102	8	0.919236	0.866492	0.98806	0.923291	0	0
SR90	HalfRowMin	Unnormalized	limma	t-test	0.05	359	0.733208	0.0801914	0.927146	0.915967	0.938689	0.924439	626	0.0754565	423	517	12	50	0.938124	0.972414	0.894292	0.931718	671	0.0849263	465	453	76	8	0.916168	0.859519	0.983087	0.91716	0	0
SR90	HalfRowMin	Unnormalized	Combat-NP	t-test	0.05	358	0.733208	0.0798767	0.929641	0.916164	0.942918	0.926961	445	0.0798986	425	514	15	48	0.937126	0.965909	0.89852	0.930997	918	0.0798547	467	457	72	6	0.922156	0.866419	0.987315	0.922925	0	0
SR75	HalfRowMin	Unnormalized	limma	limma-trend	0.05	410	0.733208	0.0825522	0.913302	0.917667	0.909165	0.909175	938	0.0733874	508	633	19	103	0.903405	0.963947	0.831424	0.892794	297	0.091717	603	563	89	8	0.923199	0.871387	0.986907	0.925556	0	0
SR90	KNN	QN	Combat-P	t-test	0.05	419	0.770428	0.0732864	0.907186	0.87783	0.945032	0.906753	247	0.0767474	426	504	25	47	0.928144	0.944568	0.900634	0.922078	1455	0.0698254	468	420	109	5	0.886228	0.811092	0.989429	0.891429	0	0
SR90	IterativeSVD	Median	Combat-NP	Wilcox	0.05	345	0.733208	0.0790814	0.934631	0.914356	0.957717	0.933218	530	0.0756284	436	516	13	37	0.9501	0.971047	0.921776	0.94577	747	0.0825344	470	451	78	3	0.919162	0.857664	0.993658	0.920666	0	0
SR90	RowMedian	QN	Combat-P	limma-trend	0.05	424	0.770428	0.0735332	0.904691	0.870907	0.94926	0.904999	140	0.0805721	429	501	28	44	0.928144	0.938731	0.906977	0.922581	1735	0.0664943	469	414	115	4	0.881238	0.803082	0.991543	0.887417	0	0
SR75	RowMedian	QN	limma	edgeR-LRT	0.05	416	0.770428	0.0728521	0.908551	0.887227	0.938625	0.909204	172	0.0792074	547	622	30	64	0.925574	0.948007	0.895254	0.920875	1507	0.0664969	600	526	126	11	0.891528	0.826446	0.981997	0.897532	10	7
SR75	HalfRowMin	Unnormalized	Combat-P	Wilcox	0.05	371	0.733208	0.0799184	0.927158	0.925828	0.928805	0.924472	701	0.0753969	530	634	18	81	0.921615	0.967153	0.86743	0.914582	439	0.0844399	605	573	79	6	0.9327	0.884503	0.99018	0.934363	0	0
SR90	IterativeSVD	Unnormalized	limma	t-test	0.05	356	0.733208	0.0792512	0.933134	0.917283	0.94926	0.93086	409	0.0799386	430	514	15	43	0.942116	0.966292	0.909091	0.936819	972	0.0785638	468	458	71	5	0.924152	0.868275	0.989429	0.924901	0	0
SR90	SoftImpute	Median	Scanorama	DESeq2	0.05	476	0.770428	0.0838482	0.867265	0.966385	0.749471	0.822039	736	0.0851301	246	525	4	227	0.769461	0.984	0.520085	0.680498	41	0.0825663	463	504	25	10	0.96507	0.94877	0.978858	0.96358	0	0
SR75	KNN	QN	Scanorama	edgeR-LRT	0.05	479	0.770428	0.0813561	0.875693	0.955707	0.783142	0.847687	557	0.0833216	369	642	10	242	0.800475	0.973615	0.603928	0.745455	165	0.0793906	588	613	39	23	0.950911	0.937799	0.962357	0.949919	0	0
SR90	SoftImpute	QN	limma	limma-trend	0.05	445	0.770428	0.0744104	0.9002	0.86759	0.945032	0.900664	361	0.0748091	425	502	27	48	0.92515	0.940265	0.89852	0.918919	1374	0.0740118	469	408	121	4	0.87525	0.794915	0.991543	0.882408	0	0
SR66	Zero	QN	Combat-P	edgeR-LRT	0.05	463	0.770428	0.0768015	0.892438	0.901455	0.888806	0.888642	524	0.0764882	531	668	24	139	0.880323	0.956757	0.792537	0.866939	718	0.0771148	660	572	120	10	0.904552	0.846154	0.985075	0.910345	14	8
SR75	HalfRowMin	Unnormalized	Combat-NP	DESeq2	0.05	406	0.733208	0.0817113	0.915281	0.910691	0.922259	0.912725	705	0.0768791	522	630	22	89	0.912114	0.959559	0.854337	0.903896	526	0.0865435	605	555	97	6	0.918448	0.861823	0.99018	0.921554	0	0
SR66	KNN	Unnormalized	Combat-NP	limma-trend	0.05	394	0.733208	0.0812802	0.9163	0.912738	0.923881	0.915175	582	0.079332	577	666	26	93	0.912628	0.956882	0.861194	0.90652	667	0.0832284	661	592	100	9	0.919971	0.868594	0.986567	0.923829	0	0
SR66	KNN	Unnormalized	Combat-P	limma-trend	0.05	401	0.733208	0.0811945	0.9163	0.914035	0.922388	0.914994	595	0.0792242	575	667	25	95	0.911894	0.958333	0.858209	0.905512	656	0.0831647	661	593	99	9	0.920705	0.869737	0.986567	0.924476	0	0
SR90	RowMedian	Median	limma	Wilcox	0.05	363	0.733208	0.0791073	0.932635	0.913534	0.953488	0.930848	216	0.0879137	433	514	15	40	0.94511	0.966518	0.915433	0.940282	1555	0.070301	469	453	76	4	0.92016	0.86055	0.991543	0.921415	0	0
SR75	HalfRowMin	Unnormalized	Combat-NP	Wilcox	0.05	378	0.733208	0.0797144	0.926762	0.920607	0.933715	0.924613	720	0.0745647	536	630	22	75	0.923199	0.960573	0.87725	0.917023	445	0.0848641	605	570	82	6	0.930325	0.88064	0.99018	0.932203	0	0
SR90	RowMedian	QN	limma	limma-voom	0.05	398	0.750143	0.0763747	0.916168	0.895108	0.946089	0.915707	258	0.0790494	427	518	11	46	0.943114	0.974886	0.902748	0.937431	1515	0.0737	468	423	106	5	0.889222	0.815331	0.989429	0.893983	0	0
SR90	SoftImpute	QN	Combat-P	t-test	0.05	435	0.770428	0.0730306	0.906687	0.878475	0.943975	0.906322	242	0.0766854	425	506	23	48	0.929142	0.948661	0.89852	0.92291	1538	0.0693758	468	418	111	5	0.884232	0.80829	0.989429	0.889734	0	0
SR75	KNN	Unnormalized	Combat-P	Wilcox	0.05	377	0.733208	0.0794885	0.928345	0.922737	0.934534	0.926238	474	0.0803495	538	631	21	73	0.925574	0.962433	0.880524	0.919658	826	0.0786275	604	572	80	7	0.931116	0.883041	0.988543	0.932819	0	0
SR75	RowMean	QN	Combat-P	edgeR-LRT	0.05	407	0.770428	0.0718462	0.913302	0.888685	0.945172	0.913957	213	0.0772469	556	617	35	55	0.928741	0.940778	0.909984	0.925125	1402	0.0664454	599	535	117	12	0.897862	0.836592	0.98036	0.902788	9	1
SR90	RowMedian	QN	Combat-NP	limma-trend	0.05	442	0.770428	0.0734612	0.903194	0.868511	0.94926	0.903665	146	0.0804841	429	500	29	44	0.927146	0.936681	0.906977	0.92159	1760	0.0664383	469	412	117	4	0.879242	0.800341	0.991543	0.885741	0	0
SR90	SoftImpute	Sum	Scanorama	DESeq2	0.05	495	0.770428	0.0857076	0.85978	0.97188	0.729387	0.807413	876	0.0833457	230	527	2	243	0.755489	0.991379	0.486258	0.652482	6	0.0880696	460	506	23	13	0.964072	0.952381	0.972516	0.962343	0	0
SR75	HalfRowMin	Unnormalized	Combat-P	DESeq2	0.05	423	0.733208	0.0814364	0.915281	0.91237	0.919804	0.912418	694	0.0774025	520	630	22	91	0.91053	0.95941	0.851064	0.901995	557	0.0854704	604	558	94	7	0.920032	0.86533	0.988543	0.922842	0	0
SR90	SoftImpute	QN	Combat-P	DESeq2	0.05	437	0.770428	0.072536	0.909182	0.872822	0.951374	0.908448	299	0.0766075	431	490	39	42	0.919162	0.917021	0.911205	0.914104	1296	0.0684646	469	432	97	4	0.899202	0.828622	0.991543	0.902791	0	0
SR66	KNN	QN	Combat-NP	limma-trend	0.05	465	0.770428	0.0751316	0.893172	0.876615	0.924627	0.895213	378	0.0772453	576	657	35	94	0.905286	0.942717	0.859701	0.899297	1299	0.0730179	663	537	155	7	0.881057	0.810513	0.989552	0.891129	0	0
SR90	RowMean	Unnormalized	limma	t-test	0.05	382	0.733208	0.0789894	0.932136	0.915678	0.94926	0.929948	429	0.079503	430	514	15	43	0.942116	0.966292	0.909091	0.936819	1031	0.0784759	468	456	73	5	0.922156	0.865065	0.989429	0.923077	0	0
SR75	SoftImpute	Median	Scanorama	DESeq2	0.05	496	0.770428	0.0842385	0.859857	0.96805	0.738953	0.813809	955	0.0806005	305	647	5	306	0.753761	0.983871	0.499182	0.662324	3	0.0878764	598	622	30	13	0.965954	0.952229	0.978723	0.965295	0	0
SR75	KNN	Sum	Scanorama	DESeq2	0.05	503	0.770428	0.0873706	0.852732	0.972849	0.719313	0.80093	901	0.0842416	289	648	4	322	0.741884	0.986348	0.472995	0.639381	1	0.0904996	590	627	25	21	0.963579	0.95935	0.96563	0.96248	0	0
SR75	HalfRowMin	Unnormalized	Combat-NP	limma-trend	0.05	429	0.733208	0.0808886	0.916865	0.920481	0.913257	0.91288	922	0.07341	511	633	19	100	0.90578	0.964151	0.836334	0.895706	299	0.0883672	605	567	85	6	0.927949	0.876812	0.99018	0.930054	0	0
SR90	IterativeSVD	Median	Combat-NP	t-test	0.05	374	0.733208	0.078286	0.934631	0.912564	0.959831	0.933396	547	0.0753406	438	515	14	35	0.951098	0.969027	0.926004	0.947027	854	0.0812315	470	450	79	3	0.918164	0.856102	0.993658	0.919765	0	0
SR75	SoftImpute	QN	Combat-NP	t-test	0.05	471	0.770428	0.0742397	0.89707	0.87614	0.932079	0.898288	360	0.0765189	532	623	29	79	0.914489	0.948307	0.870704	0.90785	1410	0.0719604	607	504	148	4	0.879652	0.803974	0.993453	0.888726	0	0
SR75	KNN	Median	limma	t-test	0.05	436	0.733208	0.0810091	0.912114	0.89935	0.934534	0.91216	351	0.0843144	537	636	16	74	0.928741	0.971067	0.878887	0.92268	1358	0.0777038	605	526	126	6	0.895487	0.827633	0.99018	0.901639	0	0
SR66	SoftImpute	QN	Combat-P	limma-trend	0.05	482	0.770428	0.075502	0.888399	0.871587	0.923134	0.891019	569	0.0726663	572	658	34	98	0.903084	0.943894	0.853731	0.896552	1058	0.0783377	665	525	167	5	0.873715	0.799279	0.992537	0.885486	0	0
SR90	IterativeSVD	TRQN	Scanorama	Wilcox	0.05	384	0.579265	0.083004	0.952595	0.982874	0.915433	0.947941	587	0.0807839	424	516	13	49	0.938124	0.970252	0.896406	0.931868	260	0.085224	442	527	2	31	0.967066	0.995495	0.934461	0.964013	6	7
SR75	SoftImpute	Unnormalized	limma	Wilcox	0.05	404	0.733208	0.0791804	0.924782	0.918731	0.932897	0.922829	787	0.0728816	535	633	19	76	0.924782	0.965704	0.875614	0.918455	470	0.0854792	605	563	89	6	0.924782	0.871758	0.99018	0.927203	0	0
SR75	RowMean	Median	Combat-P	Wilcox	0.05	430	0.770428	0.0714345	0.916469	0.914865	0.920622	0.914209	179	0.0799441	527	636	16	84	0.920823	0.970534	0.86252	0.913345	1454	0.0629249	598	554	98	13	0.912114	0.859195	0.978723	0.915073	0	0
SR90	IterativeSVD	Median	limma	limma-trend	0.05	393	0.733208	0.0784839	0.931138	0.905451	0.960888	0.930233	214	0.0853479	440	512	17	33	0.9501	0.962801	0.930233	0.946237	1604	0.0716198	469	445	84	4	0.912176	0.848101	0.991543	0.91423	0	0
SR75	IterativeSVD	Unnormalized	limma	t-test	0.05	422	0.733208	0.0798036	0.920428	0.915442	0.928805	0.918404	715	0.0750128	529	635	17	82	0.921615	0.968864	0.865794	0.914434	605	0.0845943	606	555	97	5	0.91924	0.86202	0.991817	0.922374	0	0
SR90	RowMean	Unnormalized	Combat-P	t-test	0.05	388	0.733208	0.0781332	0.934132	0.916402	0.952431	0.932037	478	0.0775907	432	513	16	41	0.943114	0.964286	0.913319	0.938111	934	0.0786757	469	458	71	4	0.92515	0.868519	0.991543	0.925962	0	0
SR75	IterativeSVD	Unnormalized	Combat-NP	Wilcox	0.05	411	0.733208	0.0791277	0.923595	0.913553	0.936989	0.922129	683	0.0750956	538	631	21	73	0.925574	0.962433	0.880524	0.919658	655	0.0831597	607	557	95	4	0.921615	0.864672	0.993453	0.9246	0	0
SR90	KNN	Unnormalized	Combat-NP	Wilcox	0.05	391	0.733208	0.0781941	0.933633	0.912281	0.955603	0.931731	352	0.0816232	435	509	20	38	0.942116	0.956044	0.919662	0.9375	1193	0.0747651	469	458	71	4	0.92515	0.868519	0.991543	0.925962	0	0
SR90	RowMean	Median	Combat-P	t-test	0.05	389	0.733208	0.0780772	0.933633	0.913542	0.95666	0.932195	465	0.0774488	435	516	13	38	0.949102	0.970982	0.919662	0.944625	1060	0.0787057	470	450	79	3	0.918164	0.856102	0.993658	0.919765	0	0
SR75	RowMean	Median	Combat-NP	t-test	0.05	441	0.770428	0.0714182	0.914489	0.908587	0.925532	0.91304	117	0.0826024	530	636	16	81	0.923199	0.970696	0.86743	0.916162	1684	0.0602339	601	543	109	10	0.90578	0.846479	0.983633	0.909917	0	0
SR75	KNN	Unnormalized	Combat-NP	Wilcox	0.05	405	0.733208	0.0785095	0.929533	0.920038	0.940262	0.927901	549	0.0775607	544	629	23	67	0.928741	0.959436	0.890344	0.923599	774	0.0794584	605	570	82	6	0.930325	0.88064	0.99018	0.932203	0	0
SR75	SoftImpute	Unnormalized	Scanorama	limma-trend	0.05	524	0.770428	0.0849288	0.854315	0.967659	0.727496	0.803815	910	0.0834095	292	647	5	319	0.743468	0.983165	0.477905	0.643172	9	0.0864481	597	622	30	14	0.965162	0.952153	0.977087	0.964459	0	0
SR90	RowMedian	Unnormalized	Combat-P	t-test	0.05	392	0.733208	0.0780632	0.934132	0.916402	0.952431	0.932037	478	0.0775907	432	513	16	41	0.943114	0.964286	0.913319	0.938111	942	0.0785358	469	458	71	4	0.92515	0.868519	0.991543	0.925962	0	0
SR75	IterativeSVD	Sum	Scanorama	DESeq2	0.05	526	0.770428	0.0853141	0.853523	0.970901	0.724223	0.801855	999	0.0815507	289	649	3	322	0.742676	0.989726	0.472995	0.640089	2	0.0890775	596	622	30	15	0.964371	0.952077	0.97545	0.963622	0	0
SR75	HalfRowMin	QN	Combat-P	limma-trend	0.05	497	0.770428	0.0754301	0.889153	0.874123	0.91653	0.889121	482	0.0752312	516	622	30	95	0.901029	0.945055	0.844517	0.891962	1222	0.0756291	604	504	148	7	0.877276	0.803191	0.988543	0.88628	0	0
SR90	IterativeSVD	TRQN	limma	limma-voom	0.05	413	0.550403	0.0869106	0.933633	0.959605	0.897463	0.925645	967	0.0793771	388	514	15	85	0.9002	0.962779	0.820296	0.885845	140	0.094444	461	508	21	12	0.967066	0.956432	0.97463	0.965445	0	626
SR66	KNN	Median	Combat-NP	t-test	0.05	470	0.733208	0.0818388	0.904919	0.896988	0.923881	0.905463	511	0.0809982	575	670	22	95	0.914097	0.963149	0.858209	0.907656	963	0.0826794	663	557	135	7	0.895742	0.830827	0.989552	0.90327	0	0
SR66	HalfRowMin	Median	Combat-P	limma-trend	0.05	494	0.750143	0.0800686	0.892805	0.901912	0.893284	0.889956	749	0.0749525	534	676	16	136	0.888399	0.970909	0.797015	0.87541	543	0.0851846	663	559	133	7	0.89721	0.832915	0.989552	0.904502	0	0
SR90	HalfRowMin	Unnormalized	Combat-NP	limma-trend	0.05	413	0.733208	0.078375	0.929641	0.910767	0.94926	0.927561	513	0.077183	431	511	18	42	0.94012	0.959911	0.911205	0.934924	979	0.0795669	467	454	75	6	0.919162	0.861624	0.987315	0.920197	0	0
SR90	KNN	QN	Scanorama	edgeR-QLF	0.05	518	0.750143	0.08412	0.884731	0.952011	0.802326	0.858057	626	0.0848464	299	523	6	174	0.820359	0.980328	0.632135	0.768638	174	0.0833936	460	491	38	13	0.949102	0.923695	0.972516	0.947477	0	0
SR66	HalfRowMin	Median	limma	limma-trend	0.05	514	0.750143	0.0805167	0.889501	0.899376	0.888806	0.886244	783	0.0746797	529	674	18	141	0.88326	0.967093	0.789552	0.869351	500	0.0863536	662	558	134	8	0.895742	0.831658	0.98806	0.903138	0	0
SR90	IterativeSVD	Median	Scanorama	limma-trend	0.05	528	0.770428	0.0827182	0.865768	0.9711	0.742072	0.817954	832	0.0830979	240	526	3	233	0.764471	0.987654	0.5074	0.670391	40	0.0823385	462	507	22	11	0.967066	0.954545	0.976744	0.965517	0	0
SR75	RowMedian	Median	limma	DESeq2	0.05	428	0.750143	0.0743388	0.922011	0.909181	0.93617	0.920491	309	0.0806031	542	621	31	69	0.920823	0.945899	0.88707	0.915541	1282	0.0680746	602	564	88	9	0.923199	0.872464	0.98527	0.925442	0	0
SR75	KNN	Median	limma	limma-trend	0.05	452	0.733208	0.0804355	0.911322	0.894282	0.939444	0.911961	642	0.0757244	541	633	19	70	0.929533	0.966071	0.885434	0.923997	862	0.0851465	607	521	131	4	0.893112	0.822493	0.993453	0.899926	0	0
SR75	RowMean	Median	limma	limma-trend	0.05	453	0.750143	0.0758136	0.913302	0.906299	0.925532	0.911849	238	0.0832074	529	634	18	82	0.920823	0.967093	0.865794	0.913644	1519	0.0684197	602	542	110	9	0.90578	0.845506	0.98527	0.910053	0	0
SR66	KNN	Unnormalized	limma	t-test	0.05	446	0.733208	0.0799586	0.916667	0.921182	0.914925	0.914446	972	0.0719028	566	672	20	104	0.908957	0.96587	0.844776	0.901274	337	0.0880144	660	599	93	10	0.924376	0.876494	0.985075	0.927618	0	0
SR90	SoftImpute	Unnormalized	Scanorama	limma-voom	0.05	538	0.770428	0.0851931	0.855289	0.965522	0.724101	0.799821	920	0.0834656	223	525	4	250	0.746507	0.982379	0.471459	0.637143	12	0.0869206	462	504	25	11	0.964072	0.948665	0.976744	0.9625	0	0
SR66	SoftImpute	QN	limma	limma-trend	0.05	519	0.770428	0.0760137	0.882893	0.870013	0.913433	0.884751	559	0.074367	559	658	34	111	0.893539	0.942664	0.834328	0.885194	1120	0.0776605	665	523	169	5	0.872247	0.797362	0.992537	0.884309	0	0
SR66	SoftImpute	QN	Combat-NP	limma-trend	0.05	498	0.770428	0.0747838	0.888767	0.870335	0.926119	0.89186	558	0.0726728	576	658	34	94	0.906021	0.944262	0.859701	0.9	1188	0.0768948	665	522	170	5	0.871512	0.796407	0.992537	0.883721	0	0
SR75	RowMedian	Median	limma	limma-trend	0.05	464	0.750143	0.0760671	0.911322	0.903745	0.924714	0.910121	224	0.0836793	530	634	18	81	0.921615	0.967153	0.86743	0.914582	1568	0.0684549	600	538	114	11	0.901029	0.840336	0.981997	0.90566	0	0
SR66	Zero	QN	limma	limma-voom	0.05	526	0.770428	0.0777532	0.875184	0.900116	0.858209	0.868397	656	0.0751402	497	678	14	173	0.862702	0.972603	0.741791	0.84166	722	0.0803662	653	556	136	17	0.887665	0.82763	0.974627	0.895134	0	0
SR90	SoftImpute	Unnormalized	limma	t-test	0.05	408	0.733208	0.0779493	0.933134	0.917283	0.94926	0.93086	410	0.0799366	430	514	15	43	0.942116	0.966292	0.909091	0.936819	1154	0.0759621	468	458	71	5	0.924152	0.868275	0.989429	0.924901	0	0
SR66	Zero	QN	Combat-NP	edgeR-LRT	0.05	521	0.770428	0.0759113	0.889868	0.901354	0.882836	0.885194	602	0.0752804	523	667	25	147	0.873715	0.95438	0.780597	0.858785	736	0.0765421	660	574	118	10	0.906021	0.848329	0.985075	0.911602	12	6
SR75	HalfRowMin	Median	Combat-NP	Wilcox	0.05	466	0.750143	0.076052	0.91053	0.900467	0.928805	0.909911	329	0.0802529	531	635	17	80	0.923199	0.968978	0.869067	0.916307	1413	0.0718512	604	530	122	7	0.897862	0.831956	0.988543	0.903515	0	0
SR75	Zero	TRQN	Scanorama	Wilcox	0.05	399	0.579265	0.0825792	0.941013	0.978847	0.89689	0.935384	743	0.081641	512	635	17	99	0.908155	0.967864	0.837971	0.898246	277	0.0835174	584	646	6	27	0.973872	0.989831	0.95581	0.972523	4	12
SR75	KNN	Unnormalized	Scanorama	DESeq2	0.05	540	0.770428	0.0830229	0.859857	0.970311	0.737316	0.814029	826	0.0840571	306	648	4	305	0.755344	0.987097	0.500818	0.664495	49	0.0819887	595	623	29	16	0.964371	0.953526	0.973813	0.963563	0	0
SR90	RowMedian	Unnormalized	limma	t-test	0.05	417	0.733208	0.0779683	0.932136	0.915678	0.94926	0.929948	427	0.079511	430	514	15	43	0.942116	0.966292	0.909091	0.936819	1169	0.0764257	468	456	73	5	0.922156	0.865065	0.989429	0.923077	0	0
SR66	Zero	QN	Combat-P	limma-voom	0.05	534	0.770428	0.0766468	0.883994	0.905684	0.86791	0.877809	541	0.0770177	508	676	16	162	0.86931	0.969466	0.758209	0.850921	828	0.0762758	655	569	123	15	0.898678	0.841902	0.977612	0.904696	0	0
SR90	RowMean	Unnormalized	limma	Wilcox	0.05	403	0.733208	0.077245	0.936627	0.917803	0.955603	0.934668	315	0.0816371	436	512	17	37	0.946108	0.962472	0.921776	0.941685	1276	0.0728528	468	461	68	5	0.927146	0.873134	0.989429	0.927651	0	0
SR75	KNN	Unnormalized	Scanorama	limma-trend	0.05	546	0.770428	0.0841563	0.853919	0.970547	0.723404	0.803278	937	0.0822761	292	647	5	319	0.743468	0.983165	0.477905	0.643172	14	0.0860364	592	626	26	19	0.964371	0.957929	0.968903	0.963385	0	0
SR66	IterativeSVD	Unnormalized	Combat-P	limma-trend	0.05	477	0.733208	0.0806337	0.910426	0.908602	0.91791	0.90904	746	0.0766845	566	668	24	104	0.906021	0.959322	0.844776	0.898413	653	0.0845829	664	582	110	6	0.914831	0.857881	0.991045	0.919668	0	0
SR90	HalfRowMin	Unnormalized	Combat-P	limma-trend	0.05	425	0.733208	0.0778814	0.931138	0.913711	0.94926	0.929031	364	0.0812914	431	513	16	42	0.942116	0.964206	0.911205	0.936957	1305	0.0744714	467	455	74	6	0.92016	0.863216	0.987315	0.921105	0	0
SR66	KNN	Median	limma	limma-trend	0.05	483	0.733208	0.0817531	0.903084	0.894885	0.923134	0.903804	590	0.0790797	574	670	22	96	0.913363	0.963087	0.856716	0.906793	891	0.0844265	663	553	139	7	0.892805	0.826683	0.989552	0.900815	0	0
SR75	KNN	QN	limma	t-test	0.05	499	0.770428	0.0736165	0.896675	0.880557	0.923077	0.896467	471	0.0750429	523	622	30	88	0.906572	0.94575	0.855974	0.898625	1284	0.0721901	605	515	137	6	0.886778	0.815364	0.99018	0.894309	0	0
SR75	SoftImpute	Median	Scanorama	limma-trend	0.05	550	0.770428	0.0835783	0.856295	0.970733	0.728314	0.806775	1010	0.0806583	295	647	5	316	0.745843	0.983333	0.482815	0.64764	5	0.0864983	595	626	26	16	0.966746	0.958132	0.973813	0.965909	0	0
SR90	RowMedian	Sum	Scanorama	DESeq2	0.05	552	0.770428	0.0837203	0.858782	0.973704	0.725159	0.805831	899	0.0828881	229	527	2	244	0.754491	0.991342	0.484144	0.650568	35	0.0845526	457	508	21	16	0.963074	0.956067	0.966173	0.961094	0	0
SR66	KNN	QN	limma	DESeq2	0.05	501	0.770428	0.0733581	0.89721	0.880632	0.923134	0.897866	523	0.0743648	574	647	45	96	0.896476	0.927302	0.856716	0.890613	1072	0.0723514	663	560	132	7	0.897944	0.833962	0.989552	0.905119	0	0
SR66	SoftImpute	QN	limma	DESeq2	0.05	503	0.770428	0.0735387	0.895007	0.875124	0.927612	0.896693	620	0.0718046	578	648	44	92	0.900147	0.92926	0.862687	0.894737	989	0.0752728	665	547	145	5	0.889868	0.820988	0.992537	0.898649	0	0
SR75	SoftImpute	QN	Scanorama	limma-voom	0.05	544	0.770428	0.0798167	0.874901	0.962269	0.777414	0.843747	725	0.0795814	356	647	5	255	0.794141	0.98615	0.582651	0.73251	113	0.0800521	594	613	39	17	0.955661	0.938389	0.972177	0.954984	0	0
SR90	RowMean	Median	Scanorama	DESeq2	0.05	544	0.770428	0.0819189	0.866766	0.968176	0.745243	0.820673	826	0.0827162	244	524	5	229	0.766467	0.97992	0.515856	0.6759	53	0.0811216	461	508	21	12	0.967066	0.956432	0.97463	0.965445	0	0
SR75	HalfRowMin	QN	Combat-NP	limma-trend	0.05	532	0.770428	0.0750159	0.887173	0.87	0.917349	0.887473	501	0.074886	517	619	33	94	0.899446	0.94	0.846154	0.890612	1270	0.0751458	604	501	151	7	0.874901	0.8	0.988543	0.884334	0	0
SR66	SoftImpute	QN	Combat-NP	DESeq2	0.05	506	0.770428	0.0732486	0.896476	0.874609	0.930597	0.898326	504	0.0741912	583	645	47	87	0.901615	0.925397	0.870149	0.896923	1168	0.0723061	664	550	142	6	0.891336	0.823821	0.991045	0.899729	0	0
SR90	KNN	TRQN	Scanorama	Wilcox	0.05	418	0.579265	0.0819249	0.951098	0.982858	0.912262	0.94624	664	0.0790913	424	516	13	49	0.938124	0.970252	0.896406	0.931868	351	0.0847584	439	527	2	34	0.964072	0.995465	0.928118	0.960613	6	8
SR75	KNN	QN	Combat-NP	t-test	0.05	491	0.770428	0.0723187	0.902217	0.882018	0.933715	0.902937	281	0.0774025	536	623	29	75	0.917656	0.948673	0.87725	0.911565	1550	0.0672349	605	515	137	6	0.886778	0.815364	0.99018	0.894309	0	0
SR75	SoftImpute	Median	Scanorama	limma-voom	0.05	559	0.770428	0.0842956	0.85194	0.966556	0.722586	0.800346	919	0.0834911	289	646	6	322	0.740301	0.979661	0.472995	0.637969	23	0.0851001	594	623	29	17	0.963579	0.953451	0.972177	0.962723	0	0
SR75	IterativeSVD	Median	Scanorama	DESeq2	0.05	554	0.770428	0.082123	0.861837	0.968178	0.743044	0.817421	846	0.082566	310	647	5	301	0.75772	0.984127	0.507365	0.669546	45	0.0816799	598	622	30	13	0.965954	0.952229	0.978723	0.965295	0	0
SR75	KNN	Median	Scanorama	DESeq2	0.05	549	0.770428	0.0819077	0.862629	0.970436	0.743044	0.819359	785	0.0839592	314	648	4	297	0.761679	0.987421	0.513912	0.675996	74	0.0798563	594	623	29	17	0.963579	0.953451	0.972177	0.962723	0	0
SR75	SoftImpute	QN	Combat-P	t-test	0.05	512	0.770428	0.0728772	0.898258	0.876848	0.933715	0.899486	401	0.0751458	533	623	29	78	0.915281	0.948399	0.87234	0.908781	1444	0.0706086	608	505	147	3	0.881235	0.805298	0.99509	0.89019	0	0
SR90	IterativeSVD	Median	Scanorama	DESeq2	0.05	550	0.770428	0.0815402	0.867764	0.966417	0.750529	0.82295	1022	0.0778824	247	525	4	226	0.770459	0.984064	0.522199	0.68232	19	0.085198	463	504	25	10	0.96507	0.94877	0.978858	0.96358	0	0
SR90	RowMedian	Unnormalized	Combat-NP	t-test	0.05	427	0.733208	0.077132	0.934631	0.916176	0.953488	0.932561	427	0.0792372	433	512	17	40	0.943114	0.962222	0.915433	0.938245	1146	0.0750269	469	459	70	4	0.926148	0.87013	0.991543	0.926877	0	0
SR90	Zero	QN	limma	edgeR-LRT	0.05	486	0.750143	0.0755274	0.907186	0.871253	0.95666	0.908558	643	0.0693598	437	505	24	36	0.94012	0.947939	0.92389	0.93576	1135	0.0816951	468	408	121	5	0.874251	0.794567	0.989429	0.881356	17	6
SR75	KNN	QN	Scanorama	limma-voom	0.05	560	0.770428	0.079122	0.877276	0.964341	0.779869	0.84861	529	0.0838312	367	647	5	244	0.80285	0.986559	0.600655	0.746694	367	0.0744129	586	616	36	25	0.951702	0.942122	0.959083	0.950527	0	0
SR75	SoftImpute	Unnormalized	Scanorama	DESeq2	0.05	565	0.770428	0.0827154	0.858274	0.9688	0.735679	0.810861	852	0.0836228	301	648	4	310	0.751386	0.986885	0.492635	0.657205	46	0.081808	598	621	31	13	0.965162	0.950715	0.978723	0.964516	0	0
SR66	SoftImpute	QN	Scanorama	edgeR-LRT	0.05	562	0.770428	0.0808407	0.860866	0.954211	0.758955	0.827744	824	0.0793957	373	683	9	297	0.77533	0.97644	0.556716	0.709125	108	0.0822858	644	645	47	26	0.946402	0.931983	0.961194	0.946363	0	0
SR90	SoftImpute	Median	Scanorama	limma-voom	0.05	573	0.770428	0.0837923	0.856287	0.966524	0.725159	0.801724	947	0.0825843	225	525	4	248	0.748503	0.982533	0.475687	0.641026	25	0.0850002	461	505	24	12	0.964072	0.950515	0.97463	0.962422	0	0
SR75	SoftImpute	Sum	Scanorama	DESeq2	0.05	571	0.770428	0.0844123	0.851544	0.971574	0.719313	0.797351	936	0.0838965	282	649	3	329	0.737134	0.989474	0.461538	0.629464	17	0.0849282	597	623	29	14	0.965954	0.953674	0.977087	0.965238	0	0
SR90	HalfRowMin	QN	limma	limma-trend	0.05	524	0.770428	0.0735651	0.894711	0.864113	0.937632	0.895082	493	0.0717777	421	502	27	52	0.921158	0.939732	0.890063	0.914224	1327	0.0753526	466	404	125	7	0.868263	0.788494	0.985201	0.87594	0	0
SR66	SoftImpute	Median	Scanorama	DESeq2	0.05	574	0.770428	0.0837261	0.850587	0.968208	0.724627	0.801805	1016	0.0811157	318	687	5	352	0.737885	0.98452	0.474627	0.640483	13	0.0863364	653	659	33	17	0.963289	0.951895	0.974627	0.963127	0	0
SR66	SoftImpute	Unnormalized	Scanorama	DESeq2	0.05	575	0.770428	0.0840631	0.849119	0.968111	0.721642	0.799056	1037	0.0811707	314	687	5	356	0.734949	0.984326	0.468657	0.634985	8	0.0869554	653	659	33	17	0.963289	0.951895	0.974627	0.963127	0	0
SR66	SoftImpute	QN	Combat-P	DESeq2	0.05	523	0.770428	0.0731192	0.895374	0.873082	0.930597	0.897414	531	0.0734632	583	645	47	87	0.901615	0.925397	0.870149	0.896923	1179	0.0727752	664	547	145	6	0.889134	0.820766	0.991045	0.897904	0	0
SR90	IterativeSVD	Unnormalized	Combat-P	Wilcox	0.05	433	0.733208	0.0771021	0.934132	0.91461	0.953488	0.931959	771	0.0710184	433	509	20	40	0.94012	0.95585	0.915433	0.935205	565	0.0831858	469	461	68	4	0.928144	0.873371	0.991543	0.928713	0	0
SR90	IterativeSVD	QN	Scanorama	limma-voom	0.05	563	0.750143	0.0823915	0.888723	0.95816	0.805497	0.862638	692	0.0813614	301	525	4	172	0.824351	0.986885	0.636364	0.773779	154	0.0834216	461	494	35	12	0.953094	0.929435	0.97463	0.951496	0	0
SR90	RowMean	QN	Combat-NP	limma-trend	0.05	502	0.770428	0.0717078	0.903693	0.869195	0.94926	0.904084	324	0.0752307	429	500	29	44	0.927146	0.936681	0.906977	0.92159	1652	0.0681848	469	413	116	4	0.88024	0.801709	0.991543	0.886578	0	0
SR90	IterativeSVD	Median	Scanorama	limma-voom	0.05	580	0.770428	0.0832877	0.857285	0.965659	0.72833	0.804113	918	0.0823725	228	525	4	245	0.751497	0.982759	0.48203	0.646809	37	0.0842029	461	504	25	12	0.963074	0.94856	0.97463	0.961418	0	0
SR75	HalfRowMin	Median	Combat-P	t-test	0.05	503	0.750143	0.0762641	0.907363	0.909986	0.909984	0.904191	491	0.0786288	507	639	13	104	0.907363	0.975	0.829787	0.896552	1203	0.0738995	605	541	111	6	0.907363	0.844972	0.99018	0.911831	0	0
SR90	SoftImpute	Unnormalized	Combat-NP	Wilcox	0.05	438	0.733208	0.0770311	0.933633	0.912281	0.955603	0.931731	535	0.0763997	435	509	20	38	0.942116	0.956044	0.919662	0.9375	1008	0.0776626	469	458	71	4	0.92515	0.868519	0.991543	0.925962	0	0
SR90	SoftImpute	TRQN	limma	limma-voom	0.05	451	0.512658	0.0890027	0.932635	0.959514	0.895349	0.924466	844	0.0838172	387	514	15	86	0.899202	0.962687	0.818182	0.884571	178	0.0941882	460	508	21	13	0.966068	0.956341	0.972516	0.964361	0	636
SR75	RowMean	Median	limma	DESeq2	0.05	455	0.750143	0.0733893	0.922407	0.911624	0.933715	0.920493	368	0.0800985	538	621	31	73	0.917656	0.945518	0.880524	0.911864	1280	0.0666801	603	568	84	8	0.927158	0.877729	0.986907	0.929122	0	0
SR75	KNN	Median	Scanorama	limma-trend	0.05	581	0.770428	0.0827694	0.85669	0.972989	0.726678	0.808066	981	0.0809219	298	647	5	313	0.748219	0.983498	0.487725	0.652079	22	0.0846169	590	629	23	21	0.965162	0.96248	0.96563	0.964052	0	0
SR75	IterativeSVD	Median	Scanorama	edgeR-LRT	0.05	583	0.770428	0.0840257	0.849565	0.959505	0.723404	0.798121	1225	0.0775054	289	644	8	322	0.738717	0.973064	0.472995	0.636564	4	0.090546	595	618	34	16	0.960412	0.945946	0.973813	0.959677	2	6
SR75	SoftImpute	QN	Scanorama	edgeR-LRT	0.05	576	0.770428	0.0795312	0.871734	0.955118	0.777414	0.840934	606	0.0833141	357	645	7	254	0.793349	0.980769	0.584288	0.732308	321	0.0757483	593	607	45	18	0.950119	0.929467	0.97054	0.94956	0	0
SR66	KNN	Unnormalized	limma	DESeq2	0.05	488	0.733208	0.0794916	0.911527	0.90053	0.929104	0.911511	528	0.0805614	583	660	32	87	0.912628	0.947967	0.870149	0.907393	1152	0.0784218	662	578	114	8	0.910426	0.853093	0.98806	0.915629	0	0
SR66	KNN	QN	Combat-P	DESeq2	0.05	529	0.770428	0.0724414	0.899046	0.880877	0.926866	0.900062	480	0.0749504	580	647	45	90	0.900881	0.928	0.865672	0.895753	1201	0.0699325	662	560	132	8	0.89721	0.833753	0.98806	0.904372	0	0
SR90	SoftImpute	Unnormalized	Combat-NP	DESeq2	0.05	450	0.733208	0.0771101	0.931637	0.902358	0.961945	0.930175	305	0.0831778	442	499	30	31	0.939122	0.936441	0.934461	0.93545	1435	0.0710423	468	458	71	5	0.924152	0.868275	0.989429	0.924901	0	0
SR75	IterativeSVD	Median	Scanorama	limma-voom	0.05	591	0.770428	0.0830518	0.854315	0.966763	0.727496	0.804504	1024	0.080583	294	646	6	317	0.74426	0.98	0.481178	0.645445	16	0.0855206	595	623	29	16	0.964371	0.953526	0.973813	0.963563	0	0
SR75	KNN	Median	Scanorama	edgeR-QLF	0.05	588	0.770428	0.0841494	0.848377	0.96521	0.714403	0.796254	980	0.0823753	288	644	8	323	0.737926	0.972973	0.471358	0.635061	31	0.0859235	585	626	26	26	0.958828	0.957447	0.957447	0.957447	0	0
SR90	HalfRowMin	Median	limma	DESeq2	0.05	454	0.750143	0.0728648	0.926647	0.904688	0.94926	0.924586	225	0.0811136	431	506	23	42	0.93513	0.949339	0.911205	0.929881	1604	0.0646159	467	453	76	6	0.918164	0.860037	0.987315	0.919291	0	0
SR75	RowMedian	Median	Combat-P	t-test	0.05	490	0.770428	0.0704135	0.912906	0.907082	0.924714	0.911594	163	0.080273	529	637	15	82	0.923199	0.972426	0.865794	0.916017	1695	0.060554	601	539	113	10	0.902613	0.841737	0.983633	0.90717	0	0
SR75	RowMedian	Unnormalized	Combat-NP	limma-trend	0.05	461	0.733208	0.077877	0.92399	0.91827	0.930442	0.9217	512	0.0800659	533	629	23	78	0.920032	0.958633	0.87234	0.913453	1060	0.0756881	604	568	84	7	0.927949	0.877907	0.988543	0.929946	0	0
SR75	SoftImpute	QN	limma	limma-trend	0.05	543	0.770428	0.0735845	0.891528	0.869805	0.928805	0.892931	440	0.0755061	527	620	32	84	0.908155	0.942755	0.86252	0.900855	1486	0.0716629	608	497	155	3	0.874901	0.796855	0.99509	0.885007	0	0
SR90	KNN	TRQN	limma	limma-voom	0.05	456	0.541213	0.0845496	0.932635	0.959514	0.895349	0.924466	847	0.0822826	387	514	15	86	0.899202	0.962687	0.818182	0.884571	250	0.0868166	460	508	21	13	0.966068	0.956341	0.972516	0.964361	0	633
SR90	IterativeSVD	Unnormalized	limma	Wilcox	0.05	439	0.733208	0.0765146	0.936128	0.916743	0.955603	0.93416	706	0.0719595	436	511	18	37	0.94511	0.960352	0.921776	0.940669	712	0.0810696	468	461	68	5	0.927146	0.873134	0.989429	0.927651	0	0
SR90	KNN	Unnormalized	limma	Wilcox	0.05	440	0.733208	0.0763238	0.936627	0.917559	0.955603	0.93462	707	0.0719555	436	511	18	37	0.94511	0.960352	0.921776	0.940669	730	0.080692	468	462	67	5	0.928144	0.874766	0.989429	0.928571	0	0
SR90	SoftImpute	TRQN	limma	edgeR-QLF	0.05	459	0.512658	0.086457	0.932635	0.9553	0.900634	0.924956	850	0.0823325	390	516	13	83	0.904192	0.967742	0.824524	0.890411	266	0.0905814	462	501	28	11	0.961078	0.942857	0.976744	0.959502	33	697
SR90	IterativeSVD	TRQN	Scanorama	limma-trend	0.05	473	0.579265	0.0834056	0.931138	0.985829	0.865751	0.919868	1120	0.0777205	367	520	9	106	0.88523	0.976064	0.775899	0.864547	124	0.0890907	452	527	2	21	0.977046	0.995595	0.955603	0.975189	0	0
SR66	IterativeSVD	Median	Combat-P	DESeq2	0.05	516	0.733208	0.080013	0.906388	0.894806	0.926119	0.906512	680	0.077723	577	659	33	93	0.907489	0.945902	0.861194	0.901563	888	0.0823031	664	569	123	6	0.905286	0.84371	0.991045	0.911462	0	0
SR90	RowMedian	Unnormalized	limma	Wilcox	0.05	443	0.733208	0.0762108	0.936627	0.917803	0.955603	0.934668	312	0.0816711	436	512	17	37	0.946108	0.962472	0.921776	0.941685	1387	0.0707506	468	461	68	5	0.927146	0.873134	0.989429	0.927651	0	0
SR90	KNN	QN	Combat-NP	DESeq2	0.05	510	0.770428	0.0706127	0.909681	0.87244	0.952431	0.908926	232	0.07836	432	488	41	41	0.918164	0.913319	0.913319	0.913319	1602	0.0628654	469	434	95	4	0.901198	0.83156	0.991543	0.904532	0	0
SR90	SoftImpute	Unnormalized	Combat-NP	t-test	0.05	449	0.733208	0.0765695	0.934631	0.916176	0.953488	0.932561	868	0.0658229	433	512	17	40	0.943114	0.962222	0.915433	0.938245	376	0.0873162	469	459	70	4	0.926148	0.87013	0.991543	0.926877	0	0
SR75	KNN	Median	Scanorama	limma-voom	0.05	603	0.770428	0.0835055	0.84996	0.968588	0.716039	0.798459	949	0.0827217	290	646	6	321	0.741093	0.97973	0.474632	0.639471	47	0.0842893	585	626	26	26	0.958828	0.957447	0.957447	0.957447	0	0
SR75	HalfRowMin	Unnormalized	Combat-P	t-test	0.05	492	0.733208	0.0789689	0.918052	0.927801	0.907529	0.913199	932	0.0735268	504	637	15	107	0.903405	0.971098	0.824877	0.892035	443	0.0844111	605	573	79	6	0.9327	0.884503	0.99018	0.934363	0	0
SR90	KNN	Unnormalized	Combat-P	Wilcox	0.05	447	0.733208	0.0761669	0.936627	0.918167	0.954545	0.934422	753	0.0711682	434	510	19	39	0.942116	0.958057	0.917548	0.937365	660	0.0811655	469	464	65	4	0.931138	0.878277	0.991543	0.93148	0	0
SR66	KNN	QN	limma	limma-trend	0.05	565	0.770428	0.0737614	0.888399	0.876373	0.914179	0.889498	636	0.0724042	563	657	35	107	0.895742	0.941472	0.840299	0.888013	1169	0.0751186	662	538	154	8	0.881057	0.811275	0.98806	0.890983	0	0
SR90	SoftImpute	Median	Scanorama	limma-trend	0.05	601	0.770428	0.0816052	0.864271	0.971966	0.737844	0.815121	842	0.0833497	237	526	3	236	0.761477	0.9875	0.501057	0.664797	66	0.0798607	461	508	21	12	0.967066	0.956432	0.97463	0.965445	0	0
SR75	RowMean	Unnormalized	Combat-NP	limma-trend	0.05	474	0.733208	0.0774879	0.924386	0.92029	0.928805	0.92193	521	0.079796	532	630	22	79	0.920032	0.960289	0.870704	0.913305	1071	0.0751797	603	570	82	8	0.928741	0.880292	0.986907	0.930556	0	0
SR66	IterativeSVD	TRQN	Scanorama	Wilcox	0.05	467	0.566965	0.0832861	0.932085	0.983522	0.876119	0.926034	946	0.0789395	549	677	15	121	0.900147	0.973404	0.819403	0.889789	233	0.0876326	625	688	4	45	0.964023	0.993641	0.932836	0.962279	25	16
SR90	KNN	Unnormalized	Scanorama	limma-trend	0.05	604	0.770428	0.081787	0.862774	0.969032	0.737844	0.813212	803	0.085208	236	526	3	237	0.760479	0.987448	0.498943	0.662921	101	0.078366	462	505	24	11	0.96507	0.950617	0.976744	0.963504	0	0
SR75	Zero	QN	limma	edgeR-QLF	0.05	557	0.750143	0.0780627	0.89707	0.897322	0.9018	0.893648	536	0.0790618	500	631	21	111	0.895487	0.959693	0.818331	0.883392	1085	0.0770636	602	533	119	9	0.898654	0.834951	0.98527	0.903904	52	34
SR75	SoftImpute	Unnormalized	Scanorama	limma-voom	0.05	614	0.770428	0.0835839	0.850356	0.966418	0.719313	0.796987	976	0.0830468	284	646	6	327	0.736342	0.97931	0.464812	0.630411	28	0.0841211	595	623	29	16	0.964371	0.953526	0.973813	0.963563	0	0
SR66	KNN	QN	Combat-NP	t-test	0.05	553	0.770428	0.0729316	0.89464	0.883959	0.917164	0.895318	499	0.0745837	567	660	32	103	0.900881	0.946578	0.846269	0.893617	1258	0.0712794	662	548	144	8	0.888399	0.82134	0.98806	0.897019	0	0
SR90	RowMean	Median	limma	DESeq2	0.05	468	0.733208	0.0768433	0.93014	0.903562	0.957717	0.928451	368	0.0819968	437	502	27	36	0.937126	0.94181	0.92389	0.932764	1423	0.0716898	469	456	73	4	0.923154	0.865314	0.991543	0.924138	0	0
SR90	KNN	Unnormalized	Scanorama	limma-voom	0.05	620	0.770428	0.0828081	0.856287	0.966524	0.725159	0.801724	967	0.0819948	225	525	4	248	0.748503	0.982533	0.475687	0.641026	38	0.0836214	461	505	24	12	0.964072	0.950515	0.97463	0.962422	0	0
SR75	HalfRowMin	Unnormalized	limma	DESeq2	0.05	534	0.733208	0.0803288	0.907363	0.906651	0.909984	0.903874	818	0.0760495	509	629	23	102	0.901029	0.956767	0.833061	0.890639	684	0.0846081	603	551	101	8	0.913698	0.856534	0.986907	0.91711	0	0
SR66	KNN	Median	limma	t-test	0.05	537	0.733208	0.080466	0.903451	0.900141	0.917164	0.90331	640	0.0788338	567	673	19	103	0.910426	0.967577	0.846269	0.902866	997	0.0820982	662	559	133	8	0.896476	0.832704	0.98806	0.903754	0	0
SR75	HalfRowMin	Median	limma	t-test	0.05	556	0.750143	0.0771584	0.901821	0.908461	0.899345	0.897642	607	0.0771427	497	638	14	114	0.898654	0.972603	0.813421	0.885918	1020	0.0771741	602	541	111	9	0.904988	0.84432	0.98527	0.909366	0	0
SR75	IterativeSVD	QN	limma	limma-trend	0.05	561	0.750143	0.0775105	0.893903	0.870745	0.932079	0.895387	518	0.0769482	531	619	33	80	0.91053	0.941489	0.869067	0.90383	1342	0.0780728	608	500	152	3	0.877276	0.8	0.99509	0.886944	0	0
SR75	KNN	Unnormalized	Scanorama	edgeR-LRT	0.05	618	0.770428	0.0842655	0.845606	0.960127	0.711948	0.791172	1054	0.0820213	281	642	10	330	0.7308	0.965636	0.459902	0.62306	24	0.0865096	589	624	28	22	0.960412	0.954619	0.963993	0.959283	0	0
SR75	KNN	TRQN	Scanorama	Wilcox	0.05	475	0.566965	0.0828811	0.933096	0.984257	0.875614	0.926738	780	0.0793191	524	638	14	87	0.920032	0.973978	0.85761	0.912097	586	0.0864431	546	649	3	65	0.94616	0.994536	0.893617	0.941379	22	15
SR66	SoftImpute	Median	limma	Wilcox	0.05	548	0.770428	0.0715081	0.901615	0.89721	0.91791	0.901777	555	0.0723902	566	673	19	104	0.909692	0.967521	0.844776	0.901992	1209	0.0706259	664	553	139	6	0.893539	0.826899	0.991045	0.901561	0	0
SR75	HalfRowMin	QN	Scanorama	edgeR-LRT	0.05	615	0.750143	0.0805692	0.889945	0.945413	0.824877	0.870614	651	0.0816398	407	639	13	204	0.828187	0.969048	0.666121	0.789525	314	0.0794986	601	601	51	10	0.951702	0.921779	0.983633	0.951702	0	1
SR66	HalfRowMin	QN	Combat-NP	edgeR-LRT	0.05	541	0.728051	0.0803528	0.903084	0.884917	0.933582	0.904953	567	0.0793892	589	658	34	81	0.915565	0.945425	0.879104	0.91106	1184	0.0813163	662	551	141	8	0.890602	0.824408	0.98806	0.898846	12	0
SR66	HalfRowMin	TRQN	Scanorama	Wilcox	0.05	484	0.715959	0.0785556	0.927313	0.98155	0.86791	0.920437	1268	0.0697481	540	675	17	130	0.89207	0.969479	0.80597	0.880196	127	0.087363	623	688	4	47	0.962555	0.99362	0.929851	0.960678	14	14
SR66	HalfRowMin	Unnormalized	Combat-NP	limma-trend	0.05	547	0.733208	0.0804881	0.907489	0.925263	0.891045	0.902292	1178	0.0713571	532	675	17	138	0.886197	0.969035	0.79403	0.872847	245	0.0896191	662	603	89	8	0.928781	0.881491	0.98806	0.931738	0	0
SR66	IterativeSVD	Median	limma	DESeq2	0.05	569	0.750143	0.0771369	0.895374	0.883895	0.920149	0.896365	641	0.0756341	568	662	30	102	0.903084	0.949833	0.847761	0.895899	1094	0.0786397	665	544	148	5	0.887665	0.817958	0.992537	0.896831	0	3
SR90	SoftImpute	Median	NoBC	limma-trend	0.05	457	0.472979	0.0887729	0.936128	0.92037	0.952431	0.934072	536	0.0885611	433	516	13	40	0.947106	0.970852	0.915433	0.942329	839	0.0889848	468	459	70	5	0.92515	0.869888	0.989429	0.925816	131	101
SR90	KNN	Median	NoBC	limma-trend	0.05	459	0.472979	0.0879367	0.936627	0.92196	0.951374	0.934414	542	0.088697	432	516	13	41	0.946108	0.970787	0.913319	0.941176	885	0.0871763	468	461	68	5	0.927146	0.873134	0.989429	0.927651	132	102
SR66	HalfRowMin	Median	Scanorama	edgeR-LRT	0.05	634	0.770428	0.0809486	0.852423	0.938533	0.755224	0.814861	1135	0.0762941	353	677	15	317	0.756241	0.959239	0.526866	0.680154	56	0.0856031	659	633	59	11	0.948605	0.917827	0.983582	0.949568	2	7
SR90	KNN	Median	Scanorama	limma-voom	0.05	638	0.770428	0.0822656	0.857784	0.967582	0.727273	0.804157	997	0.0810097	227	525	4	246	0.750499	0.982684	0.479915	0.644886	36	0.0835215	461	506	23	12	0.96507	0.952479	0.97463	0.963427	0	0
SR90	KNN	Median	NoBC	t-test	0.05	469	0.472979	0.0878258	0.936627	0.926899	0.945032	0.933805	589	0.0857436	427	517	12	46	0.942116	0.972665	0.902748	0.936404	721	0.089908	467	466	63	6	0.931138	0.881132	0.987315	0.931206	132	96
SR66	KNN	QN	Scanorama	edgeR-LRT	0.05	632	0.770428	0.0793266	0.861968	0.955644	0.758209	0.830525	871	0.0774739	381	681	11	289	0.779736	0.971939	0.568657	0.717514	146	0.0811794	635	651	41	35	0.9442	0.939349	0.947761	0.943536	0	0
SR66	HalfRowMin	Median	Combat-NP	t-test	0.05	612	0.770428	0.0735716	0.891336	0.903865	0.886567	0.887371	675	0.0732681	526	675	17	144	0.881791	0.968692	0.785075	0.867271	958	0.0738752	662	565	127	8	0.900881	0.839037	0.98806	0.907471	0	0
SR75	IterativeSVD	Median	Scanorama	edgeR-QLF	0.05	645	0.770428	0.0827631	0.849565	0.959505	0.723404	0.798121	1164	0.0786978	289	644	8	322	0.738717	0.973064	0.472995	0.636564	20	0.0868284	595	618	34	16	0.960412	0.945946	0.973813	0.959677	2	6
SR90	HalfRowMin	QN	Scanorama	limma-voom	0.05	629	0.770428	0.0756923	0.892216	0.954989	0.816068	0.86871	412	0.084045	310	524	5	163	0.832335	0.984127	0.655391	0.786802	699	0.0673395	462	492	37	11	0.952096	0.925852	0.976744	0.950617	0	0
SR90	KNN	QN	Scanorama	limma-voom	0.05	629	0.750143	0.0811835	0.888723	0.95816	0.805497	0.862638	594	0.0849603	301	525	4	172	0.824351	0.986885	0.636364	0.773779	452	0.0774068	461	494	35	12	0.953094	0.929435	0.97463	0.951496	0	0
SR90	RowMedian	Median	NoBC	limma-trend	0.05	472	0.472979	0.0876959	0.93513	0.920392	0.950317	0.932871	561	0.0884392	430	516	13	43	0.944112	0.970655	0.909091	0.938865	902	0.0869525	469	459	70	4	0.926148	0.87013	0.991543	0.926877	126	92
SR75	RowMean	Median	Combat-P	t-test	0.05	533	0.770428	0.069614	0.913698	0.909319	0.923077	0.912084	176	0.0798324	528	637	15	83	0.922407	0.972376	0.864157	0.915078	1736	0.0593955	600	543	109	11	0.904988	0.846262	0.981997	0.909091	0	0
SR75	KNN	QN	NoBC	edgeR-LRT	0.05	598	0.731818	0.082106	0.892716	0.863041	0.935352	0.89446	625	0.0794258	540	605	47	71	0.906572	0.919932	0.883797	0.901503	1153	0.0847863	603	507	145	8	0.87886	0.80615	0.986907	0.887417	166	279
SR90	Zero	QN	Combat-NP	limma-trend	0.05	588	0.770428	0.0723192	0.895709	0.866186	0.935518	0.895535	313	0.0767134	420	501	28	53	0.919162	0.9375	0.887949	0.912052	1759	0.067925	465	409	120	8	0.872255	0.794872	0.983087	0.879017	0	0
SR66	HalfRowMin	Median	limma	DESeq2	0.05	600	0.750143	0.0772372	0.898678	0.909829	0.890299	0.894323	890	0.0725919	533	668	24	137	0.881791	0.956912	0.795522	0.868786	546	0.0818825	660	587	105	10	0.915565	0.862745	0.985075	0.919861	0	1
SR75	HalfRowMin	Median	Combat-NP	t-test	0.05	577	0.750143	0.0754383	0.904592	0.905896	0.909984	0.901799	571	0.0767587	507	639	13	104	0.907363	0.975	0.829787	0.896552	1237	0.0741179	605	534	118	6	0.901821	0.836791	0.99018	0.907046	0	0
SR66	HalfRowMin	Median	Combat-P	Wilcox	0.05	585	0.750143	0.0762386	0.900147	0.902119	0.907463	0.89893	655	0.075578	555	674	18	115	0.902349	0.968586	0.828358	0.893001	1083	0.0768991	661	562	130	9	0.897944	0.835651	0.986567	0.90486	0	0
SR90	SoftImpute	Median	Combat-NP	t-test	0.05	478	0.733208	0.0754125	0.934132	0.911688	0.959831	0.932986	600	0.0739658	439	515	14	34	0.952096	0.969095	0.928118	0.948164	1220	0.0768593	469	449	80	4	0.916168	0.854281	0.991543	0.917808	0	0
SR90	RowMedian	TRQN	Scanorama	Wilcox	0.05	480	0.579265	0.0809168	0.938124	0.984888	0.882664	0.930874	624	0.0802583	422	518	11	51	0.938124	0.974596	0.892178	0.931567	952	0.0815752	413	527	2	60	0.938124	0.995181	0.87315	0.93018	4	7
SR66	KNN	QN	Scanorama	edgeR-QLF	0.05	649	0.770428	0.0790937	0.862335	0.95634	0.758209	0.830876	851	0.0778233	381	681	11	289	0.779736	0.971939	0.568657	0.717514	166	0.0803641	635	652	40	35	0.944934	0.940741	0.947761	0.944238	0	0
SR90	SoftImpute	TRQN	Scanorama	limma-trend	0.05	508	0.579265	0.0823615	0.930639	0.985824	0.864693	0.919314	1015	0.0796509	367	520	9	106	0.88523	0.976064	0.775899	0.864547	217	0.0850722	451	527	2	22	0.976048	0.995585	0.953488	0.974082	0	0
SR75	RowMedian	Median	Combat-NP	t-test	0.05	539	0.770428	0.0695092	0.913302	0.906543	0.92635	0.912188	194	0.0787844	531	637	15	80	0.924782	0.972527	0.869067	0.917891	1727	0.0602339	601	538	114	10	0.901821	0.840559	0.983633	0.906486	0	0
SR66	HalfRowMin	QN	Combat-P	edgeR-LRT	0.05	577	0.728051	0.0806833	0.900147	0.883944	0.929851	0.902074	515	0.0810241	584	661	31	86	0.914097	0.949593	0.871642	0.908949	1327	0.0803425	662	545	147	8	0.886197	0.818294	0.98806	0.895199	10	0
SR66	IterativeSVD	QN	limma	limma-voom	0.05	640	0.750143	0.0788839	0.884361	0.893688	0.887313	0.881514	649	0.0782126	525	675	17	145	0.881057	0.968635	0.783582	0.866337	1038	0.0795553	664	545	147	6	0.887665	0.818742	0.991045	0.896691	0	0
SR66	HalfRowMin	QN	Combat-P	limma-voom	0.05	610	0.728051	0.0824724	0.895007	0.89728	0.903731	0.893925	631	0.0815352	550	674	18	120	0.898678	0.96831	0.820896	0.88853	1024	0.0834095	661	553	139	9	0.891336	0.82625	0.986567	0.89932	0	0
SR75	RowMedian	Unnormalized	Combat-P	limma-trend	0.05	510	0.733208	0.0770574	0.922011	0.917957	0.927169	0.919543	526	0.0800219	529	631	21	82	0.918448	0.961818	0.865794	0.911283	1198	0.0740928	604	565	87	7	0.925574	0.874096	0.988543	0.927803	0	0
SR75	IterativeSVD	QN	limma	DESeq2	0.05	577	0.750143	0.0750749	0.901821	0.875164	0.938625	0.902603	653	0.0740514	540	610	42	71	0.91053	0.927835	0.883797	0.905281	1212	0.0760985	607	521	131	4	0.893112	0.822493	0.993453	0.899926	0	1
SR90	HalfRowMin	Unnormalized	Combat-NP	Wilcox	0.05	481	0.733208	0.0753746	0.934132	0.914191	0.954545	0.932253	376	0.0804082	436	511	18	37	0.94511	0.960352	0.921776	0.940669	1510	0.0703409	467	458	71	6	0.923154	0.86803	0.987315	0.923838	0	0
SR90	SoftImpute	Median	Scanorama	edgeR-LRT	0.05	667	0.770428	0.082896	0.851796	0.963069	0.717759	0.793927	1045	0.081753	218	524	5	255	0.740519	0.977578	0.460888	0.626437	39	0.0840391	461	504	25	12	0.963074	0.94856	0.97463	0.961418	0	0
SR90	SoftImpute	QN	limma	t-test	0.05	593	0.770428	0.0712402	0.901198	0.873282	0.938689	0.900698	248	0.0774967	420	504	25	53	0.922156	0.94382	0.887949	0.915033	1834	0.0649836	468	414	115	5	0.88024	0.802744	0.989429	0.886364	0	0
SR66	Zero	QN	Combat-P	edgeR-QLF	0.05	642	0.770428	0.0733964	0.890602	0.903733	0.881343	0.885648	667	0.0740035	522	668	24	148	0.873715	0.956044	0.779104	0.858553	961	0.0727892	659	577	115	11	0.907489	0.851421	0.983582	0.912742	11	4
SR66	IterativeSVD	Median	limma	limma-trend	0.05	617	0.750143	0.0771116	0.892805	0.886126	0.914925	0.893735	659	0.0753246	561	670	22	109	0.903818	0.962264	0.837313	0.895451	1189	0.0788985	665	536	156	5	0.881791	0.809988	0.992537	0.892019	0	0
SR75	IterativeSVD	Unnormalized	limma	Wilcox	0.05	500	0.733208	0.0764317	0.925178	0.917881	0.935352	0.923498	695	0.0746639	537	634	18	74	0.927158	0.967568	0.878887	0.921098	969	0.0781995	606	560	92	5	0.923199	0.868195	0.991817	0.925898	0	0
SR90	SoftImpute	Median	Scanorama	t-test	0.05	665	0.770428	0.0802304	0.865269	0.975026	0.737844	0.816094	885	0.0819449	237	527	2	236	0.762475	0.991632	0.501057	0.66573	79	0.0785158	461	509	20	12	0.968064	0.95842	0.97463	0.966457	0	0
SR66	RowMedian	QN	limma	limma-voom	0.05	651	0.770428	0.0736827	0.886564	0.906617	0.870149	0.882095	302	0.0820831	529	676	16	141	0.884728	0.970642	0.789552	0.870782	1666	0.0652823	637	573	119	33	0.888399	0.842593	0.950746	0.893408	0	0
SR66	HalfRowMin	Unnormalized	Combat-NP	DESeq2	0.05	598	0.733208	0.0799812	0.904552	0.91101	0.901493	0.901401	1025	0.0735118	547	668	24	123	0.89207	0.957968	0.816418	0.881547	536	0.0864507	661	588	104	9	0.917034	0.864052	0.986567	0.921254	0	0
SR66	HalfRowMin	Median	Scanorama	DESeq2	0.05	660	0.770428	0.0795666	0.860866	0.960251	0.753731	0.822372	1251	0.073983	352	685	7	318	0.76138	0.980501	0.525373	0.684159	29	0.0851501	658	650	42	12	0.960352	0.94	0.98209	0.960584	0	0
SR75	RowMedian	Median	Combat-NP	Wilcox	0.05	541	0.770428	0.069031	0.915281	0.910569	0.923895	0.913491	395	0.0744555	529	635	17	82	0.921615	0.968864	0.865794	0.914434	1438	0.0636064	600	548	104	11	0.908947	0.852273	0.981997	0.912548	0	0
SR75	HalfRowMin	Unnormalized	Combat-NP	t-test	0.05	558	0.733208	0.0782365	0.915677	0.924876	0.905892	0.910743	1004	0.0728929	502	636	16	109	0.901029	0.969112	0.821604	0.889283	516	0.0835802	605	570	82	6	0.930325	0.88064	0.99018	0.932203	0	0
SR66	KNN	Unnormalized	Combat-NP	Wilcox	0.05	531	0.733208	0.0774604	0.917401	0.91981	0.917164	0.915245	909	0.0733166	568	668	24	102	0.907489	0.959459	0.847761	0.900158	642	0.0816043	661	602	90	9	0.927313	0.88016	0.986567	0.930331	0	0
SR66	KNN	Unnormalized	Combat-P	Wilcox	0.05	530	0.733208	0.0772701	0.918869	0.922945	0.916418	0.916478	1040	0.0708837	567	669	23	103	0.907489	0.961017	0.846269	0.9	507	0.0836565	661	606	86	9	0.93025	0.884873	0.986567	0.932957	0	0
SR90	IterativeSVD	TRQN	limma	edgeR-QLF	0.05	509	0.550403	0.0823086	0.933134	0.955376	0.901691	0.9254	1186	0.0754265	389	516	13	84	0.903194	0.967662	0.82241	0.889143	209	0.0891906	464	501	28	9	0.963074	0.943089	0.980973	0.961658	32	689
SR66	RowMedian	QN	Combat-NP	limma-voom	0.05	632	0.770428	0.0726738	0.89207	0.900492	0.888806	0.889943	237	0.082055	551	671	21	119	0.89721	0.963287	0.822388	0.887279	1823	0.0632926	640	568	124	30	0.886931	0.837696	0.955224	0.892608	0	0
SR66	IterativeSVD	QN	Combat-P	limma-trend	0.05	644	0.750143	0.0776071	0.886197	0.87093	0.918657	0.888421	616	0.0763922	567	657	35	103	0.898678	0.94186	0.846269	0.891509	1299	0.0788219	664	526	166	6	0.873715	0.8	0.991045	0.885333	0	0
SR90	IterativeSVD	Median	NoBC	limma-trend	0.05	485	0.472979	0.0846106	0.937126	0.9213	0.953488	0.935061	554	0.0868486	433	516	13	40	0.947106	0.970852	0.915433	0.942329	1186	0.0823725	469	460	69	4	0.927146	0.871747	0.991543	0.927794	132	102
SR90	RowMean	Median	NoBC	limma-trend	0.05	489	0.472979	0.0849802	0.935629	0.921201	0.950317	0.933329	588	0.0848044	430	516	13	43	0.944112	0.970655	0.909091	0.938865	1013	0.0851561	469	460	69	4	0.927146	0.871747	0.991543	0.927794	126	93
SR66	HalfRowMin	Unnormalized	limma	limma-trend	0.05	625	0.733208	0.0806817	0.902717	0.920797	0.885821	0.897286	1252	0.0700306	528	673	19	142	0.881791	0.965265	0.78806	0.867707	269	0.0913327	659	599	93	11	0.923642	0.87633	0.983582	0.926864	0	0
SR90	SoftImpute	Unnormalized	Combat-P	Wilcox	0.05	487	0.733208	0.0745483	0.936627	0.91788	0.955603	0.934627	849	0.0659208	435	512	17	38	0.94511	0.962389	0.919662	0.940541	566	0.0831758	469	461	68	4	0.928144	0.873371	0.991543	0.928713	0	0
SR75	SoftImpute	Unnormalized	Scanorama	edgeR-LRT	0.05	685	0.770428	0.0828284	0.846002	0.95956	0.714403	0.790579	1067	0.0825987	278	643	9	333	0.729216	0.968641	0.454992	0.619154	44	0.083058	595	621	31	16	0.962787	0.950479	0.973813	0.962005	0	1
SR90	IterativeSVD	QN	limma	limma-trend	0.05	623	0.733208	0.079533	0.901198	0.868076	0.946089	0.901524	553	0.0782781	425	501	28	48	0.924152	0.93819	0.89852	0.917927	1444	0.0807879	470	410	119	3	0.878244	0.797963	0.993658	0.885122	0	0
SR90	KNN	Median	NoBC	Wilcox	0.05	493	0.472979	0.0842199	0.938623	0.930249	0.945032	0.935669	580	0.0870085	427	517	12	46	0.942116	0.972665	0.902748	0.936404	1162	0.0814313	467	470	59	6	0.93513	0.887833	0.987315	0.934935	137	94
SR66	KNN	QN	Combat-NP	DESeq2	0.05	624	0.770428	0.070703	0.89978	0.881247	0.927612	0.900761	486	0.074698	581	646	46	89	0.900881	0.926635	0.867164	0.895914	1347	0.066708	662	562	130	8	0.898678	0.835859	0.98806	0.905609	0	0
SR90	HalfRowMin	QN	Scanorama	limma-trend	0.05	687	0.770428	0.0754345	0.888224	0.959333	0.802326	0.860992	704	0.0770691	297	524	5	176	0.819361	0.983444	0.627907	0.766452	330	0.0737999	462	497	32	11	0.957086	0.935223	0.976744	0.955533	0	0
SR66	RowMean	QN	limma	edgeR-LRT	0.05	663	0.770428	0.0723935	0.891336	0.893425	0.892537	0.889652	392	0.0782331	559	659	33	111	0.894273	0.944257	0.834328	0.885895	1601	0.0665538	637	573	119	33	0.888399	0.842593	0.950746	0.893408	38	8
SR66	RowMedian	QN	Combat-P	limma-voom	0.05	662	0.770428	0.0723622	0.892438	0.903941	0.885821	0.889907	286	0.0806747	548	674	18	122	0.89721	0.968198	0.81791	0.886731	1754	0.0640497	639	570	122	31	0.887665	0.839685	0.953731	0.893082	0	0
SR75	SoftImpute	Median	Scanorama	edgeR-QLF	0.05	700	0.770428	0.0819328	0.848773	0.962271	0.718494	0.795817	974	0.0830606	285	644	8	326	0.73555	0.972696	0.466448	0.630531	71	0.0808051	593	622	30	18	0.961995	0.951846	0.97054	0.961102	0	0
SR66	KNN	Median	Scanorama	DESeq2	0.05	704	0.770428	0.0809125	0.849853	0.96649	0.723134	0.803731	973	0.0810359	327	685	7	343	0.743025	0.979042	0.48806	0.651394	91	0.080789	642	661	31	28	0.956681	0.953938	0.958209	0.956069	0	0
SR90	IterativeSVD	Median	Scanorama	t-test	0.05	698	0.770428	0.0793721	0.866267	0.974111	0.741015	0.817997	874	0.0816431	239	527	2	234	0.764471	0.991701	0.505285	0.669468	103	0.0771011	462	508	21	11	0.968064	0.956522	0.976744	0.966527	0	0
SR90	SoftImpute	Unnormalized	Combat-P	t-test	0.05	507	0.733208	0.0744644	0.93513	0.918016	0.952431	0.932953	473	0.0779783	432	513	16	41	0.943114	0.964286	0.913319	0.938111	1370	0.0709504	469	460	69	4	0.927146	0.871747	0.991543	0.927794	0	0
SR75	HalfRowMin	Median	Combat-P	Wilcox	0.05	595	0.750143	0.072881	0.911718	0.903052	0.927987	0.910855	639	0.0727699	530	636	16	81	0.923199	0.970696	0.86743	0.916162	1320	0.0729921	604	533	119	7	0.900238	0.835408	0.988543	0.905547	0	0
SR66	RowMean	QN	limma	limma-voom	0.05	693	0.770428	0.0732222	0.886931	0.913893	0.861194	0.881141	449	0.0784919	523	678	14	147	0.881791	0.973929	0.780597	0.866611	1473	0.0679525	631	584	108	39	0.89207	0.853857	0.941791	0.895671	0	0
SR66	Zero	QN	limma	edgeR-QLF	0.05	694	0.770428	0.0733047	0.884728	0.898409	0.876866	0.87972	729	0.0725865	516	669	23	154	0.870044	0.957328	0.770149	0.853598	963	0.0740229	659	566	126	11	0.899413	0.83949	0.983582	0.905842	69	41
SR90	KNN	TRQN	limma	edgeR-QLF	0.05	536	0.541213	0.0820648	0.932635	0.955318	0.900634	0.924862	1203	0.0753066	389	516	13	84	0.903194	0.967662	0.82241	0.889143	246	0.0888229	463	501	28	10	0.962076	0.942974	0.978858	0.960581	33	696
SR90	RowMedian	Unnormalized	Combat-NP	Wilcox	0.05	513	0.733208	0.0743075	0.93513	0.914186	0.95666	0.933266	416	0.0792252	436	510	19	37	0.944112	0.958242	0.921776	0.939655	1464	0.0693898	469	459	70	4	0.926148	0.87013	0.991543	0.926877	0	0
SR66	SoftImpute	Median	Scanorama	limma-trend	0.05	708	0.770428	0.0822589	0.845448	0.971195	0.710448	0.792265	1190	0.079456	305	687	5	365	0.728341	0.983871	0.455224	0.622449	27	0.0850617	647	664	28	23	0.962555	0.958519	0.965672	0.962082	0	0
SR75	KNN	QN	Combat-NP	Wilcox	0.05	639	0.770428	0.0703231	0.901425	0.884311	0.927987	0.901453	414	0.0751145	531	623	29	80	0.913698	0.948214	0.869067	0.906917	1590	0.0655317	603	520	132	8	0.889153	0.820408	0.986907	0.895988	0	0
SR66	IterativeSVD	Unnormalized	limma	Wilcox	0.05	612	0.733208	0.0779355	0.910059	0.912651	0.91194	0.907966	1092	0.0704167	560	670	22	110	0.903084	0.962199	0.835821	0.894569	571	0.0854542	662	587	105	8	0.917034	0.863103	0.98806	0.921364	0	0
SR90	KNN	Sum	Scanorama	DESeq2	0.05	713	0.750143	0.0866528	0.862275	0.973942	0.732558	0.81087	1065	0.0853419	232	527	2	241	0.757485	0.991453	0.490486	0.656294	30	0.0879636	461	508	21	12	0.967066	0.956432	0.97463	0.965445	0	0
SR66	RowMean	QN	Combat-P	limma-voom	0.05	678	0.770428	0.0723697	0.891703	0.907667	0.879104	0.888266	310	0.0808289	542	675	17	128	0.893539	0.969589	0.808955	0.882018	1733	0.0639106	636	576	116	34	0.889868	0.845745	0.949254	0.894515	0	0
SR66	KNN	Median	Combat-NP	Wilcox	0.05	622	0.733208	0.0783463	0.905653	0.901593	0.91791	0.905167	621	0.0793331	569	669	23	101	0.908957	0.961149	0.849254	0.901743	1291	0.0773596	661	568	124	9	0.902349	0.842038	0.986567	0.908591	0	0
SR90	RowMean	Unnormalized	Combat-NP	Wilcox	0.05	515	0.733208	0.0743415	0.934631	0.91338	0.95666	0.932809	417	0.0792112	436	510	19	37	0.944112	0.958242	0.921776	0.939655	1490	0.0694717	469	458	71	4	0.92515	0.868519	0.991543	0.925962	0	0
SR66	HalfRowMin	Median	Combat-NP	Wilcox	0.05	651	0.770428	0.0707219	0.900147	0.901379	0.908209	0.898946	652	0.0711867	555	673	19	115	0.901615	0.966899	0.828358	0.892283	1175	0.0702571	662	562	130	8	0.898678	0.835859	0.98806	0.905609	0	0
SR66	IterativeSVD	Unnormalized	limma	limma-trend	0.05	619	0.733208	0.0780482	0.908957	0.911116	0.912687	0.907074	861	0.0746085	559	672	20	111	0.903818	0.965458	0.834328	0.895116	844	0.0814878	664	581	111	6	0.914097	0.856774	0.991045	0.919031	0	0
SR75	IterativeSVD	TRQN	Scanorama	Wilcox	0.05	522	0.566965	0.0806445	0.937055	0.986919	0.881342	0.930909	923	0.0768591	517	641	11	94	0.916865	0.979167	0.846154	0.907814	532	0.0844299	560	649	3	51	0.957245	0.994671	0.91653	0.954003	30	18
SR66	KNN	QN	Combat-P	t-test	0.05	668	0.770428	0.0716774	0.892438	0.883159	0.913433	0.892891	634	0.0720354	563	660	32	107	0.897944	0.946218	0.840299	0.890119	1294	0.0713193	661	547	145	9	0.886931	0.820099	0.986567	0.895664	0	0
SR66	IterativeSVD	QN	limma	limma-trend	0.05	699	0.750143	0.0775839	0.881424	0.868999	0.911194	0.883146	698	0.0755069	557	657	35	113	0.891336	0.940878	0.831343	0.882726	1271	0.0796609	664	523	169	6	0.871512	0.797119	0.991045	0.883566	0	0
SR90	KNN	TRQN	Scanorama	limma-trend	0.05	564	0.579265	0.0815462	0.929142	0.98581	0.861522	0.917647	1330	0.0745753	367	520	9	106	0.88523	0.976064	0.775899	0.864547	135	0.0885172	448	527	2	25	0.973054	0.995556	0.947146	0.970748	0	0
SR66	KNN	Median	Scanorama	limma-trend	0.05	722	0.770428	0.0816248	0.846549	0.974011	0.709701	0.795781	1139	0.0794485	313	687	5	357	0.734214	0.984277	0.467164	0.633603	50	0.083801	638	668	24	32	0.958884	0.963746	0.952239	0.957958	0	0
SR66	HalfRowMin	QN	Combat-P	edgeR-QLF	0.05	655	0.728051	0.0799068	0.899413	0.886669	0.923881	0.90048	613	0.0800298	576	661	31	94	0.908223	0.948929	0.859701	0.902114	1289	0.0797839	662	551	141	8	0.890602	0.824408	0.98806	0.898846	9	0
SR75	HalfRowMin	QN	Scanorama	edgeR-QLF	0.05	701	0.750143	0.0792331	0.887569	0.945167	0.819967	0.867249	711	0.0802039	402	639	13	209	0.824228	0.968675	0.657938	0.783626	406	0.0782623	600	601	51	11	0.950911	0.921659	0.981997	0.950872	0	1
SR75	SoftImpute	TRQN	Scanorama	Wilcox	0.05	519	0.566965	0.080288	0.937846	0.983437	0.886252	0.932234	686	0.0816385	525	637	15	86	0.920032	0.972222	0.859247	0.91225	920	0.0789375	558	649	3	53	0.955661	0.994652	0.913257	0.952218	17	17
SR90	Zero	TRQN	Scanorama	Wilcox	0.05	517	0.579265	0.0789804	0.957086	0.985199	0.922833	0.952937	635	0.0790794	426	519	10	47	0.943114	0.977064	0.900634	0.937294	571	0.0788815	447	526	3	26	0.971058	0.993333	0.945032	0.968581	8	11
SR66	SoftImpute	QN	Scanorama	limma-voom	0.05	717	0.770428	0.0784644	0.860132	0.961235	0.751493	0.824539	788	0.0810996	364	686	6	306	0.770925	0.983784	0.543284	0.7	320	0.0758293	643	650	42	27	0.949339	0.938686	0.959701	0.949077	0	0
SR66	IterativeSVD	QN	Combat-NP	limma-trend	0.05	682	0.750143	0.0767082	0.887298	0.870939	0.921642	0.88992	600	0.0762251	571	658	34	99	0.902349	0.943802	0.852239	0.895686	1441	0.0771914	664	524	168	6	0.872247	0.798077	0.991045	0.884154	0	0
SR66	HalfRowMin	Unnormalized	Combat-NP	Wilcox	0.05	570	0.733208	0.0762046	0.919604	0.923055	0.91791	0.917291	1115	0.0680992	568	669	23	102	0.908223	0.961083	0.847761	0.900872	464	0.08431	662	606	86	8	0.930984	0.885027	0.98806	0.933709	0	0
SR66	RowMean	QN	Combat-NP	edgeR-LRT	0.05	666	0.770428	0.0706437	0.898311	0.887509	0.914179	0.89863	251	0.079428	586	650	42	84	0.907489	0.933121	0.874627	0.902928	1875	0.0618594	639	572	120	31	0.889134	0.841897	0.953731	0.894332	12	1
SR66	RowMedian	QN	limma	edgeR-LRT	0.05	677	0.770428	0.0716763	0.89207	0.887073	0.903731	0.891882	358	0.0783474	569	658	34	101	0.900881	0.943615	0.849254	0.893951	1766	0.0650052	642	561	131	28	0.88326	0.83053	0.958209	0.889813	12	7
SR90	SoftImpute	Unnormalized	Scanorama	edgeR-LRT	0.05	730	0.770428	0.0816611	0.851796	0.960027	0.719873	0.794503	1403	0.0756783	219	523	6	254	0.740519	0.973333	0.463002	0.627507	10	0.0876439	462	503	26	11	0.963074	0.946721	0.976744	0.961498	0	0
SR66	RowMean	QN	Combat-NP	limma-voom	0.05	691	0.770428	0.0720273	0.89207	0.904986	0.88209	0.888899	363	0.0798842	545	671	21	125	0.892805	0.962898	0.813433	0.881877	1672	0.0641705	637	577	115	33	0.891336	0.847074	0.950746	0.895921	0	0
SR66	SoftImpute	Unnormalized	Scanorama	limma-trend	0.05	723	0.770428	0.0821591	0.845081	0.971416	0.710448	0.790583	1158	0.0807275	301	688	4	369	0.726138	0.986885	0.449254	0.617436	32	0.0835907	651	662	30	19	0.964023	0.955947	0.971642	0.963731	0	0
SR75	KNN	Unnormalized	Scanorama	edgeR-QLF	0.05	726	0.770428	0.0819561	0.846397	0.963469	0.711948	0.791864	1266	0.0777289	281	644	8	330	0.732383	0.972318	0.459902	0.624444	25	0.0861833	589	624	28	22	0.960412	0.954619	0.963993	0.959283	0	0
SR90	Zero	QN	Combat-P	DESeq2	0.05	641	0.770428	0.0696905	0.904192	0.869509	0.945032	0.9034	418	0.0745013	427	491	38	46	0.916168	0.91828	0.902748	0.910448	1623	0.0648797	467	427	102	6	0.892216	0.820738	0.987315	0.896353	0	0
SR75	SoftImpute	Sum	Scanorama	limma-trend	0.05	709	0.770428	0.0828083	0.844814	0.972361	0.702946	0.784806	1212	0.0803935	267	648	4	344	0.724466	0.98524	0.436989	0.605442	18	0.0852231	592	627	25	19	0.965162	0.959481	0.968903	0.964169	0	0
SR66	KNN	Median	Combat-NP	limma-trend	0.05	635	0.733208	0.077922	0.904919	0.893787	0.928358	0.906146	915	0.0707812	581	669	23	89	0.917768	0.961921	0.867164	0.912088	866	0.0850628	663	552	140	7	0.89207	0.825654	0.989552	0.900204	0	0
SR75	IterativeSVD	Sum	Scanorama	limma-trend	0.05	714	0.770428	0.0827098	0.84521	0.970908	0.705401	0.785654	1223	0.0800132	268	648	4	343	0.725257	0.985294	0.438625	0.607022	15	0.0854064	594	625	27	17	0.965162	0.956522	0.972177	0.964286	0	0
SR90	KNN	QN	limma	limma-voom	0.05	594	0.733208	0.0766555	0.914172	0.890948	0.948203	0.914324	353	0.0811096	429	518	11	44	0.94511	0.975	0.906977	0.939759	2043	0.0722013	468	417	112	5	0.883234	0.806897	0.989429	0.888889	0	0
SR66	SoftImpute	Unnormalized	Combat-NP	Wilcox	0.05	596	0.750143	0.0719842	0.915565	0.916104	0.919403	0.91393	882	0.066131	569	671	21	101	0.910426	0.964407	0.849254	0.903175	741	0.0778373	663	591	101	7	0.920705	0.867801	0.989552	0.924686	0	0
SR66	RowMedian	QN	Combat-P	edgeR-LRT	0.05	675	0.770428	0.0705262	0.897944	0.88748	0.915672	0.898581	263	0.0789168	583	656	36	87	0.909692	0.941842	0.870149	0.904577	1900	0.0621355	644	563	129	26	0.886197	0.833118	0.961194	0.892585	11	0
SR66	SoftImpute	QN	Combat-NP	t-test	0.05	690	0.770428	0.0716369	0.889868	0.877513	0.91791	0.891401	540	0.0737587	565	661	31	105	0.900147	0.947987	0.843284	0.892575	1511	0.0695151	665	533	159	5	0.879589	0.807039	0.992537	0.890228	0	0
SR66	RowMedian	QN	Combat-NP	edgeR-LRT	0.05	670	0.770428	0.0701999	0.89978	0.887174	0.918657	0.90039	308	0.077819	587	651	41	83	0.908957	0.934713	0.876119	0.904468	1775	0.0625809	644	569	123	26	0.890602	0.839635	0.961194	0.896312	11	0
SR75	SoftImpute	QN	Scanorama	limma-trend	0.05	727	0.770428	0.0774766	0.869359	0.963482	0.763502	0.833635	857	0.078369	339	646	6	272	0.779889	0.982609	0.554828	0.709205	177	0.0765842	594	617	35	17	0.958828	0.944356	0.972177	0.958065	0	0
SR90	Zero	Median	limma	Wilcox	0.05	608	0.71982	0.0775327	0.917166	0.914067	0.919662	0.912873	748	0.0753426	406	518	11	67	0.922156	0.973621	0.858351	0.91236	1126	0.0797228	464	450	79	9	0.912176	0.854512	0.980973	0.913386	0	0
SR75	IterativeSVD	Median	Scanorama	limma-trend	0.05	738	0.770428	0.0799153	0.857086	0.970067	0.730769	0.807639	1041	0.0802679	295	647	5	316	0.745843	0.983333	0.482815	0.64764	65	0.0795626	598	625	27	13	0.968329	0.9568	0.978723	0.967638	0	0
SR66	SoftImpute	Median	Scanorama	edgeR-LRT	0.05	709	0.770428	0.0830148	0.837739	0.96001	0.701493	0.782059	1236	0.079648	297	682	10	373	0.718796	0.967427	0.443284	0.607984	33	0.0863817	643	660	32	27	0.956681	0.952593	0.959701	0.956134	1	5
SR75	HalfRowMin	Unnormalized	Combat-P	limma-trend	0.05	604	0.733208	0.076689	0.91726	0.921071	0.914075	0.913436	755	0.0765327	512	635	17	99	0.908155	0.967864	0.837971	0.898246	1011	0.0768453	605	565	87	6	0.926366	0.874277	0.99018	0.928626	0	0
SR75	RowMedian	Unnormalized	Combat-P	DESeq2	0.05	571	0.733208	0.0753912	0.922011	0.909351	0.935352	0.920375	472	0.0811453	542	619	33	69	0.91924	0.942609	0.88707	0.913997	1446	0.0696372	601	567	85	10	0.924782	0.876093	0.983633	0.926754	0	0
SR90	KNN	Median	Scanorama	limma-trend	0.05	736	0.770428	0.0790564	0.86477	0.971992	0.738901	0.816056	791	0.085224	238	526	3	235	0.762475	0.987552	0.503171	0.666667	208	0.0728887	461	508	21	12	0.967066	0.956432	0.97463	0.965445	0	0
SR75	SoftImpute	Median	Scanorama	edgeR-LRT	0.05	739	0.770428	0.0815243	0.847585	0.960512	0.716858	0.793951	1132	0.0802391	283	643	9	328	0.733175	0.969178	0.463175	0.6268	51	0.0828095	593	622	30	18	0.961995	0.951846	0.97054	0.961102	0	1
SR75	KNN	QN	Scanorama	limma-trend	0.05	735	0.770428	0.0768559	0.874109	0.966512	0.770867	0.841756	820	0.0777816	352	647	5	259	0.790974	0.985994	0.576105	0.727273	215	0.0759303	590	619	33	21	0.957245	0.94703	0.96563	0.95624	0	0
SR90	RowMean	TRQN	limma	edgeR-LRT	0.05	554	0.541213	0.0809697	0.934132	0.947923	0.911205	0.928051	821	0.0802863	405	511	18	68	0.914172	0.957447	0.856237	0.904018	750	0.0816531	457	499	30	16	0.954092	0.938398	0.966173	0.952083	36	700
SR90	KNN	TRQN	Scanorama	edgeR-LRT	0.05	586	0.579265	0.0807559	0.929142	0.975167	0.871036	0.919006	1409	0.0729207	376	513	16	97	0.887226	0.959184	0.794926	0.869364	137	0.0885911	448	525	4	25	0.971058	0.99115	0.947146	0.968649	135	34
SR90	HalfRowMin	TRQN	limma	limma-voom	0.05	592	0.528928	0.0828501	0.926148	0.948853	0.891121	0.917398	1360	0.0750289	383	506	23	90	0.887226	0.94335	0.809725	0.871445	191	0.0906713	460	507	22	13	0.96507	0.954357	0.972516	0.963351	0	575
SR90	IterativeSVD	QN	Combat-P	t-test	0.05	646	0.750143	0.0727299	0.907685	0.877808	0.947146	0.907459	435	0.0765955	426	505	24	47	0.929142	0.946667	0.900634	0.923077	1827	0.0688642	470	418	111	3	0.886228	0.80895	0.993658	0.891841	0	0
SR66	SoftImpute	TRQN	Scanorama	Wilcox	0.05	596	0.566965	0.0819521	0.923642	0.981797	0.860448	0.916996	979	0.078011	555	674	18	115	0.902349	0.968586	0.828358	0.893001	615	0.0858931	598	689	3	72	0.944934	0.995008	0.892537	0.940991	23	16
SR75	RowMedian	Unnormalized	Combat-NP	DESeq2	0.05	568	0.733208	0.0747837	0.924782	0.909696	0.94108	0.923561	437	0.0811729	549	619	33	62	0.924782	0.943299	0.898527	0.920369	1535	0.0683946	601	567	85	10	0.924782	0.876093	0.983633	0.926754	0	0
SR75	IterativeSVD	QN	Combat-NP	limma-voom	0.05	583	0.709392	0.0768635	0.918844	0.901594	0.94599	0.919484	318	0.0856674	549	636	16	62	0.938242	0.971681	0.898527	0.933673	2011	0.0680595	607	529	123	4	0.899446	0.831507	0.993453	0.905295	0	0
SR75	HalfRowMin	Unnormalized	limma	t-test	0.05	658	0.733208	0.0777803	0.910926	0.924041	0.89689	0.905219	1136	0.0714445	494	637	15	117	0.895487	0.97053	0.808511	0.882143	530	0.0841161	602	568	84	9	0.926366	0.877551	0.98527	0.928296	0	0
SR66	IterativeSVD	Unnormalized	Combat-P	DESeq2	0.05	659	0.733208	0.077668	0.905653	0.893802	0.925373	0.905636	944	0.0727375	575	657	35	95	0.904552	0.942623	0.858209	0.898438	849	0.0825986	665	570	122	5	0.906755	0.844981	0.992537	0.912835	0	0
SR75	Zero	QN	Combat-NP	edgeR-LRT	0.05	682	0.750143	0.0744342	0.901425	0.896012	0.91162	0.898893	598	0.0767449	511	627	25	100	0.901029	0.953358	0.836334	0.89102	1352	0.0721235	603	536	116	8	0.901821	0.838665	0.986907	0.906767	11	4
SR75	RowMean	Unnormalized	limma	limma-trend	0.05	587	0.733208	0.0753316	0.922407	0.923453	0.92144	0.919331	596	0.0784204	524	634	18	87	0.916865	0.96679	0.85761	0.908933	1278	0.0722428	602	570	82	9	0.927949	0.880117	0.98527	0.92973	0	0
SR75	RowMean	Unnormalized	Combat-NP	DESeq2	0.05	582	0.733208	0.0749676	0.922803	0.908686	0.937807	0.92136	477	0.0806005	545	618	34	66	0.920823	0.941278	0.89198	0.915966	1472	0.0693347	601	567	85	10	0.924782	0.876093	0.983633	0.926754	0	0
SR90	IterativeSVD	QN	Combat-NP	limma-trend	0.05	670	0.733208	0.078289	0.902196	0.866201	0.950317	0.902915	500	0.0790374	430	499	30	43	0.927146	0.934783	0.909091	0.921758	1743	0.0775407	469	410	119	4	0.877246	0.797619	0.991543	0.884072	0	0
SR90	RowMean	QN	Combat-NP	DESeq2	0.05	656	0.770428	0.0684736	0.909182	0.872938	0.950317	0.908259	385	0.0751068	431	488	41	42	0.917166	0.913136	0.911205	0.912169	1669	0.0618403	468	435	94	5	0.901198	0.83274	0.989429	0.904348	0	0
SR90	RowMean	Median	Scanorama	limma-trend	0.05	755	0.770428	0.0790804	0.862774	0.972803	0.733615	0.813059	809	0.0849203	236	526	3	237	0.760479	0.987448	0.498943	0.662921	229	0.0732404	458	509	20	15	0.96507	0.958159	0.968288	0.963197	0	0
SR75	SoftImpute	QN	limma	t-test	0.05	701	0.770428	0.0711866	0.892716	0.874893	0.923895	0.893134	458	0.0755399	521	622	30	90	0.904988	0.945554	0.8527	0.89673	1667	0.0668333	608	504	148	3	0.880443	0.804233	0.99509	0.889539	0	0
SR66	KNN	QN	Scanorama	limma-voom	0.05	751	0.770428	0.0773175	0.863803	0.964637	0.755224	0.831199	737	0.0806887	377	686	6	293	0.78047	0.984334	0.562687	0.716049	467	0.0739464	635	655	37	35	0.947137	0.94494	0.947761	0.946349	0	0
SR75	SoftImpute	QN	limma	Wilcox	0.05	705	0.770428	0.0709099	0.893903	0.875127	0.925532	0.894414	400	0.0766959	524	621	31	87	0.906572	0.944144	0.85761	0.898799	1758	0.0651238	607	506	146	4	0.881235	0.806109	0.993453	0.890029	0	0
SR75	KNN	Median	limma	Wilcox	0.05	628	0.733208	0.0762434	0.913698	0.901459	0.932897	0.913091	440	0.0812783	536	632	20	75	0.924782	0.964029	0.87725	0.918595	1704	0.0712086	604	536	116	7	0.902613	0.838889	0.988543	0.907588	0	0
SR75	KNN	Median	Scanorama	edgeR-LRT	0.05	766	0.770428	0.0808001	0.847585	0.961945	0.714403	0.795555	1049	0.0810298	288	642	10	323	0.736342	0.966443	0.471358	0.633663	90	0.0805704	585	626	26	26	0.958828	0.957447	0.957447	0.957447	0	0
SR66	IterativeSVD	Median	Combat-P	limma-trend	0.05	707	0.733208	0.0796577	0.894273	0.887424	0.916418	0.895339	626	0.07984	564	671	21	106	0.906755	0.964103	0.841791	0.898805	1430	0.0794755	664	537	155	6	0.881791	0.810745	0.991045	0.891874	0	0
SR75	KNN	TRQN	limma	edgeR-QLF	0.05	668	0.512658	0.0858532	0.916073	0.952944	0.870704	0.906791	1111	0.0804248	475	634	18	136	0.878068	0.963489	0.777414	0.860507	361	0.0912815	589	616	36	22	0.954078	0.9424	0.963993	0.953074	35	890
SR90	IterativeSVD	QN	Scanorama	edgeR-LRT	0.05	755	0.750143	0.0791693	0.885729	0.95191	0.805497	0.859699	808	0.0784359	301	524	5	172	0.823353	0.98366	0.636364	0.772786	350	0.0799026	461	489	40	12	0.948104	0.92016	0.97463	0.946612	0	1
SR90	RowMedian	QN	limma	limma-trend	0.05	681	0.750143	0.0732344	0.903194	0.872296	0.943975	0.903003	347	0.0796848	424	502	27	49	0.924152	0.940133	0.896406	0.917749	2039	0.066784	469	415	114	4	0.882236	0.80446	0.991543	0.888258	0	0
SR66	HalfRowMin	QN	Scanorama	edgeR-LRT	0.05	754	0.750143	0.0786688	0.883627	0.939699	0.820896	0.86556	769	0.0786666	442	675	17	228	0.820117	0.962963	0.659701	0.782994	418	0.078671	658	632	60	12	0.947137	0.916435	0.98209	0.948127	0	2
SR75	IterativeSVD	QN	limma	t-test	0.05	719	0.750143	0.0752996	0.892716	0.875052	0.923077	0.892926	649	0.0755814	520	621	31	91	0.903405	0.943739	0.851064	0.895009	1466	0.0750178	608	506	146	3	0.882027	0.806366	0.99509	0.890842	0	0
SR66	KNN	QN	limma	t-test	0.05	731	0.770428	0.0714121	0.889868	0.883008	0.907463	0.889616	661	0.0724183	555	659	33	115	0.891336	0.943878	0.828358	0.882353	1301	0.0704059	661	549	143	9	0.888399	0.822139	0.986567	0.896879	0	0
SR66	HalfRowMin	Unnormalized	Combat-P	DESeq2	0.05	689	0.685664	0.0803614	0.905653	0.913035	0.901493	0.902324	1134	0.0738299	546	669	23	124	0.89207	0.959578	0.814925	0.881356	594	0.0868928	662	590	102	8	0.919236	0.866492	0.98806	0.923291	0	0
SR90	RowMean	QN	limma	limma-trend	0.05	686	0.750143	0.0732244	0.903194	0.871948	0.943975	0.902928	354	0.0796828	424	501	28	49	0.923154	0.938053	0.896406	0.916757	2011	0.066766	469	416	113	4	0.883234	0.805842	0.991543	0.8891	0	0
SR75	SoftImpute	Unnormalized	Scanorama	edgeR-QLF	0.05	767	0.770428	0.0812601	0.846397	0.960544	0.715221	0.791304	1178	0.0799077	279	644	8	332	0.7308	0.972125	0.456628	0.621381	52	0.0826125	595	620	32	16	0.961995	0.948963	0.973813	0.961228	0	0
SR90	HalfRowMin	QN	limma	t-test	0.05	718	0.770428	0.0704798	0.896208	0.870564	0.93129	0.895416	374	0.0758202	415	504	25	58	0.917166	0.943182	0.877378	0.909091	1887	0.0651395	466	411	118	7	0.87525	0.797945	0.985201	0.881741	0	0
SR66	IterativeSVD	Unnormalized	Combat-NP	limma-trend	0.05	684	0.733208	0.0777548	0.906021	0.908372	0.908209	0.903652	999	0.0732314	554	667	25	116	0.896476	0.956822	0.826866	0.88711	773	0.0822783	663	584	108	7	0.915565	0.859922	0.989552	0.920194	0	0
SR66	KNN	Unnormalized	Scanorama	limma-trend	0.05	775	0.770428	0.0808677	0.844714	0.971968	0.708955	0.792702	1089	0.0807286	309	688	4	361	0.732012	0.98722	0.461194	0.628688	84	0.0810068	641	663	29	29	0.957416	0.956716	0.956716	0.956716	0	0
SR90	KNN	Median	Scanorama	edgeR-QLF	0.05	780	0.770428	0.080622	0.852295	0.961932	0.718816	0.795404	1012	0.0821167	220	523	6	253	0.741517	0.973451	0.465116	0.629471	98	0.0791273	460	505	24	13	0.963074	0.950413	0.972516	0.961338	0	0
SR90	SoftImpute	Unnormalized	Scanorama	t-test	0.05	775	0.770428	0.0785188	0.864271	0.972105	0.738901	0.81512	882	0.0819469	237	527	2	236	0.762475	0.991632	0.501057	0.66573	157	0.0750908	462	506	23	11	0.966068	0.952577	0.976744	0.964509	0	0
SR90	IterativeSVD	QN	Scanorama	limma-trend	0.05	773	0.750143	0.0798277	0.883234	0.961599	0.789641	0.852556	832	0.0802583	286	525	4	187	0.809381	0.986207	0.604651	0.749672	259	0.0793971	461	498	31	12	0.957086	0.936992	0.97463	0.95544	0	0
SR75	SoftImpute	Unnormalized	Scanorama	t-test	0.05	782	0.770428	0.0795437	0.855107	0.97008	0.727496	0.80456	954	0.0818293	292	648	4	319	0.74426	0.986486	0.477905	0.643881	109	0.0772582	597	623	29	14	0.965954	0.953674	0.977087	0.965238	0	0
SR66	Zero	QN	Scanorama	edgeR-LRT	0.05	770	0.770428	0.0766403	0.865639	0.943249	0.779104	0.836829	941	0.0756837	389	678	14	281	0.783407	0.965261	0.580597	0.72507	240	0.0775968	655	636	56	15	0.947871	0.921238	0.977612	0.948588	7	19
SR90	HalfRowMin	Median	Combat-NP	DESeq2	0.05	590	0.750143	0.0698863	0.929142	0.903313	0.955603	0.927389	275	0.0793651	437	502	27	36	0.937126	0.94181	0.92389	0.932764	1811	0.0604076	467	456	73	6	0.921158	0.864815	0.987315	0.922014	0	0
SR75	IterativeSVD	QN	Combat-P	limma-trend	0.05	716	0.728051	0.0790348	0.897862	0.872329	0.939444	0.900001	678	0.0765578	540	621	31	71	0.91924	0.945709	0.883797	0.913706	1403	0.0815118	608	499	153	3	0.876485	0.798949	0.99509	0.886297	0	0
SR90	HalfRowMin	QN	Scanorama	edgeR-QLF	0.05	767	0.770428	0.0735621	0.889721	0.949163	0.816068	0.86602	912	0.0715539	309	522	7	164	0.829341	0.977848	0.653277	0.78327	334	0.0755704	463	489	40	10	0.9501	0.920477	0.978858	0.94877	0	0
SR90	HalfRowMin	Median	Scanorama	DESeq2	0.05	777	0.750143	0.08174	0.872754	0.967667	0.760042	0.831541	991	0.081755	256	525	4	217	0.779441	0.984615	0.541226	0.698499	100	0.0817251	463	505	24	10	0.966068	0.950719	0.978858	0.964583	0	0
SR75	RowMedian	Unnormalized	limma	limma-trend	0.05	627	0.71982	0.0757665	0.921615	0.921312	0.922259	0.918693	680	0.0773624	525	633	19	86	0.916865	0.965074	0.859247	0.909091	1235	0.0741706	602	568	84	9	0.926366	0.877551	0.98527	0.928296	0	0
SR90	RowMedian	QN	Combat-NP	t-test	0.05	691	0.770428	0.0683527	0.906188	0.874575	0.947146	0.90602	209	0.0778824	427	502	27	46	0.927146	0.940529	0.902748	0.921251	2165	0.0588229	469	418	111	4	0.88523	0.808621	0.991543	0.890788	0	0
SR90	HalfRowMin	TRQN	limma	edgeR-QLF	0.05	631	0.528928	0.0822666	0.926647	0.954835	0.887949	0.917024	983	0.0810696	376	516	13	97	0.89022	0.966581	0.794926	0.87239	496	0.0834636	464	501	28	9	0.963074	0.943089	0.980973	0.961658	33	649
SR90	RowMean	Sum	Scanorama	DESeq2	0.05	796	0.750143	0.0845666	0.859281	0.972614	0.726216	0.806421	1104	0.0846505	229	526	3	244	0.753493	0.987069	0.484144	0.649645	69	0.0844827	458	509	20	15	0.96507	0.958159	0.968288	0.963197	0	0
SR66	IterativeSVD	Unnormalized	limma	t-test	0.05	696	0.733208	0.0773434	0.906755	0.912211	0.906716	0.904262	969	0.0733856	552	673	19	118	0.899413	0.966725	0.823881	0.889605	861	0.0813012	663	582	110	7	0.914097	0.857697	0.989552	0.918919	0	0
SR90	IterativeSVD	Median	NoBC	t-test	0.05	567	0.472979	0.0824624	0.937126	0.925502	0.948203	0.934524	897	0.0766695	428	517	12	45	0.943114	0.972727	0.904863	0.937568	778	0.0882554	469	464	65	4	0.931138	0.878277	0.991543	0.93148	131	97
SR90	SoftImpute	Sum	Scanorama	t-test	0.05	797	0.770428	0.0802433	0.85479	0.976863	0.714588	0.79573	1111	0.0807079	216	528	1	257	0.742515	0.995392	0.45666	0.626087	68	0.0797788	460	509	20	13	0.967066	0.958333	0.972516	0.965373	0	0
SR66	IterativeSVD	Unnormalized	Combat-P	t-test	0.05	695	0.733208	0.0769617	0.90859	0.914247	0.907463	0.905876	1053	0.0720721	552	672	20	118	0.898678	0.965035	0.823881	0.888889	761	0.0818512	664	587	105	6	0.918502	0.863459	0.991045	0.922863	0	0
SR90	SoftImpute	Sum	Scanorama	limma-trend	0.05	801	0.770428	0.0802673	0.853792	0.972612	0.715645	0.795259	1333	0.0767873	217	527	2	256	0.742515	0.990868	0.458774	0.627168	34	0.0837473	460	507	22	13	0.96507	0.954357	0.972516	0.963351	0	0
SR90	RowMean	QN	Combat-P	limma-trend	0.05	696	0.770428	0.0682987	0.905689	0.872286	0.94926	0.90584	492	0.0701171	429	501	28	44	0.928144	0.938731	0.906977	0.922581	1702	0.0664803	469	416	113	4	0.883234	0.805842	0.991543	0.8891	0	0
SR75	RowMedian	Unnormalized	Combat-P	Wilcox	0.05	626	0.733208	0.0745346	0.922803	0.924129	0.920622	0.919629	714	0.0759315	525	632	20	86	0.916073	0.963303	0.859247	0.908304	1213	0.0731377	600	574	78	11	0.929533	0.884956	0.981997	0.930954	0	0
SR75	KNN	Unnormalized	Scanorama	limma-voom	0.05	802	0.770428	0.0799422	0.850356	0.969371	0.716039	0.798199	1196	0.0780514	288	646	6	323	0.739509	0.979592	0.471358	0.636464	62	0.0818331	587	627	25	24	0.961203	0.95915	0.96072	0.959935	0	0
SR66	SoftImpute	QN	Combat-P	t-test	0.05	748	0.770428	0.0710503	0.888767	0.876629	0.916418	0.890173	609	0.0724754	563	660	32	107	0.897944	0.946218	0.840299	0.890119	1502	0.0696251	665	533	159	5	0.879589	0.807039	0.992537	0.890228	0	0
SR66	IterativeSVD	Median	limma	t-test	0.05	750	0.750143	0.0753855	0.890602	0.890809	0.903731	0.889861	663	0.0762715	546	672	20	124	0.894273	0.964664	0.814925	0.883495	1381	0.0744996	665	543	149	5	0.886931	0.816953	0.992537	0.896226	0	0
SR90	KNN	QN	Scanorama	limma-trend	0.05	791	0.750143	0.079502	0.883733	0.961663	0.790698	0.853097	828	0.0803762	286	525	4	187	0.809381	0.986207	0.604651	0.749672	286	0.0786278	462	498	31	11	0.958084	0.93712	0.976744	0.956522	0	0
SR90	SoftImpute	TRQN	Combat-P	edgeR-LRT	0.05	680	0.501069	0.0848204	0.920659	0.944135	0.883721	0.910407	1477	0.0751787	372	505	24	101	0.87525	0.939394	0.786469	0.856157	189	0.094462	464	504	25	9	0.966068	0.948875	0.980973	0.964657	11	38
SR75	KNN	TRQN	limma	edgeR-LRT	0.05	643	0.512658	0.0826301	0.923595	0.950046	0.889525	0.916856	1149	0.078	498	630	22	113	0.893112	0.957692	0.815057	0.880637	481	0.0872601	589	616	36	22	0.954078	0.9424	0.963993	0.953074	41	903
SR66	SoftImpute	QN	limma	t-test	0.05	784	0.770428	0.0714914	0.884361	0.875192	0.908955	0.885156	646	0.0729391	553	660	32	117	0.890602	0.945299	0.825373	0.881275	1500	0.0700436	665	531	161	5	0.87812	0.805085	0.992537	0.889037	0	0
SR75	RowMean	Unnormalized	Combat-P	DESeq2	0.05	636	0.733208	0.0743947	0.921219	0.907311	0.93617	0.919734	481	0.0806733	543	618	34	68	0.91924	0.941075	0.888707	0.914141	1588	0.068116	601	565	87	10	0.923199	0.873547	0.983633	0.925327	0	0
SR90	Zero	QN	Combat-NP	DESeq2	0.05	724	0.770428	0.0689911	0.903194	0.870602	0.940803	0.901929	494	0.0731425	423	491	38	50	0.912176	0.91757	0.894292	0.905782	1590	0.0648397	467	429	100	6	0.894212	0.823633	0.987315	0.898077	0	0
SR90	HalfRowMin	QN	Combat-NP	limma-trend	0.05	742	0.750143	0.0739368	0.895709	0.862417	0.94186	0.896381	573	0.0739618	424	500	29	49	0.922156	0.935982	0.896406	0.915767	1751	0.0739118	467	404	125	6	0.869261	0.788851	0.987315	0.876995	0	0
SR75	Zero	QN	Combat-NP	limma-voom	0.05	787	0.750143	0.0758518	0.890736	0.900365	0.886252	0.885736	611	0.078261	484	637	15	127	0.887569	0.96994	0.792144	0.872072	1397	0.0734427	599	530	122	12	0.893903	0.830791	0.98036	0.899399	0	0
SR75	SoftImpute	QN	Combat-NP	Wilcox	0.05	734	0.770428	0.0695393	0.897862	0.875621	0.933715	0.899096	394	0.0754282	534	621	31	77	0.914489	0.945133	0.873977	0.908163	1850	0.0636503	607	506	146	4	0.881235	0.806109	0.993453	0.890029	0	0
SR66	Zero	QN	Combat-NP	limma-voom	0.05	798	0.770428	0.072937	0.877386	0.905559	0.854478	0.869057	673	0.0747854	490	677	15	180	0.856828	0.970297	0.731343	0.834043	1159	0.0710886	655	568	124	15	0.897944	0.840822	0.977612	0.904072	0	0
SR90	SoftImpute	QN	Combat-NP	Wilcox	0.05	709	0.770428	0.0682188	0.905689	0.876367	0.943975	0.905322	199	0.0782301	425	504	25	48	0.927146	0.944444	0.89852	0.92091	2235	0.0582075	468	418	111	5	0.884232	0.80829	0.989429	0.889734	0	0
SR75	RowMean	Median	Combat-NP	Wilcox	0.05	676	0.770428	0.0671966	0.915281	0.911374	0.922259	0.913256	425	0.0740941	528	634	18	83	0.920032	0.967033	0.864157	0.912705	1635	0.0602992	599	551	101	12	0.91053	0.855714	0.98036	0.913806	0	0
SR66	HalfRowMin	QN	Combat-NP	limma-voom	0.05	744	0.728051	0.0788176	0.899413	0.899162	0.910448	0.898787	599	0.0811136	558	674	18	112	0.904552	0.96875	0.832836	0.895666	1475	0.0765217	662	556	136	8	0.894273	0.829574	0.98806	0.901907	0	0
SR75	HalfRowMin	Unnormalized	limma	Wilcox	0.05	637	0.733208	0.0740966	0.923199	0.921137	0.92635	0.920668	722	0.0749149	529	634	18	82	0.920823	0.967093	0.865794	0.913644	1255	0.0732782	603	566	86	8	0.925574	0.875181	0.986907	0.927692	0	0
SR90	KNN	Median	Scanorama	t-test	0.05	809	0.770428	0.0777955	0.865768	0.975043	0.738901	0.817029	870	0.0820068	238	527	2	235	0.763473	0.991667	0.503171	0.667602	181	0.0735841	461	509	20	12	0.968064	0.95842	0.97463	0.966457	0	0
SR66	RowMedian	QN	Combat-NP	edgeR-QLF	0.05	743	0.770428	0.0693113	0.899413	0.88876	0.915672	0.89971	229	0.0805043	584	652	40	86	0.907489	0.935897	0.871642	0.902628	2009	0.0581184	643	571	121	27	0.891336	0.841623	0.959701	0.896792	9	0
SR66	KNN	Unnormalized	Scanorama	edgeR-LRT	0.05	789	0.770428	0.0821036	0.834435	0.957903	0.694776	0.777669	1377	0.0778837	294	680	12	376	0.715125	0.960784	0.438806	0.602459	43	0.0863234	637	662	30	33	0.953744	0.955022	0.950746	0.95288	0	0
SR66	KNN	QN	Scanorama	limma-trend	0.05	812	0.770428	0.0773208	0.85793	0.965012	0.742537	0.820539	1068	0.0763135	358	686	6	312	0.76652	0.983516	0.534328	0.692456	211	0.078328	637	656	36	33	0.949339	0.946508	0.950746	0.948622	0	0
SR75	IterativeSVD	TRQN	limma	edgeR-LRT	0.05	679	0.501157	0.0833605	0.920032	0.941507	0.891162	0.912925	1253	0.0771239	491	627	25	120	0.885194	0.95155	0.803601	0.87134	383	0.0895972	598	608	44	13	0.954869	0.931464	0.978723	0.954509	40	871
SR66	SoftImpute	Median	Scanorama	limma-voom	0.05	793	0.770428	0.0815924	0.83884	0.967036	0.7	0.782233	1202	0.080336	295	686	6	375	0.720264	0.980066	0.440299	0.607621	60	0.0828488	643	661	31	27	0.957416	0.954006	0.959701	0.956845	0	0
SR90	SoftImpute	Unnormalized	Scanorama	edgeR-QLF	0.05	823	0.770428	0.0800675	0.851297	0.959968	0.718816	0.793518	1009	0.082964	218	523	6	255	0.739521	0.973214	0.460888	0.625538	133	0.077171	462	503	26	11	0.963074	0.946721	0.976744	0.961498	0	0
SR75	HalfRowMin	QN	Combat-P	DESeq2	0.05	762	0.770428	0.0699968	0.896279	0.88076	0.918985	0.895119	709	0.0692104	518	616	36	93	0.897862	0.935018	0.847791	0.88927	1219	0.0707831	605	525	127	6	0.894695	0.826503	0.99018	0.900968	0	0
SR75	HalfRowMin	QN	Scanorama	limma-voom	0.05	810	0.750143	0.078475	0.882819	0.950741	0.805237	0.859056	764	0.0800972	386	643	9	225	0.814727	0.977215	0.631751	0.767396	495	0.0768528	598	603	49	13	0.950911	0.924266	0.978723	0.950715	0	0
SR75	RowMean	Unnormalized	limma	DESeq2	0.05	654	0.733208	0.074047	0.922011	0.910986	0.933715	0.920135	522	0.080096	538	621	31	73	0.917656	0.945518	0.880524	0.911864	1527	0.067998	603	567	85	8	0.926366	0.876453	0.986907	0.928406	0	0
SR66	KNN	Unnormalized	limma	Wilcox	0.05	673	0.733208	0.0748312	0.917768	0.923881	0.912687	0.915071	985	0.0722684	564	669	23	106	0.905286	0.960818	0.841791	0.897375	923	0.0773941	659	608	84	11	0.93025	0.886945	0.983582	0.932767	0	0
SR90	SoftImpute	QN	Scanorama	edgeR-QLF	0.05	817	0.733208	0.0840351	0.882236	0.951719	0.798097	0.854135	823	0.0848863	294	524	5	179	0.816367	0.983278	0.621564	0.761658	393	0.0831838	461	489	40	12	0.948104	0.92016	0.97463	0.946612	0	0
SR90	IterativeSVD	Unnormalized	NoBC	Wilcox	0.05	602	0.466385	0.0845037	0.941118	0.936538	0.94186	0.937617	864	0.0805801	424	515	14	49	0.937126	0.968037	0.896406	0.930845	789	0.0884272	467	480	49	6	0.94511	0.905039	0.987315	0.944388	147	144
SR90	SoftImpute	Median	NoBC	DESeq2	0.05	648	0.472979	0.0831698	0.926148	0.90342	0.947146	0.923482	1001	0.077233	428	497	32	45	0.923154	0.930435	0.904863	0.917471	776	0.0891067	468	463	66	5	0.929142	0.876404	0.989429	0.929494	111	157
SR90	IterativeSVD	QN	Scanorama	edgeR-QLF	0.05	819	0.750143	0.07835	0.88523	0.951883	0.80444	0.85891	841	0.0778484	300	524	5	173	0.822355	0.983607	0.634249	0.771208	420	0.0788516	461	489	40	12	0.948104	0.92016	0.97463	0.946612	0	0
SR75	HalfRowMin	Sum	Scanorama	DESeq2	0.05	825	0.750143	0.0823238	0.861045	0.961503	0.747136	0.817739	1340	0.0777439	313	645	7	298	0.758511	0.978125	0.512275	0.672395	48	0.0869037	600	617	35	11	0.963579	0.944882	0.981997	0.963082	0	0
SR66	SoftImpute	Unnormalized	Scanorama	limma-voom	0.05	803	0.770428	0.0817606	0.837372	0.966231	0.697761	0.779049	1245	0.0801419	290	686	6	380	0.716593	0.97973	0.432836	0.600414	54	0.0833793	645	660	32	25	0.95815	0.952733	0.962687	0.957684	0	0
SR90	SoftImpute	Unnormalized	NoBC	Wilcox	0.05	611	0.466385	0.0844117	0.942116	0.938524	0.94186	0.938606	864	0.0805241	424	516	13	49	0.938124	0.970252	0.896406	0.931868	783	0.0882994	467	481	48	6	0.946108	0.906796	0.987315	0.945344	143	138
SR90	IterativeSVD	Unnormalized	NoBC	t-test	0.05	615	0.466385	0.0849682	0.937625	0.932442	0.939746	0.934047	878	0.0805581	421	516	13	52	0.93513	0.970046	0.890063	0.928335	796	0.0893784	468	474	55	5	0.94012	0.894837	0.989429	0.939759	133	84
SR90	SoftImpute	Unnormalized	NoBC	t-test	0.05	604	0.466385	0.0847275	0.938623	0.934419	0.939746	0.935032	877	0.0805281	421	517	12	52	0.936128	0.972286	0.890063	0.92936	808	0.0889268	468	475	54	5	0.941118	0.896552	0.989429	0.940704	134	81
SR90	KNN	QN	limma	limma-trend	0.05	757	0.733208	0.0773559	0.900699	0.8674	0.946089	0.901108	545	0.0783999	425	501	28	48	0.924152	0.93819	0.89852	0.917927	1815	0.0763118	470	409	120	3	0.877246	0.79661	0.993658	0.88429	0	0
SR90	KNN	Unnormalized	NoBC	limma-trend	0.05	607	0.466385	0.0846915	0.938124	0.930293	0.943975	0.935033	1087	0.0762678	425	517	12	48	0.94012	0.97254	0.89852	0.934066	780	0.0931152	468	470	59	5	0.936128	0.888046	0.989429	0.936	134	81
SR90	RowMedian	QN	Combat-P	t-test	0.05	728	0.770428	0.0676533	0.907685	0.877891	0.946089	0.907336	195	0.0779304	427	504	25	46	0.929142	0.94469	0.902748	0.923243	2232	0.0573762	468	420	109	5	0.886228	0.811092	0.989429	0.891429	0	0
SR90	Zero	QN	limma	limma-trend	0.05	778	0.750143	0.0742126	0.893713	0.867399	0.929175	0.892946	489	0.077153	415	502	27	58	0.91517	0.938914	0.877378	0.907104	1895	0.0712721	464	410	119	9	0.872255	0.795883	0.980973	0.878788	0	0
SR90	SoftImpute	Unnormalized	NoBC	limma-trend	0.05	609	0.466385	0.0846325	0.938124	0.929216	0.945032	0.935105	1090	0.0761839	426	516	13	47	0.94012	0.970387	0.900634	0.934211	781	0.0930812	468	470	59	5	0.936128	0.888046	0.989429	0.936	135	81
SR75	SoftImpute	Median	Scanorama	t-test	0.05	834	0.770428	0.0783332	0.857482	0.973925	0.728314	0.807916	933	0.0818669	295	648	4	316	0.746635	0.986622	0.482815	0.648352	145	0.0747994	595	628	24	16	0.968329	0.961228	0.973813	0.96748	0	0
SR90	RowMean	QN	Combat-P	t-test	0.05	732	0.770428	0.0676293	0.907685	0.878534	0.945032	0.907178	203	0.0779164	426	504	25	47	0.928144	0.944568	0.900634	0.922078	2218	0.0573422	468	421	108	5	0.887226	0.8125	0.989429	0.892278	0	0
SR75	KNN	QN	Scanorama	DESeq2	0.05	832	0.770428	0.0743708	0.879256	0.966986	0.780687	0.849283	783	0.0776234	361	646	6	250	0.797308	0.983651	0.590835	0.738241	363	0.0711182	593	621	31	18	0.961203	0.950321	0.97054	0.960324	0	0
SR75	IterativeSVD	TRQN	limma	edgeR-QLF	0.05	752	0.501157	0.0864757	0.912906	0.950832	0.866612	0.902437	1283	0.077887	464	635	17	147	0.87015	0.964657	0.759411	0.849817	323	0.0950644	595	612	40	16	0.955661	0.937008	0.973813	0.955056	37	863
SR66	SoftImpute	QN	Scanorama	edgeR-QLF	0.05	831	0.770428	0.0762316	0.861233	0.955493	0.758955	0.828082	948	0.0768096	373	684	8	297	0.776065	0.979003	0.556716	0.7098	354	0.0756535	644	645	47	26	0.946402	0.931983	0.961194	0.946363	0	0
SR66	RowMean	QN	Combat-NP	edgeR-QLF	0.05	785	0.770428	0.0693383	0.89721	0.887933	0.910448	0.897108	284	0.0794388	582	648	44	88	0.903084	0.929712	0.868657	0.898148	1980	0.0592378	638	576	116	32	0.891336	0.846154	0.952239	0.896067	9	1
SR90	SoftImpute	Median	Scanorama	edgeR-QLF	0.05	842	0.770428	0.0796109	0.851796	0.963069	0.717759	0.793927	1032	0.0820927	218	524	5	255	0.740519	0.977578	0.460888	0.626437	139	0.0771291	461	504	25	12	0.963074	0.94856	0.97463	0.961418	0	0
SR90	RowMean	QN	Combat-P	DESeq2	0.05	740	0.770428	0.0675464	0.907685	0.871369	0.94926	0.90681	455	0.0735542	430	488	41	43	0.916168	0.912951	0.909091	0.911017	1714	0.0615386	468	433	96	5	0.899202	0.829787	0.989429	0.902604	0	0
SR90	KNN	Unnormalized	Scanorama	edgeR-QLF	0.05	844	0.770428	0.079455	0.852295	0.961005	0.719873	0.795444	1144	0.0797108	220	523	6	253	0.741517	0.973451	0.465116	0.629471	95	0.0791993	461	504	25	12	0.963074	0.94856	0.97463	0.961418	0	1
SR90	SoftImpute	Median	NoBC	Wilcox	0.05	620	0.472979	0.0814903	0.937625	0.928842	0.945032	0.934784	576	0.0867807	427	518	11	46	0.943114	0.974886	0.902748	0.937431	1592	0.0761999	467	467	62	6	0.932136	0.882798	0.987315	0.932136	134	96
SR90	RowMean	Median	Scanorama	edgeR-LRT	0.05	844	0.770428	0.0798547	0.849301	0.963498	0.710359	0.791167	1003	0.0830879	218	523	6	255	0.739521	0.973214	0.460888	0.625538	187	0.0766215	454	507	22	19	0.959082	0.953782	0.959831	0.956797	0	0
SR66	HalfRowMin	Unnormalized	limma	Wilcox	0.05	720	0.733208	0.0747234	0.915932	0.926969	0.90597	0.912457	1180	0.0679266	554	673	19	116	0.900881	0.966841	0.826866	0.891392	612	0.0815201	660	608	84	10	0.930984	0.887097	0.985075	0.933522	0	0
SR75	KNN	Unnormalized	NoBC	limma-trend	0.05	670	0.466385	0.0869501	0.928345	0.93371	0.922259	0.924883	994	0.080824	523	638	14	88	0.91924	0.973929	0.855974	0.91115	754	0.0930763	604	580	72	7	0.937451	0.893491	0.988543	0.938617	184	94
SR75	SoftImpute	TRQN	limma	edgeR-QLF	0.05	757	0.512658	0.0836856	0.914885	0.94955	0.871522	0.905572	1127	0.0803169	474	632	20	137	0.875693	0.959514	0.775777	0.857919	491	0.0870543	591	614	38	20	0.954078	0.939587	0.967267	0.953226	36	883
SR90	RowMean	QN	Combat-NP	t-test	0.05	753	0.770428	0.0674844	0.906687	0.87581	0.946089	0.90634	276	0.0761299	427	502	27	46	0.927146	0.940529	0.902748	0.921251	2145	0.0588389	468	420	109	5	0.886228	0.811092	0.989429	0.891429	0	0
SR90	IterativeSVD	Median	Scanorama	edgeR-LRT	0.05	852	0.770428	0.0790194	0.853792	0.963267	0.721987	0.797852	935	0.0833876	222	524	5	251	0.744511	0.977974	0.469345	0.634286	202	0.0746512	461	504	25	12	0.963074	0.94856	0.97463	0.961418	1	1
SR90	KNN	QN	Scanorama	edgeR-LRT	0.05	841	0.750143	0.0780562	0.884731	0.952011	0.802326	0.858057	761	0.0801265	299	523	6	174	0.820359	0.980328	0.632135	0.768638	574	0.075986	460	491	38	13	0.949102	0.923695	0.972516	0.947477	0	0
SR90	HalfRowMin	QN	Combat-P	limma-trend	0.05	794	0.750143	0.072541	0.899202	0.866395	0.945032	0.900033	703	0.0689941	427	503	26	46	0.928144	0.942605	0.902748	0.922246	1582	0.076088	467	405	124	6	0.870259	0.790186	0.987315	0.87782	0	0
SR66	HalfRowMin	Unnormalized	Combat-P	limma-trend	0.05	788	0.685664	0.0791029	0.906755	0.925256	0.890299	0.901565	1428	0.068221	531	677	15	139	0.886931	0.972527	0.792537	0.873355	369	0.0899847	662	600	92	8	0.926579	0.877984	0.98806	0.929775	0	0
SR90	SoftImpute	QN	Combat-NP	DESeq2	0.05	759	0.770428	0.0672316	0.908184	0.869781	0.952431	0.907527	653	0.0659627	432	486	43	41	0.916168	0.909474	0.913319	0.911392	1286	0.0685005	469	433	96	4	0.9002	0.830088	0.991543	0.903661	0	0
SR90	RowMean	TRQN	Scanorama	Wilcox	0.05	651	0.579265	0.0772689	0.939122	0.986043	0.883721	0.931978	665	0.0785658	423	519	10	50	0.94012	0.976905	0.894292	0.933775	1354	0.0759721	413	527	2	60	0.938124	0.995181	0.87315	0.93018	8	8
SR90	KNN	Unnormalized	NoBC	t-test	0.05	647	0.466385	0.0839851	0.938124	0.93515	0.937632	0.93438	963	0.0788635	420	517	12	53	0.93513	0.972222	0.887949	0.928177	798	0.0891067	467	476	53	6	0.941118	0.898077	0.987315	0.940584	134	80
SR66	RowMean	QN	Combat-P	edgeR-LRT	0.05	814	0.770428	0.0691215	0.896109	0.888179	0.908955	0.896154	455	0.0751143	581	653	39	89	0.906021	0.937097	0.867164	0.900775	1858	0.0631287	637	570	122	33	0.886197	0.839262	0.950746	0.891533	12	2
SR66	IterativeSVD	Unnormalized	limma	DESeq2	0.05	814	0.733208	0.0778276	0.895007	0.882934	0.920896	0.896196	745	0.0768883	569	662	30	101	0.903818	0.949917	0.849254	0.896769	1406	0.0787669	665	542	150	5	0.886197	0.815951	0.992537	0.895623	0	3
SR66	KNN	TRQN	limma	edgeR-LRT	0.05	799	0.512658	0.0851275	0.908223	0.941922	0.86791	0.900743	1199	0.0785113	524	665	27	146	0.872981	0.950998	0.78209	0.858313	488	0.0917436	639	646	46	31	0.943465	0.932847	0.953731	0.943173	43	982
SR66	HalfRowMin	Unnormalized	Combat-NP	t-test	0.05	807	0.733208	0.0772641	0.905286	0.926773	0.884328	0.899086	1289	0.0694526	523	675	17	147	0.879589	0.968519	0.780597	0.864463	419	0.0850757	662	606	86	8	0.930984	0.885027	0.98806	0.933709	0	0
SR66	IterativeSVD	Unnormalized	Combat-P	Wilcox	0.05	764	0.733208	0.0750146	0.910793	0.913042	0.912687	0.908627	1103	0.0702366	560	669	23	110	0.902349	0.960549	0.835821	0.893855	903	0.0797925	663	589	103	7	0.919236	0.865535	0.989552	0.923398	0	0
SR75	RowMean	Unnormalized	Combat-P	Wilcox	0.05	714	0.733208	0.0735086	0.921615	0.924885	0.917349	0.918127	814	0.0743765	521	633	19	90	0.913698	0.964815	0.8527	0.9053	1241	0.0726406	600	574	78	11	0.929533	0.884956	0.981997	0.930954	0	0
SR90	IterativeSVD	Unnormalized	Combat-P	t-test	0.05	661	0.733208	0.0720814	0.934132	0.9169	0.951374	0.931867	483	0.0777485	431	512	17	42	0.941118	0.962054	0.911205	0.935939	1625	0.0664144	469	460	69	4	0.927146	0.871747	0.991543	0.927794	0	0
SR66	HalfRowMin	Median	Scanorama	edgeR-QLF	0.05	863	0.770428	0.0772415	0.852056	0.94219	0.751493	0.813005	1258	0.0746096	348	679	13	322	0.754038	0.963989	0.519403	0.675073	142	0.0798734	659	635	57	11	0.950073	0.920391	0.983582	0.950938	1	7
SR75	KNN	Median	Scanorama	t-test	0.05	860	0.770428	0.0774992	0.858274	0.977832	0.726678	0.809569	984	0.0808189	298	649	3	313	0.749802	0.990033	0.487725	0.653509	168	0.0741794	590	631	21	21	0.966746	0.96563	0.96563	0.96563	0	0
SR75	HalfRowMin	TRQN	Scanorama	Wilcox	0.05	649	0.681152	0.0737182	0.941013	0.981441	0.894435	0.935468	957	0.0743677	515	635	17	96	0.91053	0.968045	0.842881	0.901137	770	0.0730686	578	649	3	33	0.971496	0.994836	0.94599	0.969799	2	6
SR90	HalfRowMin	Median	Scanorama	limma-trend	0.05	856	0.750143	0.080698	0.868762	0.967423	0.751586	0.824361	989	0.0834536	248	525	4	225	0.771457	0.984127	0.524313	0.684138	204	0.0779423	463	505	24	10	0.966068	0.950719	0.978858	0.964583	0	0
SR66	RowMedian	QN	Combat-P	edgeR-QLF	0.05	824	0.770428	0.0690212	0.895374	0.886743	0.910448	0.895682	282	0.0792253	579	655	37	91	0.906021	0.939935	0.864179	0.900467	2162	0.0588172	641	564	128	29	0.884728	0.83355	0.956716	0.890896	10	0
SR90	IterativeSVD	Median	NoBC	Wilcox	0.05	656	0.472979	0.0807039	0.938124	0.928232	0.947146	0.935382	761	0.0796728	427	518	11	46	0.943114	0.974886	0.902748	0.937431	1159	0.0817351	469	466	63	4	0.933134	0.881579	0.991543	0.933333	137	97
SR90	RowMedian	Unnormalized	NoBC	limma-trend	0.05	664	0.466385	0.0837403	0.937126	0.928342	0.943975	0.934053	768	0.08296	425	516	13	48	0.939122	0.97032	0.89852	0.933041	1100	0.0845206	468	469	60	5	0.93513	0.886364	0.989429	0.935065	131	74
SR90	KNN	Unnormalized	Scanorama	t-test	0.05	869	0.770428	0.0769412	0.864271	0.973071	0.737844	0.814685	888	0.0819888	236	527	2	237	0.761477	0.991597	0.498943	0.663854	238	0.0718936	462	507	22	11	0.967066	0.954545	0.976744	0.965517	0	0
SR90	Zero	TRQN	limma	edgeR-QLF	0.05	721	0.466684	0.084133	0.927146	0.952777	0.891121	0.917976	1242	0.0794311	379	515	14	94	0.892216	0.964377	0.801268	0.875289	432	0.0888349	464	500	29	9	0.962076	0.941176	0.980973	0.960663	35	641
SR75	RowMedian	Unnormalized	limma	DESeq2	0.05	709	0.71982	0.0737138	0.922011	0.909181	0.93617	0.920491	508	0.0806005	542	621	31	69	0.920823	0.945899	0.88707	0.915541	1705	0.066827	602	564	88	9	0.923199	0.872464	0.98527	0.925442	0	0
SR90	IterativeSVD	TRQN	Scanorama	t-test	0.05	805	0.579265	0.0813744	0.918663	0.987806	0.837209	0.90285	1272	0.0764017	344	522	7	129	0.864271	0.980057	0.727273	0.834951	179	0.0863471	448	527	2	25	0.973054	0.995556	0.947146	0.970748	0	0
SR66	RowMean	QN	limma	edgeR-QLF	0.05	838	0.770428	0.0696187	0.892805	0.895327	0.892537	0.890976	425	0.0773423	561	658	34	109	0.895007	0.942857	0.837313	0.886957	1861	0.061895	635	578	114	35	0.890602	0.847797	0.947761	0.894996	32	7
SR90	HalfRowMin	QN	limma	DESeq2	0.05	821	0.770428	0.0682338	0.900699	0.866792	0.940803	0.899667	515	0.0729147	422	490	39	51	0.91018	0.915401	0.892178	0.90364	1729	0.0635528	468	425	104	5	0.891218	0.818182	0.989429	0.895694	0	0
SR90	RowMean	Median	Scanorama	limma-voom	0.05	875	0.770428	0.078393	0.853293	0.967157	0.717759	0.798408	891	0.0842089	225	525	4	248	0.748503	0.982533	0.475687	0.641026	386	0.072577	454	506	23	19	0.958084	0.951782	0.959831	0.955789	0	0
SR66	HalfRowMin	Median	Combat-P	t-test	0.05	846	0.750143	0.0738035	0.893539	0.907946	0.885821	0.889135	900	0.0725606	525	676	16	145	0.881791	0.970425	0.783582	0.867052	1124	0.0750464	662	571	121	8	0.905286	0.845466	0.98806	0.911218	0	0
SR75	RowMedian	Median	Combat-P	Wilcox	0.05	744	0.770428	0.0658599	0.916469	0.913763	0.922259	0.914395	387	0.0746501	528	636	16	83	0.921615	0.970588	0.864157	0.914286	1783	0.0570698	599	552	100	12	0.911322	0.856938	0.98036	0.914504	0	0
SR75	KNN	Sum	Scanorama	t-test	0.05	867	0.770428	0.0794829	0.846793	0.979021	0.702128	0.78917	1143	0.0809168	274	650	2	337	0.731591	0.992754	0.448445	0.617813	125	0.0780489	584	631	21	27	0.961995	0.965289	0.95581	0.960526	0	0
SR75	SoftImpute	TRQN	limma	edgeR-LRT	0.05	741	0.512658	0.0813662	0.921219	0.942642	0.89198	0.914498	1455	0.0737125	496	625	27	115	0.887569	0.948375	0.811784	0.87478	388	0.0890198	594	612	40	17	0.954869	0.936909	0.972177	0.954217	42	898
SR75	RowMean	Median	limma	t-test	0.05	780	0.750143	0.070352	0.912114	0.910856	0.917349	0.909871	305	0.0816385	522	637	15	89	0.917656	0.972067	0.854337	0.909408	2089	0.0590654	599	546	106	12	0.906572	0.849645	0.98036	0.910334	0	0
SR66	RowMedian	Median	Combat-NP	DESeq2	0.05	792	0.750143	0.0706302	0.909692	0.910416	0.908955	0.907735	617	0.0759738	573	656	36	97	0.902349	0.940887	0.855224	0.896013	1557	0.0652866	645	604	88	25	0.917034	0.879945	0.962687	0.919458	0	0
SR66	RowMean	QN	Combat-P	edgeR-QLF	0.05	839	0.770428	0.068949	0.895374	0.888251	0.90597	0.894972	321	0.0790484	578	649	43	92	0.900881	0.930757	0.862687	0.89543	2045	0.0588495	636	576	116	34	0.889868	0.845745	0.949254	0.894515	9	1
SR90	IterativeSVD	Unnormalized	NoBC	limma-trend	0.05	673	0.466385	0.0832158	0.938124	0.929216	0.945032	0.935105	1081	0.0762498	426	516	13	47	0.94012	0.970387	0.900634	0.934211	817	0.0901817	468	470	59	5	0.936128	0.888046	0.989429	0.936	133	85
SR90	IterativeSVD	QN	Combat-NP	t-test	0.05	808	0.733208	0.0752317	0.90519	0.873473	0.946089	0.904941	544	0.0782561	426	501	28	47	0.92515	0.938326	0.900634	0.919094	1998	0.0722073	469	418	111	4	0.88523	0.808621	0.991543	0.890788	0	0
SR66	SoftImpute	Sum	Scanorama	DESeq2	0.05	866	0.770428	0.0796367	0.842511	0.969907	0.706716	0.786308	1146	0.0812624	296	688	4	374	0.722467	0.986667	0.441791	0.610309	117	0.078011	651	660	32	19	0.962555	0.953148	0.971642	0.962306	0	0
SR75	SoftImpute	QN	Combat-P	Wilcox	0.05	830	0.770428	0.0680946	0.898654	0.878989	0.932079	0.899656	443	0.0742685	531	625	27	80	0.915281	0.951613	0.869067	0.908469	1962	0.0619208	608	506	146	3	0.882027	0.806366	0.99509	0.890842	0	0
SR66	KNN	Median	Scanorama	edgeR-QLF	0.05	858	0.770428	0.0800999	0.836637	0.961981	0.697015	0.781426	1319	0.0781425	299	682	10	371	0.720264	0.967638	0.446269	0.610827	89	0.0820572	635	663	29	35	0.95301	0.956325	0.947761	0.952024	0	0
SR90	Zero	TRQN	Scanorama	limma-trend	0.05	767	0.579265	0.0791463	0.926148	0.986757	0.854123	0.91265	1630	0.0696955	354	521	8	119	0.873253	0.977901	0.748414	0.847904	129	0.0885971	454	527	2	19	0.979042	0.995614	0.959831	0.977395	0	0
SR90	IterativeSVD	Median	NoBC	DESeq2	0.05	729	0.472979	0.0820198	0.924152	0.900896	0.946089	0.921521	1126	0.0755684	427	497	32	46	0.922156	0.930283	0.902748	0.916309	835	0.0884712	468	460	69	5	0.926148	0.871508	0.989429	0.926733	110	155
SR66	SoftImpute	QN	Scanorama	limma-trend	0.05	883	0.770428	0.0763302	0.856461	0.963724	0.741045	0.816303	1249	0.0744629	347	686	6	323	0.758443	0.983003	0.51791	0.678397	167	0.0781975	646	654	38	24	0.954479	0.944444	0.964179	0.95421	0	0
SR75	KNN	Sum	Scanorama	limma-trend	0.05	877	0.770428	0.0792582	0.845606	0.973886	0.702946	0.788463	1301	0.0779937	275	648	4	336	0.7308	0.985663	0.450082	0.617978	87	0.0805227	584	629	23	27	0.960412	0.962109	0.95581	0.958949	0	0
SR66	HalfRowMin	Median	Scanorama	limma-voom	0.05	895	0.770428	0.0776551	0.846182	0.946775	0.736567	0.802339	1309	0.07522	332	683	9	338	0.745228	0.973607	0.495522	0.656775	158	0.0800902	655	635	57	15	0.947137	0.919944	0.977612	0.947902	0	0
SR90	RowMean	Unnormalized	Combat-P	Wilcox	0.05	688	0.733208	0.071387	0.936128	0.917838	0.954545	0.934053	911	0.0637806	434	512	17	39	0.944112	0.962306	0.917548	0.939394	838	0.0789934	469	461	68	4	0.928144	0.873371	0.991543	0.928713	0	0
SR66	SoftImpute	Unnormalized	Scanorama	edgeR-LRT	0.05	865	0.770428	0.0803382	0.835536	0.958333	0.698507	0.777488	1384	0.0780778	290	682	10	380	0.713656	0.966667	0.432836	0.597938	64	0.0825986	646	658	34	24	0.957416	0.95	0.964179	0.957037	1	6
SR75	KNN	Unnormalized	Scanorama	t-test	0.05	897	0.770428	0.077353	0.855503	0.975435	0.723404	0.804773	1014	0.0808315	292	649	3	319	0.745051	0.989831	0.477905	0.644592	186	0.0738744	592	628	24	19	0.965954	0.961039	0.968903	0.964955	0	0
SR90	HalfRowMin	Median	NoBC	Wilcox	0.05	701	0.464178	0.0848773	0.933633	0.924835	0.94186	0.930822	730	0.0851361	425	519	10	48	0.942116	0.977011	0.89852	0.936123	1289	0.0846186	466	461	68	7	0.92515	0.872659	0.985201	0.925521	130	103
SR66	HalfRowMin	QN	Combat-NP	edgeR-QLF	0.05	827	0.728051	0.0760569	0.901982	0.885479	0.929851	0.903405	604	0.0794539	584	657	35	86	0.91116	0.943457	0.871642	0.906129	1764	0.0726598	662	554	138	8	0.892805	0.8275	0.98806	0.90068	8	0
SR66	IterativeSVD	Median	Combat-NP	DESeq2	0.05	847	0.733208	0.0768382	0.898311	0.891405	0.913433	0.897862	955	0.0733317	564	660	32	106	0.898678	0.946309	0.841791	0.890995	1129	0.0803447	660	563	129	10	0.897944	0.836502	0.985075	0.904729	0	0
SR90	KNN	QN	Combat-P	DESeq2	0.05	812	0.770428	0.0663454	0.909681	0.874202	0.950317	0.908742	636	0.0662765	430	490	39	43	0.918164	0.916844	0.909091	0.912951	1383	0.0664144	469	434	95	4	0.901198	0.83156	0.991543	0.904532	0	0
SR66	HalfRowMin	Median	Scanorama	limma-trend	0.05	893	0.770428	0.0758061	0.859398	0.96208	0.748507	0.818919	1212	0.0754864	345	685	7	325	0.756241	0.980114	0.514925	0.675147	148	0.0761259	658	653	39	12	0.962555	0.944046	0.98209	0.962692	0	0
SR66	IterativeSVD	Unnormalized	Combat-NP	DESeq2	0.05	849	0.733208	0.0766015	0.899046	0.889815	0.916418	0.898805	1002	0.0726782	567	657	35	103	0.898678	0.94186	0.846269	0.891509	1086	0.0805248	661	564	128	9	0.899413	0.837769	0.986567	0.9061	0	0
SR66	KNN	Unnormalized	Scanorama	DESeq2	0.05	906	0.770428	0.0778411	0.846916	0.965558	0.71791	0.798641	1007	0.0811945	320	685	7	350	0.737885	0.978593	0.477612	0.641926	291	0.0744877	642	660	32	28	0.955947	0.952522	0.958209	0.955357	0	0
SR66	Zero	QN	Combat-NP	edgeR-QLF	0.05	888	0.770428	0.0700004	0.888767	0.902043	0.878358	0.883342	781	0.0711802	518	665	27	152	0.868576	0.950459	0.773134	0.852675	1159	0.0688206	659	579	113	11	0.908957	0.853627	0.983582	0.914008	11	4
SR90	HalfRowMin	Unnormalized	limma	DESeq2	0.05	736	0.733208	0.0719665	0.926647	0.904688	0.94926	0.924586	398	0.0811176	431	506	23	42	0.93513	0.949339	0.911205	0.929881	2062	0.0628155	467	453	76	6	0.918164	0.860037	0.987315	0.919291	0	0
SR75	KNN	QN	NoBC	limma-trend	0.05	857	0.731818	0.0772626	0.89707	0.89103	0.910802	0.894982	902	0.0745723	508	629	23	103	0.900238	0.956685	0.831424	0.889667	1229	0.0799529	605	524	128	6	0.893903	0.825375	0.99018	0.900298	159	158
SR66	HalfRowMin	Unnormalized	limma	DESeq2	0.05	860	0.733208	0.0772437	0.899046	0.910689	0.890299	0.894677	1144	0.0725876	533	669	23	137	0.882526	0.958633	0.795522	0.869494	804	0.0818997	660	587	105	10	0.915565	0.862745	0.985075	0.919861	0	1
SR90	HalfRowMin	TRQN	limma	edgeR-LRT	0.05	725	0.528928	0.0782381	0.936128	0.951311	0.912262	0.929656	802	0.0819649	399	513	16	74	0.91018	0.961446	0.843552	0.898649	1098	0.0745113	464	500	29	9	0.962076	0.941176	0.980973	0.960663	38	659
SR75	RowMedian	Unnormalized	Combat-NP	t-test	0.05	749	0.733208	0.072256	0.924386	0.923982	0.924714	0.921542	613	0.0777176	528	633	19	83	0.91924	0.965265	0.864157	0.911917	1545	0.0667944	602	572	80	9	0.929533	0.882698	0.98527	0.931168	0	0
SR66	SoftImpute	Unnormalized	NoBC	limma-trend	0.05	816	0.466391	0.0849652	0.914831	0.928035	0.903731	0.911092	1313	0.0769595	549	677	15	121	0.900147	0.973404	0.819403	0.889789	738	0.0929708	662	604	88	8	0.929515	0.882667	0.98806	0.932394	197	117
SR90	SoftImpute	TRQN	Scanorama	t-test	0.05	840	0.579265	0.0804781	0.918663	0.987806	0.837209	0.90285	1498	0.0731485	344	522	7	129	0.864271	0.980057	0.727273	0.834951	152	0.0878078	448	527	2	25	0.973054	0.995556	0.947146	0.970748	0	0
SR75	HalfRowMin	QN	limma	limma-trend	0.05	896	0.750143	0.0739365	0.884006	0.872129	0.90671	0.88303	775	0.0740162	506	620	32	105	0.891528	0.94052	0.828151	0.880766	1669	0.0738568	602	505	147	9	0.876485	0.803738	0.98527	0.885294	0	0
SR66	IterativeSVD	TRQN	limma	edgeR-LRT	0.05	858	0.538984	0.0833545	0.905653	0.935872	0.869403	0.897547	1445	0.0748533	514	664	28	156	0.864905	0.948339	0.767164	0.848185	402	0.0918558	651	638	54	19	0.946402	0.923404	0.971642	0.946909	44	963
SR75	RowMedian	Median	limma	t-test	0.05	829	0.750143	0.070052	0.910135	0.908433	0.91653	0.908016	295	0.0821418	521	637	15	90	0.916865	0.972015	0.8527	0.908457	2209	0.0579622	599	542	110	12	0.903405	0.844852	0.98036	0.907576	0	0
SR66	SoftImpute	TRQN	limma	edgeR-LRT	0.05	864	0.512658	0.0843737	0.904919	0.934089	0.869403	0.897542	1346	0.0766543	522	662	30	148	0.86931	0.945652	0.779104	0.854337	512	0.092093	643	638	54	27	0.940529	0.922525	0.959701	0.940746	47	981
SR90	SoftImpute	TRQN	Scanorama	edgeR-LRT	0.05	774	0.579265	0.0776746	0.928643	0.974113	0.871036	0.918578	1638	0.0664783	377	513	16	96	0.888224	0.959288	0.79704	0.87067	143	0.0888709	447	524	5	26	0.969062	0.988938	0.945032	0.966486	123	32
SR75	RowMedian	Unnormalized	Combat-P	t-test	0.05	760	0.733208	0.0722509	0.923595	0.924102	0.923077	0.920693	619	0.0777012	527	634	18	84	0.91924	0.966972	0.86252	0.911765	1566	0.0668006	601	571	81	10	0.927949	0.881232	0.983633	0.929621	0	0
SR90	HalfRowMin	Unnormalized	NoBC	Wilcox	0.05	705	0.466385	0.0823455	0.939621	0.936014	0.939746	0.936091	1058	0.077151	423	517	12	50	0.938124	0.972414	0.894292	0.931718	865	0.08754	466	477	52	7	0.941118	0.899614	0.985201	0.940464	135	151
SR66	IterativeSVD	QN	Combat-P	t-test	0.05	889	0.750143	0.0732988	0.886564	0.876597	0.91194	0.887653	763	0.0735851	558	661	31	112	0.895007	0.947368	0.832836	0.886418	1664	0.0730125	664	532	160	6	0.87812	0.805825	0.991045	0.888889	0	0
SR66	IterativeSVD	QN	Combat-NP	t-test	0.05	883	0.750143	0.0732157	0.887298	0.876556	0.914179	0.888735	805	0.0722252	561	662	30	109	0.897944	0.949239	0.837313	0.88977	1597	0.0742063	664	530	162	6	0.876652	0.803874	0.991045	0.887701	0	0
SR75	RowMean	Unnormalized	Combat-P	t-test	0.05	762	0.733208	0.0720024	0.924782	0.925724	0.923895	0.921861	629	0.0774879	527	635	17	84	0.920032	0.96875	0.86252	0.912554	1559	0.066517	602	572	80	9	0.929533	0.882698	0.98527	0.931168	0	0
SR75	RowMean	QN	Combat-NP	limma-trend	0.05	870	0.770428	0.0681944	0.896279	0.881937	0.918167	0.895617	401	0.0767348	524	620	32	87	0.90578	0.942446	0.85761	0.898029	2024	0.059654	598	522	130	13	0.886778	0.821429	0.978723	0.893204	0	0
SR75	KNN	QN	limma	Wilcox	0.05	870	0.770428	0.0680294	0.896675	0.881917	0.920622	0.896169	476	0.0748421	522	622	30	89	0.90578	0.945652	0.854337	0.897678	1912	0.0612167	603	518	134	8	0.887569	0.818182	0.986907	0.894659	0	0
SR90	HalfRowMin	QN	Combat-P	t-test	0.05	860	0.750143	0.0713071	0.900699	0.871755	0.939746	0.900571	454	0.0765975	423	504	25	50	0.92515	0.944196	0.894292	0.918567	2213	0.0660167	466	412	117	7	0.876248	0.799314	0.985201	0.882576	0	0
SR66	IterativeSVD	Median	limma	Wilcox	0.05	870	0.750143	0.071714	0.897577	0.894812	0.913433	0.89767	676	0.0744727	560	674	18	110	0.906021	0.968858	0.835821	0.897436	1676	0.0689554	664	547	145	6	0.889134	0.820766	0.991045	0.897904	0	0
SR90	RowMedian	QN	Scanorama	limma-voom	0.05	920	0.750143	0.0769892	0.882735	0.957697	0.792812	0.854095	688	0.0828201	293	525	4	180	0.816367	0.986532	0.61945	0.761039	839	0.0711582	457	494	35	16	0.949102	0.928862	0.966173	0.94715	0	0
SR90	RowMean	QN	Scanorama	limma-voom	0.05	918	0.750143	0.0769282	0.883234	0.958643	0.792812	0.854586	692	0.0827482	293	525	4	180	0.816367	0.986532	0.61945	0.761039	830	0.0711083	457	495	34	16	0.9501	0.930754	0.966173	0.948133	0	0
SR90	RowMean	TRQN	limma	edgeR-QLF	0.05	790	0.541213	0.0786857	0.927645	0.954802	0.890063	0.919056	1185	0.0762098	385	516	13	88	0.899202	0.967337	0.813953	0.884041	749	0.0811616	457	501	28	16	0.956088	0.942268	0.966173	0.954071	33	695
SR75	KNN	QN	NoBC	edgeR-QLF	0.05	878	0.731818	0.0768892	0.893508	0.864596	0.934534	0.894983	830	0.0747668	539	605	47	72	0.90578	0.919795	0.88216	0.900585	1532	0.0790116	603	510	142	8	0.881235	0.809396	0.986907	0.889381	166	263
SR66	KNN	Median	Scanorama	limma-voom	0.05	917	0.770428	0.0787254	0.840308	0.967523	0.700746	0.786966	1422	0.0760569	305	684	8	365	0.726138	0.974441	0.455224	0.620549	93	0.081394	634	666	26	36	0.954479	0.960606	0.946269	0.953383	0	0
SR75	KNN	Unnormalized	NoBC	Wilcox	0.05	761	0.466385	0.083353	0.930325	0.940202	0.917349	0.926128	1189	0.0782296	519	635	17	92	0.913698	0.968284	0.849427	0.904969	745	0.0884763	602	594	58	9	0.946952	0.912121	0.98527	0.947286	193	158
SR75	SoftImpute	Sum	Scanorama	t-test	0.05	916	0.770428	0.0789419	0.845606	0.975725	0.702128	0.785144	1280	0.0791233	266	649	3	345	0.724466	0.988848	0.435352	0.604545	76	0.0787606	592	629	23	19	0.966746	0.962602	0.968903	0.965742	0	0
SR90	Zero	QN	Combat-P	t-test	0.05	874	0.770428	0.0678011	0.898204	0.875004	0.928118	0.896695	430	0.0746452	414	504	25	59	0.916168	0.943052	0.875264	0.907895	2145	0.0609571	464	418	111	9	0.88024	0.806957	0.980973	0.885496	0	0
SR66	RowMedian	QN	limma	edgeR-QLF	0.05	887	0.770428	0.0684486	0.893172	0.890607	0.901493	0.892567	389	0.0774243	567	660	32	103	0.900881	0.946578	0.846269	0.893617	2094	0.0594729	641	565	127	29	0.885463	0.834635	0.956716	0.891516	11	5
SR90	HalfRowMin	Median	NoBC	limma-trend	0.05	765	0.464178	0.0844987	0.928643	0.917593	0.939746	0.925933	776	0.084137	424	517	12	49	0.939122	0.972477	0.896406	0.932893	1416	0.0848603	465	455	74	8	0.918164	0.862709	0.983087	0.918972	123	111
SR90	HalfRowMin	Median	Scanorama	edgeR-QLF	0.05	937	0.750143	0.081787	0.85479	0.956754	0.730444	0.801785	1187	0.0825883	228	523	6	245	0.749501	0.974359	0.48203	0.644979	164	0.0809857	463	499	30	10	0.96008	0.939148	0.978858	0.958592	0	0
SR66	SoftImpute	Sum	Scanorama	limma-trend	0.05	898	0.770428	0.0800761	0.834435	0.972024	0.687313	0.772567	1361	0.0790279	281	688	4	389	0.711454	0.985965	0.419403	0.588482	82	0.0811244	640	664	28	30	0.957416	0.958084	0.955224	0.956652	0	0
SR75	IterativeSVD	Unnormalized	NoBC	limma-trend	0.05	783	0.466385	0.0840508	0.924386	0.92945	0.919804	0.920822	1108	0.0795626	518	639	13	93	0.916073	0.975518	0.847791	0.90718	880	0.0885391	606	572	80	5	0.9327	0.883382	0.991817	0.934464	181	105
SR90	Zero	Unnormalized	NoBC	Wilcox	0.05	733	0.466385	0.0822756	0.938124	0.935853	0.936575	0.934377	1076	0.0770112	421	517	12	52	0.936128	0.972286	0.890063	0.92936	878	0.08754	465	477	52	8	0.94012	0.89942	0.983087	0.939394	128	154
SR75	RowMean	Unnormalized	Combat-P	limma-trend	0.05	785	0.733208	0.071924	0.923199	0.920413	0.92635	0.920561	943	0.0702308	529	631	21	82	0.918448	0.961818	0.865794	0.911283	1206	0.0736171	603	569	83	8	0.927949	0.879009	0.986907	0.929838	0	0
SR90	RowMedian	QN	Combat-NP	DESeq2	0.05	850	0.770428	0.0658438	0.908683	0.872621	0.94926	0.907638	310	0.0769492	430	487	42	43	0.91517	0.911017	0.909091	0.910053	2003	0.0547385	468	436	93	5	0.902196	0.834225	0.989429	0.905222	0	0
SR66	HalfRowMin	Unnormalized	Combat-P	Wilcox	0.05	811	0.685664	0.074862	0.918135	0.927481	0.910448	0.915017	1170	0.0713495	558	674	18	112	0.904552	0.96875	0.832836	0.895666	973	0.0783744	662	607	85	8	0.931718	0.886212	0.98806	0.934368	0	0
SR75	RowMean	QN	Combat-P	limma-trend	0.05	891	0.770428	0.068131	0.895091	0.88127	0.91653	0.894337	408	0.076721	522	620	32	89	0.904196	0.942238	0.854337	0.896137	2062	0.0595411	598	521	131	13	0.885986	0.820302	0.978723	0.892537	0	0
SR90	HalfRowMin	Unnormalized	NoBC	limma-trend	0.05	770	0.466385	0.0827712	0.932136	0.927051	0.935518	0.928725	1004	0.0780523	420	519	10	53	0.937126	0.976744	0.887949	0.930233	1039	0.0874901	465	464	65	8	0.927146	0.877358	0.983087	0.927218	123	92
SR90	SoftImpute	Unnormalized	Scanorama	limma-trend	0.05	941	0.770428	0.0754625	0.862774	0.968083	0.738901	0.813648	1443	0.0727668	237	526	3	236	0.761477	0.9875	0.501057	0.664797	111	0.0781582	462	504	25	11	0.964072	0.948665	0.976744	0.9625	0	0
SR75	SoftImpute	Unnormalized	NoBC	limma-trend	0.05	795	0.466385	0.0838688	0.924386	0.929118	0.919804	0.920853	1092	0.0798939	519	638	14	92	0.916073	0.973734	0.849427	0.907343	917	0.0878438	605	573	79	6	0.9327	0.884503	0.99018	0.934363	182	101
SR90	IterativeSVD	TRQN	Combat-P	edgeR-LRT	0.05	853	0.470474	0.084153	0.919162	0.943243	0.881607	0.90858	1699	0.0735961	370	506	23	103	0.874251	0.941476	0.782241	0.854503	306	0.0947098	464	502	27	9	0.964072	0.94501	0.980973	0.962656	11	38
SR90	RowMedian	Unnormalized	Combat-P	Wilcox	0.05	744	0.733208	0.0703949	0.936627	0.918653	0.954545	0.934514	963	0.0620741	434	512	17	39	0.944112	0.962306	0.917548	0.939394	853	0.0787157	469	462	67	4	0.929142	0.875	0.991543	0.929633	0	0
SR90	RowMean	Unnormalized	NoBC	Wilcox	0.05	747	0.466385	0.0816681	0.941617	0.93849	0.940803	0.938019	882	0.0803203	423	516	13	50	0.937126	0.970183	0.894292	0.930693	1086	0.0830159	467	481	48	6	0.946108	0.906796	0.987315	0.945344	140	127
SR75	IterativeSVD	QN	Scanorama	limma-voom	0.05	936	0.733208	0.080834	0.884006	0.964895	0.793781	0.857472	1081	0.0793291	375	647	5	236	0.809184	0.986842	0.613748	0.756811	263	0.0823389	595	616	36	16	0.958828	0.942948	0.973813	0.958132	0	0
SR75	KNN	Median	NoBC	limma-trend	0.05	855	0.470793	0.0833241	0.91053	0.903845	0.923895	0.909065	751	0.085208	524	635	17	87	0.917656	0.968577	0.85761	0.909722	1600	0.0814402	605	536	116	6	0.903405	0.839112	0.99018	0.908408	169	124
SR90	Zero	TRQN	Scanorama	edgeR-LRT	0.05	820	0.579265	0.0774178	0.927146	0.973641	0.867865	0.916224	1687	0.0664064	370	512	17	103	0.88024	0.956072	0.782241	0.860465	134	0.0884292	451	525	4	22	0.974052	0.991209	0.953488	0.971983	151	38
SR90	RowMedian	Median	Scanorama	DESeq2	0.05	939	0.750143	0.0792952	0.867265	0.969194	0.7463	0.821553	1217	0.0792512	245	525	4	228	0.768463	0.983936	0.51797	0.67867	161	0.0793391	461	507	22	12	0.966068	0.954451	0.97463	0.964435	0	0
SR75	KNN	Median	NoBC	DESeq2	0.05	818	0.470793	0.0818739	0.91924	0.906712	0.933715	0.917494	1122	0.0769306	535	621	31	76	0.915281	0.94523	0.875614	0.909091	967	0.0868171	606	560	92	5	0.923199	0.868195	0.991817	0.925898	151	198
SR75	SoftImpute	QN	Scanorama	t-test	0.05	940	0.770428	0.0734345	0.869755	0.964963	0.762684	0.833733	1049	0.0755186	338	646	6	273	0.779097	0.982558	0.553191	0.707853	375	0.0713504	594	619	33	17	0.960412	0.947368	0.972177	0.959612	0	0
SR66	HalfRowMin	QN	limma	limma-trend	0.05	933	0.770428	0.0700468	0.876652	0.876043	0.889552	0.875264	772	0.0709117	532	660	32	138	0.875184	0.943262	0.79403	0.862237	1567	0.0691819	660	536	156	10	0.87812	0.808824	0.985075	0.888291	0	0
SR66	HalfRowMin	Unnormalized	Combat-P	t-test	0.05	880	0.685664	0.0772242	0.907856	0.929535	0.886567	0.901838	1401	0.0700695	526	676	16	144	0.882526	0.97048	0.785075	0.867987	554	0.084379	662	609	83	8	0.933186	0.888591	0.98806	0.935689	0	0
SR66	KNN	Median	limma	Wilcox	0.05	870	0.733208	0.0742262	0.904552	0.902495	0.914925	0.903887	892	0.0734029	566	671	21	104	0.908223	0.964225	0.844776	0.900557	1446	0.0750496	660	567	125	10	0.900881	0.840764	0.985075	0.907216	0	0
SR66	RowMedian	Median	Combat-P	DESeq2	0.05	867	0.750143	0.0698699	0.907489	0.910787	0.903731	0.905148	617	0.0762434	568	657	35	102	0.899413	0.941957	0.847761	0.89238	1695	0.0634965	643	604	88	27	0.915565	0.879617	0.959701	0.917916	0	0
SR90	SoftImpute	Unnormalized	NoBC	DESeq2	0.05	799	0.466385	0.0831918	0.926148	0.90342	0.947146	0.923482	1138	0.0772529	428	497	32	45	0.923154	0.930435	0.904863	0.917471	932	0.0891306	468	463	66	5	0.929142	0.876404	0.989429	0.929494	111	157
SR90	Zero	TRQN	Scanorama	t-test	0.05	899	0.579265	0.0811386	0.914671	0.988938	0.827696	0.896585	1408	0.0750369	333	523	6	140	0.854291	0.982301	0.704017	0.820197	159	0.0872403	450	527	2	23	0.97505	0.995575	0.951374	0.972973	0	0
SR75	RowMean	Unnormalized	Combat-NP	t-test	0.05	804	0.733208	0.0714728	0.924782	0.924865	0.924714	0.921937	623	0.0775142	528	634	18	83	0.920032	0.967033	0.864157	0.912705	1618	0.0654313	602	572	80	9	0.929533	0.882698	0.98527	0.931168	0	0
SR75	HalfRowMin	QN	Combat-P	t-test	0.05	925	0.770428	0.0687875	0.889153	0.880616	0.90671	0.887439	670	0.0719679	505	624	28	106	0.893903	0.947467	0.826514	0.882867	1678	0.065607	603	514	138	8	0.884402	0.813765	0.986907	0.892012	0	0
SR75	KNN	QN	NoBC	limma-voom	0.05	908	0.731818	0.0765001	0.896675	0.890547	0.910802	0.89457	859	0.0753893	507	629	23	104	0.899446	0.956604	0.829787	0.888694	1398	0.0776109	606	523	129	5	0.893903	0.82449	0.991817	0.900446	159	159
SR75	KNN	QN	Combat-P	Wilcox	0.05	891	0.770428	0.0669368	0.900633	0.88481	0.92635	0.900628	504	0.0727662	529	625	27	82	0.913698	0.951439	0.865794	0.906598	1917	0.0611075	603	518	134	8	0.887569	0.818182	0.986907	0.894659	0	0
SR90	RowMean	Median	Scanorama	edgeR-QLF	0.05	946	0.770428	0.0779663	0.848303	0.962438	0.709302	0.789676	1062	0.0818809	217	523	6	256	0.738523	0.973094	0.458774	0.623563	309	0.0740517	454	506	23	19	0.958084	0.951782	0.959831	0.955789	0	0
SR66	IterativeSVD	Unnormalized	Combat-NP	t-test	0.05	901	0.733208	0.0753241	0.902349	0.912422	0.896269	0.89877	1175	0.0708276	541	672	20	129	0.890602	0.964349	0.807463	0.87896	991	0.0798206	660	585	107	10	0.914097	0.860495	0.985075	0.91858	0	0
SR90	RowMean	Median	NoBC	t-test	0.05	772	0.472979	0.0794131	0.934631	0.925263	0.942918	0.931655	662	0.0836294	424	517	12	49	0.939122	0.972477	0.896406	0.932893	1667	0.0751967	468	464	65	5	0.93014	0.878049	0.989429	0.930417	126	89
SR90	Zero	Median	Combat-P	Wilcox	0.05	878	0.750143	0.0698214	0.912176	0.924253	0.896406	0.904705	779	0.0730506	384	521	8	89	0.903194	0.979592	0.811839	0.887861	1439	0.0665922	464	459	70	9	0.921158	0.868914	0.980973	0.921549	0	0
SR66	SoftImpute	Unnormalized	Scanorama	edgeR-QLF	0.05	930	0.770428	0.0791066	0.835536	0.959252	0.698507	0.777442	1449	0.0770188	290	683	9	380	0.714391	0.9699	0.432836	0.598555	83	0.0811945	646	657	35	24	0.956681	0.948605	0.964179	0.956329	0	2
SR75	Zero	QN	Combat-NP	edgeR-QLF	0.05	914	0.750143	0.0714583	0.89905	0.896688	0.904255	0.895524	914	0.0704291	503	625	27	108	0.893112	0.949057	0.823241	0.881683	1302	0.0724875	602	541	111	9	0.904988	0.84432	0.98527	0.909366	9	3
SR90	RowMean	QN	Scanorama	edgeR-QLF	0.05	961	0.750143	0.0766445	0.879741	0.953273	0.789641	0.850721	673	0.0843828	292	523	6	181	0.813373	0.979866	0.617336	0.757458	1005	0.0689062	455	493	36	18	0.946108	0.92668	0.961945	0.943983	0	0
SR75	IterativeSVD	QN	Combat-P	t-test	0.05	905	0.728051	0.0753918	0.89905	0.877918	0.933715	0.900138	707	0.076593	533	623	29	78	0.915281	0.948399	0.87234	0.908781	1870	0.0741907	608	507	145	3	0.882819	0.807437	0.99509	0.891496	0	0
SR66	SoftImpute	Unnormalized	Scanorama	t-test	0.05	962	0.770428	0.0775602	0.845815	0.974431	0.709701	0.790904	1232	0.0792328	300	689	3	370	0.726138	0.990099	0.447761	0.61665	131	0.0758875	651	664	28	19	0.965492	0.958763	0.971642	0.965159	0	0
SR66	RowMean	Median	Combat-P	DESeq2	0.05	901	0.750143	0.0703326	0.904185	0.909658	0.897761	0.901526	672	0.0756028	564	657	35	106	0.896476	0.941569	0.841791	0.888889	1649	0.0650623	639	603	89	31	0.911894	0.877747	0.953731	0.914163	0	0
SR66	HalfRowMin	Median	limma	Wilcox	0.05	913	0.750143	0.0710292	0.899413	0.903054	0.905224	0.898144	811	0.0716245	554	676	16	116	0.903084	0.97193	0.826866	0.893548	1503	0.070434	659	561	131	11	0.895742	0.834177	0.983582	0.90274	0	0
SR75	SoftImpute	Median	Scanorama	Wilcox	0.05	977	0.770428	0.0754766	0.857482	0.97468	0.727496	0.807566	926	0.0821104	294	648	4	317	0.745843	0.986577	0.481178	0.646865	331	0.0688427	595	629	23	16	0.969121	0.962783	0.973813	0.968267	0	0
SR66	IterativeSVD	QN	limma	DESeq2	0.05	928	0.750143	0.0717599	0.890602	0.871951	0.922388	0.892126	796	0.0727288	571	647	45	99	0.894273	0.926948	0.852239	0.888025	1621	0.0707909	665	543	149	5	0.886931	0.816953	0.992537	0.896226	0	0
SR90	KNN	Unnormalized	NoBC	Wilcox	0.05	779	0.466385	0.0809268	0.942615	0.939184	0.94186	0.939053	1259	0.073744	424	515	14	49	0.937126	0.968037	0.896406	0.930845	764	0.0881095	467	483	46	6	0.948104	0.910331	0.987315	0.947262	142	140
SR75	KNN	Unnormalized	NoBC	t-test	0.05	827	0.466385	0.0828039	0.926762	0.937415	0.914075	0.922367	1324	0.0767009	514	638	14	97	0.912114	0.973485	0.841244	0.902546	792	0.0889069	603	586	66	8	0.941409	0.901345	0.986907	0.942187	182	86
SR75	KNN	QN	NoBC	DESeq2	0.05	912	0.731818	0.0743727	0.903009	0.885082	0.924714	0.901396	1095	0.0715562	523	608	44	88	0.895487	0.922399	0.855974	0.887946	1244	0.0771892	607	543	109	4	0.91053	0.847765	0.993453	0.914846	145	229
SR66	KNN	Unnormalized	Scanorama	limma-voom	0.05	958	0.770428	0.0780676	0.839574	0.968969	0.698507	0.784856	1284	0.0783366	301	685	7	369	0.723935	0.977273	0.449254	0.615542	175	0.0777985	635	666	26	35	0.955213	0.960666	0.947761	0.95417	0	0
SR75	IterativeSVD	QN	limma	Wilcox	0.05	925	0.750143	0.0712236	0.895487	0.877907	0.925532	0.89584	551	0.0769281	524	623	29	87	0.908155	0.947559	0.85761	0.900344	2036	0.0655192	607	508	144	4	0.882819	0.808256	0.993453	0.891336	0	0
SR90	IterativeSVD	TRQN	Scanorama	edgeR-LRT	0.05	848	0.579265	0.0768933	0.927146	0.975101	0.866808	0.916359	1674	0.0662625	372	514	15	101	0.884232	0.96124	0.786469	0.865116	162	0.087524	448	524	5	25	0.97006	0.988962	0.947146	0.967603	132	35
SR90	IterativeSVD	Unnormalized	Scanorama	DESeq2	0.05	968	0.71982	0.0851181	0.867265	0.967391	0.749471	0.822009	1246	0.0850102	246	526	3	227	0.770459	0.987952	0.520085	0.68144	148	0.085226	463	503	26	10	0.964072	0.94683	0.978858	0.962578	0	0
SR90	IterativeSVD	TRQN	Combat-P	limma-voom	0.05	886	0.470474	0.0832148	0.921657	0.966122	0.863636	0.908882	1481	0.0774188	358	514	15	115	0.870259	0.959786	0.756871	0.846336	279	0.0890107	459	516	13	14	0.973054	0.972458	0.970402	0.971429	0	0
SR66	KNN	Unnormalized	Scanorama	edgeR-QLF	0.05	950	0.770428	0.0787588	0.834435	0.960295	0.69403	0.777214	1464	0.0766327	293	682	10	377	0.715859	0.966997	0.437313	0.602261	112	0.080885	637	661	31	33	0.95301	0.953593	0.950746	0.952167	0	0
SR90	IterativeSVD	Median	Scanorama	edgeR-QLF	0.05	984	0.770428	0.0767374	0.852794	0.963169	0.719873	0.795895	1444	0.074903	220	524	5	253	0.742515	0.977778	0.465116	0.630372	110	0.0785718	461	504	25	12	0.963074	0.94856	0.97463	0.961418	1	1
SR66	HalfRowMin	QN	Scanorama	edgeR-QLF	0.05	973	0.750143	0.0750097	0.88069	0.94204	0.812687	0.860606	859	0.0773617	431	677	15	239	0.81351	0.966368	0.643284	0.772401	743	0.0726577	658	633	59	12	0.947871	0.917713	0.98209	0.94881	0	2
SR75	IterativeSVD	Unnormalized	Scanorama	DESeq2	0.05	980	0.733208	0.0844399	0.861441	0.968987	0.742226	0.81637	1361	0.0828597	308	648	4	303	0.756928	0.987179	0.504092	0.667389	99	0.0860201	599	621	31	12	0.965954	0.950794	0.98036	0.965351	0	0
SR75	KNN	QN	Scanorama	t-test	0.05	979	0.770428	0.0723539	0.874505	0.968018	0.770049	0.841874	894	0.0764951	351	647	5	260	0.790182	0.985955	0.574468	0.725957	544	0.0682126	590	621	31	21	0.958828	0.950081	0.96563	0.957792	0	0
SR75	Zero	Unnormalized	NoBC	Wilcox	0.05	836	0.470793	0.0802648	0.926762	0.940162	0.909984	0.921819	1342	0.075186	510	636	16	101	0.907363	0.969582	0.834697	0.897098	797	0.0853436	602	593	59	9	0.94616	0.910741	0.98527	0.946541	163	192
SR66	HalfRowMin	Median	limma	t-test	0.05	967	0.750143	0.0726523	0.889134	0.908285	0.876119	0.883649	995	0.0711479	515	677	15	155	0.875184	0.971698	0.768657	0.858333	1207	0.0741567	659	571	121	11	0.903084	0.844872	0.983582	0.908966	0	0
SR90	Zero	QN	Combat-NP	Wilcox	0.05	932	0.770428	0.0670938	0.896707	0.868903	0.934461	0.896351	342	0.076074	419	503	26	54	0.92016	0.941573	0.885835	0.912854	2375	0.0581136	465	410	119	8	0.873253	0.796233	0.983087	0.879849	0	0
SR75	HalfRowMin	QN	Combat-P	Wilcox	0.05	933	0.770428	0.0672569	0.894695	0.875694	0.927169	0.895603	383	0.0762265	528	623	29	83	0.911322	0.947935	0.864157	0.90411	2283	0.0582872	605	504	148	6	0.878068	0.803453	0.99018	0.887097	0	0
SR90	Zero	TRQN	limma	edgeR-LRT	0.05	822	0.466684	0.0800265	0.935629	0.951265	0.911205	0.929035	969	0.0819569	398	513	16	75	0.909182	0.961353	0.841438	0.897407	1082	0.0780962	464	500	29	9	0.962076	0.941176	0.980973	0.960663	40	651
SR75	IterativeSVD	Unnormalized	NoBC	Wilcox	0.05	834	0.466385	0.0824412	0.927553	0.936622	0.91653	0.923346	1416	0.0750655	516	637	15	95	0.912906	0.971751	0.844517	0.903678	755	0.0898168	604	586	66	7	0.942201	0.901493	0.988543	0.943013	200	171
SR75	IterativeSVD	QN	Combat-NP	limma-trend	0.05	927	0.709392	0.0759347	0.897862	0.872028	0.939444	0.899939	657	0.0779673	540	620	32	71	0.918448	0.944056	0.883797	0.912933	2072	0.073902	608	500	152	3	0.877276	0.8	0.99509	0.886944	0	0
SR66	KNN	Unnormalized	Scanorama	t-test	0.05	992	0.770428	0.0769282	0.845448	0.974967	0.708209	0.793039	1166	0.0793514	308	689	3	362	0.732012	0.990354	0.459701	0.627931	246	0.074505	641	665	27	29	0.958884	0.959581	0.956716	0.958146	0	0
SR75	IterativeSVD	Unnormalized	NoBC	t-test	0.05	851	0.466385	0.083139	0.923199	0.932175	0.913257	0.918816	1415	0.0756843	511	638	14	100	0.909739	0.973333	0.836334	0.899648	789	0.0905937	605	578	74	6	0.936659	0.891016	0.99018	0.937984	182	104
SR75	IterativeSVD	TRQN	Scanorama	edgeR-LRT	0.05	911	0.566965	0.0796046	0.915281	0.975108	0.845336	0.903419	1649	0.0704568	459	634	18	152	0.8654	0.962264	0.751227	0.84375	195	0.0887525	574	645	7	37	0.965162	0.987952	0.939444	0.963087	194	53
SR66	SoftImpute	Median	Scanorama	t-test	0.05	989	0.770428	0.0770495	0.845815	0.974169	0.708955	0.79189	1219	0.07918	303	688	4	367	0.727606	0.986971	0.452239	0.620266	169	0.0749191	647	666	26	23	0.964023	0.961367	0.965672	0.963515	0	0
SR90	SoftImpute	Median	NoBC	t-test	0.05	806	0.472979	0.0785408	0.936128	0.924566	0.947146	0.933531	735	0.0801864	428	517	12	45	0.943114	0.972727	0.904863	0.937568	1579	0.0768953	468	463	66	5	0.929142	0.876404	0.989429	0.929494	130	98
SR75	HalfRowMin	TRQN	Scanorama	limma-trend	0.05	982	0.681152	0.0808622	0.896675	0.985647	0.796236	0.872296	1663	0.0710831	385	642	10	226	0.813143	0.974684	0.630115	0.765408	72	0.0906414	588	650	2	23	0.980206	0.99661	0.962357	0.979184	0	0
SR75	HalfRowMin	QN	Combat-NP	Wilcox	0.05	944	0.770428	0.0674577	0.892716	0.873285	0.925532	0.893628	452	0.075073	527	621	31	84	0.908947	0.944444	0.86252	0.901625	2219	0.0598423	604	503	149	7	0.876485	0.802125	0.988543	0.88563	0	0
SR90	RowMedian	QN	Combat-P	DESeq2	0.05	904	0.770428	0.0649386	0.908184	0.872106	0.94926	0.907246	503	0.0719655	430	488	41	43	0.916168	0.912951	0.909091	0.911017	1887	0.0579117	468	434	95	5	0.9002	0.831261	0.989429	0.903475	0	0
SR75	IterativeSVD	TRQN	limma	limma-voom	0.05	949	0.501157	0.0843232	0.902613	0.936977	0.85761	0.8914	1555	0.0743187	458	626	26	153	0.858274	0.946281	0.749591	0.83653	465	0.0943277	590	606	46	21	0.946952	0.927673	0.96563	0.946271	0	762
SR66	RowMean	Median	Combat-NP	DESeq2	0.05	914	0.750143	0.06952	0.906388	0.909637	0.902239	0.904049	710	0.0740736	569	655	37	101	0.898678	0.938944	0.849254	0.89185	1629	0.0649664	640	605	87	30	0.914097	0.88033	0.955224	0.916249	0	0
SR90	HalfRowMin	QN	Scanorama	t-test	0.05	984	0.770428	0.0705628	0.888224	0.961871	0.800211	0.860385	766	0.0759241	295	525	4	178	0.818363	0.986622	0.623679	0.764249	694	0.0652014	462	498	31	11	0.958084	0.93712	0.976744	0.956522	0	0
SR90	RowMean	QN	Scanorama	edgeR-LRT	0.05	995	0.750143	0.076084	0.878743	0.951393	0.789641	0.849743	687	0.0833956	292	523	6	181	0.813373	0.979866	0.617336	0.757458	1041	0.0687723	455	491	38	18	0.944112	0.922921	0.961945	0.942029	0	0
SR90	RowMean	QN	Combat-NP	Wilcox	0.05	899	0.770428	0.064545	0.909681	0.879423	0.948203	0.909348	200	0.0775667	429	504	25	44	0.931138	0.944934	0.906977	0.925566	2417	0.0515233	468	422	107	5	0.888224	0.813913	0.989429	0.89313	0	0
SR66	IterativeSVD	Unnormalized	NoBC	Wilcox	0.05	882	0.479601	0.0803813	0.916667	0.93186	0.901493	0.912449	1499	0.0729283	548	674	18	122	0.89721	0.968198	0.81791	0.886731	689	0.0878343	660	615	77	10	0.936123	0.895522	0.985075	0.938166	213	185
SR66	HalfRowMin	Unnormalized	limma	t-test	0.05	948	0.733208	0.0754292	0.901248	0.92606	0.876866	0.894352	1357	0.0680798	516	676	16	154	0.875184	0.969925	0.770149	0.858569	570	0.0827787	659	604	88	11	0.927313	0.882195	0.983582	0.930134	0	0
SR90	KNN	Unnormalized	Scanorama	edgeR-LRT	0.05	1002	0.770428	0.0761099	0.853293	0.959062	0.723044	0.797921	971	0.0826922	223	522	7	250	0.743513	0.969565	0.471459	0.634424	414	0.0695276	461	504	25	12	0.963074	0.94856	0.97463	0.961418	0	1
SR90	RowMedian	QN	Combat-NP	Wilcox	0.05	909	0.770428	0.0648067	0.908184	0.879888	0.943975	0.907446	228	0.0775067	425	504	25	48	0.927146	0.944444	0.89852	0.92091	2377	0.0521068	468	423	106	5	0.889222	0.815331	0.989429	0.893983	0	0
SR90	IterativeSVD	QN	limma	t-test	0.05	929	0.733208	0.073755	0.902196	0.874244	0.939746	0.901579	689	0.0757223	419	504	25	54	0.921158	0.943694	0.885835	0.91385	2066	0.0717877	470	415	114	3	0.883234	0.804795	0.993658	0.889309	0	0
SR90	Zero	QN	Combat-P	Wilcox	0.05	945	0.770428	0.066791	0.897705	0.869759	0.935518	0.897297	415	0.0742456	419	503	26	54	0.92016	0.941573	0.885835	0.912854	2306	0.0593365	466	411	118	7	0.87525	0.797945	0.985201	0.881741	0	0
SR75	IterativeSVD	Sum	Scanorama	edgeR-LRT	0.05	964	0.770428	0.0790229	0.835709	0.958075	0.693126	0.771169	1585	0.0755851	255	643	9	356	0.711006	0.965909	0.417349	0.582857	58	0.0824606	592	621	31	19	0.960412	0.950241	0.968903	0.959481	2	6
SR75	SoftImpute	Unnormalized	NoBC	t-test	0.05	853	0.466385	0.0825573	0.924782	0.934443	0.914075	0.920425	1397	0.0757257	512	639	13	99	0.911322	0.975238	0.837971	0.901408	799	0.0893888	605	580	72	6	0.938242	0.893648	0.99018	0.939441	182	96
SR75	RowMedian	QN	Combat-P	limma-trend	0.05	954	0.770428	0.0671226	0.895091	0.880035	0.918985	0.894812	379	0.0771264	525	621	31	86	0.907363	0.944245	0.859247	0.899743	2295	0.0571187	598	517	135	13	0.882819	0.815825	0.978723	0.889881	0	0
SR90	KNN	TRQN	Scanorama	t-test	0.05	943	0.579265	0.079497	0.915669	0.986362	0.831924	0.899396	1500	0.0732844	343	521	8	130	0.862275	0.977208	0.725159	0.832524	211	0.0857096	444	527	2	29	0.969062	0.995516	0.938689	0.966268	0	0
SR66	KNN	QN	Combat-P	Wilcox	0.05	976	0.770428	0.0678716	0.888767	0.88367	0.903731	0.88814	712	0.0709074	552	659	33	118	0.889134	0.94359	0.823881	0.879681	1619	0.0648359	659	551	141	11	0.888399	0.82375	0.983582	0.896599	0	0
SR66	KNN	Median	NoBC	DESeq2	0.05	921	0.470793	0.0825209	0.907856	0.901926	0.91791	0.906611	1292	0.0761798	569	657	35	101	0.900147	0.942053	0.849254	0.89325	992	0.088862	661	586	106	9	0.915565	0.861799	0.986567	0.919972	161	212
SR90	KNN	QN	Combat-NP	Wilcox	0.05	923	0.770428	0.0648097	0.906687	0.878309	0.942918	0.906066	181	0.0787017	425	504	25	48	0.927146	0.944444	0.89852	0.92091	2480	0.0509178	467	421	108	6	0.886228	0.812174	0.987315	0.891221	0	0
SR90	HalfRowMin	QN	Combat-NP	t-test	0.05	947	0.750143	0.0701931	0.899202	0.871055	0.937632	0.898915	552	0.0746772	420	504	25	53	0.922156	0.94382	0.887949	0.915033	2222	0.065709	467	411	118	6	0.876248	0.798291	0.987315	0.882798	0	0
SR90	HalfRowMin	TRQN	Combat-P	edgeR-LRT	0.05	933	0.47752	0.0822986	0.915669	0.949542	0.866808	0.902805	1854	0.070291	357	508	21	116	0.863273	0.944444	0.754757	0.839013	197	0.0943061	463	507	22	10	0.968064	0.954639	0.978858	0.966597	12	38
SR90	RowMean	Median	NoBC	Wilcox	0.05	825	0.472979	0.0781202	0.937126	0.928614	0.943975	0.934099	858	0.0776626	425	517	12	48	0.94012	0.97254	0.89852	0.934066	1391	0.0785778	468	468	61	5	0.934132	0.884688	0.989429	0.934132	129	86
SR75	SoftImpute	Sum	Scanorama	edgeR-QLF	0.05	971	0.770428	0.0792168	0.832146	0.960223	0.684124	0.76683	1701	0.0740162	254	644	8	357	0.711006	0.969466	0.415712	0.581901	61	0.0844173	582	622	30	29	0.953286	0.95098	0.952537	0.951758	1	0
SR90	HalfRowMin	Median	Scanorama	limma-voom	0.05	1013	0.750143	0.0797568	0.856287	0.957992	0.733615	0.805428	1197	0.0814073	233	524	5	240	0.755489	0.978992	0.4926	0.655415	337	0.0781062	461	498	31	12	0.957086	0.936992	0.97463	0.95544	0	0
SR90	RowMedian	Median	NoBC	t-test	0.05	833	0.472979	0.078352	0.934631	0.924472	0.943975	0.93178	836	0.0782441	425	517	12	48	0.94012	0.97254	0.89852	0.934066	1462	0.0784599	468	463	66	5	0.929142	0.876404	0.989429	0.929494	126	90
SR75	IterativeSVD	QN	Combat-NP	t-test	0.05	956	0.709392	0.0753015	0.898654	0.877872	0.932897	0.899673	738	0.0766018	532	623	29	79	0.914489	0.948307	0.870704	0.90785	1952	0.0740012	608	507	145	3	0.882819	0.807437	0.99509	0.891496	0	0
SR90	RowMean	TRQN	Scanorama	limma-trend	0.05	951	0.579265	0.0788006	0.91517	0.985583	0.831924	0.901307	1139	0.0775687	364	520	9	109	0.882236	0.975871	0.769556	0.86052	944	0.0800325	423	527	2	50	0.948104	0.995294	0.894292	0.942094	0	0
SR66	KNN	Median	NoBC	limma-trend	0.05	952	0.470793	0.0834122	0.903451	0.907984	0.906716	0.901765	991	0.08127	555	676	16	115	0.903818	0.971979	0.828358	0.89444	1297	0.0855545	660	570	122	10	0.903084	0.84399	0.985075	0.909091	181	128
SR75	HalfRowMin	QN	Combat-NP	t-test	0.05	998	0.770428	0.0676911	0.888757	0.87692	0.910802	0.887783	697	0.0703061	510	622	30	101	0.896279	0.944444	0.834697	0.886186	1774	0.0650761	603	510	142	8	0.881235	0.809396	0.986907	0.889381	0	0
SR66	KNN	Median	Scanorama	t-test	0.05	1021	0.770428	0.0758363	0.847283	0.977004	0.708955	0.796129	1299	0.076774	312	688	4	358	0.734214	0.987342	0.465672	0.63286	217	0.0748986	638	670	22	32	0.960352	0.966667	0.952239	0.959398	0	0
SR90	HalfRowMin	TRQN	Scanorama	Wilcox	0.05	837	0.464765	0.0805511	0.954092	0.984001	0.917548	0.949569	853	0.0808958	424	518	11	49	0.94012	0.974713	0.896406	0.933921	947	0.0802064	444	526	3	29	0.968064	0.993289	0.938689	0.965217	12	13
SR75	KNN	Sum	Scanorama	edgeR-QLF	0.05	988	0.770428	0.078647	0.834125	0.962451	0.684943	0.770393	1749	0.0730272	258	643	9	353	0.713381	0.966292	0.422259	0.587699	59	0.0842667	579	627	25	32	0.954869	0.958609	0.947627	0.953086	0	0
SR66	RowMedian	Median	limma	DESeq2	0.05	952	0.750143	0.069348	0.904919	0.90919	0.9	0.902234	682	0.0755025	562	656	36	108	0.894273	0.939799	0.838806	0.886435	1716	0.0631934	644	603	89	26	0.915565	0.878581	0.961194	0.918033	0	0
SR90	HalfRowMin	QN	limma	Wilcox	0.05	974	0.770428	0.0664273	0.896707	0.86878	0.935518	0.896547	234	0.0781462	419	504	25	54	0.921158	0.943694	0.885835	0.91385	2536	0.0547085	466	408	121	7	0.872255	0.793867	0.985201	0.879245	0	0
SR75	Zero	TRQN	limma	edgeR-LRT	0.05	1006	0.53732	0.0835375	0.89905	0.945015	0.842062	0.883856	1573	0.0740715	431	632	20	180	0.841647	0.955654	0.705401	0.811676	264	0.0930035	598	610	42	13	0.956453	0.934375	0.978723	0.956035	74	766
SR75	SoftImpute	QN	Scanorama	DESeq2	0.05	1020	0.770428	0.0714426	0.87688	0.965489	0.777414	0.844502	868	0.0769519	351	646	6	260	0.78939	0.983193	0.574468	0.725207	522	0.0659333	599	619	33	12	0.964371	0.947785	0.98036	0.963797	0	0
SR90	KNN	Sum	Scanorama	limma-trend	0.05	1032	0.750143	0.0803453	0.85479	0.97365	0.716702	0.796306	1595	0.0767774	217	527	2	256	0.742515	0.990868	0.458774	0.627168	67	0.0839132	461	508	21	12	0.967066	0.956432	0.97463	0.965445	0	0
SR90	HalfRowMin	TRQN	Combat-P	limma-voom	0.05	977	0.47752	0.0831668	0.913174	0.963948	0.846723	0.897589	1647	0.0739898	344	513	16	129	0.855289	0.955556	0.727273	0.82593	189	0.0923438	457	516	13	16	0.971058	0.97234	0.966173	0.969247	0	0
SR90	RowMean	Unnormalized	NoBC	limma-trend	0.05	843	0.466385	0.0801794	0.937126	0.928342	0.943975	0.934053	1124	0.075988	425	516	13	48	0.939122	0.97032	0.89852	0.933041	1113	0.0843708	468	469	60	5	0.93513	0.886364	0.989429	0.935065	132	73
SR66	IterativeSVD	TRQN	limma	edgeR-QLF	0.05	997	0.538984	0.0823117	0.901248	0.94533	0.850746	0.890165	1659	0.0718079	491	672	20	179	0.853891	0.960861	0.732836	0.831499	369	0.0928155	649	643	49	21	0.948605	0.929799	0.968657	0.94883	36	957
SR90	Zero	QN	Scanorama	limma-voom	0.05	1015	0.733208	0.0782341	0.889721	0.949395	0.817125	0.867013	774	0.0830919	313	524	5	160	0.835329	0.984277	0.661734	0.791403	1080	0.0733763	460	486	43	13	0.944112	0.914513	0.972516	0.942623	0	0
SR75	RowMedian	Unnormalized	Combat-NP	Wilcox	0.05	875	0.733208	0.0701957	0.924782	0.923556	0.925532	0.921947	752	0.0746513	529	631	21	82	0.918448	0.961818	0.865794	0.911283	1584	0.0657401	602	574	78	9	0.931116	0.885294	0.98527	0.93261	0	0
SR75	HalfRowMin	Median	Scanorama	edgeR-LRT	0.05	1027	0.733208	0.0830254	0.857482	0.942962	0.756137	0.817683	1534	0.0779372	323	639	13	288	0.761679	0.96131	0.528642	0.682154	144	0.0881136	601	603	49	10	0.953286	0.924615	0.983633	0.953212	2	2
SR66	HalfRowMin	Median	NoBC	limma-trend	0.05	1018	0.636693	0.0802314	0.889134	0.915656	0.86791	0.881895	1358	0.0735711	503	681	11	167	0.86931	0.978599	0.750746	0.849662	810	0.0868918	660	578	114	10	0.908957	0.852713	0.985075	0.914127	156	198
SR66	IterativeSVD	QN	limma	t-test	0.05	1019	0.750143	0.0718262	0.882159	0.87396	0.90597	0.882851	840	0.0728033	550	660	32	120	0.888399	0.945017	0.820896	0.878594	1819	0.0708492	664	529	163	6	0.875918	0.802902	0.991045	0.887108	0	0
SR90	IterativeSVD	TRQN	Scanorama	edgeR-QLF	0.05	901	0.579265	0.0755244	0.927645	0.976195	0.866808	0.916882	1697	0.065643	372	514	15	101	0.884232	0.96124	0.786469	0.865116	210	0.0854059	448	525	4	25	0.971058	0.99115	0.947146	0.968649	126	34
SR75	IterativeSVD	QN	Scanorama	edgeR-QLF	0.05	1033	0.733208	0.0794816	0.880443	0.957874	0.792962	0.853569	1026	0.0806332	373	645	7	238	0.806017	0.981579	0.610475	0.752775	585	0.0783301	596	610	42	15	0.954869	0.934169	0.97545	0.954363	0	1
SR75	KNN	Median	NoBC	t-test	0.05	924	0.470793	0.0807963	0.914885	0.913164	0.920622	0.912499	894	0.080893	521	637	15	90	0.916865	0.972015	0.8527	0.908457	1561	0.0806997	604	549	103	7	0.912906	0.854314	0.988543	0.91654	168	117
SR90	KNN	Median	NoBC	DESeq2	0.05	881	0.472979	0.0787417	0.926148	0.904359	0.946089	0.923393	1321	0.0722293	427	498	31	46	0.923154	0.932314	0.902748	0.917293	975	0.085254	468	463	66	5	0.929142	0.876404	0.989429	0.929494	111	156
SR66	RowMedian	Median	Combat-NP	limma-trend	0.05	1001	0.750143	0.0708815	0.893172	0.89993	0.891791	0.891252	549	0.0782579	553	670	22	117	0.897944	0.961739	0.825373	0.888353	2130	0.0635051	642	568	124	28	0.888399	0.83812	0.958209	0.89415	0	0
SR75	HalfRowMin	QN	Combat-NP	DESeq2	0.05	990	0.770428	0.0659779	0.898654	0.881593	0.922259	0.897603	756	0.0659572	522	614	38	89	0.899446	0.932143	0.854337	0.891546	1416	0.0659986	605	529	123	6	0.897862	0.831044	0.99018	0.903659	0	0
SR90	Zero	Median	Combat-P	limma-trend	0.05	994	0.750143	0.0701411	0.90519	0.925503	0.878436	0.895915	585	0.0784299	375	521	8	98	0.894212	0.979112	0.792812	0.876168	1841	0.0618523	456	462	67	17	0.916168	0.871893	0.964059	0.915663	0	0
SR75	SoftImpute	TRQN	Scanorama	edgeR-LRT	0.05	981	0.566965	0.079166	0.912906	0.975249	0.840426	0.900961	1656	0.0702258	461	635	17	150	0.867775	0.964435	0.754501	0.846648	325	0.0881061	566	644	8	45	0.958036	0.986063	0.92635	0.955274	188	53
SR75	Zero	QN	Scanorama	edgeR-LRT	0.05	1038	0.750143	0.0745585	0.877672	0.941518	0.802782	0.853038	1074	0.0750906	381	639	13	230	0.807601	0.967005	0.623568	0.758209	688	0.0740263	600	597	55	11	0.947743	0.916031	0.981997	0.947867	4	16
SR90	KNN	TRQN	Scanorama	edgeR-QLF	0.05	906	0.579265	0.0750529	0.928643	0.976335	0.868922	0.918297	1626	0.0673136	375	514	15	98	0.887226	0.961538	0.792812	0.869061	335	0.0827921	447	525	4	26	0.97006	0.991131	0.945032	0.967532	128	33
SR90	RowMedian	QN	Scanorama	edgeR-QLF	0.05	1041	0.750143	0.074876	0.879242	0.952374	0.789641	0.849972	769	0.0809497	291	523	6	182	0.812375	0.979798	0.615222	0.755844	1012	0.0688023	456	492	37	17	0.946108	0.924949	0.964059	0.944099	0	0
SR66	IterativeSVD	Unnormalized	Combat-NP	Wilcox	0.05	968	0.733208	0.0723643	0.906755	0.908446	0.909701	0.904542	1075	0.071686	556	667	25	114	0.897944	0.956971	0.829851	0.888889	1424	0.0730427	663	584	108	7	0.915565	0.859922	0.989552	0.920194	0	0
SR66	KNN	QN	Scanorama	DESeq2	0.05	1042	0.770428	0.0721815	0.863069	0.966136	0.751493	0.827845	1131	0.0748469	366	685	7	304	0.771659	0.981233	0.546269	0.701822	551	0.0695162	641	659	33	29	0.954479	0.951039	0.956716	0.953869	0	0
SR75	RowMedian	QN	Combat-NP	DESeq2	0.05	966	0.770428	0.0640865	0.906572	0.8852	0.932897	0.905976	495	0.0736648	537	609	43	74	0.907363	0.925862	0.878887	0.901763	1944	0.0545081	603	541	111	8	0.90578	0.844538	0.986907	0.910189	0	0
SR75	HalfRowMin	Median	NoBC	limma-trend	0.05	999	0.472979	0.0831666	0.904196	0.916315	0.894435	0.898807	1161	0.0797408	490	640	12	121	0.894695	0.976096	0.801964	0.880503	1133	0.0865924	603	551	101	8	0.913698	0.856534	0.986907	0.91711	150	166
SR75	IterativeSVD	TRQN	Scanorama	limma-trend	0.05	1029	0.566965	0.0816824	0.904988	0.987685	0.812602	0.886418	1526	0.0744493	416	643	9	195	0.83848	0.978824	0.680851	0.803089	155	0.0889156	577	650	2	34	0.971496	0.996546	0.944354	0.969748	0	0
SR90	HalfRowMin	Median	NoBC	t-test	0.05	893	0.464178	0.0819049	0.928144	0.921759	0.933404	0.924724	798	0.0843868	418	518	11	55	0.934132	0.974359	0.883721	0.926829	1768	0.0794231	465	459	70	8	0.922156	0.869159	0.983087	0.922619	123	108
SR90	HalfRowMin	QN	Combat-NP	DESeq2	0.05	983	0.750143	0.0687293	0.903194	0.867176	0.946089	0.902637	721	0.0709085	428	490	39	45	0.916168	0.916488	0.904863	0.910638	1897	0.0665502	467	425	104	6	0.89022	0.817863	0.987315	0.894636	0	0
SR66	RowMean	Median	Combat-P	limma-trend	0.05	1015	0.750143	0.070593	0.893539	0.904105	0.887313	0.890901	575	0.0778028	548	672	20	122	0.895742	0.964789	0.81791	0.885299	2060	0.0633832	641	573	119	29	0.891336	0.843421	0.956716	0.896503	0	0
SR66	KNN	Median	Scanorama	edgeR-LRT	0.05	1035	0.770428	0.0769002	0.83627	0.958932	0.697761	0.781511	1643	0.0730028	300	680	12	370	0.71953	0.961538	0.447761	0.610998	114	0.0807976	635	663	29	35	0.95301	0.956325	0.947761	0.952024	0	0
SR75	KNN	Unnormalized	NoBC	DESeq2	0.05	922	0.466385	0.0818921	0.91924	0.906712	0.933715	0.917494	1221	0.0769582	535	621	31	76	0.915281	0.94523	0.875614	0.909091	1100	0.0868259	606	560	92	5	0.923199	0.868195	0.991817	0.925898	151	198
SR90	IterativeSVD	Unnormalized	NoBC	DESeq2	0.05	909	0.466385	0.0811795	0.924152	0.900896	0.946089	0.921521	1374	0.0738639	427	497	32	46	0.922156	0.930283	0.902748	0.916309	1001	0.0884952	468	460	69	5	0.926148	0.871508	0.989429	0.926733	110	156
SR75	SoftImpute	TRQN	Scanorama	limma-trend	0.05	1037	0.566965	0.0814885	0.904592	0.985582	0.813421	0.887048	1507	0.0746338	423	641	11	188	0.842439	0.974654	0.692308	0.809569	183	0.0883433	571	650	2	40	0.966746	0.99651	0.934534	0.964527	0	0
SR75	HalfRowMin	Unnormalized	NoBC	limma-trend	0.05	970	0.466385	0.083557	0.914489	0.933639	0.892799	0.907836	1607	0.0749413	489	639	13	122	0.893112	0.974104	0.800327	0.878706	779	0.0921726	602	580	72	9	0.935867	0.893175	0.98527	0.936965	154	130
SR75	IterativeSVD	Unnormalized	NoBC	DESeq2	0.05	958	0.466385	0.0828685	0.913302	0.902009	0.927169	0.911299	1395	0.0757608	527	621	31	84	0.908947	0.944444	0.86252	0.901625	1066	0.0899762	606	553	99	5	0.917656	0.859574	0.991817	0.920973	149	195
SR75	IterativeSVD	QN	Scanorama	edgeR-LRT	0.05	1053	0.733208	0.0789953	0.880443	0.957167	0.793781	0.853816	1108	0.079122	374	645	7	237	0.806809	0.981627	0.612111	0.754032	561	0.0788685	596	609	43	15	0.954078	0.932707	0.97545	0.9536	0	1
SR66	IterativeSVD	Median	Combat-P	t-test	0.05	1027	0.733208	0.0746646	0.890969	0.889818	0.90597	0.890686	930	0.0742559	550	672	20	120	0.89721	0.964912	0.820896	0.887097	1701	0.0750733	664	541	151	6	0.884728	0.814724	0.991045	0.894276	0	0
SR75	SoftImpute	Median	NoBC	limma-trend	0.05	965	0.464178	0.0839573	0.91251	0.905975	0.92635	0.911083	889	0.0844977	524	637	15	87	0.91924	0.972171	0.85761	0.911304	1627	0.083417	608	536	116	3	0.90578	0.839779	0.99509	0.910861	175	135
SR66	SoftImpute	Sum	Scanorama	t-test	0.05	1030	0.770428	0.0775656	0.835169	0.97518	0.686567	0.772851	1440	0.0777101	280	689	3	390	0.711454	0.989399	0.41791	0.587618	160	0.0774211	640	666	26	30	0.958884	0.960961	0.955224	0.958084	0	0
SR75	RowMean	Unnormalized	limma	t-test	0.05	931	0.733208	0.0704304	0.91924	0.924524	0.913257	0.91551	754	0.0757721	517	635	17	94	0.912114	0.968165	0.846154	0.903057	1687	0.0650887	599	571	81	12	0.926366	0.880882	0.98036	0.927963	0	0
SR75	IterativeSVD	Sum	Scanorama	t-test	0.05	1051	0.770428	0.0761066	0.846397	0.974271	0.705401	0.786782	1641	0.0732958	268	649	3	343	0.726049	0.98893	0.438625	0.60771	73	0.0789174	594	627	25	17	0.966746	0.959612	0.972177	0.965854	0	0
SR66	IterativeSVD	Median	Combat-P	Wilcox	0.05	1012	0.733208	0.0733683	0.897577	0.893679	0.914179	0.897697	778	0.076224	561	672	20	109	0.905286	0.965577	0.837313	0.896882	1906	0.0705127	664	548	144	6	0.889868	0.821782	0.991045	0.898512	0	0
SR75	KNN	TRQN	Scanorama	edgeR-LRT	0.05	996	0.566965	0.0782058	0.914489	0.977156	0.842062	0.903159	1624	0.0705019	467	635	17	144	0.872526	0.964876	0.764321	0.852968	469	0.0859097	562	646	6	49	0.956453	0.989437	0.919804	0.95335	179	53
SR90	Zero	TRQN	limma	limma-voom	0.05	963	0.466684	0.0808608	0.920659	0.941075	0.887949	0.911667	1296	0.0788436	382	507	22	91	0.887226	0.945545	0.807611	0.871152	890	0.0828781	458	498	31	15	0.954092	0.936605	0.968288	0.952183	0	570
SR90	RowMedian	Unnormalized	Scanorama	DESeq2	0.05	1060	0.733208	0.0820388	0.865768	0.96916	0.744186	0.81918	1309	0.082984	243	526	3	230	0.767465	0.987805	0.513742	0.675939	261	0.0810936	461	505	24	12	0.964072	0.950515	0.97463	0.962422	0	0
SR66	KNN	Unnormalized	NoBC	limma-trend	0.05	942	0.466385	0.0819952	0.918869	0.933677	0.904478	0.914964	1324	0.0777899	552	676	16	118	0.901615	0.971831	0.823881	0.891761	974	0.0862005	660	615	77	10	0.936123	0.895522	0.985075	0.938166	194	100
SR90	RowMedian	TRQN	Scanorama	limma-trend	0.05	1008	0.579265	0.0779473	0.914671	0.985577	0.830867	0.900717	1046	0.0792992	364	520	9	109	0.882236	0.975871	0.769556	0.86052	1201	0.0765955	422	527	2	51	0.947106	0.995283	0.892178	0.940914	0	0
SR75	HalfRowMin	Unnormalized	NoBC	Wilcox	0.05	918	0.466385	0.0805052	0.928345	0.940315	0.913257	0.923684	1412	0.0756667	513	636	16	98	0.909739	0.969754	0.839607	0.9	920	0.0853436	603	593	59	8	0.946952	0.910876	0.986907	0.947368	172	189
SR90	RowMedian	Median	Scanorama	limma-voom	0.05	1069	0.750143	0.0791573	0.853293	0.9662	0.718816	0.798872	1141	0.084151	226	525	4	247	0.749501	0.982609	0.477801	0.642959	564	0.0741636	454	505	24	19	0.957086	0.949791	0.959831	0.954784	0	0
SR90	IterativeSVD	QN	Combat-P	DESeq2	0.05	984	0.750143	0.0674325	0.909681	0.87244	0.952431	0.908926	806	0.0663124	432	488	41	41	0.918164	0.913319	0.913319	0.913319	1578	0.0685525	469	434	95	4	0.901198	0.83156	0.991543	0.904532	0	0
SR90	RowMedian	Unnormalized	NoBC	t-test	0.05	889	0.466385	0.079519	0.936128	0.931451	0.937632	0.932452	987	0.0785758	420	516	13	53	0.934132	0.969977	0.887949	0.927152	1364	0.0804622	467	473	56	6	0.938124	0.892925	0.987315	0.937751	131	71
SR90	SoftImpute	Sum	Scanorama	edgeR-LRT	0.05	1038	0.770428	0.0780642	0.836327	0.955702	0.688161	0.766376	1544	0.0763777	195	522	7	278	0.715569	0.965347	0.412262	0.577778	121	0.0797508	456	503	26	17	0.957086	0.946058	0.964059	0.954974	0	0
SR90	Zero	Unnormalized	Combat-P	Wilcox	0.05	991	0.706712	0.0725101	0.916168	0.928859	0.897463	0.908434	1165	0.0718217	385	518	11	88	0.901198	0.972222	0.813953	0.886076	1295	0.0731985	464	469	60	9	0.931138	0.885496	0.980973	0.930792	0	1
SR75	KNN	Median	Scanorama	Wilcox	0.05	1071	0.770428	0.0732475	0.85867	0.979401	0.725859	0.809622	1061	0.0796241	297	649	3	314	0.74901	0.99	0.486088	0.652031	424	0.0668709	590	633	19	21	0.968329	0.968801	0.96563	0.967213	0	0
SR90	IterativeSVD	TRQN	limma	edgeR-LRT	0.05	883	0.550403	0.0734962	0.94012	0.951676	0.920719	0.934572	1114	0.0742156	407	513	16	66	0.918164	0.962175	0.860465	0.908482	1182	0.0727768	464	500	29	9	0.962076	0.941176	0.980973	0.960663	35	698
SR75	IterativeSVD	Sum	Scanorama	edgeR-QLF	0.05	1043	0.770428	0.0774772	0.835313	0.958035	0.692308	0.770747	1602	0.0754169	255	643	9	356	0.711006	0.965909	0.417349	0.582857	105	0.0795375	591	621	31	20	0.95962	0.950161	0.967267	0.958637	2	6
SR90	SoftImpute	QN	limma	Wilcox	0.05	1015	0.770428	0.064514	0.901697	0.873345	0.939746	0.901288	221	0.07833	421	504	25	52	0.923154	0.943946	0.890063	0.916213	2589	0.050698	468	414	115	5	0.88024	0.802744	0.989429	0.886364	0	0
SR66	HalfRowMin	QN	Scanorama	limma-voom	0.05	1079	0.750143	0.0739232	0.875918	0.950067	0.795522	0.851509	1154	0.0743432	410	682	10	260	0.801762	0.97619	0.61194	0.752294	681	0.0735031	656	638	54	14	0.950073	0.923944	0.979104	0.950725	0	0
SR75	KNN	QN	Scanorama	Wilcox	0.05	1076	0.770428	0.0706005	0.874901	0.969533	0.769231	0.841994	905	0.0765214	350	647	5	261	0.78939	0.985915	0.572831	0.724638	676	0.0646795	590	623	29	21	0.960412	0.95315	0.96563	0.95935	0	0
SR90	HalfRowMin	Sum	Scanorama	DESeq2	0.05	1082	0.709392	0.0837573	0.863273	0.966102	0.741015	0.815049	1575	0.0799786	239	525	4	234	0.762475	0.983539	0.505285	0.667598	116	0.087536	462	504	25	11	0.964072	0.948665	0.976744	0.9625	0	0
SR90	KNN	QN	Scanorama	t-test	0.05	1074	0.750143	0.0736241	0.884731	0.964322	0.790698	0.854085	1056	0.07603	286	526	3	187	0.810379	0.989619	0.604651	0.750656	668	0.0712182	462	499	30	11	0.959082	0.939024	0.976744	0.957513	0	0
SR66	IterativeSVD	Unnormalized	NoBC	limma-trend	0.05	1005	0.479601	0.0796723	0.910426	0.925771	0.897015	0.905998	1419	0.0747886	540	676	16	130	0.892805	0.971223	0.80597	0.880914	943	0.0845559	662	602	90	8	0.928047	0.880319	0.98806	0.931083	198	105
SR75	RowMedian	TRQN	limma	edgeR-QLF	0.05	1067	0.55492	0.0820753	0.893112	0.949135	0.824877	0.87936	1263	0.0773348	450	635	17	161	0.859066	0.963597	0.736498	0.834879	814	0.0868158	558	613	39	53	0.927158	0.934673	0.913257	0.923841	39	895
SR75	RowMean	Median	limma	Wilcox	0.05	992	0.750143	0.0669757	0.913302	0.911864	0.917349	0.910991	407	0.0787806	525	635	17	86	0.918448	0.968635	0.859247	0.910668	2282	0.0551708	596	551	101	15	0.908155	0.855093	0.97545	0.911315	0	0
NoSR	SoftImpute	Unnormalized	Combat-NP	DESeq2	0.05	1079	0.770428	0.0720697	0.835463	0.856767	0.816523	0.820466	1117	0.0644547	702	1107	43	339	0.82565	0.942282	0.674352	0.786114	1144	0.0796847	998	854	296	43	0.845276	0.771252	0.958694	0.854818	1	0
SR75	IterativeSVD	Sum	limma	DESeq2	0.05	954	0.44248	0.0834729	0.918052	0.898354	0.944354	0.917949	1173	0.0777866	547	624	28	64	0.927158	0.951304	0.895254	0.922428	1332	0.0891591	607	541	111	4	0.908947	0.845404	0.993453	0.913469	0	0
SR90	HalfRowMin	QN	Scanorama	DESeq2	0.05	1073	0.770428	0.0684226	0.893214	0.962733	0.808668	0.867225	715	0.0764257	301	523	6	172	0.822355	0.980456	0.636364	0.771795	820	0.0604196	464	502	27	9	0.964072	0.94501	0.980973	0.962656	0	0
SR75	RowMedian	QN	Combat-P	DESeq2	0.05	1014	0.770428	0.0639591	0.9038	0.883396	0.928805	0.903044	563	0.0727599	534	608	44	77	0.904196	0.923875	0.873977	0.898234	1948	0.0551582	601	540	112	10	0.903405	0.842917	0.983633	0.907855	0	0
SR66	RowMean	Median	Combat-NP	limma-trend	0.05	1057	0.750143	0.0700479	0.893172	0.902899	0.887313	0.890564	579	0.0777694	549	670	22	121	0.895007	0.961471	0.819403	0.88477	2159	0.0623264	640	574	118	30	0.891336	0.844327	0.955224	0.896359	0	0
SR75	RowMean	Unnormalized	limma	Wilcox	0.05	957	0.733208	0.0696089	0.922407	0.926538	0.91653	0.918768	931	0.0718939	521	632	20	90	0.912906	0.963031	0.8527	0.904514	1493	0.067324	599	578	74	12	0.931908	0.890045	0.98036	0.933022	0	0
SR90	Zero	QN	Combat-NP	t-test	0.05	1046	0.770428	0.0653673	0.896707	0.873294	0.928118	0.89551	565	0.0705268	414	505	24	59	0.917166	0.945205	0.875264	0.908891	2253	0.0602077	464	414	115	9	0.876248	0.801382	0.980973	0.882129	0	0
SR66	RowMean	Median	limma	DESeq2	0.05	1045	0.750143	0.0689948	0.900881	0.909997	0.890299	0.897406	738	0.0748415	553	658	34	117	0.889134	0.942078	0.825373	0.879873	1769	0.0631481	640	603	89	30	0.912628	0.877915	0.955224	0.914939	0	0
SR75	SoftImpute	TRQN	limma	limma-voom	0.05	1061	0.512658	0.0818776	0.901029	0.936751	0.854337	0.88949	1529	0.0745145	456	626	26	155	0.85669	0.946058	0.746318	0.834401	521	0.0892407	588	606	46	23	0.945368	0.927445	0.962357	0.944578	0	799
SR90	RowMean	Unnormalized	NoBC	DESeq2	0.05	938	0.466385	0.0798237	0.928643	0.908501	0.946089	0.925712	987	0.0800405	427	498	31	46	0.923154	0.932314	0.902748	0.917293	1468	0.0796069	468	468	61	5	0.934132	0.884688	0.989429	0.934132	109	162
SR66	KNN	TRQN	limma	edgeR-QLF	0.05	1047	0.512658	0.0805862	0.905286	0.950171	0.854478	0.895728	1447	0.0755176	506	675	17	164	0.867107	0.967495	0.755224	0.848282	684	0.0856548	639	646	46	31	0.943465	0.932847	0.953731	0.943173	38	975
SR75	SoftImpute	Sum	Scanorama	edgeR-LRT	0.05	1059	0.770428	0.077582	0.831354	0.956551	0.684124	0.766165	1816	0.07247	254	642	10	357	0.709422	0.962121	0.415712	0.580571	78	0.0826941	582	622	30	29	0.953286	0.95098	0.952537	0.951758	1	0
SR90	SoftImpute	QN	Scanorama	edgeR-LRT	0.05	1090	0.733208	0.0780782	0.882236	0.950113	0.799154	0.854443	1098	0.078364	295	523	6	178	0.816367	0.980066	0.623679	0.762274	740	0.0777925	461	489	40	12	0.948104	0.92016	0.97463	0.946612	0	0
SR66	SoftImpute	Unnormalized	NoBC	DESeq2	0.05	1026	0.466391	0.0816765	0.905653	0.898444	0.91791	0.904546	1372	0.0760612	567	656	36	103	0.897944	0.940299	0.846269	0.890809	1140	0.0872919	663	581	111	7	0.913363	0.856589	0.989552	0.918283	169	215
SR75	RowMedian	Median	Scanorama	DESeq2	0.05	1083	0.770428	0.0753837	0.837292	0.96661	0.690671	0.785393	998	0.0810838	293	646	6	318	0.743468	0.979933	0.479542	0.643956	855	0.0696836	551	625	27	60	0.931116	0.953287	0.9018	0.926829	0	0
NoSR	SoftImpute	Unnormalized	Combat-P	DESeq2	0.05	1097	0.770428	0.0716704	0.836604	0.857674	0.819404	0.821825	1090	0.0653456	702	1109	41	339	0.826563	0.944818	0.674352	0.786996	1264	0.0779952	1004	851	299	37	0.846645	0.77053	0.964457	0.856655	2	2
SR90	RowMean	Unnormalized	Scanorama	DESeq2	0.05	1100	0.733208	0.0811576	0.866267	0.969129	0.744186	0.819718	1397	0.0812735	243	525	4	230	0.766467	0.983806	0.513742	0.675	232	0.0810417	461	507	22	12	0.966068	0.954451	0.97463	0.964435	0	0
SR90	KNN	Median	Scanorama	edgeR-LRT	0.05	1110	0.770428	0.0738519	0.852794	0.961991	0.719873	0.796383	939	0.0835834	221	523	6	252	0.742515	0.973568	0.46723	0.631429	660	0.0641203	460	505	24	13	0.963074	0.950413	0.972516	0.961338	0	1
SR75	IterativeSVD	Median	Scanorama	t-test	0.05	1115	0.770428	0.072876	0.857482	0.972455	0.729951	0.807643	1604	0.0705647	294	648	4	317	0.745843	0.986577	0.481178	0.646865	128	0.0751873	598	626	26	13	0.969121	0.958333	0.978723	0.968421	0	0
SR90	HalfRowMin	QN	Combat-P	DESeq2	0.05	1050	0.750143	0.068005	0.901697	0.865934	0.945032	0.90126	712	0.0712661	427	491	38	46	0.916168	0.91828	0.902748	0.910448	2086	0.0647438	467	422	107	6	0.887226	0.813589	0.987315	0.892073	0	0
SR66	KNN	Unnormalized	NoBC	DESeq2	0.05	1030	0.466385	0.082543	0.907856	0.901926	0.91791	0.906611	1425	0.0761873	569	657	35	101	0.900147	0.942053	0.849254	0.89325	1128	0.0888987	661	586	106	9	0.915565	0.861799	0.986567	0.919972	161	212
SR66	KNN	QN	Combat-NP	Wilcox	0.05	1065	0.770428	0.0656344	0.892438	0.884707	0.909701	0.89201	608	0.0733813	557	657	35	113	0.891336	0.940878	0.831343	0.882726	1928	0.0578876	662	555	137	8	0.893539	0.828536	0.98806	0.901293	0	0
SR66	HalfRowMin	QN	limma	DESeq2	0.05	1095	0.770428	0.06668	0.88583	0.88215	0.897015	0.883915	856	0.0666217	540	653	39	130	0.875918	0.932642	0.80597	0.864692	1381	0.0667382	662	558	134	8	0.895742	0.831658	0.98806	0.903138	0	1
SR66	IterativeSVD	QN	Scanorama	limma-voom	0.05	1087	0.750143	0.0802255	0.83884	0.968208	0.700746	0.782839	1495	0.0798971	297	688	4	373	0.723201	0.986711	0.443284	0.61174	224	0.0805539	642	658	34	28	0.954479	0.949704	0.958209	0.953938	0	0
SR75	Zero	QN	Combat-P	limma-trend	0.05	1103	0.770428	0.0671508	0.88361	0.888351	0.882979	0.878461	804	0.0697865	480	627	25	131	0.876485	0.950495	0.785597	0.860215	1630	0.0645151	599	526	126	12	0.890736	0.826207	0.98036	0.896707	0	0
SR66	IterativeSVD	Median	Combat-NP	t-test	0.05	1089	0.733208	0.0742203	0.887665	0.890704	0.897015	0.886404	1071	0.0729801	541	672	20	129	0.890602	0.964349	0.807463	0.87896	1689	0.0754605	661	544	148	9	0.884728	0.817058	0.986567	0.893847	0	0
SR66	SoftImpute	QN	Combat-NP	Wilcox	0.05	1077	0.770428	0.0658571	0.888767	0.87752	0.914925	0.889891	621	0.0725951	561	660	32	109	0.896476	0.946037	0.837313	0.888361	2123	0.0591191	665	535	157	5	0.881057	0.809002	0.992537	0.891421	0	0
NoSR	SoftImpute	QN	Combat-NP	edgeR-LRT	0.05	1109	0.770428	0.0709399	0.83843	0.836298	0.84438	0.82969	1047	0.0646577	755	1072	78	286	0.833866	0.906363	0.725264	0.805763	1316	0.0772222	1003	844	306	38	0.842994	0.766234	0.963497	0.853617	10	6
SR75	RowMean	QN	Combat-P	DESeq2	0.05	1044	0.770428	0.0636133	0.903405	0.884505	0.92635	0.902476	578	0.0721901	533	609	43	78	0.904196	0.925347	0.87234	0.898062	1964	0.0550365	599	541	111	12	0.902613	0.843662	0.98036	0.906889	0	0
SR90	IterativeSVD	TRQN	limma	Wilcox	0.05	960	0.550403	0.073704	0.928643	0.917535	0.932347	0.924791	1278	0.0721174	426	484	45	47	0.908184	0.904459	0.900634	0.902542	1264	0.0752906	456	495	34	17	0.949102	0.930612	0.964059	0.94704	0	0
SR90	SoftImpute	QN	Scanorama	limma-trend	0.05	1118	0.733208	0.078396	0.880739	0.961478	0.784355	0.848433	1304	0.0768693	281	525	4	192	0.804391	0.985965	0.59408	0.741425	471	0.0799226	461	498	31	12	0.957086	0.936992	0.97463	0.95544	0	0
SR75	RowMedian	QN	Combat-NP	limma-trend	0.05	1064	0.770428	0.0646971	0.896675	0.880742	0.92144	0.896554	410	0.0758136	528	621	31	83	0.909739	0.944544	0.864157	0.902564	2404	0.0535806	598	518	134	13	0.88361	0.81694	0.978723	0.890544	0	0
SR75	RowMean	QN	limma	limma-trend	0.05	1078	0.770428	0.0655738	0.892716	0.882577	0.909984	0.89129	591	0.0728854	514	622	30	97	0.899446	0.944853	0.841244	0.890043	2150	0.0582621	598	521	131	13	0.885986	0.820302	0.978723	0.892537	0	0
SR66	Zero	QN	Scanorama	limma-voom	0.05	1120	0.770428	0.0709203	0.861968	0.954416	0.762687	0.828497	1167	0.0734708	371	685	7	299	0.77533	0.981481	0.553731	0.708015	683	0.0683699	651	641	51	19	0.948605	0.92735	0.971642	0.94898	0	0
SR66	SoftImpute	QN	Scanorama	DESeq2	0.05	1122	0.770428	0.0707801	0.866006	0.965783	0.758955	0.830257	1200	0.0736886	363	686	6	307	0.770191	0.98374	0.541791	0.698749	487	0.0678716	654	656	36	16	0.961821	0.947826	0.976119	0.961765	0	0
SR90	SoftImpute	TRQN	Combat-P	edgeR-QLF	0.05	1040	0.501069	0.0784039	0.918164	0.950159	0.872093	0.906186	1578	0.0739318	362	509	20	111	0.869261	0.947644	0.765328	0.846784	504	0.0828761	463	506	23	10	0.967066	0.952675	0.978858	0.965589	9	36
SR75	RowMedian	QN	limma	DESeq2	0.05	1049	0.770428	0.0632255	0.904196	0.886788	0.925532	0.902952	524	0.0736611	529	611	41	82	0.902613	0.92807	0.865794	0.895851	2019	0.0527899	602	542	110	9	0.90578	0.845506	0.98527	0.910053	0	0
SR66	Zero	QN	limma	Wilcox	0.05	1113	0.770428	0.0670062	0.880323	0.882064	0.889552	0.878416	758	0.0711252	532	663	29	138	0.877386	0.948307	0.79403	0.864338	1847	0.0628872	660	543	149	10	0.88326	0.815822	0.985075	0.892495	0	0
SR75	SoftImpute	Sum	Scanorama	limma-voom	0.05	1081	0.770428	0.0773335	0.83175	0.964542	0.680851	0.764226	1686	0.0744819	249	646	6	362	0.70863	0.976471	0.407529	0.575058	121	0.0801851	583	623	29	28	0.954869	0.952614	0.954173	0.953393	0	0
SR66	KNN	QN	Scanorama	t-test	0.05	1123	0.770428	0.0714488	0.858664	0.967109	0.741791	0.820968	1238	0.0736099	357	686	6	313	0.765786	0.983471	0.532836	0.691191	603	0.0692876	637	659	33	33	0.951542	0.950746	0.950746	0.950746	0	0
SR66	HalfRowMin	QN	limma	Wilcox	0.05	1113	0.770428	0.0667414	0.881424	0.877784	0.898507	0.881146	631	0.0737674	544	662	30	126	0.885463	0.947735	0.81194	0.874598	2184	0.0597155	660	535	157	10	0.877386	0.807834	0.985075	0.887693	0	0
SR90	IterativeSVD	QN	Scanorama	DESeq2	0.05	1117	0.750143	0.0723262	0.889721	0.966658	0.798097	0.861003	1096	0.0746652	292	525	4	181	0.815369	0.986486	0.617336	0.759428	612	0.0699873	463	503	26	10	0.964072	0.94683	0.978858	0.962578	0	0
SR90	RowMedian	TRQN	Scanorama	t-test	0.05	1121	0.579265	0.0799516	0.899701	0.987463	0.79704	0.880094	1311	0.0761899	338	522	7	135	0.858283	0.97971	0.714588	0.826406	764	0.0837133	416	527	2	57	0.941118	0.995215	0.879493	0.933782	0	0
SR75	HalfRowMin	TRQN	Scanorama	edgeR-LRT	0.05	1102	0.681152	0.076389	0.90578	0.976007	0.824059	0.888115	1766	0.0635963	419	637	15	192	0.836105	0.965438	0.685761	0.801914	80	0.0891817	588	644	8	23	0.975455	0.986577	0.962357	0.974316	176	61
NoSR	SoftImpute	Unnormalized	limma	DESeq2	0.05	1135	0.770428	0.0718417	0.831127	0.855385	0.809318	0.81453	1174	0.0635113	686	1108	42	355	0.818804	0.942308	0.658982	0.775579	1105	0.0801721	999	849	301	42	0.84345	0.768462	0.959654	0.853481	5	6
SR90	RowMedian	QN	Scanorama	edgeR-LRT	0.05	1133	0.750143	0.0732924	0.878244	0.949793	0.789641	0.848993	742	0.0816931	291	522	7	182	0.811377	0.97651	0.615222	0.754864	1218	0.0648917	456	491	38	17	0.94511	0.923077	0.964059	0.943123	0	0
SR90	RowMedian	Median	NoBC	DESeq2	0.05	974	0.472979	0.0766944	0.929142	0.909521	0.946089	0.926206	1322	0.0719795	427	499	30	46	0.924152	0.934354	0.902748	0.91828	1173	0.0814093	468	468	61	5	0.934132	0.884688	0.989429	0.934132	110	161
SR90	HalfRowMin	Unnormalized	Scanorama	limma-trend	0.05	1131	0.733208	0.0807319	0.865269	0.967293	0.745243	0.818336	1304	0.0833916	242	526	3	231	0.766467	0.987755	0.511628	0.674095	463	0.0780722	463	503	26	10	0.964072	0.94683	0.978858	0.962578	0	0
SR66	KNN	TRQN	Scanorama	Wilcox	0.05	1007	0.566965	0.0746921	0.921439	0.98354	0.854478	0.914445	1512	0.0667587	559	676	16	111	0.906755	0.972174	0.834328	0.897992	904	0.0826255	586	689	3	84	0.936123	0.994907	0.874627	0.930898	26	15
SR75	IterativeSVD	Median	Combat-NP	edgeR-QLF	0.05	1107	0.770428	0.0757608	0.764054	0.781416	0.834697	0.776431	1080	0.0653685	415	626	26	196	0.824228	0.941043	0.679214	0.788973	911	0.0861531	605	284	368	6	0.70388	0.621788	0.99018	0.763889	2	0
SR66	SoftImpute	QN	limma	Wilcox	0.05	1125	0.770428	0.066254	0.883627	0.87584	0.90597	0.884115	733	0.0701741	551	660	32	119	0.889134	0.945111	0.822388	0.879489	1982	0.0623339	663	533	159	7	0.87812	0.806569	0.989552	0.88874	0	0
SR90	SoftImpute	TRQN	Scanorama	limma-voom	0.05	1055	0.579265	0.0754395	0.919162	0.985375	0.840381	0.905008	1736	0.0665183	355	520	9	118	0.873253	0.975275	0.750529	0.848268	349	0.0843608	440	527	2	33	0.96507	0.995475	0.930233	0.961749	0	0
SR90	SoftImpute	TRQN	Scanorama	edgeR-QLF	0.05	1000	0.579265	0.0731585	0.929641	0.976433	0.871036	0.919604	1820	0.0613787	377	514	15	96	0.889222	0.961735	0.79704	0.871676	234	0.0849383	447	525	4	26	0.97006	0.991131	0.945032	0.967532	118	32
SR90	KNN	QN	limma	t-test	0.05	1075	0.733208	0.0715099	0.901697	0.873606	0.938689	0.901041	604	0.0775507	420	503	26	53	0.921158	0.941704	0.887949	0.914037	2478	0.0654692	468	416	113	5	0.882236	0.805508	0.989429	0.888046	0	0
SR75	IterativeSVD	Unnormalized	Scanorama	limma-voom	0.05	1148	0.733208	0.0823332	0.853127	0.964496	0.727496	0.802684	1592	0.0801023	292	646	6	319	0.742676	0.979866	0.477905	0.642464	137	0.0845642	597	620	32	14	0.963579	0.949126	0.977087	0.962903	0	0
SR66	IterativeSVD	QN	Combat-P	DESeq2	0.05	1093	0.750143	0.068668	0.892805	0.869751	0.929104	0.894925	740	0.0733004	581	642	50	89	0.897944	0.920761	0.867164	0.893159	1995	0.0640357	664	545	147	6	0.887665	0.818742	0.991045	0.896691	0	0
SR75	RowMedian	QN	limma	limma-trend	0.05	1108	0.770428	0.0652669	0.891924	0.881077	0.909984	0.890639	566	0.073351	515	621	31	96	0.899446	0.943223	0.842881	0.890233	2260	0.0571827	597	520	132	14	0.884402	0.81893	0.977087	0.891045	0	0
NoSR	SoftImpute	Unnormalized	Combat-NP	limma-trend	0.05	1144	0.770428	0.071112	0.843679	0.88687	0.792507	0.820984	1274	0.0616351	664	1122	28	377	0.815153	0.959538	0.637848	0.766301	963	0.0805889	986	925	225	55	0.872204	0.814203	0.947166	0.875666	0	0
SR75	RowMean	Unnormalized	Combat-NP	Wilcox	0.05	1003	0.733208	0.0684492	0.923595	0.923451	0.923077	0.920537	843	0.073149	526	631	21	85	0.916073	0.961609	0.860884	0.908463	1703	0.0637495	602	574	78	9	0.931116	0.885294	0.98527	0.93261	0	0
NoSR	SoftImpute	QN	Combat-P	edgeR-LRT	0.05	1149	0.770428	0.0705133	0.836604	0.835289	0.842939	0.827665	1056	0.0646168	749	1074	76	292	0.83204	0.907879	0.7195	0.802787	1385	0.0764098	1006	837	313	35	0.841168	0.762699	0.966378	0.852542	26	4
SR75	HalfRowMin	QN	limma	DESeq2	0.05	1104	0.750143	0.0688841	0.894299	0.882059	0.913257	0.892526	951	0.0685904	511	618	34	100	0.893903	0.937615	0.836334	0.884083	1607	0.0691778	605	525	127	6	0.894695	0.826503	0.99018	0.900968	0	0
SR75	HalfRowMin	Unnormalized	Scanorama	edgeR-LRT	0.05	1157	0.700281	0.0828108	0.855107	0.94196	0.752046	0.813808	1725	0.0774628	318	639	13	293	0.75772	0.960725	0.520458	0.675159	193	0.0881588	601	602	50	10	0.952494	0.923195	0.983633	0.952456	0	2
SR75	HalfRowMin	Sum	Scanorama	limma-trend	0.05	1156	0.750143	0.0766946	0.856295	0.959658	0.738953	0.810071	1576	0.0750254	304	645	7	307	0.751386	0.977492	0.497545	0.659436	239	0.0783639	599	615	37	12	0.961203	0.941824	0.98036	0.960706	0	0
SR66	HalfRowMin	Median	Scanorama	Wilcox	0.05	1147	0.770428	0.0698996	0.870411	0.968063	0.766418	0.836207	886	0.0780627	369	687	5	301	0.77533	0.986631	0.550746	0.706897	697	0.0617365	658	657	35	12	0.965492	0.949495	0.98209	0.965517	0	0
SR75	IterativeSVD	Median	NoBC	limma-trend	0.05	1058	0.423709	0.0844374	0.910926	0.905871	0.923077	0.909183	1151	0.0813134	520	637	15	91	0.916073	0.971963	0.851064	0.907504	1477	0.0875614	608	536	116	3	0.90578	0.839779	0.99509	0.910861	170	136
SR90	HalfRowMin	TRQN	limma	Wilcox	0.05	1004	0.528928	0.073758	0.927645	0.918197	0.929175	0.92352	1244	0.073718	423	485	44	50	0.906188	0.905782	0.894292	0.9	1421	0.0737979	456	495	34	17	0.949102	0.930612	0.964059	0.94704	0	0
SR75	SoftImpute	Sum	limma	DESeq2	0.05	1009	0.41099	0.0849909	0.921219	0.9005	0.948445	0.921329	1035	0.0831886	553	625	27	58	0.9327	0.953448	0.905074	0.928631	1646	0.0867932	606	543	109	5	0.909739	0.847552	0.991817	0.914027	0	0
SR90	RowMedian	Unnormalized	NoBC	Wilcox	0.05	971	0.466385	0.0773459	0.942116	0.939605	0.940803	0.938531	1394	0.0718576	423	517	12	50	0.938124	0.972414	0.894292	0.931718	1098	0.0828341	467	481	48	6	0.946108	0.906796	0.987315	0.945344	140	130
SR75	RowMedian	Unnormalized	limma	Wilcox	0.05	1022	0.71982	0.0691878	0.922407	0.925571	0.918167	0.918964	1027	0.0707931	522	633	19	89	0.914489	0.96488	0.854337	0.90625	1554	0.0675826	600	575	77	11	0.930325	0.886263	0.981997	0.931677	0	0
SR75	HalfRowMin	Unnormalized	Scanorama	DESeq2	0.05	1163	0.700281	0.0812658	0.865796	0.96191	0.756956	0.825906	1769	0.0759089	324	645	7	287	0.767221	0.978852	0.530278	0.687898	126	0.0866226	601	617	35	10	0.964371	0.944969	0.983633	0.963913	0	0
SR75	SoftImpute	QN	Scanorama	Wilcox	0.05	1161	0.770428	0.0697846	0.870546	0.965761	0.763502	0.834541	966	0.0767461	338	646	6	273	0.779097	0.982558	0.553191	0.707853	734	0.0628232	595	620	32	16	0.961995	0.948963	0.973813	0.961228	0	0
SR66	IterativeSVD	QN	Scanorama	edgeR-LRT	0.05	1143	0.750143	0.0797407	0.835536	0.961127	0.698507	0.778358	1518	0.0800513	293	685	7	377	0.718062	0.976667	0.437313	0.604124	304	0.0794302	643	655	37	27	0.95301	0.945588	0.959701	0.952593	0	1
SR75	RowMedian	Median	limma	Wilcox	0.05	1063	0.750143	0.0656604	0.912906	0.910316	0.918167	0.910775	555	0.0751534	527	634	18	84	0.91924	0.966972	0.86252	0.911765	2256	0.0561674	595	550	102	16	0.906572	0.853659	0.973813	0.909786	0	0
SR90	KNN	Unnormalized	NoBC	DESeq2	0.05	1011	0.466385	0.0787536	0.926148	0.904359	0.946089	0.923393	1468	0.0722533	427	498	31	46	0.923154	0.932314	0.902748	0.917293	1139	0.085254	468	463	66	5	0.929142	0.876404	0.989429	0.929494	111	156
SR75	RowMedian	Sum	Scanorama	DESeq2	0.05	1130	0.770428	0.0763897	0.826603	0.972301	0.663666	0.765835	1210	0.0799504	271	648	4	340	0.727633	0.985455	0.443535	0.611738	852	0.0728289	540	629	23	71	0.925574	0.959147	0.883797	0.919932	0	0
SR66	IterativeSVD	Median	Combat-NP	Wilcox	0.05	1128	0.733208	0.0723837	0.894273	0.89363	0.90597	0.893384	821	0.076472	551	670	22	119	0.896476	0.961606	0.822388	0.886565	2001	0.0682954	663	552	140	7	0.89207	0.825654	0.989552	0.900204	0	0
SR90	RowMean	Unnormalized	NoBC	t-test	0.05	987	0.466385	0.0777775	0.936128	0.931451	0.937632	0.932452	907	0.0802783	420	516	13	53	0.934132	0.969977	0.887949	0.927152	1752	0.0752767	467	473	56	6	0.938124	0.892925	0.987315	0.937751	132	70
SR90	KNN	TRQN	limma	Wilcox	0.05	1010	0.541213	0.0731325	0.929142	0.91934	0.93129	0.925212	1405	0.0705827	425	483	46	48	0.906188	0.902335	0.89852	0.900424	1226	0.0756823	456	498	31	17	0.952096	0.936345	0.964059	0.95	0	0
SR75	HalfRowMin	Median	Scanorama	DESeq2	0.05	1172	0.733208	0.0790906	0.866983	0.962005	0.759411	0.827988	1749	0.0742673	327	645	7	284	0.769596	0.979042	0.535188	0.692063	147	0.083914	601	617	35	10	0.964371	0.944969	0.983633	0.963913	0	0
SR66	SoftImpute	Median	Scanorama	edgeR-QLF	0.05	1153	0.770428	0.0744182	0.837739	0.961542	0.700746	0.781657	1733	0.0720904	296	683	9	374	0.718796	0.970492	0.441791	0.607179	192	0.076746	643	660	32	27	0.956681	0.952593	0.959701	0.956134	0	2
SR90	RowMedian	Median	Scanorama	limma-trend	0.05	1178	0.750143	0.0757982	0.862774	0.970859	0.735729	0.813921	1100	0.0831718	238	526	3	235	0.762475	0.987552	0.503171	0.666667	722	0.0684246	458	507	22	15	0.963074	0.954167	0.968288	0.961175	0	0
SR75	KNN	Sum	Combat-NP	DESeq2	0.05	1024	0.41099	0.0845435	0.921219	0.899509	0.947627	0.92098	1052	0.0833543	553	618	34	58	0.927158	0.942078	0.905074	0.923205	1630	0.0857327	605	551	101	6	0.915281	0.856941	0.99018	0.918755	0	0
SR75	KNN	TRQN	Scanorama	limma-trend	0.05	1131	0.566965	0.0782642	0.908155	0.986011	0.820786	0.892945	1296	0.0769971	439	641	11	172	0.855107	0.975556	0.718494	0.827521	757	0.0795312	564	650	2	47	0.961203	0.996466	0.923077	0.958369	0	0
SR90	Zero	QN	Scanorama	edgeR-LRT	0.05	1171	0.733208	0.0750469	0.891218	0.946861	0.821353	0.869089	933	0.0789595	315	521	8	158	0.834331	0.975232	0.665962	0.791457	1150	0.0711343	462	488	41	11	0.948104	0.918489	0.976744	0.946721	0	0
SR90	HalfRowMin	TRQN	Combat-P	edgeR-QLF	0.05	1116	0.47752	0.0797008	0.913174	0.951597	0.859408	0.899129	1914	0.069104	351	510	19	122	0.859281	0.948649	0.742072	0.83274	222	0.0902976	462	507	22	11	0.967066	0.954545	0.976744	0.965517	10	36
SR75	RowMedian	QN	Scanorama	limma-voom	0.05	1181	0.770428	0.0711672	0.853127	0.964431	0.727496	0.81561	750	0.0809407	339	647	5	272	0.780681	0.985465	0.554828	0.709948	1450	0.0613936	550	619	33	61	0.925574	0.943396	0.900164	0.921273	0	0
SR66	RowMedian	Unnormalized	Combat-P	limma-trend	0.05	1105	0.690375	0.072607	0.906021	0.919433	0.892537	0.9022	1012	0.0753613	549	669	23	121	0.894273	0.95979	0.819403	0.884058	1743	0.0698527	647	603	89	23	0.917768	0.879076	0.965672	0.920341	0	0
SR66	KNN	QN	limma	Wilcox	0.05	1168	0.770428	0.0654231	0.886564	0.883488	0.898507	0.885334	699	0.0719567	546	658	34	124	0.883994	0.941379	0.814925	0.8736	1971	0.0588894	658	553	139	12	0.889134	0.825596	0.98209	0.897069	0	0
SR66	RowMedian	Median	limma	limma-trend	0.05	1159	0.750143	0.0691673	0.889501	0.902049	0.881343	0.886476	647	0.0771579	542	672	20	128	0.891336	0.964413	0.808955	0.87987	2330	0.0611768	639	570	122	31	0.887665	0.839685	0.953731	0.893082	0	0
SR66	HalfRowMin	Unnormalized	Scanorama	DESeq2	0.05	1176	0.733208	0.0796809	0.859398	0.960771	0.75	0.819775	1832	0.0742332	348	685	7	322	0.758443	0.980282	0.519403	0.679024	156	0.0851285	657	651	41	13	0.960352	0.941261	0.980597	0.960526	0	0
SR66	IterativeSVD	TRQN	Scanorama	edgeR-LRT	0.05	1135	0.566965	0.0782903	0.904552	0.968667	0.831343	0.892087	1809	0.0673238	487	668	24	183	0.848018	0.953033	0.726866	0.824725	230	0.0892568	627	682	10	43	0.961087	0.984301	0.935821	0.959449	206	60
SR90	KNN	QN	Combat-P	Wilcox	0.05	1091	0.770428	0.0616365	0.905689	0.877359	0.942918	0.905236	322	0.0754125	424	505	24	49	0.927146	0.946429	0.896406	0.920738	2627	0.0478605	468	418	111	5	0.884232	0.80829	0.989429	0.889734	0	0
SR66	HalfRowMin	Unnormalized	Scanorama	edgeR-LRT	0.05	1189	0.733208	0.0809292	0.847651	0.93548	0.748507	0.807725	1742	0.0762078	344	677	15	326	0.749633	0.958217	0.513433	0.66861	256	0.0856505	659	629	63	11	0.945668	0.912742	0.983582	0.946839	2	10
SR75	SoftImpute	TRQN	Combat-P	edgeR-QLF	0.05	1170	0.501069	0.0813034	0.900633	0.947226	0.841244	0.885936	1918	0.0692242	435	627	25	176	0.840855	0.945652	0.711948	0.812325	271	0.0933826	593	620	32	18	0.960412	0.9488	0.97054	0.959547	12	64
SR75	RowMedian	QN	Scanorama	edgeR-LRT	0.05	1193	0.770428	0.0717859	0.844418	0.952703	0.717676	0.806154	718	0.0826112	338	642	10	273	0.77593	0.971264	0.553191	0.704901	1671	0.0609606	539	614	38	72	0.912906	0.934142	0.88216	0.907407	0	0
SR90	IterativeSVD	Sum	Scanorama	DESeq2	0.05	1196	0.733208	0.0811645	0.859281	0.971892	0.72833	0.806038	1954	0.0744953	228	527	2	245	0.753493	0.991304	0.48203	0.648649	85	0.0878338	461	506	23	12	0.96507	0.952479	0.97463	0.963427	0	0
SR66	SoftImpute	Unnormalized	NoBC	t-test	0.05	1083	0.466391	0.0791627	0.914097	0.933989	0.894776	0.908974	1650	0.0728194	537	678	14	133	0.89207	0.974592	0.801493	0.879607	925	0.085506	662	613	79	8	0.936123	0.893387	0.98806	0.938342	196	114
SR66	HalfRowMin	TRQN	Scanorama	limma-trend	0.05	1183	0.715959	0.0778686	0.882526	0.986915	0.770149	0.853619	1919	0.0676624	393	684	8	277	0.790749	0.98005	0.586567	0.733894	75	0.0880748	639	688	4	31	0.974302	0.993779	0.953731	0.973343	0	0
SR90	RowMean	Median	NoBC	DESeq2	0.05	1023	0.472979	0.0755324	0.928643	0.908687	0.946089	0.92574	1354	0.071466	427	499	30	46	0.924152	0.934354	0.902748	0.91828	1311	0.0795989	468	467	62	5	0.933134	0.883019	0.989429	0.9332	109	162
SR75	KNN	TRQN	limma	limma-voom	0.05	1144	0.512658	0.0794163	0.904592	0.944841	0.853519	0.892884	1388	0.0767863	456	629	23	155	0.859066	0.951983	0.746318	0.836697	824	0.0820464	587	613	39	24	0.950119	0.9377	0.96072	0.94907	0	799
SR90	RowMedian	Sum	Scanorama	edgeR-LRT	0.05	1138	0.770428	0.0773129	0.826846	0.952939	0.668076	0.752354	1723	0.0745953	188	521	8	285	0.707585	0.959184	0.397463	0.562033	182	0.0800305	444	504	25	29	0.946108	0.946695	0.938689	0.942675	0	0
SR75	IterativeSVD	QN	Combat-NP	DESeq2	0.05	1093	0.709392	0.0706306	0.906968	0.879863	0.943535	0.907823	696	0.0768352	547	612	40	64	0.917656	0.931857	0.895254	0.913189	2315	0.064426	606	526	126	5	0.896279	0.827869	0.991817	0.902457	0	0
SR90	SoftImpute	Sum	Combat-P	DESeq2	0.05	1024	0.41099	0.0831978	0.929142	0.90163	0.957717	0.927574	944	0.0842748	439	501	28	34	0.938124	0.940043	0.928118	0.934043	1839	0.0821207	467	455	74	6	0.92016	0.863216	0.987315	0.921105	0	0
SR90	KNN	QN	Scanorama	DESeq2	0.05	1188	0.750143	0.071395	0.889721	0.967635	0.79704	0.860425	975	0.0768073	290	525	4	183	0.813373	0.986395	0.613108	0.756193	748	0.0659827	464	504	25	9	0.966068	0.948875	0.980973	0.964657	0	0
SR66	RowMedian	Median	Combat-P	limma-trend	0.05	1150	0.750143	0.0682523	0.894273	0.902675	0.891045	0.892143	539	0.078341	552	672	20	118	0.898678	0.965035	0.823881	0.888889	2429	0.0581637	642	570	122	28	0.889868	0.840314	0.958209	0.895397	0	0
SR90	SoftImpute	TRQN	limma	Wilcox	0.05	1034	0.512658	0.0735811	0.928643	0.917529	0.932347	0.924806	1381	0.0719935	426	483	46	47	0.907186	0.902542	0.900634	0.901587	1324	0.0751688	456	496	33	17	0.9501	0.932515	0.964059	0.948025	0	0
SR75	HalfRowMin	Sum	Scanorama	edgeR-LRT	0.05	1183	0.750143	0.0784392	0.838084	0.933166	0.723404	0.78663	2060	0.0690084	287	638	14	324	0.732383	0.953488	0.469722	0.629386	102	0.0878701	597	595	57	14	0.943785	0.912844	0.977087	0.943874	2	1
SR66	RowMedian	Unnormalized	Combat-NP	limma-trend	0.05	1110	0.690375	0.0721141	0.907122	0.919866	0.89403	0.903396	1086	0.0741869	551	668	24	119	0.895007	0.958261	0.822388	0.885141	1706	0.0700414	647	605	87	23	0.919236	0.881471	0.965672	0.921652	0	0
SR75	IterativeSVD	Unnormalized	Scanorama	limma-trend	0.05	1208	0.733208	0.0812978	0.853919	0.966912	0.727496	0.803096	1517	0.0816046	291	647	5	320	0.742676	0.983108	0.476268	0.641676	231	0.0809909	598	621	31	13	0.965162	0.950715	0.978723	0.964516	0	0
SR90	RowMean	Median	Scanorama	t-test	0.05	1204	0.770428	0.0710094	0.863772	0.975882	0.733615	0.814032	993	0.0800585	236	527	2	237	0.761477	0.991597	0.498943	0.663854	711	0.0619602	458	510	19	15	0.966068	0.960168	0.968288	0.964211	0	0
SR75	KNN	Sum	Scanorama	limma-voom	0.05	1160	0.770428	0.0755425	0.833333	0.965859	0.681669	0.767059	1825	0.0723884	252	645	7	359	0.710214	0.972973	0.412439	0.57931	151	0.0786965	581	627	25	30	0.956453	0.958746	0.9509	0.954807	0	0
SR66	SoftImpute	Unnormalized	NoBC	Wilcox	0.05	1086	0.466391	0.0784909	0.917034	0.93686	0.896269	0.911904	1670	0.0725908	540	675	17	130	0.89207	0.969479	0.80597	0.880196	939	0.0843909	661	622	70	9	0.941997	0.904241	0.986567	0.943612	210	182
SR75	IterativeSVD	Sum	Scanorama	limma-voom	0.05	1162	0.770428	0.0755996	0.834125	0.964034	0.686579	0.766413	2068	0.0669349	248	646	6	363	0.707838	0.976378	0.405892	0.57341	42	0.0842642	591	622	30	20	0.960412	0.951691	0.967267	0.959416	0	0
SR75	RowMedian	TRQN	limma	edgeR-LRT	0.05	1174	0.55492	0.0784819	0.900238	0.946061	0.842881	0.889307	1385	0.0751584	470	631	21	141	0.871734	0.95723	0.769231	0.852995	1070	0.0818054	560	613	39	51	0.928741	0.934891	0.91653	0.92562	42	906
SR66	IterativeSVD	QN	Combat-NP	DESeq2	0.05	1154	0.750143	0.0675028	0.89464	0.873184	0.928358	0.896401	811	0.0715922	580	644	48	90	0.898678	0.923567	0.865672	0.893683	1997	0.0634134	664	549	143	6	0.890602	0.8228	0.991045	0.89912	0	0
SR75	SoftImpute	TRQN	Combat-P	edgeR-LRT	0.05	1163	0.501069	0.0799027	0.904196	0.940228	0.855974	0.891708	1848	0.070281	448	622	30	163	0.847189	0.937238	0.733224	0.822773	297	0.0895244	598	616	36	13	0.961203	0.943218	0.978723	0.960643	13	67
SR90	HalfRowMin	Unnormalized	NoBC	DESeq2	0.05	1051	0.466385	0.078302	0.924651	0.906449	0.940803	0.921582	1160	0.0770211	423	502	27	50	0.923154	0.94	0.894292	0.916576	1592	0.0795829	467	461	68	6	0.926148	0.872897	0.987315	0.926587	104	153
SR75	IterativeSVD	Median	NoBC	DESeq2	0.05	1101	0.423709	0.082861	0.913302	0.902009	0.927169	0.911299	1537	0.0757759	527	621	31	84	0.908947	0.944444	0.86252	0.901625	1243	0.0899461	606	553	99	5	0.917656	0.859574	0.991817	0.920973	149	195
SR90	KNN	Sum	limma	DESeq2	0.05	1036	0.41099	0.0827152	0.931138	0.90606	0.95666	0.929331	941	0.0844467	437	503	26	36	0.938124	0.943844	0.92389	0.933761	1866	0.0809837	468	458	71	5	0.924152	0.868275	0.989429	0.924901	0	0
SR75	KNN	TRQN	Combat-P	edgeR-QLF	0.05	1198	0.501069	0.0808114	0.900633	0.952072	0.836334	0.885318	1885	0.070138	432	629	23	179	0.840063	0.949451	0.707038	0.810507	273	0.0914848	590	624	28	21	0.961203	0.954693	0.96563	0.96013	9	58
SR75	KNN	Sum	Combat-P	DESeq2	0.05	1055	0.41099	0.0836103	0.922011	0.902045	0.94599	0.921514	1077	0.0829501	551	619	33	60	0.926366	0.943493	0.9018	0.922176	1693	0.0842705	605	554	98	6	0.917656	0.860597	0.99018	0.920852	0	0
SR75	HalfRowMin	Median	Scanorama	limma-trend	0.05	1211	0.733208	0.0786539	0.865796	0.962612	0.756137	0.825877	1478	0.0785986	324	645	7	287	0.767221	0.978852	0.530278	0.687898	382	0.0787091	600	618	34	11	0.964371	0.946372	0.981997	0.963855	0	0
SR75	SoftImpute	TRQN	Combat-P	limma-voom	0.05	1200	0.501069	0.0807675	0.902217	0.959868	0.832242	0.885423	1937	0.0693108	423	633	19	188	0.836105	0.957014	0.692308	0.803419	176	0.0922241	594	629	23	17	0.968329	0.962723	0.972177	0.967427	0	0
SR75	IterativeSVD	Sum	Combat-NP	DESeq2	0.05	1066	0.41099	0.0848711	0.915677	0.894602	0.943535	0.91569	1120	0.0823238	547	621	31	64	0.924782	0.946367	0.895254	0.920101	1636	0.0874183	606	539	113	5	0.906572	0.842837	0.991817	0.911278	0	0
SR75	HalfRowMin	QN	Scanorama	limma-trend	0.05	1218	0.750143	0.0717828	0.87886	0.952098	0.793781	0.851881	1268	0.0726469	372	641	11	239	0.802059	0.971279	0.608838	0.748491	720	0.0709186	598	609	43	13	0.955661	0.932917	0.978723	0.955272	0	0
SR75	Zero	QN	Combat-P	Wilcox	0.05	1177	0.770428	0.0641781	0.891528	0.882081	0.910802	0.890314	671	0.0710366	510	626	26	101	0.899446	0.951493	0.834697	0.889276	2244	0.0573195	603	513	139	8	0.88361	0.812668	0.986907	0.891353	0	0
SR75	RowMean	QN	Scanorama	limma-voom	0.05	1222	0.770428	0.0707655	0.852336	0.96674	0.723404	0.813605	829	0.0798625	335	647	5	276	0.777514	0.985294	0.548282	0.704522	1419	0.0616685	549	622	30	62	0.927158	0.948187	0.898527	0.922689	0	0
SR75	IterativeSVD	Unnormalized	Scanorama	edgeR-QLF	0.05	1230	0.733208	0.0818582	0.848377	0.958658	0.721768	0.795555	1589	0.0809695	285	644	8	326	0.73555	0.972696	0.466448	0.630531	216	0.0827468	597	617	35	14	0.961203	0.94462	0.977087	0.960579	2	6
SR90	Zero	Median	Combat-P	DESeq2	0.05	1152	0.750143	0.0667341	0.909681	0.927662	0.882664	0.900926	814	0.0733164	382	516	13	91	0.896208	0.967089	0.807611	0.880184	1831	0.0601518	453	472	57	20	0.923154	0.888235	0.957717	0.921668	0	0
SR90	SoftImpute	Sum	Scanorama	limma-voom	0.05	1175	0.770428	0.0754235	0.837824	0.961483	0.688161	0.766191	1578	0.07607	192	524	5	281	0.714571	0.974619	0.40592	0.573134	223	0.0747771	459	504	25	14	0.961078	0.948347	0.970402	0.959248	0	0
SR75	SoftImpute	Sum	Scanorama	Wilcox	0.05	1206	0.770428	0.0733856	0.846002	0.977274	0.701309	0.785139	1543	0.0751559	265	649	3	346	0.723674	0.988806	0.433715	0.602958	234	0.0716152	592	631	21	19	0.968329	0.965742	0.968903	0.96732	0	0
SR75	SoftImpute	TRQN	Scanorama	t-test	0.05	1213	0.566965	0.0800747	0.894299	0.985994	0.791326	0.871966	1696	0.0730297	398	642	10	213	0.823436	0.97549	0.651391	0.781158	237	0.0871196	569	650	2	42	0.965162	0.996497	0.93126	0.962775	0	0
SR90	RowMean	QN	limma	t-test	0.05	1141	0.750143	0.0663584	0.903194	0.876691	0.937632	0.902215	462	0.0770072	419	504	25	54	0.921158	0.943694	0.885835	0.91385	2649	0.0557096	468	419	110	5	0.88523	0.809689	0.989429	0.89058	0	0
NoSR	SoftImpute	QN	Combat-NP	edgeR-QLF	0.05	1218	0.770428	0.0694098	0.840484	0.840391	0.842939	0.831094	1011	0.0660302	753	1075	75	288	0.834322	0.90942	0.723343	0.805778	1614	0.0727895	1002	853	297	39	0.846645	0.771363	0.962536	0.85641	7	4
SR90	RowMedian	QN	Scanorama	limma-trend	0.05	1220	0.750143	0.072587	0.876248	0.961134	0.774841	0.841783	927	0.0797248	275	525	4	198	0.798403	0.985663	0.581395	0.731383	1054	0.0654492	458	498	31	15	0.954092	0.936605	0.968288	0.952183	0	0
SR75	RowMean	QN	Combat-NP	DESeq2	0.05	1139	0.770428	0.0617087	0.903405	0.883123	0.927987	0.902546	611	0.0716755	533	607	45	78	0.902613	0.922145	0.87234	0.896552	2091	0.0517418	601	541	111	10	0.904196	0.844101	0.983633	0.908541	0	0
SR90	RowMean	QN	Combat-P	Wilcox	0.05	1128	0.770428	0.0607603	0.907685	0.879179	0.943975	0.90702	357	0.0747991	425	504	25	48	0.927146	0.944444	0.89852	0.92091	2581	0.0467214	468	422	107	5	0.888224	0.813913	0.989429	0.89313	0	0
SR75	IterativeSVD	Sum	Combat-P	DESeq2	0.05	1071	0.41099	0.0841381	0.918052	0.897052	0.945172	0.917971	1118	0.0820125	549	621	31	62	0.926366	0.946552	0.898527	0.921914	1676	0.0862636	606	543	109	5	0.909739	0.847552	0.991817	0.914027	0	0
SR75	KNN	Sum	Scanorama	Wilcox	0.05	1215	0.770428	0.0729689	0.847189	0.980609	0.701309	0.789181	1387	0.0770084	273	650	2	338	0.7308	0.992727	0.446809	0.616253	431	0.0689293	584	633	19	27	0.963579	0.968491	0.95581	0.962109	0	0
SR66	HalfRowMin	Median	NoBC	DESeq2	0.05	1179	0.636693	0.0754265	0.899046	0.923255	0.873881	0.891454	1717	0.0641122	510	671	21	160	0.867107	0.960452	0.761194	0.849292	535	0.0867408	661	607	85	9	0.930984	0.886059	0.986567	0.933616	147	190
SR90	SoftImpute	Sum	Combat-NP	DESeq2	0.05	1048	0.41099	0.0825713	0.929641	0.903167	0.95666	0.927916	1088	0.0811556	438	501	28	35	0.937126	0.939914	0.926004	0.932907	1680	0.0839871	467	457	72	6	0.922156	0.866419	0.987315	0.922925	0	0
SR66	RowMean	Unnormalized	Combat-NP	limma-trend	0.05	1158	0.690375	0.0721735	0.904919	0.920384	0.88806	0.901022	1029	0.0749267	552	668	24	118	0.895742	0.958333	0.823881	0.886035	1848	0.0694202	638	607	85	32	0.914097	0.882434	0.952239	0.916009	0	0
SR90	HalfRowMin	Median	Scanorama	edgeR-LRT	0.05	1240	0.750143	0.0762298	0.854291	0.95468	0.730444	0.80133	1470	0.0775847	228	522	7	245	0.748503	0.970213	0.48203	0.644068	468	0.074875	463	499	30	10	0.96008	0.939148	0.978858	0.958592	0	0
SR90	RowMean	QN	Scanorama	limma-trend	0.05	1230	0.750143	0.072536	0.876248	0.962068	0.773784	0.841434	940	0.0796808	274	525	4	199	0.797405	0.985612	0.579281	0.729694	1046	0.0653912	458	499	30	15	0.95509	0.938525	0.968288	0.953174	0	0
SR90	Zero	Unnormalized	limma	Wilcox	0.05	1095	0.685664	0.07026	0.919162	0.922313	0.912262	0.913509	1302	0.0650036	399	517	12	74	0.914172	0.970803	0.843552	0.902715	1318	0.0755165	464	462	67	9	0.924152	0.873823	0.980973	0.924303	0	0
NoSR	SoftImpute	QN	Combat-P	edgeR-QLF	0.05	1233	0.770428	0.0692002	0.840712	0.841022	0.84342	0.831329	1023	0.0656234	752	1077	73	289	0.834779	0.911515	0.722382	0.806002	1616	0.072777	1004	851	299	37	0.846645	0.77053	0.964457	0.856655	24	3
SR75	KNN	Sum	Scanorama	edgeR-LRT	0.05	1186	0.770428	0.074866	0.832937	0.958782	0.684124	0.768921	1662	0.0743451	257	641	11	354	0.711006	0.958955	0.420622	0.584755	282	0.0753868	579	627	25	32	0.954869	0.958609	0.947627	0.953086	1	0
SR75	SoftImpute	Sum	Combat-NP	DESeq2	0.05	1069	0.41099	0.0835657	0.91924	0.893025	0.952537	0.919816	1097	0.0817013	559	617	35	52	0.931116	0.941077	0.914894	0.927801	1756	0.0854302	605	541	111	6	0.907363	0.844972	0.99018	0.911831	0	0
SR66	HalfRowMin	QN	Combat-P	limma-trend	0.05	1223	0.728051	0.0735323	0.881057	0.877274	0.897015	0.880305	1188	0.0720688	541	659	33	129	0.881057	0.942509	0.807463	0.869775	1822	0.0749957	661	539	153	9	0.881057	0.812039	0.986567	0.890836	0	0
SR90	Zero	QN	Scanorama	edgeR-QLF	0.05	1228	0.733208	0.0741946	0.891218	0.948341	0.820296	0.868827	1004	0.0779124	314	522	7	159	0.834331	0.978193	0.663848	0.790932	1181	0.0704768	462	488	41	11	0.948104	0.918489	0.976744	0.946721	0	0
SR90	SoftImpute	Sum	limma	DESeq2	0.05	1053	0.41099	0.0823365	0.930639	0.906218	0.955603	0.928803	1018	0.0826363	436	504	25	37	0.938124	0.94577	0.921776	0.933619	1794	0.0820368	468	457	72	5	0.923154	0.866667	0.989429	0.923988	0	0
SR90	RowMean	TRQN	Scanorama	t-test	0.05	1228	0.579265	0.0781152	0.900699	0.987498	0.799154	0.881408	1432	0.0744514	339	522	7	134	0.859281	0.979769	0.716702	0.827839	862	0.081779	417	527	2	56	0.942116	0.995227	0.881607	0.934978	0	0
SR66	HalfRowMin	QN	limma	t-test	0.05	1234	0.770428	0.0658253	0.876285	0.88078	0.881343	0.873296	855	0.0680032	522	661	31	148	0.868576	0.943942	0.779104	0.853639	1780	0.0636474	659	545	147	11	0.883994	0.817618	0.983582	0.892954	0	0
SR66	KNN	Median	NoBC	t-test	0.05	1167	0.470793	0.0791287	0.904552	0.913806	0.900746	0.901649	1287	0.0769261	547	676	16	123	0.897944	0.971581	0.816418	0.887267	1516	0.0813314	660	581	111	10	0.91116	0.856031	0.985075	0.916031	180	118
SR75	HalfRowMin	QN	limma	Wilcox	0.05	1195	0.750143	0.0678832	0.890736	0.874727	0.918985	0.890946	685	0.0744254	520	622	30	91	0.904196	0.945455	0.851064	0.89578	2464	0.0613409	603	505	147	8	0.877276	0.804	0.986907	0.886113	0	0
SR75	KNN	QN	NoBC	t-test	0.05	1196	0.731818	0.0717683	0.893903	0.890699	0.904255	0.891066	1021	0.0735694	500	629	23	111	0.893903	0.956023	0.818331	0.881834	1890	0.0699673	605	524	128	6	0.893903	0.825375	0.99018	0.900298	158	153
SR75	RowMedian	Unnormalized	Scanorama	DESeq2	0.05	1227	0.770428	0.0730642	0.838084	0.966703	0.692308	0.785698	1237	0.0771038	291	646	6	320	0.741884	0.979798	0.476268	0.640969	842	0.0690247	555	625	27	56	0.934283	0.953608	0.908347	0.930427	0	0
SR75	KNN	TRQN	Scanorama	t-test	0.05	1237	0.566965	0.0798889	0.89232	0.984993	0.788052	0.870868	1685	0.0727122	405	641	11	206	0.828187	0.973558	0.662848	0.788705	412	0.0870656	558	650	2	53	0.956453	0.996429	0.913257	0.953032	0	0
SR75	Zero	QN	limma	Wilcox	0.05	1221	0.750143	0.0682773	0.887965	0.876817	0.909165	0.886814	800	0.072982	508	622	30	103	0.894695	0.944238	0.831424	0.884247	2252	0.0635725	603	510	142	8	0.881235	0.809396	0.986907	0.889381	0	0
SR75	Zero	TRQN	Scanorama	limma-trend	0.05	1239	0.579265	0.0787712	0.897466	0.983236	0.800327	0.87376	1832	0.0709575	388	642	10	223	0.815519	0.974874	0.635025	0.769078	170	0.0865849	590	647	5	21	0.979414	0.991597	0.96563	0.978441	0	0
SR75	SoftImpute	QN	NoBC	edgeR-LRT	0.05	1193	0.479431	0.079818	0.889945	0.857672	0.938625	0.892579	1296	0.0742371	541	605	47	70	0.907363	0.920068	0.885434	0.902419	1716	0.0853988	606	496	156	5	0.872526	0.795276	0.991817	0.882739	165	298
SR90	RowMedian	Sum	Scanorama	t-test	0.05	1251	0.770428	0.0720045	0.853293	0.976698	0.711416	0.794543	1110	0.0805201	217	528	1	256	0.743513	0.995413	0.458774	0.628075	706	0.0634889	456	509	20	17	0.963074	0.957983	0.964059	0.961012	0	0
SR90	IterativeSVD	Sum	limma	DESeq2	0.05	1061	0.41099	0.0821407	0.930639	0.905042	0.95666	0.928833	959	0.0843788	437	502	27	36	0.937126	0.94181	0.92389	0.932764	1965	0.0799026	468	458	71	5	0.924152	0.868275	0.989429	0.924901	0	0
SR75	HalfRowMin	Median	Scanorama	limma-voom	0.05	1250	0.733208	0.0795544	0.853523	0.947428	0.745499	0.810751	1542	0.0786463	314	643	9	297	0.75772	0.972136	0.513912	0.672377	534	0.0804625	597	602	50	14	0.949327	0.92272	0.977087	0.949126	0	0
SR75	IterativeSVD	Median	Combat-P	edgeR-QLF	0.05	1203	0.770428	0.0746187	0.757324	0.781615	0.824059	0.768295	1272	0.0608426	402	629	23	209	0.81631	0.945882	0.657938	0.776062	817	0.0883948	605	277	375	6	0.698337	0.617347	0.99018	0.760528	4	0
SR66	IterativeSVD	QN	limma	Wilcox	0.05	1235	0.750143	0.0682194	0.885463	0.875702	0.910448	0.886416	734	0.0744942	556	660	32	114	0.892805	0.945578	0.829851	0.883943	2371	0.0619446	664	532	160	6	0.87812	0.805825	0.991045	0.888889	0	0
SR75	KNN	Median	NoBC	Wilcox	0.05	1110	0.470793	0.0767411	0.916865	0.91911	0.918167	0.914118	809	0.082994	519	641	11	92	0.918448	0.979245	0.849427	0.909728	2316	0.0704881	603	553	99	8	0.915281	0.858974	0.986907	0.918507	173	113
SR75	RowMedian	Unnormalized	NoBC	limma-trend	0.05	1092	0.466385	0.0780451	0.923595	0.934226	0.910802	0.919145	1184	0.0791007	513	637	15	98	0.91053	0.971591	0.839607	0.90079	1640	0.0769896	600	583	69	11	0.936659	0.896861	0.981997	0.9375	175	80
SR75	Zero	QN	Scanorama	limma-voom	0.05	1251	0.750143	0.0715569	0.875693	0.950482	0.792144	0.84899	1094	0.075255	373	646	6	238	0.806809	0.984169	0.610475	0.753535	1056	0.0678587	595	598	54	16	0.944576	0.916795	0.973813	0.944444	0	0
SR90	IterativeSVD	Sum	Combat-P	DESeq2	0.05	1067	0.41099	0.0822466	0.928643	0.900625	0.957717	0.927077	1027	0.0826003	439	500	29	34	0.937126	0.938034	0.928118	0.93305	1861	0.0818929	467	455	74	6	0.92016	0.863216	0.987315	0.921105	0	0
SR66	Zero	QN	Scanorama	edgeR-QLF	0.05	1254	0.770428	0.0687904	0.863069	0.945936	0.770896	0.831819	1368	0.0684863	379	679	13	291	0.776799	0.966837	0.565672	0.713748	636	0.0690946	654	639	53	16	0.949339	0.925035	0.976119	0.949891	5	19
SR66	IterativeSVD	QN	Scanorama	limma-trend	0.05	1224	0.750143	0.0786974	0.835903	0.970785	0.691791	0.774533	1857	0.0757021	282	688	4	388	0.712188	0.986014	0.420896	0.589958	136	0.0816927	645	662	30	25	0.959618	0.955556	0.962687	0.959108	0	0
SR75	RowMedian	QN	Combat-NP	t-test	0.05	1201	0.770428	0.0625195	0.897466	0.886499	0.914894	0.896277	501	0.074212	521	623	29	90	0.90578	0.947273	0.8527	0.897502	2384	0.0508269	597	526	126	14	0.889153	0.825726	0.977087	0.895052	0	0
SR66	RowMedian	Unnormalized	limma	limma-trend	0.05	1192	0.733208	0.0702059	0.903818	0.922269	0.884328	0.899326	1132	0.0716903	544	671	21	126	0.89207	0.962832	0.81194	0.880972	1709	0.0687214	641	606	86	29	0.915565	0.881706	0.956716	0.917681	0	0
SR66	SoftImpute	TRQN	Scanorama	edgeR-LRT	0.05	1242	0.566965	0.0778891	0.900147	0.974569	0.817164	0.886343	1840	0.0666056	481	673	19	189	0.847283	0.962	0.71791	0.822222	362	0.0891726	614	684	8	56	0.95301	0.987138	0.916418	0.950464	211	58
SR75	Zero	TRQN	limma	edgeR-QLF	0.05	1249	0.53732	0.0805353	0.889945	0.951187	0.815876	0.869357	1755	0.0731226	402	635	17	209	0.821061	0.959427	0.657938	0.780583	324	0.0879479	595	616	36	16	0.958828	0.942948	0.973813	0.958132	60	752
SR66	RowMean	Unnormalized	Combat-P	DESeq2	0.05	1191	0.733208	0.0700484	0.903084	0.908773	0.896269	0.900299	866	0.075509	562	656	36	108	0.894273	0.939799	0.838806	0.886435	2005	0.0645878	639	603	89	31	0.911894	0.877747	0.953731	0.914163	0	0
SR66	SoftImpute	Sum	Scanorama	edgeR-LRT	0.05	1207	0.770428	0.0756481	0.822687	0.956604	0.672388	0.757227	2035	0.0684561	271	682	10	399	0.699706	0.964413	0.404478	0.569926	104	0.0828401	630	658	34	40	0.945668	0.948795	0.940299	0.944528	1	1
SR75	Zero	QN	Combat-P	DESeq2	0.05	1247	0.770428	0.0642224	0.889099	0.892152	0.88962	0.884906	917	0.0644267	474	588	29	123	0.874794	0.942346	0.79397	0.861818	1470	0.0640181	602	539	113	9	0.903405	0.841958	0.98527	0.907994	0	0
SR75	RowMean	QN	Scanorama	edgeR-LRT	0.05	1267	0.770428	0.0709224	0.843626	0.953389	0.715221	0.804504	832	0.0801914	335	642	10	276	0.773555	0.971014	0.548282	0.700837	1634	0.0616534	539	615	37	72	0.913698	0.935764	0.88216	0.908172	0	1
SR90	RowMedian	QN	Combat-P	Wilcox	0.05	1166	0.770428	0.05995	0.908184	0.88023	0.943975	0.907519	468	0.0714919	425	505	24	48	0.928144	0.946548	0.89852	0.921909	2510	0.048408	468	422	107	5	0.888224	0.813913	0.989429	0.89313	0	0
SR66	KNN	Unnormalized	NoBC	Wilcox	0.05	1123	0.466385	0.0784623	0.919604	0.940588	0.896269	0.914688	1547	0.075165	546	673	19	124	0.895007	0.966372	0.814925	0.884211	1184	0.0817596	655	631	61	15	0.9442	0.914804	0.977612	0.945166	206	162
SR66	IterativeSVD	TRQN	Scanorama	limma-trend	0.05	1258	0.566965	0.0791519	0.894273	0.985302	0.795522	0.873681	1924	0.0689447	435	681	11	235	0.819383	0.975336	0.649254	0.77957	150	0.0893592	631	689	3	39	0.969163	0.995268	0.941791	0.967791	0	0
SR90	RowMedian	QN	limma	t-test	0.05	1182	0.750143	0.0655691	0.903693	0.877756	0.937632	0.902714	519	0.0753326	419	505	24	54	0.922156	0.945824	0.885835	0.914847	2644	0.0558056	468	419	110	5	0.88523	0.809689	0.989429	0.89058	0	0
SR90	HalfRowMin	Median	NoBC	DESeq2	0.05	1098	0.464178	0.078285	0.924651	0.906449	0.940803	0.921582	1204	0.0770012	423	502	27	50	0.923154	0.94	0.894292	0.916576	1649	0.0795689	467	461	68	6	0.926148	0.872897	0.987315	0.926587	104	153
SR66	RowMedian	Unnormalized	Combat-NP	DESeq2	0.05	1169	0.690375	0.0702992	0.910426	0.910898	0.909701	0.908473	862	0.0763221	574	655	37	96	0.902349	0.939444	0.856716	0.896175	2077	0.0642762	645	606	86	25	0.918502	0.882353	0.962687	0.920771	0	0
SR90	KNN	Sum	Scanorama	t-test	0.05	1271	0.750143	0.07603	0.856287	0.978907	0.715645	0.797287	1944	0.0720674	216	528	1	257	0.742515	0.995392	0.45666	0.626087	123	0.0799926	461	511	18	12	0.97006	0.962422	0.97463	0.968487	0	0
SR90	Zero	TRQN	Scanorama	edgeR-QLF	0.05	1126	0.579265	0.0718277	0.926148	0.974717	0.864693	0.91473	1869	0.0616465	367	513	16	106	0.878244	0.958225	0.775899	0.857477	356	0.0820088	451	525	4	22	0.974052	0.991209	0.953488	0.971983	141	36
SR90	RowMedian	QN	limma	DESeq2	0.05	1173	0.750143	0.0646029	0.908683	0.873974	0.947146	0.907308	773	0.070279	427	487	42	46	0.912176	0.910448	0.902748	0.906582	2131	0.0589269	469	438	91	4	0.90519	0.8375	0.991543	0.908035	0	0
SR66	HalfRowMin	QN	Combat-NP	limma-trend	0.05	1260	0.728051	0.0732131	0.878488	0.872463	0.897761	0.878137	1214	0.0718068	541	656	36	129	0.878855	0.937608	0.807463	0.867682	1916	0.0746193	662	534	158	8	0.87812	0.807317	0.98806	0.888591	0	0
SR66	SoftImpute	Median	Scanorama	Wilcox	0.05	1269	0.770428	0.0719572	0.845448	0.974148	0.708209	0.791183	1563	0.0739733	302	688	4	368	0.726872	0.986928	0.450746	0.618852	344	0.0699411	647	666	26	23	0.964023	0.961367	0.965672	0.963515	0	0
SR75	KNN	Sum	limma	DESeq2	0.05	1106	0.41099	0.0824468	0.922011	0.903272	0.945172	0.921481	1065	0.0832087	549	622	30	62	0.927158	0.948187	0.898527	0.922689	1891	0.081685	606	552	100	5	0.916865	0.858357	0.991817	0.920273	0	0
SR90	IterativeSVD	TRQN	Scanorama	DESeq2	0.05	1165	0.579265	0.0723212	0.923653	0.980581	0.854123	0.911004	1777	0.064484	361	517	12	112	0.876248	0.967828	0.763214	0.853428	509	0.0801584	447	526	3	26	0.971058	0.993333	0.945032	0.968581	29	22
SR90	RowMedian	Sum	Combat-NP	DESeq2	0.05	1088	0.403944	0.082908	0.929641	0.903226	0.95666	0.927879	1042	0.084073	437	501	28	36	0.936128	0.939785	0.92389	0.93177	1900	0.081743	468	457	72	5	0.923154	0.866667	0.989429	0.923988	0	0
SR75	Zero	QN	Scanorama	edgeR-QLF	0.05	1272	0.750143	0.0712299	0.876089	0.94507	0.796236	0.84977	1079	0.0755876	374	641	11	237	0.803642	0.971429	0.612111	0.751004	1048	0.0668722	599	599	53	12	0.948535	0.918712	0.98036	0.948535	3	14
SR90	HalfRowMin	QN	Scanorama	Wilcox	0.05	1263	0.770428	0.0660317	0.890719	0.962912	0.80444	0.864066	615	0.0790094	299	525	4	174	0.822355	0.986799	0.632135	0.770619	1239	0.0530539	462	499	30	11	0.959082	0.939024	0.976744	0.957513	0	0
SR66	SoftImpute	Sum	Scanorama	edgeR-QLF	0.05	1230	0.770428	0.0752313	0.823421	0.959042	0.672388	0.757881	1775	0.0735679	271	683	9	399	0.700441	0.967857	0.404478	0.570526	307	0.0768948	630	659	33	40	0.946402	0.950226	0.940299	0.945236	1	1
SR90	RowMedian	Median	Scanorama	edgeR-LRT	0.05	1275	0.750143	0.0764357	0.848802	0.958566	0.713531	0.79258	1277	0.0815372	222	522	7	251	0.742515	0.969432	0.469345	0.632479	745	0.0713341	453	504	25	20	0.95509	0.947699	0.957717	0.952681	0	0
SR90	IterativeSVD	QN	limma	DESeq2	0.05	1187	0.733208	0.0686494	0.906687	0.870418	0.948203	0.905649	1020	0.0696136	427	487	42	46	0.912176	0.910448	0.902748	0.906582	1955	0.0676852	470	433	96	3	0.901198	0.830389	0.993658	0.904716	0	0
NoSR	SoftImpute	Unnormalized	limma	limma-trend	0.05	1278	0.770428	0.069953	0.837745	0.883968	0.787224	0.813261	1400	0.0607618	644	1127	23	397	0.808307	0.965517	0.618636	0.754098	1086	0.0791442	995	905	245	46	0.867184	0.802419	0.955812	0.872424	0	0
SR66	KNN	Unnormalized	NoBC	t-test	0.05	1150	0.466385	0.0784898	0.917768	0.937678	0.897015	0.912873	1565	0.0750151	543	676	16	127	0.895007	0.971377	0.810448	0.883645	1200	0.0819645	659	622	70	11	0.940529	0.903978	0.983582	0.942102	193	93
SR90	Zero	QN	limma	Wilcox	0.05	1224	0.750143	0.0663664	0.897705	0.869907	0.936575	0.897638	404	0.0780622	420	505	24	53	0.923154	0.945946	0.887949	0.916031	2867	0.0546705	466	408	121	7	0.872255	0.793867	0.985201	0.879245	0	0
SR90	RowMean	QN	limma	DESeq2	0.05	1183	0.750143	0.064507	0.908184	0.873005	0.947146	0.906828	732	0.0717877	427	486	43	46	0.911178	0.908511	0.902748	0.90562	2242	0.0572263	469	438	91	4	0.90519	0.8375	0.991543	0.908035	0	0
SR90	RowMedian	Unnormalized	NoBC	DESeq2	0.05	1098	0.466385	0.0767094	0.929142	0.909521	0.946089	0.926206	1472	0.0719655	427	499	30	46	0.924152	0.934354	0.902748	0.91828	1310	0.0814533	468	468	61	5	0.934132	0.884688	0.989429	0.934132	110	161
SR90	RowMean	Unnormalized	Scanorama	limma-trend	0.05	1283	0.733208	0.0790744	0.860778	0.969812	0.732558	0.810206	1328	0.0848304	234	526	3	239	0.758483	0.987342	0.494715	0.659155	756	0.0733184	459	506	23	14	0.963074	0.952282	0.970402	0.961257	0	0
SR66	RowMedian	Unnormalized	limma	DESeq2	0.05	1208	0.733208	0.0693593	0.904919	0.90919	0.9	0.902234	862	0.0755241	562	656	36	108	0.894273	0.939799	0.838806	0.886435	2058	0.0631945	644	603	89	26	0.915565	0.878581	0.961194	0.918033	0	0
SR75	IterativeSVD	TRQN	Scanorama	t-test	0.05	1268	0.566965	0.0795237	0.891924	0.988131	0.784779	0.867392	1790	0.0726645	387	644	8	224	0.81631	0.979747	0.633388	0.769384	228	0.0863828	572	650	2	39	0.967538	0.996516	0.93617	0.965401	0	0
SR66	SoftImpute	QN	Scanorama	t-test	0.05	1281	0.770428	0.0696138	0.856828	0.965084	0.740299	0.816363	1370	0.072951	346	686	6	324	0.757709	0.982955	0.516418	0.677104	664	0.0662766	646	656	36	24	0.955947	0.947214	0.964179	0.955621	0	0
SR90	IterativeSVD	Unnormalized	Scanorama	limma-voom	0.05	1289	0.71982	0.0812545	0.853792	0.964456	0.721987	0.797805	1688	0.0799126	222	525	4	251	0.745509	0.982301	0.469345	0.635193	254	0.0825963	461	503	26	12	0.962076	0.946612	0.97463	0.960417	0	0
SR66	SoftImpute	Sum	Scanorama	limma-voom	0.05	1238	0.770428	0.0759895	0.820485	0.965201	0.662687	0.750314	1853	0.0729629	260	686	6	410	0.694567	0.977444	0.38806	0.555556	202	0.079016	628	661	31	42	0.946402	0.952959	0.937313	0.945071	0	0
SR66	KNN	TRQN	limma	limma-voom	0.05	1273	0.512658	0.0798599	0.889868	0.939004	0.83209	0.877368	1718	0.0721713	482	668	24	188	0.844347	0.952569	0.719403	0.819728	666	0.0875485	633	641	51	37	0.935389	0.925439	0.944776	0.935007	0	869
SR75	IterativeSVD	QN	Scanorama	limma-trend	0.05	1281	0.733208	0.0756498	0.87688	0.962509	0.780687	0.846508	1417	0.0757182	359	646	6	252	0.795724	0.983562	0.587561	0.735656	696	0.0755814	595	615	37	16	0.958036	0.941456	0.973813	0.957361	0	0
SR90	IterativeSVD	Unnormalized	Scanorama	limma-trend	0.05	1286	0.71982	0.0792702	0.863772	0.969085	0.739958	0.815085	1812	0.0761159	238	526	3	235	0.762475	0.987552	0.503171	0.666667	214	0.0824245	462	505	24	11	0.96507	0.950617	0.976744	0.963504	0	0
SR75	RowMean	QN	limma	DESeq2	0.05	1224	0.770428	0.061024	0.901821	0.885034	0.922259	0.900468	691	0.0691402	527	610	42	84	0.900238	0.926186	0.86252	0.89322	2045	0.0529078	600	541	111	11	0.903405	0.843882	0.981997	0.907716	0	1
SR90	IterativeSVD	Median	Scanorama	Wilcox	0.05	1280	0.770428	0.0693068	0.867265	0.975121	0.742072	0.819434	854	0.0820648	240	527	2	233	0.765469	0.991736	0.5074	0.671329	893	0.0565489	462	509	20	11	0.969062	0.958506	0.976744	0.967539	0	0
SR75	HalfRowMin	Median	Scanorama	edgeR-QLF	0.05	1288	0.733208	0.0784462	0.856295	0.944181	0.752864	0.815247	1695	0.0761173	319	640	12	292	0.759303	0.963746	0.522095	0.677282	457	0.080775	601	603	49	10	0.953286	0.924615	0.983633	0.953212	1	1
SR90	Zero	QN	Scanorama	limma-trend	0.05	1277	0.733208	0.0742955	0.885729	0.955505	0.801268	0.858484	1159	0.0770291	297	524	5	176	0.819361	0.983444	0.627907	0.766452	1063	0.0715619	461	493	36	12	0.952096	0.927565	0.97463	0.950515	0	0
SR75	IterativeSVD	Unnormalized	Scanorama	edgeR-LRT	0.05	1293	0.733208	0.0804976	0.847981	0.957912	0.721768	0.795169	2290	0.0702032	285	644	8	326	0.73555	0.972696	0.466448	0.630531	81	0.090792	597	616	36	14	0.960412	0.943128	0.977087	0.959807	2	7
SR66	KNN	TRQN	Scanorama	limma-trend	0.05	1279	0.566965	0.0790403	0.889868	0.985413	0.786567	0.871117	1767	0.0707445	452	680	12	218	0.831131	0.974138	0.674627	0.797178	513	0.0873361	602	690	2	68	0.948605	0.996689	0.898507	0.945055	0	0
SR90	SoftImpute	QN	Combat-P	Wilcox	0.05	1204	0.770428	0.0600878	0.904691	0.875968	0.942918	0.904392	464	0.0718356	424	505	24	49	0.927146	0.946429	0.896406	0.920738	2637	0.04834	468	416	113	5	0.882236	0.805508	0.989429	0.888046	0	0
SR66	Zero	QN	Combat-P	Wilcox	0.05	1275	0.770428	0.0640934	0.883627	0.886048	0.891045	0.881507	904	0.0644865	534	664	28	136	0.879589	0.950178	0.797015	0.866883	1694	0.0637003	660	549	143	10	0.887665	0.821918	0.985075	0.89613	0	0
SR66	HalfRowMin	QN	Scanorama	limma-trend	0.05	1289	0.750143	0.0713587	0.872247	0.951297	0.784328	0.84476	1458	0.0707122	396	679	13	274	0.78928	0.968215	0.591045	0.734013	668	0.0720052	655	646	46	15	0.955213	0.934379	0.977612	0.955507	0	0
SR75	Zero	TRQN	limma	limma-voom	0.05	1283	0.53732	0.0799441	0.884402	0.918262	0.834697	0.86885	2032	0.0650535	426	612	40	185	0.821853	0.914163	0.697218	0.791086	395	0.0948347	594	602	50	17	0.946952	0.92236	0.972177	0.946614	0	650
SR90	RowMedian	Sum	Scanorama	limma-trend	0.05	1303	0.770428	0.0713501	0.852295	0.972442	0.712474	0.79407	1216	0.0782361	218	527	2	255	0.743513	0.990909	0.460888	0.629149	689	0.064464	456	507	22	17	0.961078	0.953975	0.964059	0.958991	0	0
SR90	RowMedian	TRQN	Scanorama	edgeR-LRT	0.05	1248	0.579265	0.0746622	0.91018	0.976802	0.828753	0.896038	1712	0.0662545	365	515	14	108	0.878244	0.963061	0.77167	0.856808	781	0.0830699	419	525	4	54	0.942116	0.990544	0.885835	0.935268	123	31
SR66	RowMean	Unnormalized	Combat-NP	DESeq2	0.05	1214	0.690375	0.070393	0.906755	0.910243	0.902239	0.904377	928	0.0755996	569	655	37	101	0.898678	0.938944	0.849254	0.89185	2102	0.0651864	640	606	86	30	0.914831	0.881543	0.955224	0.916905	0	0
SR75	IterativeSVD	QN	Scanorama	DESeq2	0.05	1300	0.733208	0.0746626	0.881631	0.965723	0.787234	0.852754	1421	0.0749563	365	646	6	246	0.800475	0.983827	0.597381	0.743381	677	0.0743689	597	619	33	14	0.962787	0.947619	0.977087	0.962127	0	0
SR66	IterativeSVD	Unnormalized	NoBC	t-test	0.05	1215	0.479601	0.0761507	0.910059	0.929128	0.891791	0.904758	1675	0.0709527	533	676	16	137	0.887665	0.970856	0.795522	0.874487	1116	0.0813487	662	608	84	8	0.932452	0.887399	0.98806	0.935028	200	100
SR90	HalfRowMin	Unnormalized	NoBC	t-test	0.05	1127	0.466385	0.0762758	0.93014	0.930669	0.926004	0.925617	1054	0.0784219	411	518	11	62	0.927146	0.973934	0.868922	0.918436	1903	0.0741297	465	470	59	8	0.933134	0.887405	0.983087	0.932798	122	87
SR66	KNN	Sum	Scanorama	DESeq2	0.05	1292	0.733208	0.0812365	0.841777	0.970196	0.703731	0.788412	1788	0.0786235	305	687	5	365	0.728341	0.983871	0.455224	0.622449	249	0.0838495	638	663	29	32	0.955213	0.956522	0.952239	0.954375	0	0
SR66	HalfRowMin	TRQN	Scanorama	edgeR-LRT	0.05	1291	0.715959	0.0744301	0.889134	0.974036	0.79403	0.866324	2055	0.0595699	421	676	16	249	0.805433	0.963387	0.628358	0.760614	70	0.0892902	643	682	10	27	0.972834	0.984686	0.959701	0.972033	191	51
SR90	RowMedian	Median	NoBC	Wilcox	0.05	1085	0.472979	0.0727039	0.937625	0.928645	0.945032	0.934684	848	0.0777185	426	517	12	47	0.941118	0.972603	0.900634	0.935236	2125	0.0676892	468	468	61	5	0.934132	0.884688	0.989429	0.934132	129	87
SR90	SoftImpute	QN	Scanorama	limma-voom	0.05	1297	0.733208	0.07374	0.887226	0.958095	0.802326	0.860264	799	0.0848823	298	525	4	175	0.821357	0.986755	0.630021	0.769032	1544	0.0625977	461	494	35	12	0.953094	0.929435	0.97463	0.951496	0	0
SR75	RowMedian	QN	Combat-NP	Wilcox	0.05	1254	0.770428	0.0615568	0.897466	0.886316	0.914075	0.896159	490	0.074517	522	621	31	89	0.904988	0.943942	0.854337	0.896907	2452	0.0485965	595	529	123	16	0.889945	0.828691	0.973813	0.89541	0	0
SR75	IterativeSVD	Median	NoBC	t-test	0.05	1201	0.423709	0.081427	0.91251	0.912409	0.917349	0.909732	1365	0.0784116	514	638	14	97	0.912114	0.973485	0.841244	0.902546	1599	0.0844424	607	546	106	4	0.912906	0.851332	0.993453	0.916918	169	132
SR75	HalfRowMin	TRQN	Scanorama	t-test	0.05	1299	0.681152	0.0766589	0.887965	0.986235	0.777414	0.858659	2079	0.0639904	364	643	9	247	0.797308	0.975871	0.595745	0.739837	77	0.0893273	586	650	2	25	0.978622	0.996599	0.959083	0.977481	0	0
SR90	RowMedian	Sum	limma	DESeq2	0.05	1118	0.403944	0.0822236	0.931138	0.905379	0.957717	0.929405	1031	0.0839771	437	503	26	36	0.938124	0.943844	0.92389	0.933761	1987	0.0804702	469	457	72	4	0.924152	0.866913	0.991543	0.925049	0	0
SR75	RowMean	Unnormalized	NoBC	limma-trend	0.05	1146	0.466385	0.076957	0.924386	0.93587	0.910802	0.919839	1271	0.077449	512	638	14	99	0.91053	0.973384	0.837971	0.900616	1654	0.076465	601	584	68	10	0.938242	0.898356	0.983633	0.939063	176	79
SR75	KNN	Median	Combat-NP	edgeR-QLF	0.05	1265	0.770428	0.0739842	0.750198	0.770477	0.825696	0.76451	1190	0.0629989	407	623	29	204	0.815519	0.933486	0.666121	0.777459	1095	0.0849696	602	263	389	9	0.684877	0.607467	0.98527	0.751561	3	2
NoSR	SoftImpute	Unnormalized	Combat-P	limma-trend	0.05	1306	0.770428	0.0690298	0.841625	0.886236	0.791066	0.818063	1312	0.0616326	654	1125	25	387	0.811958	0.963181	0.628242	0.760465	1272	0.0764269	993	916	234	48	0.871292	0.809291	0.95389	0.875661	0	0
SR66	KNN	Median	NoBC	Wilcox	0.05	1254	0.470793	0.0787162	0.902349	0.918295	0.891045	0.898158	1227	0.0789082	535	679	13	135	0.891336	0.976277	0.798507	0.878489	1722	0.0785243	659	585	107	11	0.913363	0.860313	0.983582	0.917827	185	122
SR75	RowMean	QN	Combat-NP	t-test	0.05	1259	0.770428	0.0616597	0.89707	0.887142	0.912439	0.895534	586	0.0724361	519	622	30	92	0.903405	0.945355	0.849427	0.894828	2352	0.0508833	596	529	123	15	0.890736	0.828929	0.97545	0.896241	0	0
SR90	KNN	TRQN	Scanorama	DESeq2	0.05	1199	0.579265	0.0716868	0.923653	0.97941	0.85518	0.911406	1822	0.0628375	364	516	13	109	0.878244	0.965517	0.769556	0.856471	497	0.0805361	445	526	3	28	0.969062	0.993304	0.940803	0.966341	29	23
SR75	RowMedian	Median	Scanorama	edgeR-LRT	0.05	1266	0.770428	0.0741769	0.821853	0.958333	0.662029	0.761613	1275	0.0788384	272	642	10	339	0.723674	0.964539	0.445172	0.609183	1110	0.0695154	537	625	27	74	0.920032	0.952128	0.878887	0.914043	0	0
SR90	RowMedian	Sum	Scanorama	limma-voom	0.05	1261	0.770428	0.0745803	0.831337	0.96169	0.673362	0.757432	1605	0.076028	189	524	5	284	0.711577	0.974227	0.399577	0.566717	482	0.0731325	448	505	24	25	0.951098	0.949153	0.947146	0.948148	0	0
SR75	SoftImpute	Unnormalized	NoBC	Wilcox	0.05	1141	0.466385	0.07647	0.927158	0.937651	0.914075	0.922613	1948	0.0634859	513	636	16	98	0.909739	0.969754	0.839607	0.9	737	0.0894541	604	589	63	7	0.944576	0.905547	0.988543	0.945227	195	168
SR90	HalfRowMin	TRQN	Scanorama	edgeR-LRT	0.05	1190	0.464765	0.0784959	0.924651	0.975763	0.860465	0.912548	2104	0.0689921	363	514	15	110	0.87525	0.960317	0.767442	0.853114	434	0.0879996	451	525	4	22	0.974052	0.991209	0.953488	0.971983	154	33
SR90	IterativeSVD	QN	Scanorama	t-test	0.05	1317	0.750143	0.0703559	0.883234	0.963288	0.788584	0.852227	1071	0.0759261	285	526	3	188	0.809381	0.989583	0.602537	0.749014	1031	0.0647858	461	498	31	12	0.957086	0.936992	0.97463	0.95544	0	0
SR90	HalfRowMin	TRQN	Scanorama	limma-trend	0.05	1210	0.464765	0.0787976	0.924651	0.986717	0.850951	0.910856	1668	0.0764536	353	521	8	120	0.872255	0.977839	0.7463	0.846523	806	0.0811416	452	527	2	21	0.977046	0.995595	0.955603	0.975189	0	0
SR90	RowMedian	Median	Scanorama	edgeR-QLF	0.05	1328	0.750143	0.0754835	0.849301	0.961627	0.712474	0.792556	1260	0.0819649	221	523	6	252	0.742515	0.973568	0.46723	0.631429	833	0.0690021	453	505	24	20	0.956088	0.949686	0.957717	0.953684	0	0
NoSR	SoftImpute	Unnormalized	Combat-P	t-test	0.05	1316	0.770428	0.0687355	0.844592	0.89412	0.787704	0.819869	1396	0.0602126	650	1129	21	391	0.811958	0.968703	0.6244	0.759346	1194	0.0772585	990	932	218	51	0.877225	0.819536	0.951009	0.880391	0	0
SR75	RowMean	QN	Combat-NP	Wilcox	0.05	1269	0.770428	0.0615078	0.896675	0.887135	0.910802	0.895051	510	0.07433	520	621	31	91	0.903405	0.943739	0.851064	0.895009	2458	0.0486857	593	531	121	18	0.889945	0.830532	0.97054	0.895094	0	0
SR75	RowMedian	TRQN	Scanorama	Wilcox	0.05	1308	0.566965	0.0771195	0.898258	0.985192	0.801964	0.883973	916	0.0792626	501	640	12	110	0.903405	0.976608	0.819967	0.891459	2439	0.0749764	479	649	3	132	0.893112	0.993776	0.783961	0.876487	23	16
NoSR	SoftImpute	Unnormalized	Combat-NP	t-test	0.05	1323	0.770428	0.0686123	0.84482	0.894735	0.786744	0.820515	1372	0.060251	655	1129	21	386	0.81424	0.968935	0.629203	0.762959	1223	0.0769736	983	935	215	58	0.875399	0.820534	0.944284	0.878071	0	0
SR90	RowMean	Sum	Combat-NP	DESeq2	0.05	1140	0.403944	0.0821257	0.928643	0.902151	0.955603	0.926813	1060	0.084051	436	500	29	37	0.934132	0.937634	0.921776	0.929638	2052	0.0802004	468	457	72	5	0.923154	0.866667	0.989429	0.923988	0	0
SR66	HalfRowMin	QN	Scanorama	DESeq2	0.05	1317	0.750143	0.0698877	0.881057	0.956657	0.797015	0.85646	1454	0.0679967	410	679	13	260	0.799559	0.969267	0.61194	0.750229	541	0.0717788	658	653	39	12	0.962555	0.944046	0.98209	0.962692	0	0
SR75	IterativeSVD	TRQN	Combat-P	edgeR-QLF	0.05	1315	0.470474	0.081149	0.900633	0.949837	0.838789	0.884996	2093	0.0684436	429	629	23	182	0.837688	0.949115	0.702128	0.80715	311	0.0938545	596	621	31	15	0.963579	0.950558	0.97545	0.962843	10	54
SR66	HalfRowMin	TRQN	limma	edgeR-LRT	0.05	1325	0.501157	0.0814867	0.878488	0.935993	0.811194	0.859453	2049	0.0692973	437	669	23	233	0.812041	0.95	0.652239	0.773451	477	0.0936761	650	637	55	20	0.944934	0.921986	0.970149	0.945455	90	820
SR90	IterativeSVD	Unnormalized	Scanorama	edgeR-QLF	0.05	1333	0.71982	0.0808029	0.850798	0.957194	0.72093	0.793988	1548	0.0828881	220	523	6	253	0.741517	0.973451	0.465116	0.629471	538	0.0787177	462	500	29	11	0.96008	0.940937	0.976744	0.958506	3	1
SR66	SoftImpute	QN	NoBC	edgeR-LRT	0.05	1307	0.505123	0.0781846	0.88326	0.858544	0.925373	0.886483	1265	0.07533	577	640	52	93	0.893539	0.917329	0.861194	0.888376	1958	0.0810392	663	526	166	7	0.872981	0.799759	0.989552	0.88459	180	321
SR75	KNN	TRQN	limma	Wilcox	0.05	1212	0.512658	0.0732287	0.91726	0.929395	0.89689	0.91232	1549	0.0705321	519	610	42	92	0.893903	0.925134	0.849427	0.885666	1400	0.0759253	577	611	41	34	0.940618	0.933657	0.944354	0.938975	0	0
SR66	IterativeSVD	QN	Combat-NP	Wilcox	0.05	1286	0.750143	0.0665479	0.890235	0.878003	0.91791	0.891699	801	0.0719405	565	661	31	105	0.900147	0.947987	0.843284	0.892575	2370	0.0611552	665	534	158	5	0.880323	0.808019	0.992537	0.890824	0	0
SR90	RowMean	TRQN	Scanorama	edgeR-LRT	0.05	1293	0.579265	0.0752167	0.90519	0.975227	0.819239	0.889775	1820	0.0635648	360	514	15	113	0.872255	0.96	0.761099	0.849057	623	0.0868686	415	525	4	58	0.938124	0.990453	0.877378	0.930493	129	30
SR66	RowMean	Median	limma	limma-trend	0.05	1320	0.750143	0.067265	0.889134	0.903277	0.878358	0.885547	727	0.0754411	538	671	21	132	0.887665	0.962433	0.802985	0.875509	2371	0.0590889	639	574	118	31	0.890602	0.844122	0.953731	0.895585	0	0
SR90	Zero	Unnormalized	limma	DESeq2	0.05	1236	0.685664	0.0691939	0.918164	0.932373	0.895349	0.910144	1101	0.0742356	386	514	15	87	0.898204	0.962594	0.816068	0.883295	1785	0.0641523	461	479	50	12	0.938124	0.902153	0.97463	0.936992	20	4
SR75	RowMean	QN	Scanorama	edgeR-QLF	0.05	1342	0.770428	0.0698185	0.844022	0.955576	0.714403	0.804574	838	0.0800257	334	643	9	277	0.773555	0.973761	0.546645	0.70021	1721	0.0596114	539	616	36	72	0.914489	0.937391	0.88216	0.908938	0	1
SR90	RowMean	Sum	Combat-P	DESeq2	0.05	1155	0.403944	0.081854	0.929142	0.902217	0.95666	0.927383	1137	0.0819309	437	500	29	36	0.93513	0.937768	0.92389	0.930777	1895	0.081777	468	457	72	5	0.923154	0.866667	0.989429	0.923988	0	0
SR66	SoftImpute	TRQN	limma	limma-voom	0.05	1330	0.512658	0.0797283	0.882526	0.924488	0.831343	0.869887	1878	0.0693642	477	661	31	193	0.835536	0.938976	0.71194	0.809847	634	0.0900925	637	629	63	33	0.929515	0.91	0.950746	0.929927	0	873
SR90	KNN	TRQN	Scanorama	limma-voom	0.05	1263	0.579265	0.0727708	0.917166	0.983892	0.837209	0.902304	1784	0.0655791	351	519	10	122	0.868263	0.972299	0.742072	0.841727	587	0.0799626	441	527	2	32	0.966068	0.995485	0.932347	0.962882	0	0
SR66	IterativeSVD	Unnormalized	NoBC	DESeq2	0.05	1312	0.479601	0.078726	0.889134	0.882508	0.90597	0.888417	1482	0.074326	550	657	35	120	0.886197	0.940171	0.820896	0.876494	1521	0.0831259	664	551	141	6	0.89207	0.824845	0.991045	0.900339	158	219
SR75	KNN	TRQN	Combat-P	edgeR-LRT	0.05	1304	0.501069	0.0778205	0.9038	0.943681	0.851882	0.890891	1733	0.0725427	446	625	27	165	0.847981	0.942918	0.729951	0.822878	625	0.0830982	595	617	35	16	0.95962	0.944444	0.973813	0.958904	12	62
SR66	IterativeSVD	QN	Scanorama	edgeR-QLF	0.05	1322	0.750143	0.0767363	0.837004	0.964189	0.699254	0.780096	1503	0.0801354	294	686	6	376	0.71953	0.98	0.438806	0.606186	629	0.0733371	643	657	35	27	0.954479	0.948378	0.959701	0.954006	0	1
SR66	HalfRowMin	Unnormalized	NoBC	limma-trend	0.05	1297	0.470793	0.0788279	0.903084	0.935775	0.869403	0.894607	1829	0.071384	506	679	13	164	0.870044	0.974952	0.755224	0.851135	832	0.0862717	659	616	76	11	0.936123	0.896599	0.983582	0.938078	160	156
SR90	SoftImpute	TRQN	Scanorama	DESeq2	0.05	1243	0.579265	0.071453	0.922156	0.978035	0.853066	0.909554	1850	0.0625277	362	515	14	111	0.87525	0.962766	0.765328	0.852768	511	0.0803782	445	526	3	28	0.969062	0.993304	0.940803	0.966341	25	22
SR66	IterativeSVD	Median	Combat-NP	limma-trend	0.05	1310	0.733208	0.0702398	0.890969	0.889392	0.90597	0.890706	1122	0.0709397	551	671	21	119	0.89721	0.963287	0.822388	0.887279	2077	0.0695399	663	542	150	7	0.884728	0.815498	0.989552	0.894134	0	0
SR90	Zero	Median	limma	DESeq2	0.05	1245	0.71982	0.0677832	0.917665	0.931492	0.895349	0.909668	1017	0.0742016	386	514	15	87	0.898204	0.962594	0.816068	0.883295	1882	0.0613647	461	478	51	12	0.937126	0.900391	0.97463	0.936041	20	4
SR66	SoftImpute	TRQN	Scanorama	limma-trend	0.05	1338	0.566965	0.0781166	0.890235	0.985185	0.787313	0.870413	1807	0.070641	443	680	12	227	0.824523	0.973626	0.661194	0.787556	480	0.0855923	612	690	2	58	0.955947	0.996743	0.913433	0.953271	0	0
SR75	Zero	QN	Combat-NP	Wilcox	0.05	1323	0.750143	0.0667736	0.89034	0.882701	0.905892	0.888353	825	0.0727222	505	624	28	106	0.893903	0.947467	0.826514	0.882867	2326	0.0608251	602	518	134	9	0.886778	0.817935	0.98527	0.893838	0	0
SR90	KNN	QN	limma	DESeq2	0.05	1253	0.733208	0.0674375	0.909182	0.876312	0.946089	0.907783	913	0.0713521	426	491	38	47	0.91517	0.918103	0.900634	0.909285	2228	0.0635229	469	436	93	4	0.903194	0.83452	0.991543	0.90628	0	0
SR90	KNN	TRQN	limma	edgeR-LRT	0.05	1134	0.541213	0.0696356	0.94012	0.9495	0.922833	0.934843	1211	0.0722972	410	511	18	63	0.919162	0.957944	0.866808	0.9101	1523	0.0669739	463	500	29	10	0.961078	0.941057	0.978858	0.959585	35	702
SR90	SoftImpute	TRQN	limma	edgeR-LRT	0.05	1137	0.512658	0.0704868	0.939122	0.948509	0.921776	0.933672	1290	0.0722413	408	511	18	65	0.917166	0.957746	0.862579	0.907675	1482	0.0687323	464	499	30	9	0.961078	0.939271	0.980973	0.959669	35	705
SR90	IterativeSVD	QN	NoBC	edgeR-LRT	0.05	1305	0.472979	0.078303	0.894212	0.852431	0.947146	0.894775	982	0.0796469	428	484	45	45	0.91018	0.904863	0.904863	0.904863	2461	0.0769592	468	412	117	5	0.878244	0.8	0.989429	0.884688	130	217
SR66	KNN	TRQN	Combat-P	limma-voom	0.05	1340	0.512068	0.0798065	0.887298	0.958419	0.805224	0.868196	2071	0.0673723	441	671	21	229	0.816446	0.954545	0.658209	0.779152	287	0.0922407	638	667	25	32	0.95815	0.962293	0.952239	0.957239	0	0
SR90	Zero	TRQN	limma	Wilcox	0.05	1180	0.466684	0.0738589	0.927146	0.91638	0.930233	0.923085	1532	0.0722293	423	485	44	50	0.906188	0.905782	0.894292	0.9	1534	0.0754885	457	493	36	16	0.948104	0.926978	0.966173	0.94617	0	0
SR90	Zero	Median	Combat-NP	Wilcox	0.05	1346	0.750143	0.0674405	0.89022	0.913271	0.859408	0.879946	795	0.0745753	370	520	9	103	0.888224	0.976253	0.782241	0.868545	2406	0.0603057	443	451	78	30	0.892216	0.850288	0.936575	0.891348	1	1
SR75	RowMean	TRQN	Combat-P	limma-voom	0.05	1346	0.512068	0.079626	0.888757	0.962053	0.801146	0.869202	1752	0.0729331	413	634	18	198	0.828979	0.958237	0.675941	0.792706	632	0.0863188	566	632	20	45	0.948535	0.96587	0.92635	0.945698	0	0
SR90	HalfRowMin	Unnormalized	Scanorama	edgeR-QLF	0.05	1361	0.733208	0.0789944	0.852794	0.955636	0.727273	0.798403	1969	0.0749909	225	523	6	248	0.746507	0.974026	0.475687	0.639205	241	0.082998	463	498	31	10	0.959082	0.937247	0.978858	0.957601	0	0
SR90	SoftImpute	QN	Scanorama	t-test	0.05	1354	0.733208	0.0740927	0.881238	0.963214	0.784355	0.848922	1235	0.0776646	281	526	3	192	0.805389	0.989437	0.59408	0.742404	1026	0.0705208	461	498	31	12	0.957086	0.936992	0.97463	0.95544	0	0
SR90	IterativeSVD	Sum	Scanorama	t-test	0.05	1362	0.733208	0.0792792	0.854291	0.976852	0.713531	0.794733	1562	0.0821107	215	528	1	258	0.741517	0.99537	0.454545	0.624093	492	0.0764476	460	509	20	13	0.967066	0.958333	0.972516	0.965373	0	0
SR90	IterativeSVD	QN	Combat-NP	DESeq2	0.05	1261	0.733208	0.0671997	0.909182	0.871901	0.951374	0.908262	1037	0.0676932	431	486	43	42	0.91517	0.909283	0.911205	0.910243	1982	0.0667061	469	436	93	4	0.903194	0.83452	0.991543	0.90628	0	0
SR90	RowMean	Unnormalized	Scanorama	limma-voom	0.05	1370	0.733208	0.0789834	0.853792	0.967242	0.718816	0.79768	1527	0.0817271	222	525	4	251	0.745509	0.982301	0.469345	0.635193	598	0.0762398	458	506	23	15	0.962076	0.952183	0.968288	0.960168	0	0
SR66	RowMean	Unnormalized	limma	limma-trend	0.05	1311	0.690375	0.0708864	0.902349	0.92504	0.877612	0.897238	1153	0.0736735	540	672	20	130	0.889868	0.964286	0.80597	0.878049	1922	0.0680992	636	610	82	34	0.914831	0.885794	0.949254	0.916427	0	0
SR90	KNN	Sum	Scanorama	edgeR-LRT	0.05	1327	0.750143	0.0775467	0.837325	0.954416	0.690275	0.767541	2304	0.0680529	195	521	8	278	0.714571	0.960591	0.412262	0.576923	63	0.0870404	458	504	25	15	0.96008	0.94824	0.968288	0.958159	1	0
NoSR	HalfRowMin	QN	Combat-P	edgeR-LRT	0.05	1356	0.770428	0.067772	0.838658	0.849265	0.815082	0.823812	1306	0.0594863	727	1064	86	314	0.817435	0.894219	0.698367	0.78425	1334	0.0760577	970	914	236	71	0.859881	0.804312	0.931796	0.863373	45	10
SR75	IterativeSVD	QN	Combat-P	DESeq2	0.05	1274	0.728051	0.0679076	0.904196	0.876702	0.941899	0.905194	793	0.0744467	545	611	41	66	0.915281	0.930034	0.89198	0.91061	2524	0.0613685	606	522	130	5	0.893112	0.82337	0.991817	0.899777	0	0
SR75	IterativeSVD	Unnormalized	Scanorama	t-test	0.05	1380	0.733208	0.0782918	0.854315	0.969312	0.726678	0.803089	1773	0.0774891	290	648	4	321	0.742676	0.986395	0.474632	0.640884	326	0.0790944	598	622	30	13	0.965954	0.952229	0.978723	0.965295	0	0
SR75	Zero	TRQN	Scanorama	t-test	0.05	1359	0.579265	0.0780571	0.889153	0.987213	0.779869	0.86009	2107	0.0678687	365	645	7	246	0.799683	0.981183	0.597381	0.742625	132	0.0882454	588	648	4	23	0.978622	0.993243	0.962357	0.977556	0	0
SR66	HalfRowMin	Unnormalized	Scanorama	limma-trend	0.05	1373	0.733208	0.0769999	0.857562	0.960657	0.746269	0.815992	1780	0.0756028	341	685	7	329	0.753304	0.979885	0.508955	0.669941	455	0.078397	659	651	41	11	0.961821	0.941429	0.983582	0.962044	0	0
SR75	HalfRowMin	Sum	Scanorama	edgeR-QLF	0.05	1348	0.750143	0.0759228	0.835709	0.933624	0.718494	0.782405	1827	0.074069	282	639	13	329	0.729216	0.955932	0.461538	0.622517	541	0.0777766	596	594	58	15	0.942201	0.911315	0.97545	0.942292	2	1
SR66	HalfRowMin	Unnormalized	NoBC	Wilcox	0.05	1244	0.470793	0.0744991	0.918869	0.941748	0.89403	0.913322	1774	0.0701493	538	675	17	132	0.890602	0.969369	0.802985	0.878367	1229	0.0788489	660	630	62	10	0.947137	0.914127	0.985075	0.948276	181	215
SR75	IterativeSVD	Median	Scanorama	Wilcox	0.05	1381	0.770428	0.0687335	0.859462	0.972566	0.734043	0.811344	1106	0.0785434	299	648	4	312	0.749802	0.986799	0.489362	0.654267	791	0.0589236	598	626	26	13	0.969121	0.958333	0.978723	0.968421	0	0
SR75	RowMedian	Median	Scanorama	limma-trend	0.05	1351	0.770428	0.0715167	0.835709	0.972174	0.683306	0.780802	1033	0.0813699	285	648	4	326	0.738717	0.986159	0.466448	0.633333	1288	0.0616635	550	628	24	61	0.9327	0.958188	0.900164	0.92827	0	0
SR75	SoftImpute	Sum	Combat-P	DESeq2	0.05	1217	0.40295	0.0826219	0.91924	0.896581	0.948445	0.91947	1194	0.0814603	554	621	31	57	0.930325	0.947009	0.90671	0.926421	1977	0.0837835	605	542	110	6	0.908155	0.846154	0.99018	0.912519	0	0
SR66	RowMean	QN	Combat-NP	limma-trend	0.05	1362	0.770428	0.0632069	0.877753	0.882289	0.878358	0.875658	746	0.0707586	542	658	34	128	0.881057	0.940972	0.808955	0.869984	2470	0.0556552	635	556	136	35	0.874449	0.823606	0.947761	0.881332	0	0
SR66	RowMedian	Median	Combat-P	Wilcox	0.05	1331	0.750143	0.0658296	0.895742	0.913377	0.879104	0.891676	725	0.0750863	542	673	19	128	0.89207	0.966132	0.808955	0.880585	2335	0.056573	636	589	103	34	0.899413	0.860622	0.949254	0.902768	0	0
SR90	IterativeSVD	Unnormalized	Scanorama	t-test	0.05	1384	0.71982	0.0778145	0.864271	0.972105	0.738901	0.81512	1467	0.081751	237	527	2	236	0.762475	0.991632	0.501057	0.66573	702	0.0738779	462	506	23	11	0.966068	0.952577	0.976744	0.964509	0	0
SR75	SoftImpute	Median	Combat-P	edgeR-QLF	0.05	1329	0.770428	0.0736661	0.743072	0.769677	0.815876	0.75566	1350	0.0608351	392	625	27	219	0.805226	0.935561	0.641571	0.761165	1023	0.086497	605	255	397	6	0.680918	0.603792	0.99018	0.750155	4	1
SR75	HalfRowMin	Unnormalized	Scanorama	limma-trend	0.05	1373	0.700281	0.0778173	0.864212	0.958919	0.756137	0.824072	1577	0.0785484	323	644	8	288	0.765637	0.975831	0.528642	0.685775	602	0.0770862	601	615	37	10	0.962787	0.942006	0.983633	0.96237	0	0
SR75	IterativeSVD	QN	Combat-P	Wilcox	0.05	1321	0.728051	0.069019	0.897862	0.879139	0.930442	0.898845	819	0.0742735	530	626	26	81	0.915281	0.953237	0.86743	0.908312	2605	0.0637645	607	505	147	4	0.880443	0.80504	0.993453	0.889377	0	0
SR90	IterativeSVD	QN	NoBC	limma-trend	0.05	1295	0.472979	0.07606	0.904691	0.883769	0.933404	0.903195	952	0.078294	414	510	19	59	0.922156	0.95612	0.875264	0.913907	2554	0.0738259	469	420	109	4	0.887226	0.811419	0.991543	0.892483	133	126
SR66	KNN	TRQN	Combat-P	edgeR-LRT	0.05	1368	0.512068	0.0778578	0.895374	0.94325	0.837313	0.882099	1914	0.0686201	475	662	30	195	0.834802	0.940594	0.708955	0.808511	448	0.0870956	647	655	37	23	0.955947	0.945906	0.965672	0.955687	17	81
SR75	SoftImpute	Median	NoBC	Wilcox	0.05	1257	0.464178	0.0776065	0.915677	0.916624	0.918985	0.912948	1037	0.0816988	517	640	12	94	0.916073	0.977316	0.846154	0.907018	2340	0.0735142	606	550	102	5	0.915281	0.855932	0.991817	0.918878	176	125
SR75	SoftImpute	Unnormalized	NoBC	DESeq2	0.05	1245	0.466385	0.0766401	0.915677	0.900402	0.934534	0.91441	1177	0.0776372	536	620	32	75	0.915281	0.943662	0.87725	0.909245	2076	0.0756429	606	551	101	5	0.916073	0.857143	0.991817	0.919575	155	205
SR90	RowMedian	Unnormalized	Scanorama	limma-trend	0.05	1389	0.733208	0.0773668	0.85978	0.968775	0.731501	0.809159	1459	0.0813234	234	526	3	239	0.758483	0.987342	0.494715	0.659155	794	0.0734103	458	505	24	15	0.961078	0.950207	0.968288	0.959162	0	0
SR75	RowMedian	QN	Combat-P	t-test	0.05	1333	0.770428	0.0605383	0.896279	0.885833	0.913257	0.894991	666	0.0702233	519	623	29	92	0.904196	0.94708	0.849427	0.8956	2410	0.0508532	597	525	127	14	0.888361	0.824586	0.977087	0.894382	0	0
SR66	RowMean	QN	Combat-P	limma-trend	0.05	1382	0.770428	0.0631595	0.877019	0.882811	0.875373	0.874477	728	0.071824	539	657	35	131	0.87812	0.939024	0.804478	0.866559	2509	0.0544949	634	559	133	36	0.875918	0.826597	0.946269	0.882394	0	0
SR90	RowMedian	Unnormalized	Scanorama	limma-voom	0.05	1402	0.733208	0.0788785	0.852295	0.966175	0.716702	0.79522	1493	0.0833337	220	525	4	253	0.743513	0.982143	0.465116	0.631277	727	0.0744234	458	505	24	15	0.961078	0.950207	0.968288	0.959162	0	0
SR90	SoftImpute	TRQN	Combat-P	limma-voom	0.05	1285	0.501069	0.0733363	0.921657	0.966146	0.863636	0.909018	1295	0.0781482	359	514	15	114	0.871257	0.959893	0.758985	0.847698	1335	0.0685245	458	516	13	15	0.972056	0.972399	0.968288	0.970339	0	0
SR75	RowMedian	Median	Scanorama	limma-voom	0.05	1341	0.770428	0.0724618	0.827395	0.965498	0.668576	0.768173	1180	0.0804487	274	644	8	337	0.726841	0.971631	0.448445	0.613662	1245	0.0644749	543	629	23	68	0.927949	0.959364	0.888707	0.922685	0	0
SR75	HalfRowMin	Unnormalized	Scanorama	limma-voom	0.05	1396	0.700281	0.0790348	0.853127	0.947401	0.744681	0.809744	1795	0.076903	312	643	9	299	0.756136	0.971963	0.510638	0.669528	563	0.0811666	598	602	50	13	0.950119	0.92284	0.978723	0.94996	0	0
SR90	IterativeSVD	QN	Combat-NP	Wilcox	0.05	1302	0.733208	0.0673435	0.90519	0.876305	0.942918	0.904737	633	0.0765096	424	504	25	49	0.926148	0.944321	0.896406	0.91974	2892	0.0581775	468	418	111	5	0.884232	0.80829	0.989429	0.889734	0	0
NoSR	SoftImpute	QN	Combat-P	limma-voom	0.05	1403	0.770428	0.0693395	0.826791	0.869625	0.78194	0.801814	1291	0.0654488	631	1121	29	410	0.799635	0.956061	0.606148	0.741917	1552	0.0732302	997	874	276	44	0.853948	0.783189	0.957733	0.861711	0	0
SR75	IterativeSVD	QN	NoBC	edgeR-LRT	0.05	1335	0.456397	0.0816097	0.893903	0.863929	0.937807	0.895787	1335	0.0776335	540	607	45	71	0.908155	0.923077	0.883797	0.90301	1946	0.0855858	606	505	147	5	0.879652	0.804781	0.991817	0.888563	166	289
SR75	RowMedian	QN	Scanorama	edgeR-QLF	0.05	1406	0.770428	0.0688458	0.845606	0.956321	0.717676	0.807273	873	0.078374	338	644	8	273	0.777514	0.976879	0.553191	0.706374	1754	0.0593177	539	615	37	72	0.913698	0.935764	0.88216	0.908172	0	0
SR75	RowMedian	Unnormalized	Scanorama	limma-voom	0.05	1348	0.770428	0.0723087	0.828979	0.964013	0.673486	0.76947	1215	0.0799617	272	644	8	339	0.725257	0.971429	0.445172	0.61055	1103	0.0646556	551	627	25	60	0.9327	0.956597	0.9018	0.928391	0	0
SR75	IterativeSVD	TRQN	Combat-P	edgeR-LRT	0.05	1367	0.470474	0.0795425	0.901425	0.941611	0.848609	0.887424	1984	0.0707806	438	624	28	173	0.840855	0.939914	0.716858	0.81337	429	0.0883044	599	616	36	12	0.961995	0.943307	0.98036	0.961477	12	57
SR66	KNN	QN	Scanorama	Wilcox	0.05	1392	0.770428	0.0676387	0.859765	0.971297	0.740299	0.821211	1201	0.074505	354	687	5	316	0.764317	0.986072	0.528358	0.688047	978	0.0607724	638	663	29	32	0.955213	0.956522	0.952239	0.954375	0	0
SR75	SoftImpute	Median	Combat-NP	edgeR-QLF	0.05	1342	0.770428	0.0731967	0.745843	0.768059	0.820786	0.759071	1302	0.0611765	398	622	30	213	0.807601	0.929907	0.651391	0.766121	1073	0.0852168	605	259	393	6	0.684086	0.606212	0.99018	0.75202	3	1
SR66	SoftImpute	QN	Combat-P	Wilcox	0.05	1369	0.770428	0.0612674	0.886931	0.876258	0.912687	0.88811	743	0.0677907	560	660	32	110	0.895742	0.945946	0.835821	0.88748	2388	0.054744	663	533	159	7	0.87812	0.806569	0.989552	0.88874	0	0
SR90	IterativeSVD	Sum	Scanorama	limma-trend	0.05	1424	0.733208	0.0786467	0.853792	0.972612	0.715645	0.795259	1777	0.078292	217	527	2	256	0.742515	0.990868	0.458774	0.627168	368	0.0790014	460	507	22	13	0.96507	0.954357	0.972516	0.963351	0	0
SR75	HalfRowMin	QN	limma	t-test	0.05	1397	0.750143	0.0667787	0.88361	0.878483	0.89689	0.880892	995	0.0697853	494	623	29	117	0.884402	0.944551	0.808511	0.871252	2211	0.0637721	602	513	139	9	0.882819	0.812416	0.98527	0.890533	0	0
SR66	IterativeSVD	Median	Scanorama	edgeR-LRT	0.05	1425	0.750143	0.0841213	0.798458	0.971181	0.611194	0.692776	2103	0.0784661	185	688	4	485	0.640969	0.978836	0.276119	0.430733	55	0.0897766	634	668	24	36	0.955947	0.963526	0.946269	0.954819	9	10
NoSR	SoftImpute	Median	Combat-NP	DESeq2	0.05	1409	0.750143	0.0715424	0.835007	0.858306	0.813641	0.819419	1397	0.0641632	698	1109	41	343	0.824738	0.94452	0.670509	0.78427	1491	0.0789216	996	856	294	45	0.845276	0.772093	0.956772	0.854569	1	0
SR66	HalfRowMin	Unnormalized	Scanorama	edgeR-QLF	0.05	1432	0.733208	0.0773386	0.847651	0.938643	0.746269	0.806768	1791	0.0757635	341	679	13	329	0.748899	0.963277	0.508955	0.666016	651	0.0789136	659	630	62	11	0.946402	0.914008	0.983582	0.94752	2	8
SR66	RowMedian	Unnormalized	Combat-P	DESeq2	0.05	1326	0.690375	0.0692536	0.905653	0.909078	0.901493	0.90314	1081	0.0737113	565	655	37	105	0.895742	0.938538	0.843284	0.888365	2112	0.064796	643	604	88	27	0.915565	0.879617	0.959701	0.917916	0	0
SR66	HalfRowMin	Median	Scanorama	t-test	0.05	1428	0.770428	0.0682038	0.856461	0.96663	0.738806	0.812382	1453	0.0727806	333	687	5	337	0.748899	0.985207	0.497015	0.660714	619	0.063627	657	656	36	13	0.964023	0.948052	0.980597	0.96405	0	0
SR66	RowMedian	QN	Combat-NP	DESeq2	0.05	1358	0.770428	0.0607718	0.892805	0.88658	0.902239	0.891424	759	0.0694353	560	645	47	110	0.884728	0.92257	0.835821	0.877056	2120	0.0521083	649	578	114	21	0.900881	0.85059	0.968657	0.905792	0	0
SR66	KNN	Sum	Scanorama	limma-trend	0.05	1371	0.733208	0.0808294	0.834068	0.974043	0.684328	0.774119	1976	0.0776152	287	688	4	383	0.715859	0.986254	0.428358	0.597294	288	0.0840437	630	667	25	40	0.952276	0.961832	0.940299	0.950943	0	0
SR75	IterativeSVD	QN	Combat-NP	Wilcox	0.05	1337	0.709392	0.0687755	0.900238	0.879344	0.934534	0.901318	962	0.0716592	534	624	28	77	0.916865	0.950178	0.873977	0.910486	2455	0.0658919	608	508	144	3	0.88361	0.808511	0.99509	0.89215	0	0
SR75	RowMean	QN	limma	t-test	0.05	1384	0.770428	0.0611633	0.889945	0.884449	0.900982	0.88749	644	0.0729155	505	623	29	106	0.893112	0.945693	0.826514	0.882096	2483	0.0494111	596	524	128	15	0.886778	0.823204	0.97545	0.892884	0	0
SR75	HalfRowMin	Median	NoBC	Wilcox	0.05	1308	0.472979	0.0743972	0.911322	0.914895	0.91162	0.908201	898	0.0816084	512	640	12	99	0.912114	0.977099	0.837971	0.902203	2543	0.0671859	602	548	104	9	0.91053	0.852691	0.98527	0.914199	157	137
SR90	Zero	QN	limma	t-test	0.05	1355	0.750143	0.0652074	0.89521	0.875532	0.920719	0.893045	730	0.0724731	408	505	24	65	0.911178	0.944444	0.862579	0.901657	2673	0.0579417	463	418	111	10	0.879242	0.80662	0.978858	0.884432	0	0
SR66	KNN	Unnormalized	Scanorama	Wilcox	0.05	1430	0.770428	0.0699201	0.845081	0.975655	0.706716	0.791995	1171	0.0796113	306	689	3	364	0.730543	0.990291	0.456716	0.625128	929	0.0602288	641	666	26	29	0.959618	0.961019	0.956716	0.958863	0	0
SR66	IterativeSVD	TRQN	limma	Wilcox	0.05	1312	0.538984	0.0718176	0.913363	0.927725	0.893284	0.908582	1715	0.0679514	547	648	44	123	0.877386	0.92555	0.816418	0.867565	1236	0.0756837	650	643	49	20	0.949339	0.9299	0.970149	0.949598	0	0
SR75	HalfRowMin	QN	Scanorama	Wilcox	0.05	1419	0.750143	0.0682038	0.886382	0.960438	0.802782	0.861584	1163	0.0730548	382	645	7	229	0.813143	0.982005	0.625205	0.764	1047	0.0633528	599	613	39	12	0.95962	0.938871	0.98036	0.959167	0	0
SR75	IterativeSVD	TRQN	Scanorama	edgeR-QLF	0.05	1348	0.566965	0.0728904	0.912906	0.977895	0.837971	0.899967	1941	0.0625923	452	637	15	159	0.862233	0.96788	0.739771	0.83859	476	0.0831886	572	645	7	39	0.963579	0.98791	0.93617	0.961345	187	52
SR66	RowMedian	QN	Combat-NP	limma-trend	0.05	1423	0.770428	0.0624763	0.878855	0.88078	0.883582	0.877343	719	0.0713646	545	658	34	125	0.88326	0.941278	0.813433	0.872698	2559	0.0535879	639	552	140	31	0.874449	0.820282	0.953731	0.881988	0	0
SR90	KNN	Unnormalized	Scanorama	Wilcox	0.05	1437	0.770428	0.0677642	0.865269	0.975051	0.737844	0.815696	875	0.0823185	236	527	2	237	0.761477	0.991597	0.498943	0.663854	1028	0.0532098	462	509	20	11	0.969062	0.958506	0.976744	0.967539	0	0
NoSR	SoftImpute	Median	limma	DESeq2	0.05	1440	0.750143	0.0717696	0.830671	0.854188	0.809798	0.814293	1436	0.0641365	687	1107	43	354	0.818804	0.941096	0.659942	0.775833	1470	0.0794027	999	847	303	42	0.842538	0.767281	0.959654	0.852753	5	6
SR90	IterativeSVD	TRQN	Scanorama	limma-voom	0.05	1336	0.579265	0.0716098	0.917166	0.982591	0.838266	0.902494	1831	0.0639825	352	518	11	121	0.868263	0.969697	0.744186	0.842105	637	0.0792372	441	527	2	32	0.966068	0.995485	0.932347	0.962882	0	0
SR90	HalfRowMin	Sum	Scanorama	limma-trend	0.05	1443	0.709392	0.0786038	0.858782	0.969787	0.72833	0.804732	1752	0.0786397	226	526	3	247	0.750499	0.9869	0.477801	0.643875	427	0.0785678	463	506	23	10	0.967066	0.952675	0.978858	0.965589	0	0
SR90	IterativeSVD	Sum	Combat-NP	DESeq2	0.05	1240	0.41099	0.0791853	0.928144	0.902027	0.954545	0.926281	1146	0.080598	436	500	29	37	0.934132	0.937634	0.921776	0.929638	2249	0.0777725	467	457	72	6	0.922156	0.866419	0.987315	0.922925	0	0
SR90	SoftImpute	QN	Scanorama	DESeq2	0.05	1430	0.733208	0.0722593	0.888224	0.966589	0.794926	0.858574	1247	0.0765815	289	525	4	184	0.812375	0.986348	0.610994	0.754569	995	0.067937	463	503	26	10	0.964072	0.94683	0.978858	0.962578	0	0
SR66	KNN	TRQN	Scanorama	edgeR-LRT	0.05	1400	0.566965	0.0747865	0.900514	0.973622	0.818657	0.887662	1761	0.0687667	490	670	22	180	0.851689	0.957031	0.731343	0.829103	874	0.0808062	607	686	6	63	0.949339	0.990212	0.90597	0.94622	201	56
SR75	RowMedian	QN	limma	t-test	0.05	1388	0.770428	0.0608646	0.891132	0.883773	0.904255	0.889051	597	0.0733234	509	622	30	102	0.895487	0.944341	0.833061	0.885217	2516	0.0484058	596	524	128	15	0.886778	0.823204	0.97545	0.892884	0	0
SR75	KNN	QN	NoBC	Wilcox	0.05	1379	0.731818	0.0691627	0.894695	0.893528	0.9018	0.891568	1064	0.0727925	500	630	22	111	0.894695	0.957854	0.818331	0.882613	2177	0.065533	602	528	124	9	0.894695	0.829201	0.98527	0.900524	164	174
SR75	IterativeSVD	QN	Scanorama	t-test	0.05	1441	0.733208	0.0733316	0.87688	0.963958	0.779051	0.845982	1436	0.0756755	357	646	6	254	0.794141	0.983471	0.584288	0.73306	934	0.0709877	595	617	35	16	0.95962	0.944444	0.973813	0.958904	0	0
SR66	SoftImpute	TRQN	limma	edgeR-QLF	0.05	1413	0.512658	0.0764526	0.897577	0.94002	0.847761	0.887049	1508	0.0751337	496	668	24	174	0.854626	0.953846	0.740299	0.833613	1268	0.0777715	640	641	51	30	0.940529	0.926194	0.955224	0.940485	41	969
SR66	RowMedian	Median	Combat-NP	t-test	0.05	1401	0.750143	0.0655385	0.891703	0.903877	0.883582	0.888708	669	0.0764742	544	672	20	126	0.892805	0.964539	0.81194	0.881686	2578	0.0546027	640	573	119	30	0.890602	0.843215	0.955224	0.895731	0	0
SR66	Zero	QN	Combat-P	limma-trend	0.05	1435	0.770428	0.0634614	0.873715	0.894015	0.856716	0.865779	963	0.0658593	491	665	27	179	0.848752	0.947876	0.732836	0.826599	1698	0.0610635	657	567	125	13	0.898678	0.840153	0.980597	0.904959	0	0
SR90	SoftImpute	Sum	Scanorama	edgeR-QLF	0.05	1386	0.770428	0.0721664	0.835828	0.95705	0.687104	0.765249	2150	0.0636527	194	523	6	279	0.715569	0.97	0.410148	0.576523	107	0.08068	456	502	27	17	0.956088	0.944099	0.964059	0.953975	0	0
SR66	KNN	TRQN	Scanorama	t-test	0.05	1444	0.566965	0.0789077	0.875184	0.984345	0.756716	0.849885	1898	0.071713	417	680	12	253	0.805433	0.972028	0.622388	0.758872	600	0.0861024	597	690	2	73	0.944934	0.996661	0.891045	0.940898	0	0
SR75	Zero	QN	limma	limma-trend	0.05	1438	0.750143	0.06681	0.880839	0.882339	0.883797	0.876192	1048	0.0697087	482	623	29	129	0.874901	0.943249	0.788871	0.85918	2109	0.0639114	598	522	130	13	0.886778	0.821429	0.978723	0.893204	0	0
SR75	SoftImpute	Median	limma	edgeR-QLF	0.05	1372	0.770428	0.0748409	0.728029	0.774493	0.783142	0.73214	1523	0.0624316	352	633	19	259	0.779889	0.948787	0.576105	0.716904	993	0.0872501	605	249	403	6	0.676168	0.600198	0.99018	0.747375	3	6
SR75	HalfRowMin	Median	NoBC	DESeq2	0.05	1352	0.472979	0.0751929	0.908551	0.919085	0.896072	0.902553	1736	0.0709638	491	631	21	120	0.888361	0.958984	0.803601	0.874443	1363	0.079422	604	569	83	7	0.928741	0.879185	0.988543	0.930663	133	166
NoSR	SoftImpute	Median	Combat-P	DESeq2	0.05	1444	0.734026	0.0707317	0.838602	0.858874	0.822764	0.824937	1307	0.0658176	699	1087	39	323	0.831471	0.947154	0.683953	0.794318	1739	0.0756459	1001	852	298	40	0.845733	0.770593	0.961575	0.855556	2	2
SR66	IterativeSVD	QN	Scanorama	DESeq2	0.05	1427	0.750143	0.0748652	0.839941	0.970787	0.699254	0.781219	1967	0.073653	289	687	5	381	0.716593	0.982993	0.431343	0.599585	313	0.0760773	648	664	28	22	0.963289	0.95858	0.967164	0.962853	0	0
SR90	KNN	QN	NoBC	limma-voom	0.05	1364	0.472979	0.0755394	0.902695	0.882398	0.930233	0.900963	1346	0.0728388	412	509	20	61	0.919162	0.953704	0.871036	0.910497	2244	0.0782401	468	420	109	5	0.886228	0.811092	0.989429	0.891429	130	128
NoSR	SoftImpute	Unnormalized	limma	t-test	0.05	1456	0.770428	0.0677146	0.839115	0.889338	0.783381	0.813584	1534	0.0580353	640	1130	20	401	0.80785	0.969697	0.614793	0.752499	1216	0.0773938	991	916	234	50	0.870379	0.80898	0.951969	0.874669	0	0
SR66	RowMean	Median	Combat-NP	t-test	0.05	1417	0.750143	0.065312	0.892438	0.906735	0.881343	0.889095	683	0.075976	543	673	19	127	0.892805	0.966192	0.810448	0.881494	2540	0.054648	638	577	115	32	0.89207	0.847278	0.952239	0.896697	0	0
NoSR	SoftImpute	QN	Combat-NP	limma-voom	0.05	1457	0.770428	0.0679115	0.832725	0.870562	0.792988	0.810585	1260	0.0632653	653	1119	31	388	0.808763	0.954678	0.627281	0.757101	1571	0.0725577	998	879	271	43	0.856686	0.786446	0.958694	0.864069	0	0
SR75	SoftImpute	Median	NoBC	DESeq2	0.05	1295	0.464178	0.0766388	0.915677	0.900402	0.934534	0.91441	1221	0.0776397	536	620	32	75	0.915281	0.943662	0.87725	0.909245	2161	0.0756378	606	551	101	5	0.916073	0.857143	0.991817	0.919575	155	205
SR75	HalfRowMin	TRQN	limma	Wilcox	0.05	1317	0.500721	0.0722321	0.918052	0.931453	0.896072	0.91228	1682	0.0702434	505	611	41	106	0.88361	0.924908	0.826514	0.872947	1377	0.0742208	590	613	39	21	0.952494	0.937997	0.96563	0.951613	0	0
SR90	HalfRowMin	TRQN	Scanorama	t-test	0.05	1397	0.464765	0.0800495	0.912675	0.988876	0.823467	0.894016	1867	0.0747431	331	523	6	142	0.852295	0.982196	0.699789	0.817284	562	0.0853559	448	527	2	25	0.973054	0.995556	0.947146	0.970748	0	0
SR75	IterativeSVD	Median	Combat-NP	edgeR-LRT	0.05	1391	0.770428	0.0725013	0.751781	0.781779	0.811784	0.759676	1324	0.0617312	387	630	22	224	0.805226	0.94621	0.633388	0.758824	1112	0.0832714	605	277	375	6	0.698337	0.617347	0.99018	0.760528	3	2
SR75	SoftImpute	QN	NoBC	limma-voom	0.05	1414	0.479431	0.0767775	0.893112	0.886739	0.909165	0.891101	1355	0.0755035	503	629	23	108	0.896279	0.956274	0.823241	0.884785	2011	0.0780514	608	516	136	3	0.889945	0.817204	0.99509	0.897417	160	175
SR66	HalfRowMin	Median	NoBC	t-test	0.05	1448	0.636693	0.073652	0.885463	0.92067	0.852985	0.875449	1469	0.0726027	485	681	11	185	0.856094	0.977823	0.723881	0.831904	1577	0.0747013	658	588	104	12	0.914831	0.863517	0.98209	0.918994	155	184
SR90	KNN	QN	NoBC	limma-trend	0.05	1365	0.472979	0.0751058	0.903693	0.883555	0.93129	0.902068	961	0.0784239	413	510	19	60	0.921158	0.956019	0.87315	0.912707	2703	0.0717877	468	420	109	5	0.886228	0.811092	0.989429	0.891429	131	127
SR75	KNN	TRQN	Scanorama	edgeR-QLF	0.05	1359	0.566965	0.0719416	0.914093	0.979925	0.838789	0.902324	1818	0.0650397	464	637	15	147	0.871734	0.968685	0.759411	0.851376	906	0.0788434	561	647	5	50	0.956453	0.991166	0.918167	0.953271	170	51
SR90	SoftImpute	QN	NoBC	edgeR-LRT	0.05	1409	0.472979	0.0772569	0.891218	0.84916	0.945032	0.89194	1008	0.0795709	427	483	46	46	0.908184	0.902748	0.902748	0.902748	2652	0.0749429	467	409	120	6	0.874251	0.795571	0.987315	0.881132	129	219
SR66	HalfRowMin	Median	Combat-NP	edgeR-QLF	0.05	1414	0.770428	0.0718488	0.760279	0.794637	0.806716	0.765118	1341	0.0623781	417	669	23	253	0.797357	0.947727	0.622388	0.751351	1149	0.0813196	664	321	371	6	0.723201	0.641546	0.991045	0.778886	4	2
SR75	RowMean	QN	Combat-P	Wilcox	0.05	1404	0.770428	0.0595762	0.896675	0.889116	0.909165	0.894858	630	0.0716341	517	624	28	94	0.903405	0.948624	0.846154	0.894464	2483	0.0475184	594	530	122	17	0.889945	0.829609	0.972177	0.895252	0	0
SR66	IterativeSVD	QN	Combat-P	Wilcox	0.05	1420	0.750143	0.064845	0.889501	0.87815	0.916418	0.890945	797	0.072002	564	662	30	106	0.900147	0.949495	0.841791	0.892405	2597	0.0576881	664	533	159	6	0.878855	0.806804	0.991045	0.889484	0	0
SR90	KNN	Sum	Scanorama	limma-voom	0.05	1418	0.750143	0.0761369	0.839321	0.965939	0.688161	0.768144	2260	0.0698174	193	525	4	280	0.716567	0.979695	0.408034	0.576119	115	0.0824564	458	506	23	15	0.962076	0.952183	0.968288	0.960168	0	0
SR75	RowMean	TRQN	Combat-P	edgeR-QLF	0.05	1460	0.512068	0.0777514	0.89034	0.949611	0.815876	0.872897	1980	0.0673064	422	627	25	189	0.830562	0.944072	0.690671	0.797732	522	0.0881965	575	625	27	36	0.950119	0.95515	0.94108	0.948063	11	44
SR75	RowMedian	Unnormalized	Scanorama	edgeR-LRT	0.05	1407	0.770428	0.0723721	0.820665	0.958121	0.659574	0.758945	1436	0.0769532	268	642	10	343	0.720507	0.964029	0.438625	0.602925	1196	0.0677909	538	625	27	73	0.920823	0.952212	0.880524	0.914966	0	0
SR90	HalfRowMin	QN	Combat-NP	Wilcox	0.05	1394	0.750143	0.0635568	0.898204	0.867	0.940803	0.898497	424	0.0774028	424	502	27	49	0.924152	0.940133	0.896406	0.917749	3023	0.0497109	466	408	121	7	0.872255	0.793867	0.985201	0.879245	0	0
SR66	SoftImpute	TRQN	Scanorama	t-test	0.05	1467	0.566965	0.078644	0.875918	0.984075	0.758209	0.849312	2034	0.0703315	408	680	12	262	0.798825	0.971429	0.608955	0.748624	474	0.0869565	608	690	2	62	0.95301	0.996721	0.907463	0.95	0	0
SR90	IterativeSVD	QN	Combat-P	Wilcox	0.05	1357	0.750143	0.0619292	0.90519	0.876769	0.942918	0.904754	563	0.073736	423	505	24	50	0.926148	0.946309	0.894292	0.919565	2874	0.0501225	469	417	112	4	0.884232	0.807229	0.991543	0.889943	0	0
SR75	RowMedian	Unnormalized	limma	t-test	0.05	1301	0.71982	0.0654734	0.920032	0.923154	0.91653	0.916605	1085	0.0694037	520	634	18	91	0.913698	0.966543	0.851064	0.905135	1989	0.061543	600	570	82	11	0.926366	0.879765	0.981997	0.928074	0	0
SR66	RowMedian	QN	Combat-P	limma-trend	0.05	1454	0.770428	0.0619026	0.87812	0.88211	0.879851	0.875992	701	0.0724711	540	658	34	130	0.879589	0.940767	0.80597	0.868167	2619	0.051334	639	555	137	31	0.876652	0.823454	0.953731	0.883817	0	0
SR66	IterativeSVD	TRQN	Scanorama	t-test	0.05	1469	0.566965	0.0782612	0.879956	0.986632	0.764925	0.852407	2097	0.0697297	401	683	9	269	0.795888	0.978049	0.598507	0.742593	269	0.0867926	624	689	3	46	0.964023	0.995215	0.931343	0.962221	0	0
SR66	HalfRowMin	TRQN	limma	edgeR-QLF	0.05	1468	0.501157	0.0806617	0.871145	0.944034	0.788806	0.846509	2231	0.0680938	409	676	16	261	0.796623	0.962353	0.610448	0.747032	471	0.0932297	648	640	52	22	0.945668	0.925714	0.967164	0.945985	72	804
SR90	RowMean	Unnormalized	Scanorama	edgeR-LRT	0.05	1466	0.733208	0.0785039	0.847804	0.961434	0.709302	0.788733	1782	0.0789914	216	523	6	257	0.737525	0.972973	0.45666	0.621583	578	0.0780163	455	505	24	18	0.958084	0.949896	0.961945	0.955882	0	0
SR66	IterativeSVD	Unnormalized	Scanorama	edgeR-LRT	0.05	1478	0.750143	0.0832877	0.797724	0.970976	0.609701	0.68936	2131	0.0783604	180	688	4	490	0.637298	0.978261	0.268657	0.421546	57	0.088215	637	668	24	33	0.95815	0.963691	0.950746	0.957175	11	10
SR90	SoftImpute	QN	NoBC	limma-voom	0.05	1389	0.472979	0.0751787	0.902695	0.882287	0.930233	0.901036	1129	0.0761439	413	509	20	60	0.92016	0.953811	0.87315	0.9117	2561	0.0742136	467	420	109	6	0.88523	0.810764	0.987315	0.890372	128	128
SR66	Zero	QN	Combat-NP	limma-trend	0.05	1462	0.770428	0.0631519	0.872247	0.894633	0.852985	0.863767	1018	0.0642557	487	666	26	183	0.846549	0.949318	0.726866	0.823331	1658	0.0620481	656	567	125	14	0.897944	0.839949	0.979104	0.904204	0	0
SR75	HalfRowMin	QN	Scanorama	DESeq2	0.05	1464	0.750143	0.0675386	0.887569	0.959233	0.804419	0.862822	1344	0.0695154	382	641	11	229	0.809976	0.97201	0.625205	0.760956	766	0.0655618	601	618	34	10	0.965162	0.946457	0.983633	0.964687	0	0
SR90	IterativeSVD	Unnormalized	Scanorama	edgeR-LRT	0.05	1477	0.71982	0.0786397	0.851297	0.958154	0.72093	0.794486	1646	0.0808298	220	523	6	253	0.741517	0.973451	0.465116	0.629471	657	0.0764496	462	501	28	11	0.961078	0.942857	0.976744	0.959502	2	1
SR90	IterativeSVD	TRQN	limma	limma-trend	0.05	1365	0.550403	0.071426	0.913673	0.920996	0.892178	0.904994	1889	0.0631772	381	488	41	92	0.867265	0.902844	0.805497	0.851397	758	0.0796748	463	499	30	10	0.96008	0.939148	0.978858	0.958592	0	0
SR66	Zero	QN	Combat-NP	Wilcox	0.05	1463	0.770428	0.0610716	0.884361	0.887687	0.889552	0.88176	902	0.0649491	532	663	29	138	0.877386	0.948307	0.79403	0.864338	2009	0.0571942	660	554	138	10	0.891336	0.827068	0.985075	0.899183	0	0
SR75	Zero	TRQN	limma	Wilcox	0.05	1345	0.53732	0.070999	0.916865	0.927891	0.897709	0.911342	1551	0.0711747	507	611	41	104	0.885194	0.925182	0.829787	0.874892	1572	0.0708233	590	608	44	21	0.948535	0.930599	0.96563	0.947791	0	0
SR75	RowMedian	Unnormalized	Scanorama	limma-trend	0.05	1453	0.770428	0.0702892	0.8365	0.973066	0.684124	0.781025	1042	0.0813461	283	648	4	328	0.737134	0.986063	0.463175	0.63029	1349	0.0592323	553	629	23	58	0.935867	0.960069	0.905074	0.931761	0	0
SR75	SoftImpute	QN	NoBC	limma-trend	0.05	1434	0.479431	0.0760966	0.894299	0.88722	0.91162	0.892627	1461	0.0734289	506	630	22	105	0.899446	0.958333	0.828151	0.888499	1954	0.0787643	608	515	137	3	0.889153	0.816107	0.99509	0.896755	160	175
SR66	RowMean	TRQN	limma	edgeR-LRT	0.05	1471	0.538984	0.0780746	0.872614	0.936024	0.797015	0.858293	1569	0.0736002	483	667	25	187	0.844347	0.950787	0.720896	0.820034	1512	0.082549	585	642	50	85	0.900881	0.92126	0.873134	0.896552	41	976
SR90	Zero	QN	limma	DESeq2	0.05	1405	0.750143	0.0627206	0.902196	0.869222	0.940803	0.90101	765	0.0709484	422	491	38	51	0.911178	0.917391	0.892178	0.904609	2539	0.0544927	468	427	102	5	0.893214	0.821053	0.989429	0.897411	0	0
SR75	RowMean	Median	Scanorama	DESeq2	0.05	1461	0.750143	0.0741361	0.835709	0.967236	0.685761	0.782612	1390	0.0794898	290	645	7	321	0.740301	0.976431	0.474632	0.638767	1227	0.0687824	548	628	24	63	0.931116	0.958042	0.89689	0.926458	0	0
SR75	SoftImpute	TRQN	Scanorama	edgeR-QLF	0.05	1429	0.566965	0.0726733	0.909739	0.977787	0.831424	0.896355	1876	0.0642565	451	637	15	160	0.861441	0.967811	0.738134	0.837512	707	0.08109	565	645	7	46	0.958036	0.987762	0.924714	0.955199	181	50
SR66	Zero	QN	limma	limma-trend	0.05	1473	0.770428	0.0631325	0.86931	0.886079	0.856716	0.862029	976	0.0657105	492	661	31	178	0.846549	0.940727	0.734328	0.824811	1831	0.0605545	656	559	133	14	0.89207	0.831432	0.979104	0.899246	0	0
SR75	IterativeSVD	TRQN	Combat-P	limma-voom	0.05	1474	0.470474	0.0793743	0.896675	0.957488	0.822422	0.878535	2146	0.067924	416	632	20	195	0.82977	0.954128	0.680851	0.794651	340	0.0908247	589	628	24	22	0.963579	0.960848	0.963993	0.962418	0	0
SR66	SoftImpute	Sum	limma	DESeq2	0.05	1339	0.40295	0.082123	0.912261	0.899391	0.933582	0.912812	1386	0.0803209	587	663	29	83	0.917768	0.952922	0.876119	0.912908	1970	0.083925	664	571	121	6	0.906755	0.84586	0.991045	0.912715	0	0
SR75	IterativeSVD	Median	Combat-P	edgeR-LRT	0.05	1435	0.770428	0.0726306	0.745843	0.781543	0.802782	0.752222	1351	0.0627931	376	632	20	235	0.7981	0.949495	0.615385	0.746773	1191	0.0824681	605	271	381	6	0.693587	0.61359	0.99018	0.757671	4	1
SR90	RowMean	QN	Scanorama	DESeq2	0.05	1480	0.750143	0.067978	0.885729	0.967608	0.787526	0.854134	1119	0.0756663	283	524	5	190	0.805389	0.982639	0.598309	0.743758	1074	0.0602897	462	506	23	11	0.966068	0.952577	0.976744	0.964509	0	0
SR75	HalfRowMin	Sum	Combat-NP	DESeq2	0.05	1373	0.41099	0.0810737	0.910926	0.907878	0.915712	0.907909	1788	0.074994	516	628	24	95	0.90578	0.955556	0.844517	0.896612	1546	0.0871535	603	554	98	8	0.916073	0.8602	0.986907	0.919207	0	0
SR90	KNN	TRQN	limma	limma-trend	0.05	1387	0.541213	0.0713421	0.914172	0.92195	0.892178	0.905491	2043	0.0603636	381	488	41	92	0.867265	0.902844	0.805497	0.851397	571	0.0823205	463	500	29	10	0.961078	0.941057	0.978858	0.959585	0	0
SR90	HalfRowMin	Unnormalized	Scanorama	limma-voom	0.05	1493	0.733208	0.0769972	0.852794	0.956789	0.727273	0.798789	1907	0.0755504	226	524	5	247	0.748503	0.978355	0.477801	0.642045	560	0.0784439	462	497	32	11	0.957086	0.935223	0.976744	0.955533	0	0
SR90	SoftImpute	QN	NoBC	limma-trend	0.05	1425	0.472979	0.0746972	0.902695	0.882154	0.93129	0.901221	986	0.0781961	413	510	19	60	0.921158	0.956019	0.87315	0.912707	2782	0.0711982	468	418	111	5	0.884232	0.80829	0.989429	0.889734	129	126
SR66	HalfRowMin	Unnormalized	NoBC	DESeq2	0.05	1449	0.470793	0.077187	0.899046	0.923255	0.873881	0.891454	1981	0.0675805	510	671	21	160	0.867107	0.960452	0.761194	0.849292	849	0.0867936	661	607	85	9	0.930984	0.886059	0.986567	0.933616	147	190
SR66	Zero	TRQN	limma	edgeR-QLF	0.05	1488	0.524009	0.0792145	0.872614	0.94733	0.78806	0.847096	2224	0.0676171	405	676	16	265	0.793686	0.961995	0.604478	0.742438	357	0.0908118	651	645	47	19	0.951542	0.932665	0.971642	0.951754	74	798
SR66	RowMedian	Median	Combat-P	t-test	0.05	1459	0.750143	0.064412	0.893906	0.906997	0.884328	0.890776	760	0.0740046	545	673	19	125	0.894273	0.966312	0.813433	0.883306	2491	0.0548195	640	577	115	30	0.893539	0.847682	0.955224	0.898246	0	0
SR66	HalfRowMin	Median	NoBC	Wilcox	0.05	1458	0.636693	0.071514	0.895742	0.914517	0.882836	0.890865	1217	0.0746215	524	680	12	146	0.883994	0.977612	0.78209	0.868988	2083	0.0684065	659	577	115	11	0.907489	0.851421	0.983582	0.912742	166	163
SR75	Zero	QN	Combat-NP	limma-trend	0.05	1482	0.750143	0.0662026	0.880048	0.885453	0.878887	0.874507	1107	0.0681085	475	626	26	136	0.871734	0.948104	0.777414	0.854317	2033	0.0642967	599	523	129	12	0.888361	0.822802	0.98036	0.894698	0	0
SR66	RowMedian	TRQN	limma	edgeR-LRT	0.05	1484	0.557457	0.0769476	0.875184	0.938453	0.8	0.860931	1545	0.0734384	482	667	25	188	0.843612	0.95069	0.719403	0.819031	1518	0.0804568	590	645	47	80	0.906755	0.926217	0.880597	0.902831	46	986
SR66	Zero	TRQN	Scanorama	limma-trend	0.05	1485	0.640759	0.0744656	0.886931	0.986313	0.779851	0.859298	2120	0.0647172	398	684	8	272	0.79442	0.980296	0.59403	0.739777	188	0.084214	647	687	5	23	0.979442	0.992331	0.965672	0.97882	0	0
SR75	RowMedian	QN	Combat-P	Wilcox	0.05	1446	0.770428	0.0587366	0.897466	0.887862	0.912439	0.89604	592	0.071875	521	623	29	90	0.90578	0.947273	0.8527	0.897502	2592	0.0455981	594	529	123	17	0.889153	0.828452	0.972177	0.894578	0	0
SR90	RowMean	QN	limma	Wilcox	0.05	1409	0.750143	0.0617264	0.904691	0.878803	0.937632	0.90349	439	0.0775427	419	504	25	54	0.921158	0.943694	0.885835	0.91385	2930	0.0459101	468	422	107	5	0.888224	0.813913	0.989429	0.89313	0	0
SR66	RowMean	Unnormalized	Combat-P	limma-trend	0.05	1442	0.733208	0.0672035	0.903084	0.921242	0.883582	0.89871	1331	0.0651583	546	670	22	124	0.892805	0.961268	0.814925	0.882068	1712	0.0692488	638	606	86	32	0.913363	0.881215	0.952239	0.915352	0	0
SR75	SoftImpute	QN	NoBC	edgeR-QLF	0.05	1454	0.479431	0.0758575	0.889549	0.858254	0.93617	0.891793	1280	0.0748346	538	604	48	73	0.904196	0.918089	0.880524	0.898914	2413	0.0768804	606	499	153	5	0.874901	0.798419	0.991817	0.884672	165	284
NoSR	SoftImpute	QN	limma	edgeR-LRT	0.05	1489	0.750143	0.0703632	0.830671	0.834283	0.830451	0.819445	1446	0.0622787	725	1076	74	316	0.821999	0.907384	0.696446	0.788043	1559	0.0784476	1004	835	315	37	0.839343	0.761183	0.964457	0.850847	49	14
SR75	HalfRowMin	Sum	Combat-P	DESeq2	0.05	1373	0.41099	0.0802397	0.914093	0.910828	0.918985	0.911199	1640	0.0763018	519	629	23	92	0.908947	0.957565	0.849427	0.90026	1680	0.0841776	604	557	95	7	0.91924	0.864092	0.988543	0.922137	0	0
SR90	SoftImpute	TRQN	limma	limma-trend	0.05	1409	0.512658	0.0721314	0.913174	0.921004	0.891121	0.904332	1914	0.0649476	380	489	40	93	0.867265	0.904762	0.803383	0.851064	872	0.0793152	463	498	31	10	0.959082	0.937247	0.978858	0.957601	0	0
SR75	SoftImpute	Unnormalized	Scanorama	Wilcox	0.05	1504	0.770428	0.0677407	0.854711	0.970057	0.726678	0.803811	1034	0.0806984	291	648	4	320	0.743468	0.986441	0.476268	0.642384	993	0.054783	597	623	29	14	0.965954	0.953674	0.977087	0.965238	0	0
SR66	RowMedian	QN	limma	limma-trend	0.05	1489	0.770428	0.061847	0.873348	0.8791	0.873134	0.870754	789	0.0702787	533	657	35	137	0.873715	0.93838	0.795522	0.861066	2580	0.0534154	637	552	140	33	0.872981	0.81982	0.950746	0.880442	0	0
SR75	RowMean	TRQN	Combat-P	edgeR-LRT	0.05	1493	0.512068	0.0766331	0.893112	0.945137	0.826514	0.877509	1911	0.0687147	432	625	27	179	0.836896	0.941176	0.707038	0.807477	704	0.0845516	578	621	31	33	0.949327	0.949097	0.94599	0.947541	13	52
SR75	RowMean	QN	Combat-P	t-test	0.05	1464	0.770428	0.0590704	0.895091	0.886366	0.909165	0.893285	602	0.0725302	515	622	30	96	0.900238	0.944954	0.842881	0.891003	2574	0.0456106	596	528	124	15	0.889945	0.827778	0.97545	0.895567	0	0
SR66	RowMean	Unnormalized	Combat-P	t-test	0.05	1450	0.733208	0.0670299	0.903818	0.926532	0.879104	0.8989	1084	0.0726102	543	673	19	127	0.892805	0.966192	0.810448	0.881494	2232	0.0614496	635	611	81	35	0.914831	0.886872	0.947761	0.916306	0	0
NoSR	SoftImpute	QN	Combat-NP	DESeq2	0.05	1497	0.770428	0.0661458	0.83455	0.843606	0.829971	0.822595	1172	0.0616723	721	1090	60	320	0.826563	0.923175	0.692603	0.791438	1748	0.0706194	1007	839	311	34	0.842538	0.764036	0.967339	0.853752	0	0
SR90	HalfRowMin	Unnormalized	Scanorama	edgeR-LRT	0.05	1514	0.733208	0.0768273	0.852295	0.954423	0.726216	0.797478	2087	0.0734443	224	522	7	249	0.744511	0.969697	0.473573	0.636364	394	0.0802104	463	499	30	10	0.96008	0.939148	0.978858	0.958592	0	0
SR90	KNN	Sum	Combat-P	DESeq2	0.05	1314	0.41099	0.0779124	0.929142	0.903842	0.954545	0.927234	1316	0.0774927	436	501	28	37	0.93513	0.939655	0.921776	0.93063	2170	0.078332	467	458	71	6	0.923154	0.86803	0.987315	0.923838	0	0
SR90	IterativeSVD	TRQN	Combat-P	edgeR-QLF	0.05	1420	0.470474	0.0741217	0.917665	0.949181	0.872093	0.905683	2158	0.0631812	362	509	20	111	0.869261	0.947644	0.765328	0.846784	524	0.0850622	463	505	24	10	0.966068	0.950719	0.978858	0.964583	9	35
SR90	RowMean	Unnormalized	Scanorama	edgeR-QLF	0.05	1501	0.733208	0.0776386	0.848303	0.961495	0.710359	0.789723	1614	0.0811456	217	523	6	256	0.738523	0.973094	0.458774	0.623563	802	0.0741317	455	505	24	18	0.958084	0.949896	0.961945	0.955882	0	0
SR75	SoftImpute	Median	NoBC	t-test	0.05	1394	0.464178	0.0760407	0.913302	0.911318	0.920622	0.910961	1645	0.0715525	518	638	14	93	0.915281	0.973684	0.847791	0.906387	1796	0.080529	607	544	108	4	0.911322	0.848951	0.993453	0.915535	174	131
SR75	KNN	Unnormalized	Scanorama	Wilcox	0.05	1517	0.770428	0.0675173	0.856295	0.977769	0.722586	0.805207	1168	0.0780401	291	649	3	320	0.74426	0.989796	0.476268	0.643094	887	0.0569945	592	631	21	19	0.968329	0.965742	0.968903	0.96732	0	0
NoSR	HalfRowMin	QN	Combat-NP	edgeR-LRT	0.05	1503	0.770428	0.0658848	0.838886	0.849576	0.814601	0.824218	1431	0.0573003	731	1063	87	310	0.818804	0.893643	0.702209	0.786444	1443	0.0744694	965	917	233	76	0.858969	0.805509	0.926993	0.861992	17	11
SR90	RowMedian	Unnormalized	Scanorama	edgeR-QLF	0.05	1507	0.733208	0.0775677	0.847804	0.960505	0.710359	0.789221	1612	0.0812095	217	523	6	256	0.738523	0.973094	0.458774	0.623563	836	0.0739258	455	504	25	18	0.957086	0.947917	0.961945	0.954879	0	0
SR75	HalfRowMin	Unnormalized	Scanorama	edgeR-QLF	0.05	1521	0.700281	0.0770078	0.853523	0.943136	0.747954	0.81063	1883	0.075673	313	640	12	298	0.754553	0.963077	0.512275	0.668803	717	0.0783426	601	602	50	10	0.952494	0.923195	0.983633	0.952456	0	1
SR90	IterativeSVD	QN	NoBC	limma-voom	0.05	1446	0.472979	0.0738419	0.904192	0.883318	0.932347	0.902517	1224	0.0744794	413	509	20	60	0.92016	0.953811	0.87315	0.9117	2567	0.0732045	469	421	108	4	0.888224	0.812825	0.991543	0.893333	132	127
SR66	SoftImpute	Sum	Combat-NP	DESeq2	0.05	1393	0.40295	0.0815649	0.910793	0.892103	0.938806	0.912116	1348	0.0804309	596	656	36	74	0.919236	0.943038	0.889552	0.915515	2132	0.0826989	662	567	125	8	0.902349	0.841169	0.98806	0.908717	0	0
SR90	HalfRowMin	Sum	Scanorama	edgeR-LRT	0.05	1482	0.709392	0.0807639	0.837325	0.948275	0.697674	0.770862	2220	0.0759301	201	521	8	272	0.720559	0.961722	0.424947	0.589443	255	0.0855977	459	497	32	14	0.954092	0.934827	0.970402	0.952282	0	0
SR66	IterativeSVD	TRQN	limma	limma-voom	0.05	1515	0.538984	0.0758174	0.885463	0.928809	0.832836	0.87224	1909	0.0669399	473	662	30	197	0.833333	0.940358	0.70597	0.806479	743	0.084695	643	634	58	27	0.937592	0.917261	0.959701	0.938001	0	845
SR75	HalfRowMin	Unnormalized	NoBC	t-test	0.05	1470	0.466385	0.077117	0.908947	0.936468	0.87725	0.899929	1932	0.0716366	470	639	13	141	0.878068	0.973085	0.769231	0.859232	1174	0.0825974	602	585	67	9	0.939826	0.899851	0.98527	0.940625	153	124
SR66	HalfRowMin	TRQN	Scanorama	t-test	0.05	1524	0.715959	0.0739059	0.869677	0.98738	0.743284	0.833121	2339	0.0611013	362	685	7	308	0.768722	0.98103	0.540299	0.696824	96	0.0867106	634	688	4	36	0.970631	0.99373	0.946269	0.969419	0	0
SR90	RowMedian	Median	Scanorama	t-test	0.05	1529	0.750143	0.0703559	0.863772	0.973913	0.735729	0.814893	1228	0.0800505	238	527	2	235	0.763473	0.991667	0.503171	0.667602	1121	0.0606613	458	508	21	15	0.964072	0.956159	0.968288	0.962185	0	0
SR90	RowMean	TRQN	Scanorama	edgeR-QLF	0.05	1496	0.579265	0.0725031	0.904192	0.97625	0.816068	0.888254	1690	0.0680889	357	514	15	116	0.869261	0.959677	0.754757	0.84497	1275	0.0769172	415	526	3	58	0.939122	0.992823	0.877378	0.931538	123	30
SR90	Zero	QN	Scanorama	DESeq2	0.05	1520	0.733208	0.0699633	0.894711	0.965298	0.809725	0.869253	1255	0.0747591	303	524	5	170	0.825349	0.983766	0.640592	0.775928	1138	0.0651674	463	503	26	10	0.964072	0.94683	0.978858	0.962578	0	0
SR90	RowMedian	TRQN	limma	edgeR-LRT	0.05	1332	0.315735	0.0838093	0.93513	0.94896	0.912262	0.929024	1618	0.0822246	404	511	18	69	0.913174	0.957346	0.854123	0.902793	1466	0.0853939	459	500	29	14	0.957086	0.940574	0.970402	0.955255	36	698
SR90	KNN	QN	NoBC	edgeR-LRT	0.05	1486	0.472979	0.0755015	0.893214	0.852362	0.945032	0.89378	958	0.0797428	428	485	44	45	0.911178	0.90678	0.904863	0.90582	2891	0.0712601	466	411	118	7	0.87525	0.797945	0.985201	0.881741	130	217
SR66	KNN	Sum	Combat-NP	DESeq2	0.05	1433	0.394732	0.0827571	0.910793	0.896557	0.931343	0.911084	1568	0.0790268	588	654	38	82	0.911894	0.939297	0.877612	0.907407	1845	0.0864874	660	579	113	10	0.909692	0.853816	0.985075	0.914761	0	0
SR90	RowMean	Sum	Scanorama	limma-trend	0.05	1539	0.750143	0.0721224	0.852295	0.973421	0.711416	0.793584	1503	0.0782561	217	527	2	256	0.742515	0.990868	0.458774	0.627168	860	0.0659887	456	508	21	17	0.962076	0.955975	0.964059	0.96	0	0
SR66	RowMean	Median	Combat-P	t-test	0.05	1495	0.750143	0.063717	0.893539	0.907603	0.88209	0.890139	790	0.0735474	544	672	20	126	0.892805	0.964539	0.81194	0.881686	2537	0.0538866	638	580	112	32	0.894273	0.850667	0.952239	0.898592	0	0
SR66	RowMean	Unnormalized	limma	DESeq2	0.05	1481	0.690375	0.0684556	0.901248	0.910046	0.891045	0.897851	1069	0.074862	554	658	34	116	0.889868	0.942177	0.826866	0.880763	2364	0.0620492	640	603	89	30	0.912628	0.877915	0.955224	0.914939	0	0
SR75	IterativeSVD	TRQN	limma	Wilcox	0.05	1378	0.501157	0.0698713	0.922407	0.926734	0.91162	0.918335	1633	0.0675173	524	610	42	87	0.897862	0.925795	0.85761	0.890399	1585	0.0722252	590	606	46	21	0.946952	0.927673	0.96563	0.946271	0	0
SR75	Zero	TRQN	Scanorama	edgeR-LRT	0.05	1525	0.579265	0.072581	0.9038	0.973944	0.821604	0.885604	1934	0.0641536	416	636	16	195	0.832937	0.962963	0.680851	0.797699	425	0.0810085	588	643	9	23	0.974663	0.984925	0.962357	0.97351	188	58
SR90	Zero	TRQN	Scanorama	DESeq2	0.05	1479	0.579265	0.0704279	0.915669	0.977183	0.839323	0.900069	1943	0.0617964	345	515	14	128	0.858283	0.961003	0.729387	0.829327	555	0.0790594	449	526	3	24	0.973054	0.993363	0.94926	0.970811	27	23
SR75	RowMean	Unnormalized	NoBC	DESeq2	0.05	1373	0.466385	0.0731308	0.922803	0.92089	0.922259	0.91947	1292	0.0771804	525	622	30	86	0.908155	0.945946	0.859247	0.900515	2183	0.0690812	602	582	70	9	0.937451	0.895833	0.98527	0.938426	142	195
SR90	SoftImpute	Median	Scanorama	Wilcox	0.05	1541	0.770428	0.0659667	0.866267	0.976042	0.738901	0.817536	924	0.0807819	238	527	2	235	0.763473	0.991667	0.503171	0.667602	1077	0.0511516	461	510	19	12	0.969062	0.960417	0.97463	0.967471	0	0
SR90	Zero	Median	NoBC	Wilcox	0.05	1344	0.275327	0.0847984	0.931637	0.923846	0.938689	0.928655	1323	0.0849083	423	519	10	50	0.94012	0.976905	0.894292	0.933775	2129	0.0846885	465	460	69	8	0.923154	0.870787	0.983087	0.923535	123	107
SR75	KNN	TRQN	Combat-P	limma-voom	0.05	1530	0.501069	0.0755989	0.899842	0.962211	0.824877	0.882349	1857	0.0713604	420	634	18	191	0.834521	0.958904	0.687398	0.800763	731	0.0798374	588	631	21	23	0.965162	0.965517	0.962357	0.963934	0	0
SR75	RowMedian	QN	limma	Wilcox	0.05	1499	0.770428	0.0587384	0.893508	0.887764	0.903437	0.891237	660	0.0716278	512	623	29	99	0.898654	0.946396	0.837971	0.888889	2599	0.0458491	592	530	122	19	0.888361	0.829132	0.968903	0.893585	0	0
SR75	RowMean	Unnormalized	Scanorama	DESeq2	0.05	1521	0.750143	0.0732801	0.835313	0.968821	0.684124	0.780551	1331	0.0809193	285	646	6	326	0.737134	0.979381	0.466448	0.631929	1321	0.0656409	551	628	24	60	0.933492	0.958261	0.9018	0.929174	0	0
SR66	IterativeSVD	Median	Scanorama	edgeR-QLF	0.05	1560	0.750143	0.0815541	0.798458	0.973742	0.610448	0.692112	2185	0.0774006	184	689	3	486	0.640969	0.983957	0.274627	0.429405	88	0.0857077	634	668	24	36	0.955947	0.963526	0.946269	0.954819	9	10
SR90	SoftImpute	QN	NoBC	edgeR-QLF	0.05	1498	0.472979	0.0754925	0.891717	0.850347	0.943975	0.892245	1162	0.0768973	427	483	46	46	0.908184	0.902748	0.902748	0.902748	2720	0.0740877	466	411	118	7	0.87525	0.797945	0.985201	0.881741	128	208
SR75	RowMedian	QN	Scanorama	limma-trend	0.05	1566	0.770428	0.0673196	0.845606	0.964839	0.711129	0.801689	1152	0.0761022	317	647	5	294	0.763262	0.984472	0.518822	0.679528	1553	0.058537	552	620	32	59	0.927949	0.945205	0.903437	0.923849	0	0
SR90	KNN	Sum	Combat-NP	DESeq2	0.05	1353	0.41099	0.077173	0.929641	0.903907	0.955603	0.927804	1412	0.075986	437	501	28	36	0.936128	0.939785	0.92389	0.93177	2164	0.07836	467	458	71	6	0.923154	0.86803	0.987315	0.923838	0	0
SR66	IterativeSVD	Sum	Scanorama	edgeR-LRT	0.05	1563	0.750143	0.081037	0.798458	0.967493	0.613433	0.696566	2344	0.074422	192	687	5	478	0.645374	0.974619	0.286567	0.442907	86	0.0876521	630	666	26	40	0.951542	0.960366	0.940299	0.950226	11	9
SR66	RowMean	TRQN	limma	edgeR-QLF	0.05	1557	0.538984	0.0776216	0.867107	0.940316	0.781343	0.849848	1632	0.0733004	464	671	21	206	0.833333	0.956701	0.692537	0.803463	1561	0.0819429	583	644	48	87	0.900881	0.92393	0.870149	0.896234	36	963
SR66	SoftImpute	QN	NoBC	limma-trend	0.05	1538	0.505123	0.0749472	0.884361	0.886009	0.895522	0.882823	1494	0.0736584	535	668	24	135	0.88326	0.957066	0.798507	0.870627	2172	0.0762359	665	541	151	5	0.885463	0.814951	0.992537	0.89502	179	197
SR66	RowMedian	Unnormalized	Combat-NP	Wilcox	0.05	1475	0.690375	0.0673028	0.907856	0.924883	0.889552	0.903519	1404	0.0666854	547	670	22	123	0.893539	0.961336	0.816418	0.88297	1789	0.0679202	645	611	81	25	0.922173	0.88843	0.962687	0.924069	0	0
SR66	HalfRowMin	Unnormalized	Scanorama	limma-voom	0.05	1569	0.733208	0.076004	0.842144	0.942141	0.733582	0.797282	2076	0.0727105	328	683	9	342	0.742291	0.973294	0.489552	0.65144	682	0.0792975	655	628	64	15	0.941997	0.910987	0.977612	0.943125	0	0
SR90	KNN	Median	Scanorama	Wilcox	0.05	1554	0.770428	0.065636	0.867764	0.978068	0.739958	0.819487	1030	0.0789375	239	527	2	234	0.764471	0.991701	0.505285	0.669468	1043	0.0523346	461	512	17	12	0.971058	0.964435	0.97463	0.969506	0	0
SR66	RowMedian	QN	limma	DESeq2	0.05	1536	0.770428	0.0592151	0.888032	0.884867	0.89403	0.886134	792	0.0690439	552	646	46	118	0.879589	0.923077	0.823881	0.870662	2299	0.0493864	646	575	117	24	0.896476	0.846658	0.964179	0.901605	0	0
SR90	IterativeSVD	QN	NoBC	edgeR-QLF	0.05	1505	0.472979	0.0749609	0.894212	0.853533	0.945032	0.894506	1248	0.0752427	427	484	45	46	0.909182	0.904661	0.902748	0.903704	2624	0.0746792	467	414	115	6	0.879242	0.802405	0.987315	0.885308	129	205
SR90	KNN	QN	limma	Wilcox	0.05	1491	0.733208	0.0659278	0.901198	0.873909	0.937632	0.900527	571	0.0782401	419	504	25	54	0.921158	0.943694	0.885835	0.91385	3101	0.0536155	468	415	114	5	0.881238	0.804124	0.989429	0.887204	0	0
SR66	HalfRowMin	Unnormalized	NoBC	t-test	0.05	1541	0.470793	0.0769282	0.896843	0.938884	0.852239	0.885287	2014	0.0681887	483	679	13	187	0.853157	0.97379	0.720896	0.828473	823	0.0856678	659	622	70	11	0.940529	0.903978	0.983582	0.942102	159	150
SR66	SoftImpute	QN	NoBC	limma-voom	0.05	1549	0.505123	0.0748808	0.883994	0.886075	0.89403	0.882152	1538	0.07302	533	667	25	137	0.881057	0.955197	0.795522	0.868078	2086	0.0767417	665	543	149	5	0.886931	0.816953	0.992537	0.896226	178	196
SR66	IterativeSVD	Median	NoBC	limma-trend	0.05	1506	0.464178	0.0783447	0.89721	0.902535	0.901493	0.895079	1429	0.0779818	543	675	17	127	0.894273	0.969643	0.810448	0.882927	2080	0.0787076	665	561	131	5	0.900147	0.835427	0.992537	0.907231	183	140
NoSR	HalfRowMin	QN	Combat-P	edgeR-QLF	0.05	1561	0.770428	0.0652019	0.840484	0.855801	0.809798	0.824163	1282	0.0602848	719	1068	82	322	0.815609	0.897628	0.690682	0.780673	1682	0.070119	967	929	221	74	0.865358	0.813973	0.928915	0.867654	44	9
SR66	KNN	Median	Scanorama	Wilcox	0.05	1576	0.770428	0.067616	0.847651	0.98001	0.707463	0.795783	1300	0.0768991	310	689	3	360	0.73348	0.990415	0.462687	0.630722	960	0.058333	638	672	20	32	0.961821	0.969605	0.952239	0.960843	0	0
SR75	KNN	Median	Combat-P	edgeR-QLF	0.05	1511	0.770428	0.0708345	0.746635	0.770335	0.819149	0.759705	1238	0.0625245	399	624	28	212	0.809976	0.934426	0.653028	0.768786	1519	0.0791446	602	261	391	9	0.683294	0.606244	0.98527	0.750623	5	1
SR66	RowMean	QN	limma	limma-trend	0.05	1559	0.770428	0.0608948	0.872981	0.883173	0.866418	0.869495	838	0.0684281	529	659	33	141	0.872247	0.941281	0.789552	0.858766	2586	0.0533614	632	558	134	38	0.873715	0.825065	0.943284	0.880223	0	0
SR75	RowMedian	Unnormalized	NoBC	DESeq2	0.05	1407	0.466385	0.0728923	0.922011	0.91876	0.923077	0.918825	1353	0.0765177	526	621	31	85	0.908155	0.944345	0.860884	0.900685	2189	0.0692669	602	580	72	9	0.935867	0.893175	0.98527	0.936965	144	190
SR66	RowMedian	Median	limma	t-test	0.05	1546	0.750143	0.0637591	0.890235	0.907248	0.876866	0.886373	786	0.0741329	536	675	17	134	0.889134	0.969259	0.8	0.876533	2616	0.0533852	639	575	117	31	0.891336	0.845238	0.953731	0.896213	0	0
SR75	HalfRowMin	Median	NoBC	t-test	0.05	1519	0.472979	0.0747555	0.901821	0.921127	0.882979	0.894729	1613	0.0733787	478	641	11	133	0.885986	0.977505	0.782324	0.869091	1825	0.0761324	601	558	94	10	0.917656	0.864748	0.983633	0.920368	148	153
SR75	KNN	TRQN	Scanorama	DESeq2	0.05	1547	0.566965	0.0727498	0.902613	0.981932	0.812602	0.886468	1928	0.0639578	435	639	13	176	0.850356	0.970982	0.711948	0.82153	739	0.0815419	558	648	4	53	0.954869	0.992883	0.913257	0.951407	48	35
SR66	RowMean	Median	limma	t-test	0.05	1556	0.750143	0.0637618	0.890235	0.909095	0.873881	0.88608	740	0.0750561	536	675	17	134	0.889134	0.969259	0.8	0.876533	2666	0.0524674	635	579	113	35	0.891336	0.84893	0.947761	0.895628	0	0
SR66	IterativeSVD	QN	Scanorama	t-test	0.05	1535	0.750143	0.0735085	0.835536	0.971444	0.690299	0.773412	2054	0.07302	280	688	4	390	0.71072	0.985915	0.41791	0.587002	501	0.0739971	645	663	29	25	0.960352	0.956973	0.962687	0.959821	0	0
SR75	Zero	QN	Combat-P	t-test	0.05	1573	0.770428	0.0608163	0.877672	0.893715	0.861702	0.868752	921	0.0666211	455	628	24	156	0.857482	0.949896	0.744681	0.834862	2033	0.0550114	598	536	116	13	0.897862	0.837535	0.978723	0.902642	0	0
SR75	SoftImpute	TRQN	limma	Wilcox	0.05	1452	0.512658	0.0697508	0.918052	0.928075	0.900164	0.913132	1748	0.065425	516	610	42	95	0.891528	0.924731	0.844517	0.882806	1476	0.0740765	584	609	43	27	0.944576	0.931419	0.95581	0.943457	0	0
SR66	RowMean	Median	Combat-P	Wilcox	0.05	1549	0.750143	0.063304	0.892438	0.911459	0.873881	0.88807	867	0.0721939	539	672	20	131	0.889134	0.964222	0.804478	0.877136	2500	0.054414	632	588	104	38	0.895742	0.858696	0.943284	0.899004	0	0
SR66	SoftImpute	QN	NoBC	DESeq2	0.05	1534	0.505123	0.0734357	0.891703	0.88048	0.911194	0.891171	1693	0.0686524	557	648	44	113	0.884728	0.926789	0.831343	0.876475	1761	0.0782191	664	560	132	6	0.898678	0.834171	0.991045	0.905866	166	249
SR90	HalfRowMin	Sum	Combat-NP	DESeq2	0.05	1397	0.41099	0.0770871	0.926148	0.900669	0.952431	0.924354	1042	0.0826143	435	502	27	38	0.93513	0.941558	0.919662	0.930481	2773	0.0715599	466	453	76	7	0.917166	0.859779	0.985201	0.918227	0	0
SR90	RowMedian	TRQN	limma	edgeR-QLF	0.05	1420	0.315735	0.0841649	0.928144	0.953935	0.892178	0.919744	1723	0.0834676	386	516	13	87	0.9002	0.967419	0.816068	0.885321	1536	0.0848623	458	500	29	15	0.956088	0.940452	0.968288	0.954167	33	693
SR66	SoftImpute	Median	limma	edgeR-QLF	0.05	1527	0.770428	0.0729607	0.726872	0.780534	0.773134	0.729358	1692	0.0603744	374	672	20	296	0.767988	0.949239	0.558209	0.703008	1010	0.085547	662	272	420	8	0.685756	0.61183	0.98806	0.755708	3	6
SR90	RowMean	Sum	limma	DESeq2	0.05	1383	0.403944	0.0776766	0.93014	0.903562	0.957717	0.928451	1051	0.0836914	437	502	27	36	0.937126	0.94181	0.92389	0.932764	2725	0.0716618	469	456	73	4	0.923154	0.865314	0.991543	0.924138	0	0
SR66	Zero	QN	Scanorama	Wilcox	0.05	1584	0.770428	0.064315	0.86417	0.95405	0.766418	0.831006	1423	0.0674208	372	683	9	298	0.774596	0.976378	0.555224	0.707897	968	0.0612091	655	644	48	15	0.953744	0.931721	0.977612	0.954115	0	0
SR90	Zero	Median	Combat-NP	t-test	0.05	1588	0.750143	0.0669419	0.869261	0.920946	0.798097	0.851992	905	0.0733843	355	521	8	118	0.874251	0.977961	0.750529	0.849282	2743	0.0604995	400	466	63	73	0.864271	0.863931	0.845666	0.854701	0	0
SR90	IterativeSVD	QN	limma	Wilcox	0.05	1513	0.733208	0.0655031	0.901697	0.873707	0.938689	0.900977	568	0.0784239	419	503	26	54	0.92016	0.941573	0.885835	0.912854	3107	0.0525824	469	416	113	4	0.883234	0.805842	0.991543	0.8891	0	0
SR75	KNN	TRQN	Scanorama	limma-voom	0.05	1577	0.566965	0.0729927	0.899842	0.986783	0.802782	0.882279	1912	0.0646895	428	642	10	183	0.847189	0.977169	0.700491	0.816015	810	0.0812959	553	650	2	58	0.952494	0.996396	0.905074	0.948542	0	0
SR75	HalfRowMin	Sum	Scanorama	t-test	0.05	1594	0.750143	0.0707197	0.852732	0.965389	0.726678	0.801236	1591	0.0760734	289	647	5	322	0.741093	0.982993	0.472995	0.638674	800	0.065366	599	619	33	12	0.964371	0.947785	0.98036	0.963797	0	0
SR66	HalfRowMin	Sum	Scanorama	edgeR-LRT	0.05	1568	0.733208	0.0771881	0.832966	0.930152	0.720149	0.783145	2388	0.0669161	311	675	17	359	0.723935	0.948171	0.464179	0.623246	227	0.0874601	654	629	63	16	0.941997	0.912134	0.976119	0.943043	4	2
SR90	KNN	QN	NoBC	edgeR-QLF	0.05	1533	0.472979	0.0747491	0.892715	0.851718	0.943975	0.89308	1156	0.0769812	427	483	46	46	0.908184	0.902748	0.902748	0.902748	2813	0.0725171	466	413	116	7	0.877246	0.800687	0.985201	0.883412	129	205
SR90	IterativeSVD	Sum	Scanorama	edgeR-QLF	0.05	1541	0.733208	0.0787456	0.836826	0.955374	0.691332	0.767454	2088	0.0769452	196	523	6	277	0.717565	0.970297	0.414376	0.580741	450	0.0805461	458	500	29	15	0.956088	0.940452	0.968288	0.954167	3	0
SR90	KNN	Sum	Scanorama	edgeR-QLF	0.05	1541	0.750143	0.0738549	0.837325	0.955814	0.690275	0.767468	2236	0.0703429	195	522	7	278	0.715569	0.965347	0.412262	0.577778	346	0.0773668	458	503	26	15	0.959082	0.946281	0.968288	0.957158	0	0
NoSR	HalfRowMin	Median	Combat-P	DESeq2	0.05	1590	0.770428	0.0654308	0.843679	0.890185	0.775216	0.817065	1710	0.0560114	649	1099	51	392	0.797809	0.927143	0.623439	0.745549	1232	0.0748503	965	984	166	76	0.889548	0.853227	0.926993	0.888582	2	0
SR75	RowMean	Unnormalized	NoBC	Wilcox	0.05	1439	0.466385	0.0725176	0.924782	0.943472	0.9018	0.919045	1567	0.0741355	503	637	15	108	0.902613	0.971042	0.823241	0.891054	1925	0.0708998	599	597	55	12	0.946952	0.915902	0.98036	0.947036	184	132
SR75	RowMean	QN	limma	Wilcox	0.05	1564	0.770428	0.0583707	0.891132	0.886105	0.900164	0.888579	677	0.0714608	508	622	30	103	0.894695	0.944238	0.831424	0.884247	2648	0.0452805	592	529	123	19	0.887569	0.827972	0.968903	0.892911	0	0
SR75	HalfRowMin	Sum	Scanorama	limma-voom	0.05	1549	0.750143	0.0738983	0.828979	0.941374	0.699673	0.766508	2165	0.0709927	259	644	8	352	0.714964	0.970037	0.423895	0.589977	581	0.0768038	596	595	57	15	0.942993	0.912711	0.97545	0.943038	0	0
SR90	KNN	QN	NoBC	DESeq2	0.05	1500	0.472979	0.0723892	0.906687	0.877832	0.937632	0.904404	1550	0.0707546	418	491	38	55	0.907186	0.916667	0.883721	0.899892	2208	0.0740237	469	439	90	4	0.906188	0.838998	0.991543	0.908915	107	194
SR75	Zero	Median	NoBC	Wilcox	0.05	1491	0.466385	0.074069	0.911322	0.916649	0.909165	0.90779	1111	0.0808265	509	640	12	102	0.909739	0.976967	0.833061	0.899293	2684	0.0673115	602	551	101	9	0.912906	0.85633	0.98527	0.916286	148	138
SR66	IterativeSVD	QN	NoBC	limma-trend	0.05	1589	0.470793	0.076795	0.88326	0.886742	0.891791	0.88121	1622	0.0736552	531	668	24	139	0.880323	0.956757	0.792537	0.866939	1976	0.0799349	664	543	149	6	0.886197	0.816728	0.991045	0.895482	183	203
SR75	HalfRowMin	Unnormalized	NoBC	DESeq2	0.05	1512	0.466385	0.0751967	0.908551	0.919085	0.896072	0.902553	1892	0.0709475	491	631	21	120	0.888361	0.958984	0.803601	0.874443	1532	0.0794458	604	569	83	7	0.928741	0.879185	0.988543	0.930663	133	166
SR66	RowMedian	Unnormalized	Combat-NP	t-test	0.05	1510	0.690375	0.0668288	0.907489	0.925812	0.88806	0.903131	1150	0.0730319	547	672	20	123	0.895007	0.964727	0.816418	0.884398	2332	0.0606257	643	610	82	27	0.919971	0.886897	0.959701	0.921864	0	0
SR66	RowMedian	Unnormalized	Combat-P	t-test	0.05	1508	0.690375	0.0667792	0.907856	0.927737	0.886567	0.903376	1209	0.0718176	547	673	19	123	0.895742	0.966431	0.816418	0.885113	2280	0.0617408	641	612	80	29	0.919971	0.889043	0.956716	0.921639	0	0
NoSR	HalfRowMin	QN	Combat-NP	edgeR-QLF	0.05	1593	0.770428	0.0646732	0.839799	0.853719	0.809318	0.823722	1352	0.0590954	723	1062	88	318	0.814696	0.891492	0.694524	0.780778	1683	0.070251	962	933	217	79	0.864902	0.815946	0.924111	0.866667	16	9
SR90	Zero	Unnormalized	Combat-P	DESeq2	0.05	1523	0.706712	0.0663354	0.910679	0.927466	0.884778	0.902081	1115	0.0735042	383	515	14	90	0.896208	0.964736	0.809725	0.88046	2321	0.0591666	454	473	56	19	0.92515	0.890196	0.959831	0.923703	0	0
SR66	RowMean	QN	Combat-NP	DESeq2	0.05	1584	0.770428	0.0585713	0.888399	0.8868	0.891045	0.886239	845	0.0661548	554	644	48	116	0.879589	0.920266	0.826866	0.871069	2246	0.0509878	640	582	110	30	0.89721	0.853333	0.955224	0.901408	0	0
SR90	RowMedian	Sum	Combat-P	DESeq2	0.05	1416	0.403944	0.0773389	0.93014	0.90329	0.957717	0.928448	1105	0.0821907	438	501	28	35	0.937126	0.939914	0.926004	0.932907	2679	0.0724871	468	457	72	5	0.923154	0.866667	0.989429	0.923988	0	0
SR90	HalfRowMin	Median	Scanorama	t-test	0.05	1599	0.750143	0.0686194	0.869261	0.973271	0.748414	0.823576	1720	0.0710943	245	527	2	228	0.770459	0.991903	0.51797	0.680556	712	0.0661446	463	507	22	10	0.968064	0.954639	0.978858	0.966597	0	0
SR90	Zero	Median	limma	limma-trend	0.05	1530	0.71982	0.0658998	0.908683	0.920646	0.891121	0.901038	717	0.0796449	385	518	11	88	0.901198	0.972222	0.813953	0.886076	2729	0.0521547	458	460	69	15	0.916168	0.86907	0.968288	0.916	0	0
SR75	RowMedian	Median	Scanorama	edgeR-QLF	0.05	1558	0.770428	0.0701537	0.821853	0.959992	0.661211	0.761174	1377	0.0774352	271	643	9	340	0.723674	0.967857	0.443535	0.608305	1474	0.0628721	537	625	27	74	0.920032	0.952128	0.878887	0.914043	0	0
SR75	RowMedian	TRQN	limma	limma-voom	0.05	1604	0.55492	0.0760439	0.868963	0.920578	0.801964	0.852898	1519	0.0744367	435	628	24	176	0.841647	0.947712	0.711948	0.813084	1989	0.077651	545	587	65	66	0.896279	0.893443	0.89198	0.892711	0	800
SR66	IterativeSVD	Sum	Scanorama	DESeq2	0.05	1611	0.750143	0.0799834	0.802863	0.973421	0.620149	0.698398	2154	0.0776076	187	689	3	483	0.643172	0.984211	0.279104	0.434884	106	0.0823592	644	667	25	26	0.962555	0.962631	0.961194	0.961912	0	1
SR75	HalfRowMin	QN	Scanorama	t-test	0.05	1606	0.750143	0.0669431	0.878068	0.959193	0.786416	0.848814	1500	0.0684775	363	645	7	248	0.7981	0.981081	0.594108	0.740061	946	0.0654087	598	612	40	13	0.958036	0.937304	0.978723	0.957566	0	0
SR90	HalfRowMin	QN	Combat-P	Wilcox	0.05	1540	0.750143	0.061045	0.898204	0.86798	0.939746	0.898408	450	0.0768233	423	503	26	50	0.924152	0.942094	0.894292	0.91757	3158	0.0452667	466	408	121	7	0.872255	0.793867	0.985201	0.879245	0	0
NoSR	HalfRowMin	Unnormalized	Combat-P	DESeq2	0.05	1604	0.770428	0.0651986	0.843222	0.885844	0.778578	0.817071	1747	0.0555565	650	1094	56	391	0.795984	0.92068	0.6244	0.744133	1205	0.0748407	971	980	170	70	0.890461	0.851008	0.932757	0.890009	19	15
SR66	RowMean	Sum	Scanorama	DESeq2	0.05	1548	0.770428	0.0722317	0.800294	0.970893	0.614179	0.732919	1524	0.0764246	280	686	6	390	0.709251	0.979021	0.41791	0.585774	1749	0.0680388	543	671	21	127	0.891336	0.962766	0.810448	0.880065	0	0
SR90	RowMean	Sum	Scanorama	t-test	0.05	1623	0.750143	0.0710883	0.853293	0.977696	0.710359	0.794056	1486	0.0788456	216	528	1	257	0.742515	0.995392	0.45666	0.626087	975	0.063331	456	510	19	17	0.964072	0.96	0.964059	0.962025	0	0
SR75	IterativeSVD	Median	limma	edgeR-QLF	0.05	1562	0.750143	0.074967	0.751781	0.79042	0.795417	0.752601	1652	0.0631345	367	634	18	244	0.792557	0.953247	0.600655	0.736948	1147	0.0867995	605	293	359	6	0.711006	0.627593	0.99018	0.768254	6	10
SR66	IterativeSVD	QN	NoBC	edgeR-LRT	0.05	1602	0.470793	0.0760914	0.881424	0.858378	0.920896	0.884153	1465	0.0749978	571	639	53	99	0.888399	0.915064	0.852239	0.882535	2450	0.0771849	663	528	164	7	0.874449	0.801693	0.989552	0.885772	181	314
NoSR	HalfRowMin	Median	Combat-NP	DESeq2	0.05	1619	0.770428	0.0650211	0.842538	0.886231	0.775696	0.816952	1707	0.0556977	658	1093	57	383	0.799178	0.92028	0.632085	0.749431	1318	0.0743445	957	984	166	84	0.885897	0.852182	0.919308	0.884473	3	1
SR90	RowMedian	QN	limma	Wilcox	0.05	1526	0.750143	0.0596512	0.90519	0.878867	0.938689	0.904081	436	0.0775587	420	504	25	53	0.922156	0.94382	0.887949	0.915033	3078	0.0417438	468	422	107	5	0.888224	0.813913	0.989429	0.89313	0	0
SR75	Zero	Median	limma	Wilcox	0.05	1609	0.71982	0.0688421	0.886382	0.914708	0.858429	0.875983	1393	0.0703061	450	641	11	161	0.863816	0.976139	0.736498	0.839552	1918	0.067378	599	549	103	12	0.908947	0.853276	0.98036	0.912414	2	5
SR75	SoftImpute	Unnormalized	Combat-NP	edgeR-QLF	0.05	1575	0.750143	0.0740238	0.747427	0.768607	0.823241	0.761081	1511	0.0627002	401	622	30	210	0.809976	0.930394	0.656301	0.769674	1346	0.0853474	605	260	392	6	0.684877	0.60682	0.99018	0.752488	4	1
SR90	RowMedian	QN	Scanorama	DESeq2	0.05	1619	0.750143	0.0662655	0.88523	0.968289	0.786469	0.853579	1319	0.0722333	283	525	4	190	0.806387	0.986063	0.598309	0.744737	1132	0.0602977	461	505	24	12	0.964072	0.950515	0.97463	0.962422	0	0
NoSR	SoftImpute	QN	limma	edgeR-QLF	0.05	1614	0.750143	0.0684593	0.833638	0.83859	0.830451	0.821952	1442	0.0622445	726	1078	72	315	0.823368	0.909774	0.697406	0.78956	1807	0.074674	1003	846	304	38	0.843907	0.767406	0.963497	0.854344	44	10
SR75	SoftImpute	TRQN	Scanorama	DESeq2	0.05	1613	0.566965	0.0725766	0.89905	0.981524	0.805237	0.880927	1978	0.0633616	422	639	13	189	0.840063	0.970115	0.690671	0.806883	662	0.0817916	562	648	4	49	0.958036	0.992933	0.919804	0.95497	48	37
SR75	RowMean	Median	Scanorama	edgeR-LRT	0.05	1574	0.750143	0.0744819	0.818686	0.957814	0.654664	0.756283	1557	0.0792701	267	641	11	344	0.718923	0.960432	0.436989	0.600675	1416	0.0696937	533	627	25	78	0.918448	0.955197	0.87234	0.911891	0	2
SR90	Zero	Unnormalized	Combat-P	limma-trend	0.05	1572	0.706712	0.0669099	0.907186	0.929664	0.876321	0.897286	1240	0.0718356	373	519	10	100	0.89022	0.97389	0.788584	0.871495	2173	0.0619842	456	470	59	17	0.924152	0.885437	0.964059	0.923077	0	0
SR75	IterativeSVD	TRQN	Scanorama	limma-voom	0.05	1616	0.566965	0.0726469	0.89905	0.986517	0.801146	0.880032	2018	0.0627002	417	642	10	194	0.83848	0.976581	0.682488	0.803468	579	0.0825937	562	650	2	49	0.95962	0.996454	0.919804	0.956596	0	0
SR66	SoftImpute	Unnormalized	Scanorama	Wilcox	0.05	1626	0.770428	0.0674564	0.845448	0.975105	0.708209	0.789838	1735	0.0717108	298	689	3	372	0.72467	0.990033	0.444776	0.6138	610	0.0632021	651	665	27	19	0.966226	0.960177	0.971642	0.965875	0	0
SR66	IterativeSVD	QN	NoBC	limma-voom	0.05	1612	0.470793	0.076182	0.883627	0.886781	0.892537	0.881673	1655	0.0730233	532	668	24	138	0.881057	0.956835	0.79403	0.867863	2029	0.0793407	664	543	149	6	0.886197	0.816728	0.991045	0.895482	182	203
SR66	HalfRowMin	Sum	Combat-P	DESeq2	0.05	1554	0.41099	0.0799591	0.904919	0.911627	0.901493	0.901647	2070	0.0728507	546	668	24	124	0.891336	0.957895	0.814925	0.880645	1480	0.0870676	662	589	103	8	0.918502	0.865359	0.98806	0.922648	0	0
SR66	RowMedian	Median	Combat-NP	Wilcox	0.05	1587	0.750143	0.0620924	0.89464	0.90849	0.882836	0.891186	871	0.0716159	545	671	21	125	0.892805	0.962898	0.813433	0.881877	2549	0.0525688	638	583	109	32	0.896476	0.854083	0.952239	0.900494	0	0
SR66	HalfRowMin	Sum	Scanorama	limma-trend	0.05	1638	0.733208	0.0742731	0.848385	0.957756	0.729104	0.800853	2252	0.0700285	321	684	8	349	0.737885	0.975684	0.479104	0.642643	510	0.0785178	656	650	42	14	0.958884	0.939828	0.979104	0.959064	0	0
SR90	RowMean	TRQN	limma	Wilcox	0.05	1450	0.541213	0.0670508	0.928643	0.921034	0.928118	0.924505	1434	0.0698114	424	484	45	49	0.906188	0.904051	0.896406	0.900212	1903	0.0642902	454	499	30	19	0.951098	0.938017	0.959831	0.948798	0	0
SR75	RowMean	TRQN	Scanorama	Wilcox	0.05	1626	0.566965	0.0729143	0.893112	0.986108	0.790507	0.877179	1128	0.0762252	498	640	12	113	0.901029	0.976471	0.815057	0.888492	2837	0.0696033	468	650	2	143	0.885194	0.995745	0.765957	0.865865	21	18
SR90	RowMedian	TRQN	limma	limma-voom	0.05	1476	0.315735	0.0833806	0.927146	0.953346	0.890063	0.918635	2163	0.0765635	386	514	15	87	0.898204	0.962594	0.816068	0.883295	1260	0.0901977	456	502	27	17	0.956088	0.944099	0.964059	0.953975	0	631
SR90	RowMedian	Unnormalized	Scanorama	edgeR-LRT	0.05	1625	0.733208	0.07598	0.846806	0.958263	0.709302	0.787784	1888	0.0774408	216	522	7	257	0.736527	0.96861	0.45666	0.62069	793	0.0745193	455	504	25	18	0.957086	0.947917	0.961945	0.954879	0	0
SR66	Zero	QN	limma	DESeq2	0.05	1626	0.770428	0.060307	0.874082	0.895289	0.852985	0.864659	1176	0.0603216	483	660	32	187	0.839207	0.937864	0.720896	0.81519	1628	0.0602925	660	578	114	10	0.908957	0.852713	0.985075	0.914127	1	31
SR75	IterativeSVD	QN	NoBC	edgeR-QLF	0.05	1580	0.456397	0.0777402	0.893903	0.86506	0.93617	0.895623	1506	0.0751609	539	608	44	72	0.908155	0.924528	0.88216	0.902848	2400	0.0803194	605	506	146	6	0.879652	0.805593	0.99018	0.888399	166	274
NoSR	SoftImpute	QN	Combat-P	DESeq2	0.05	1633	0.770428	0.064405	0.833409	0.843773	0.82805	0.821067	1230	0.060553	716	1092	58	325	0.825194	0.925065	0.6878	0.788981	1884	0.0682571	1008	836	314	33	0.841625	0.762481	0.9683	0.853153	0	0
SR66	RowMedian	QN	Combat-P	DESeq2	0.05	1596	0.770428	0.0574929	0.891336	0.886751	0.898507	0.889653	887	0.0637434	557	645	47	113	0.882526	0.922185	0.831343	0.874411	2165	0.0512423	647	579	113	23	0.900147	0.851316	0.965672	0.904895	0	0
SR75	SoftImpute	QN	NoBC	DESeq2	0.05	1577	0.479431	0.0725114	0.89905	0.879483	0.924714	0.898012	1598	0.0706036	523	609	43	88	0.896279	0.924028	0.855974	0.8887	2115	0.0744191	607	532	120	4	0.901821	0.834938	0.993453	0.907324	151	242
SR66	IterativeSVD	Sum	Combat-P	DESeq2	0.05	1552	0.41099	0.0796038	0.902717	0.893342	0.920896	0.902698	1730	0.0756082	571	661	31	99	0.904552	0.948505	0.852239	0.897799	1937	0.0835993	663	564	128	7	0.900881	0.83818	0.989552	0.907598	0	0
SR75	HalfRowMin	Sum	Scanorama	Wilcox	0.05	1634	0.750143	0.0680319	0.865796	0.966975	0.752864	0.824869	1073	0.081316	321	647	5	290	0.766429	0.984663	0.525368	0.685165	1291	0.0547478	599	620	32	12	0.965162	0.949287	0.98036	0.964573	0	0
SR75	IterativeSVD	Median	limma	edgeR-LRT	0.05	1582	0.750143	0.0765666	0.739113	0.788812	0.770867	0.73262	1851	0.0644824	337	635	17	274	0.769596	0.951977	0.551555	0.698446	1059	0.0886508	605	290	362	6	0.70863	0.625646	0.99018	0.766793	7	11
SR66	Zero	Unnormalized	NoBC	Wilcox	0.05	1516	0.456397	0.074285	0.917401	0.941606	0.891045	0.911567	2035	0.0697211	535	675	17	135	0.888399	0.969203	0.798507	0.875614	1460	0.0788489	659	630	62	11	0.946402	0.914008	0.983582	0.94752	172	218
SR66	RowMean	Unnormalized	Combat-P	Wilcox	0.05	1584	0.733208	0.0654409	0.902717	0.927778	0.874627	0.89704	1339	0.0663877	536	671	21	134	0.886197	0.962298	0.8	0.873676	1898	0.064494	636	616	76	34	0.919236	0.893258	0.949254	0.920405	0	0
SR66	HalfRowMin	Sum	Scanorama	DESeq2	0.05	1644	0.733208	0.0732756	0.853157	0.958992	0.738806	0.809265	1898	0.0746096	333	685	7	337	0.74743	0.979412	0.497015	0.659406	876	0.0719416	657	649	43	13	0.958884	0.938571	0.980597	0.959124	0	0
SR90	HalfRowMin	TRQN	Combat-NP	edgeR-LRT	0.05	1617	0.435562	0.0797508	0.902695	0.938457	0.84778	0.887184	2305	0.0687124	344	501	28	129	0.843313	0.924731	0.727273	0.814201	597	0.0907892	458	506	23	15	0.962076	0.952183	0.968288	0.960168	18	30
SR66	Zero	TRQN	Scanorama	edgeR-LRT	0.05	1637	0.640759	0.0717399	0.888767	0.972433	0.794776	0.865278	2263	0.0591299	417	676	16	253	0.802496	0.963048	0.622388	0.75612	185	0.0843499	648	680	12	22	0.975037	0.981818	0.967164	0.974436	177	50
SR90	Zero	Median	limma	t-test	0.05	1579	0.71982	0.0654602	0.908683	0.924467	0.886892	0.900606	777	0.0782281	383	520	9	90	0.901198	0.977041	0.809725	0.885549	2714	0.0526923	456	462	67	17	0.916168	0.871893	0.964059	0.915663	0	0
SR66	RowMedian	TRQN	limma	edgeR-QLF	0.05	1648	0.557457	0.0752222	0.86931	0.942288	0.784328	0.852136	1608	0.0731279	463	672	20	207	0.833333	0.958592	0.691045	0.803122	1800	0.0773165	588	645	47	82	0.905286	0.925984	0.877612	0.901149	40	979
SR66	RowMedian	Unnormalized	Combat-P	Wilcox	0.05	1567	0.690375	0.0663252	0.907489	0.928783	0.883582	0.902492	1406	0.0678468	543	670	22	127	0.890602	0.961062	0.810448	0.879352	1921	0.0648035	641	618	74	29	0.924376	0.896503	0.956716	0.925632	0	0
NoSR	SoftImpute	QN	Combat-P	limma-trend	0.05	1654	0.770428	0.0652823	0.826107	0.850148	0.805476	0.809344	1267	0.0613666	680	1106	44	361	0.815153	0.939227	0.653218	0.770538	1855	0.0691981	997	837	313	44	0.837061	0.761069	0.957733	0.84815	0	0
SR90	RowMean	Sum	Scanorama	limma-voom	0.05	1597	0.750143	0.0738169	0.832335	0.965221	0.673362	0.75836	2017	0.0744893	189	525	4	284	0.712575	0.979275	0.399577	0.567568	714	0.0731445	448	506	23	25	0.952096	0.951168	0.947146	0.949153	0	0
SR75	Zero	QN	limma	DESeq2	0.05	1642	0.750143	0.0633849	0.885194	0.891209	0.879705	0.878488	1243	0.0634344	472	622	30	139	0.866192	0.940239	0.772504	0.848158	1836	0.0633353	603	539	113	8	0.904196	0.842179	0.986907	0.908817	1	24
SR75	SoftImpute	TRQN	Scanorama	limma-voom	0.05	1641	0.566965	0.0721405	0.899842	0.986643	0.802782	0.881565	1939	0.0646381	422	642	10	189	0.842439	0.976852	0.690671	0.809204	831	0.0796429	559	650	2	52	0.957245	0.996435	0.914894	0.953925	0	0
SR90	RowMean	TRQN	Combat-P	limma-voom	0.05	1552	0.34139	0.0838922	0.92016	0.964057	0.862579	0.907447	2162	0.0778844	359	514	15	114	0.871257	0.959893	0.758985	0.847698	930	0.0899	457	514	15	16	0.969062	0.96822	0.966173	0.967196	0	0
SR66	IterativeSVD	TRQN	Scanorama	edgeR-QLF	0.05	1619	0.566965	0.0713075	0.903084	0.972873	0.824627	0.889445	2229	0.0579221	479	672	20	191	0.845081	0.95992	0.714925	0.819504	425	0.0846929	626	683	9	44	0.961087	0.985827	0.934328	0.959387	190	56
SR90	RowMedian	TRQN	Scanorama	edgeR-QLF	0.05	1606	0.579265	0.0701211	0.908184	0.977812	0.823467	0.893349	1681	0.0675094	362	515	14	111	0.87525	0.962766	0.765328	0.852768	1538	0.0727329	417	526	3	56	0.941118	0.992857	0.881607	0.933931	119	31
SR66	IterativeSVD	Median	Scanorama	DESeq2	0.05	1652	0.750143	0.0790737	0.804699	0.974263	0.623134	0.700827	2172	0.0773952	188	689	3	482	0.643906	0.984293	0.280597	0.436702	118	0.0807523	647	668	24	23	0.965492	0.964232	0.965672	0.964952	0	6
SR66	HalfRowMin	QN	Scanorama	t-test	0.05	1657	0.750143	0.0667112	0.872614	0.959211	0.778358	0.843139	1571	0.0679859	388	683	9	282	0.786344	0.97733	0.579104	0.727273	914	0.0654365	655	651	41	15	0.958884	0.941092	0.977612	0.959004	0	0
SR66	SoftImpute	TRQN	Combat-P	edgeR-LRT	0.05	1651	0.46383	0.0792479	0.892438	0.935737	0.838806	0.879134	2348	0.0651367	473	659	33	197	0.831131	0.934783	0.70597	0.804422	629	0.0933591	651	648	44	19	0.953744	0.936691	0.971642	0.953846	17	71
SR90	HalfRowMin	Unnormalized	Scanorama	t-test	0.05	1657	0.733208	0.0722253	0.866267	0.973285	0.743129	0.818426	1505	0.0797428	240	528	1	233	0.766467	0.995851	0.5074	0.672269	1105	0.0647078	463	505	24	10	0.966068	0.950719	0.978858	0.964583	0	0
SR66	IterativeSVD	Sum	limma	DESeq2	0.05	1592	0.41099	0.0799543	0.899046	0.888043	0.921642	0.899666	1726	0.0756697	570	662	30	100	0.904552	0.95	0.850746	0.897638	1989	0.0842388	665	552	140	5	0.893539	0.826087	0.992537	0.901695	0	3
SR66	SoftImpute	TRQN	limma	Wilcox	0.05	1564	0.512658	0.0695637	0.911894	0.928963	0.888806	0.906767	1769	0.0679622	544	650	42	126	0.876652	0.928328	0.81194	0.866242	1607	0.0711651	647	643	49	23	0.947137	0.929598	0.965672	0.947291	0	0
SR90	SoftImpute	TRQN	limma	DESeq2	0.05	1570	0.512658	0.0697644	0.911677	0.90804	0.902748	0.905073	2084	0.0607533	393	470	59	80	0.861277	0.869469	0.830867	0.84973	848	0.0787756	461	503	26	12	0.962076	0.946612	0.97463	0.960417	51	25
SR66	RowMedian	Unnormalized	limma	t-test	0.05	1603	0.733208	0.0653314	0.901248	0.924711	0.876119	0.895884	1207	0.0703013	536	673	19	134	0.887665	0.965766	0.8	0.875102	2291	0.0603615	638	608	84	32	0.914831	0.883657	0.952239	0.916667	0	0
NoSR	SoftImpute	QN	Combat-NP	limma-trend	0.05	1665	0.770428	0.0648288	0.82702	0.84763	0.810759	0.811576	1285	0.0606783	689	1103	47	352	0.817891	0.936141	0.661864	0.775464	1868	0.0689792	999	833	317	42	0.836148	0.759119	0.959654	0.847688	0	0
SR66	KNN	Median	Combat-P	edgeR-QLF	0.05	1609	0.770428	0.0701546	0.740822	0.774315	0.801493	0.75156	1522	0.0590156	417	662	30	253	0.792217	0.932886	0.622388	0.746643	1283	0.0812937	657	282	410	13	0.689427	0.615745	0.980597	0.756477	6	1
NoSR	SoftImpute	Median	Combat-P	limma-trend	0.05	1670	0.734026	0.0691764	0.826335	0.859089	0.799712	0.808173	1451	0.0645562	669	1121	29	372	0.816979	0.958453	0.642651	0.769408	1929	0.0737965	996	835	315	45	0.835691	0.759725	0.956772	0.846939	0	0
SR66	SoftImpute	QN	Scanorama	Wilcox	0.05	1664	0.770428	0.0643198	0.857562	0.96649	0.740299	0.816809	1540	0.0690719	345	686	6	325	0.756975	0.982906	0.514925	0.675808	963	0.0595678	647	658	34	23	0.95815	0.950073	0.965672	0.957809	0	0
SR75	HalfRowMin	Sum	limma	DESeq2	0.05	1580	0.41099	0.0789683	0.907363	0.906651	0.909984	0.903874	1947	0.0733887	509	629	23	102	0.901029	0.956767	0.833061	0.890639	1747	0.0845479	603	551	101	8	0.913698	0.856534	0.986907	0.91711	0	0
SR66	RowMean	Unnormalized	Combat-NP	t-test	0.05	1599	0.690375	0.0665435	0.904919	0.9275	0.880597	0.900102	1180	0.0726253	544	674	18	126	0.894273	0.967972	0.81194	0.883117	2419	0.0604618	636	611	81	34	0.915565	0.887029	0.949254	0.917087	0	0
SR66	IterativeSVD	Unnormalized	Scanorama	edgeR-QLF	0.05	1677	0.750143	0.0797839	0.797724	0.973604	0.608955	0.688681	2119	0.0786192	179	689	3	491	0.637298	0.983516	0.267164	0.420188	173	0.0809486	637	668	24	33	0.95815	0.963691	0.950746	0.957175	11	10
SR66	KNN	TRQN	limma	Wilcox	0.05	1598	0.512658	0.070387	0.906755	0.929118	0.876866	0.90124	1787	0.0678511	544	646	46	126	0.873715	0.922034	0.81194	0.863492	1611	0.072923	631	649	43	39	0.939794	0.936202	0.941791	0.938988	0	0
SR66	KNN	TRQN	Combat-P	edgeR-QLF	0.05	1662	0.512068	0.0742548	0.888399	0.945926	0.819403	0.872116	2190	0.0620352	456	664	28	214	0.82232	0.942149	0.680597	0.790295	518	0.0864744	642	658	34	28	0.954479	0.949704	0.958209	0.953938	13	71
SR90	RowMedian	Unnormalized	Scanorama	t-test	0.05	1673	0.733208	0.0727748	0.860778	0.971854	0.731501	0.810126	1365	0.0834995	234	527	2	239	0.759481	0.991525	0.494715	0.660085	1380	0.0620501	458	506	23	15	0.962076	0.952183	0.968288	0.960168	0	0
SR75	HalfRowMin	Median	Combat-NP	edgeR-LRT	0.05	1615	0.750143	0.0737188	0.748614	0.780632	0.807692	0.755677	1597	0.0625797	381	630	22	230	0.800475	0.945409	0.623568	0.751479	1305	0.0848579	606	274	378	5	0.696754	0.615854	0.991817	0.759875	4	4
SR66	KNN	QN	NoBC	edgeR-LRT	0.05	1646	0.453073	0.0787572	0.885095	0.862331	0.922388	0.887508	1603	0.0759253	575	639	53	95	0.891336	0.915605	0.858209	0.885978	2307	0.0815892	661	536	156	9	0.878855	0.809058	0.986567	0.889038	178	299
SR66	Zero	QN	Combat-NP	DESeq2	0.05	1663	0.770428	0.0595688	0.875551	0.898051	0.853731	0.866316	1229	0.0589488	485	663	29	185	0.842878	0.94358	0.723881	0.819257	1648	0.0601889	659	578	114	11	0.908223	0.852523	0.983582	0.913375	0	0
SR66	KNN	Sum	Scanorama	edgeR-LRT	0.05	1630	0.733208	0.0782407	0.823421	0.957541	0.670896	0.758674	2423	0.071383	273	680	12	397	0.699706	0.957895	0.407463	0.571728	305	0.0850984	626	664	28	44	0.947137	0.957187	0.934328	0.945619	0	0
SR75	Zero	TRQN	Scanorama	edgeR-QLF	0.05	1667	0.579265	0.0717847	0.896675	0.976993	0.803601	0.874392	2399	0.056013	395	638	14	216	0.817894	0.96577	0.646481	0.77451	152	0.0875564	587	645	7	24	0.975455	0.988215	0.96072	0.974274	169	57
SR66	RowMean	Unnormalized	limma	Wilcox	0.05	1624	0.690375	0.0670698	0.901615	0.928149	0.871642	0.89574	1375	0.0698947	535	671	21	135	0.885463	0.96223	0.798507	0.872757	2133	0.0642449	633	617	75	37	0.917768	0.894068	0.944776	0.918723	0	0
SR66	IterativeSVD	Median	limma	edgeR-QLF	0.05	1648	0.750143	0.0779506	0.718429	0.795874	0.745522	0.710719	1669	0.0732206	338	685	7	332	0.751101	0.97971	0.504478	0.66601	1495	0.0826805	661	273	419	9	0.685756	0.612037	0.986567	0.755429	12	12
SR90	IterativeSVD	TRQN	NoBC	Wilcox	0.05	1471	0.397959	0.0773379	0.935629	0.933828	0.930233	0.930918	1928	0.0736321	414	504	25	59	0.916168	0.943052	0.875264	0.907895	1569	0.0810437	466	491	38	7	0.95509	0.924603	0.985201	0.953941	147	216
SR90	KNN	TRQN	limma	DESeq2	0.05	1591	0.541213	0.0690141	0.910679	0.906951	0.901691	0.904035	2005	0.0613567	392	468	61	81	0.858283	0.865342	0.828753	0.846652	936	0.0766714	461	504	25	12	0.963074	0.94856	0.97463	0.961418	52	26
SR75	HalfRowMin	TRQN	Scanorama	edgeR-QLF	0.05	1668	0.681152	0.0691665	0.899842	0.97924	0.808511	0.878761	2258	0.0560958	401	639	13	210	0.823436	0.968599	0.656301	0.782439	221	0.0822372	587	646	6	24	0.976247	0.989882	0.96072	0.975083	153	56
SR90	RowMedian	Sum	NoBC	DESeq2	0.05	1487	0.29954	0.0818989	0.929142	0.909521	0.946089	0.926206	1587	0.0805601	427	499	30	46	0.924152	0.934354	0.902748	0.91828	1967	0.0832377	468	468	61	5	0.934132	0.884688	0.989429	0.934132	110	161
SR75	RowMedian	Unnormalized	Scanorama	edgeR-QLF	0.05	1632	0.770428	0.0694232	0.821061	0.959861	0.659574	0.759285	1337	0.0783765	268	643	9	343	0.721298	0.967509	0.438625	0.603604	1610	0.0604699	538	625	27	73	0.920823	0.952212	0.880524	0.914966	0	0
SR66	HalfRowMin	QN	Combat-NP	DESeq2	0.05	1652	0.728051	0.0666503	0.889868	0.883984	0.903731	0.888631	1365	0.0667253	549	654	38	121	0.88326	0.935264	0.819403	0.873508	2081	0.0665754	662	559	133	8	0.896476	0.832704	0.98806	0.903754	0	0
SR75	HalfRowMin	Median	Combat-P	edgeR-QLF	0.05	1639	0.750143	0.0729601	0.75574	0.785159	0.814239	0.763092	1465	0.0651979	389	631	21	222	0.807601	0.94878	0.636661	0.761998	1580	0.0807223	606	283	369	5	0.70388	0.621538	0.991817	0.764187	4	1
SR90	IterativeSVD	Sum	NoBC	DESeq2	0.05	1502	0.240984	0.0828361	0.924651	0.901911	0.946089	0.922013	1861	0.077165	427	498	31	46	0.923154	0.932314	0.902748	0.917293	1775	0.0885072	468	460	69	5	0.926148	0.871508	0.989429	0.926733	110	155
SR66	KNN	Sum	Scanorama	t-test	0.05	1661	0.733208	0.0762709	0.835536	0.977956	0.684328	0.775509	1971	0.0776529	287	689	3	383	0.716593	0.989655	0.428358	0.597917	815	0.0748889	630	670	22	40	0.954479	0.966258	0.940299	0.953101	0	0
SR90	HalfRowMin	Unnormalized	Scanorama	DESeq2	0.05	1682	0.733208	0.0709055	0.872255	0.967637	0.758985	0.830652	1557	0.0765955	255	525	4	218	0.778443	0.984556	0.539112	0.696721	1076	0.0652154	463	505	24	10	0.966068	0.950719	0.978858	0.964583	0	0
SR66	KNN	Sum	limma	DESeq2	0.05	1571	0.40295	0.0788052	0.911527	0.90053	0.929104	0.911511	1420	0.0805431	583	660	32	87	0.912628	0.947967	0.870149	0.907393	2538	0.0770673	662	578	114	8	0.910426	0.853093	0.98806	0.915629	0	0
SR66	SoftImpute	Median	Combat-NP	edgeR-QLF	0.05	1636	0.770428	0.0694299	0.74486	0.775012	0.81194	0.7577	1457	0.0592658	426	662	30	244	0.798825	0.934211	0.635821	0.756661	1394	0.0795941	662	279	413	8	0.690896	0.615814	0.98806	0.758739	3	1
SR90	SoftImpute	Unnormalized	Scanorama	Wilcox	0.05	1686	0.770428	0.0640334	0.86477	0.972122	0.739958	0.816056	1155	0.0769372	238	527	2	235	0.763473	0.991667	0.503171	0.667602	1133	0.0511296	462	506	23	11	0.966068	0.952577	0.976744	0.964509	0	0
NoSR	SoftImpute	Unnormalized	limma	Wilcox	0.05	1684	0.770428	0.0638088	0.841625	0.88616	0.790586	0.817868	1709	0.0546059	653	1124	26	388	0.811045	0.961708	0.627281	0.759302	1492	0.0730117	993	918	232	48	0.872204	0.810612	0.95389	0.876434	0	0
SR66	RowMean	Unnormalized	Combat-NP	Wilcox	0.05	1631	0.690375	0.0663478	0.904185	0.925993	0.879851	0.899085	1478	0.0653341	541	670	22	129	0.889134	0.960924	0.807463	0.877534	1878	0.0673615	638	614	78	32	0.919236	0.891061	0.952239	0.920635	0	0
SR75	RowMedian	TRQN	Scanorama	limma-trend	0.05	1683	0.566965	0.0756366	0.866192	0.985923	0.733224	0.839483	1594	0.0740752	405	642	10	206	0.828979	0.975904	0.662848	0.789474	2104	0.0771979	491	650	2	120	0.903405	0.995943	0.803601	0.889493	0	0
SR66	RowMedian	Median	Scanorama	DESeq2	0.05	1640	0.770428	0.069912	0.809104	0.963812	0.63806	0.749506	1521	0.075151	298	684	8	372	0.720999	0.973856	0.444776	0.610656	1826	0.064673	557	665	27	113	0.89721	0.953767	0.831343	0.888357	0	0
SR75	IterativeSVD	QN	Scanorama	Wilcox	0.05	1686	0.733208	0.0697363	0.877276	0.964709	0.779051	0.846368	1584	0.073272	357	646	6	254	0.794141	0.983471	0.584288	0.73306	1157	0.0662007	595	618	34	16	0.960412	0.945946	0.973813	0.959677	0	0
SR66	HalfRowMin	QN	Combat-NP	Wilcox	0.05	1669	0.728051	0.0666735	0.886564	0.878074	0.908209	0.886968	1232	0.0691905	555	659	33	115	0.891336	0.943878	0.828358	0.882353	2516	0.0641565	662	539	153	8	0.881791	0.81227	0.98806	0.891582	0	0
SR75	RowMedian	Sum	Scanorama	limma-trend	0.05	1644	0.770428	0.0690542	0.824624	0.974022	0.658756	0.760429	1262	0.0799228	262	649	3	349	0.721298	0.988679	0.428805	0.598174	1596	0.0581856	543	629	23	68	0.927949	0.959364	0.888707	0.922685	0	0
SR75	IterativeSVD	Unnormalized	Combat-P	edgeR-QLF	0.05	1659	0.733208	0.0767348	0.760887	0.785012	0.824877	0.770941	1656	0.0649644	403	630	22	208	0.817894	0.948235	0.659574	0.777992	1367	0.0885052	605	284	368	6	0.70388	0.621788	0.99018	0.763889	4	0
SR66	SoftImpute	TRQN	Combat-P	limma-voom	0.05	1681	0.46383	0.080225	0.883627	0.948587	0.80597	0.863986	2414	0.0664675	436	665	27	234	0.80837	0.941685	0.650746	0.769638	552	0.0939824	644	662	30	26	0.958884	0.95549	0.961194	0.958333	0	0
SR66	IterativeSVD	Median	limma	edgeR-LRT	0.05	1701	0.750143	0.0792695	0.704112	0.791589	0.721642	0.687399	1996	0.0715232	306	684	8	364	0.726872	0.974522	0.456716	0.621951	1249	0.0870158	661	267	425	9	0.681351	0.608656	0.986567	0.752847	16	12
SR66	HalfRowMin	QN	Combat-P	DESeq2	0.05	1672	0.728051	0.0665786	0.888032	0.881663	0.903731	0.887136	1488	0.0626909	549	655	37	121	0.883994	0.93686	0.819403	0.874204	1912	0.0704663	662	553	139	8	0.89207	0.826467	0.98806	0.900068	0	0
SR90	Zero	Unnormalized	limma	limma-trend	0.05	1629	0.685664	0.0657529	0.910679	0.929231	0.884778	0.901835	1315	0.0706886	379	519	10	94	0.896208	0.974293	0.801268	0.87935	2276	0.0608172	458	469	60	15	0.92515	0.88417	0.968288	0.924319	0	0
NoSR	SoftImpute	Unnormalized	Combat-P	Wilcox	0.05	1692	0.770428	0.0634751	0.843222	0.889292	0.790586	0.819166	1635	0.0557102	652	1126	24	389	0.811502	0.964497	0.626321	0.759464	1573	0.07124	994	923	227	47	0.874943	0.814087	0.954851	0.878868	0	0
SR75	SoftImpute	Unnormalized	Combat-P	edgeR-QLF	0.05	1648	0.750143	0.0732513	0.743864	0.768799	0.818331	0.757089	1570	0.0613974	395	624	28	216	0.806809	0.933806	0.646481	0.764023	1393	0.0851051	605	255	397	6	0.680918	0.603792	0.99018	0.750155	4	1
SR90	RowMean	TRQN	limma	limma-voom	0.05	1545	0.541213	0.0670398	0.92515	0.952204	0.886892	0.916401	1745	0.0639905	385	514	15	88	0.897206	0.9625	0.813953	0.882016	1540	0.0700892	454	501	28	19	0.953094	0.941909	0.959831	0.950785	0	628
SR75	Zero	QN	Scanorama	Wilcox	0.05	1696	0.750143	0.065639	0.876089	0.951495	0.790507	0.848205	1402	0.0704706	368	644	8	243	0.801267	0.978723	0.602291	0.745694	1339	0.0608075	598	603	49	13	0.950911	0.924266	0.978723	0.950715	0	0
SR66	IterativeSVD	Median	NoBC	DESeq2	0.05	1666	0.464178	0.0771994	0.889501	0.883313	0.90597	0.888766	1719	0.0743195	550	658	34	120	0.886931	0.941781	0.820896	0.877193	2073	0.0800794	664	551	141	6	0.89207	0.824845	0.991045	0.900339	158	218
SR90	HalfRowMin	QN	NoBC	limma-trend	0.05	1646	0.466385	0.0747801	0.897705	0.877142	0.927061	0.896352	1208	0.0771071	411	509	20	62	0.918164	0.953596	0.868922	0.909292	2971	0.0724531	466	413	116	7	0.877246	0.800687	0.985201	0.883412	132	131
SR66	RowMean	QN	Combat-P	t-test	0.05	1693	0.770428	0.0583939	0.876285	0.886091	0.869403	0.872879	816	0.0693232	533	659	33	137	0.875184	0.941696	0.795522	0.86246	2748	0.0474646	632	563	129	38	0.877386	0.830486	0.943284	0.883298	0	0
NoSR	HalfRowMin	Unnormalized	Combat-NP	DESeq2	0.05	1697	0.770428	0.0636441	0.843222	0.885232	0.779059	0.817425	1728	0.0557136	653	1093	57	388	0.796896	0.919718	0.627281	0.74586	1425	0.0715746	969	980	170	72	0.889548	0.850746	0.930836	0.888991	19	17
[truncated: 3,232 more rows]

## Sheet: Spectronaut SampleBatch
Sparsity Reduction	Missing Value Imputation	Normalization	Batch Correction	Statistical Test	p-value	Average Rank	ARI	Average pAUC	Average Accuracy	Average Precision	Average Recall	Average F1-Score	S4/S2 Rank	S4/S2 pAUC	S4/S2 TP	S4/S2 TN	S4/S2 FP	S4/S2 FN	S4/S2 Accuracy	S4/S2 Precision	S4/S2 Recall	S4/S2 F1-Score	S5/S1 Rank	S5/S1 pAUC	S5/S1 TP	S5/S1 TN	S5/S1 FP	S5/S1 FN	S5/S1 Accuracy	S5/S1 Precision	S5/S1 Recall	S5/S1 F1-Score	Batch1/Batch2 Up	Batch1/Batch2 Down
[truncated: 4,900 more rows]

[truncated: 4 more sheets: PEAKS SampleBatch, DIA-NN InstrumentBatch, Spectronaut InstrumentBatch, PEAKS InstrumentBatch]
