# Supplementary material for: Benchmarking informatics workflows for data-independent acquisition single-cell proteomics
Source: Nat Commun. 2025 Nov 21;16:10276. doi: 10.1038/s41467-025-65174-4 (PMC12639053; doi:10.1038/s41467-025-65174-4)
Supplement: Supplementary file 8 — Supplementary Data 6 [file 41467_2025_65174_MOESM8_ESM.zip]

Archive with 3 entries (3 files):
- FigSD6-[1-3] Method Selection.pdf
- FigSD6-[4-6] SpikeIn Metrics.pdf
- SData6 High-Performing Methods.xlsx
