# Supplementary material for: Benchmarking informatics workflows for data-independent acquisition single-cell proteomics
Source: Nat Commun. 2025 Nov 21;16:10276. doi: 10.1038/s41467-025-65174-4 (PMC12639053; doi:10.1038/s41467-025-65174-4)
Supplement: Supplementary file 8 — Supplementary Data 6 [file 41467_2025_65174_MOESM8_ESM.zip › SData6 High-Performing Methods.xlsx]

## Sheet: Description
Supplementary Data 6. Testing high-performing method combinations on spike-in single-cell samples
Sheets
DIA-NN	Testing performed on DIA-NN quantification results
Spectronaut	Testing performed on Spectronaut quantification results
PEAKS	Testing performed on PEAKS quantification results
HumanSubset	List of human proteins used as negatives, including histones and housekeeping proteins
Columns
Rank of method combinations	Rank based on the metrics
ARI	Adjusted Rand index
[Group1]/[Group2] pAUC	Partial area under ROC curve
[Group1]/[Group2] TP	Number of true positive proteins
[Group1]/[Group2] TN	Number of true negative proteins
[Group1]/[Group2] FP	Number of false positive proteins
[Group1]/[Group2] FN	Number of false negative proteins
[Group1]/[Group2] Accuracy	(TP + TN) / (TP + TN + FP + FN)
[Group1]/[Group2] Precision	TP / (TP + FP)
[Group1]/[Group2] Recall	TP / (TP + FN)
[Group1]/[Group2] F1-Score	2 * Precision * Recall / (Precision + Recall)
TPR	TP / (TP + FN), Recall
FPR	FP / (TP + FP), 1 - Precision
Additional Supplementary Data Figures
FigSD6-[1-3]	Process of selecting the high-performing method combinations with different sparsity reduction for each software
FigSD6-[4-6]	Metrics of the high-performing method combinations evaluated on the spike-in single-cell samples, with different sparsity reduction for each software

## Sheet: DIA-NN
Sparsity Reduction	Missing Value Imputation	Normalization	Batch Correction	Statistical Test	Rank	ARI	C2Y1E/C1Y2E Rank	C2Y1E/C1Y2E pAUC	C2Y1E/C1Y2E TP	C2Y1E/C1Y2E TN	C2Y1E/C1Y2E FP	C2Y1E/C1Y2E FN	C2Y1E/C1Y2E Accuracy	C2Y1E/C1Y2E Precision	C2Y1E/C1Y2E Recall	C2Y1E/C1Y2E F1-Score	TPR	FPR
NoSR	SoftImpute	QN	Combat-P	limma-trend	40	0.866529	40	0.0607459	163	535	6	185	0.785152	0.964497	0.468391	0.630561	0.468391	0.0110906
NoSR	SoftImpute	QN	Combat-NP	limma-trend	41	0.866529	41	0.0607166	162	533	8	186	0.781777	0.952941	0.465517	0.625483	0.465517	0.0147874
NoSR	SoftImpute	QN	Combat-P	DESeq2	48	0.866529	48	0.0526245	152	536	5	196	0.773903	0.968153	0.436782	0.60198	0.436782	0.00924214
NoSR	SoftImpute	QN	Combat-NP	DESeq2	46	0.866529	46	0.0561752	152	536	5	196	0.773903	0.968153	0.436782	0.60198	0.436782	0.00924214
NoSR	SoftImpute	Median	Combat-P	DESeq2	46	0.866529	46	0.0557158	153	536	5	195	0.775028	0.968354	0.439655	0.604743	0.439655	0.00924214
NoSR	SoftImpute	Median	Combat-NP	DESeq2	44	0.866529	44	0.0557662	153	537	4	195	0.776153	0.974522	0.439655	0.605941	0.439655	0.00739372
NoSR	SoftImpute	Median	Combat-P	limma-trend	38	0.866529	38	0.0639009	165	539	2	183	0.791901	0.988024	0.474138	0.640777	0.474138	0.00369686
NoSR	SoftImpute	QN	Combat-P	edgeR-QLF	43	0.866529	43	0.0582946	159	536	5	189	0.781777	0.969512	0.456897	0.621094	0.456897	0.00924214
NoSR	SoftImpute	QN	Combat-NP	edgeR-QLF	41	0.866529	41	0.0578218	161	537	4	187	0.785152	0.975758	0.462644	0.62768	0.462644	0.00739372
NoSR	SoftImpute	QN	limma	limma-trend	39	0.742222	39	0.0612159	171	534	7	177	0.793026	0.960674	0.491379	0.65019	0.491379	0.012939
NoSR	SoftImpute	QN	limma	DESeq2	45	0.742222	45	0.0538913	161	536	5	187	0.784027	0.96988	0.462644	0.626459	0.462644	0.00924214
NoSR	SoftImpute	Median	Combat-NP	limma-trend	37	0.866529	37	0.0639116	166	539	2	182	0.793026	0.988095	0.477011	0.643411	0.477011	0.00369686
SR66	SoftImpute	QN	limma	edgeR-LRT	31	0.866529	31	0.070852	156	422	6	75	0.877086	0.962963	0.675325	0.793893	0.675325	0.0140187
SR66	SoftImpute	QN	limma	edgeR-QLF	25	0.866529	25	0.0744022	156	422	6	75	0.877086	0.962963	0.675325	0.793893	0.675325	0.0140187
SR66	SoftImpute	QN	Combat-P	edgeR-LRT	10	1	10	0.0774568	152	424	4	79	0.874052	0.974359	0.658009	0.78553	0.658009	0.00934579
SR66	SoftImpute	QN	Combat-P	edgeR-QLF	12	1	12	0.077032	152	424	4	79	0.874052	0.974359	0.658009	0.78553	0.658009	0.00934579
SR66	SoftImpute	QN	Combat-NP	edgeR-LRT	14	1	14	0.0707812	156	424	4	75	0.880121	0.975	0.675325	0.797954	0.675325	0.00934579
SR66	SoftImpute	QN	Combat-NP	edgeR-QLF	17	1	17	0.0663106	156	424	4	75	0.880121	0.975	0.675325	0.797954	0.675325	0.00934579
SR66	KNN	QN	Combat-P	edgeR-LRT	23	0.866529	23	0.0780131	154	424	4	77	0.877086	0.974684	0.666667	0.791774	0.666667	0.00934579
SR66	KNN	QN	Combat-P	edgeR-QLF	29	0.866529	29	0.0735627	154	424	4	77	0.877086	0.974684	0.666667	0.791774	0.666667	0.00934579
SR66	KNN	QN	limma	edgeR-LRT	27	0.866529	27	0.0743921	156	422	6	75	0.877086	0.962963	0.675325	0.793893	0.675325	0.0140187
SR66	KNN	QN	limma	edgeR-QLF	28	0.866529	28	0.0742202	156	422	6	75	0.877086	0.962963	0.675325	0.793893	0.675325	0.0140187
SR66	SoftImpute	QN	Scanorama	edgeR-LRT	34	0.866529	34	0.0770927	24	428	0	207	0.685888	1	0.103896	0.188235	0.103896	0
SR66	SoftImpute	QN	Scanorama	edgeR-QLF	36	0.866529	36	0.0766881	24	428	0	207	0.685888	1	0.103896	0.188235	0.103896	0
SR75	KNN	QN	Combat-P	edgeR-LRT	20	0.866529	20	0.0769231	144	383	4	64	0.885714	0.972973	0.692308	0.808989	0.692308	0.0103359
SR75	SoftImpute	QN	Combat-P	edgeR-LRT	14	1	14	0.070078	142	383	4	66	0.882353	0.972603	0.682692	0.80226	0.682692	0.0103359
SR75	KNN	QN	Combat-NP	edgeR-LRT	25	0.866529	25	0.0667362	145	383	4	63	0.887395	0.973154	0.697115	0.812325	0.697115	0.0103359
SR75	KNN	QN	Combat-P	edgeR-QLF	18	0.866529	18	0.0788611	144	383	4	64	0.885714	0.972973	0.692308	0.808989	0.692308	0.0103359
SR75	SoftImpute	QN	Combat-NP	edgeR-LRT	3	1	3	0.0802897	144	383	4	64	0.885714	0.972973	0.692308	0.808989	0.692308	0.0103359
SR75	SoftImpute	QN	Combat-P	edgeR-QLF	11	1	11	0.0720036	142	383	4	66	0.882353	0.972603	0.682692	0.80226	0.682692	0.0103359
SR75	KNN	QN	Combat-NP	edgeR-QLF	29	0.866529	29	0.0615931	145	383	4	63	0.887395	0.973154	0.697115	0.812325	0.697115	0.0103359
SR75	KNN	QN	limma	edgeR-LRT	24	0.866529	24	0.0689972	147	381	6	61	0.887395	0.960784	0.706731	0.814404	0.706731	0.0155039
SR75	SoftImpute	QN	Combat-NP	edgeR-QLF	5	1	5	0.0777181	144	383	4	64	0.885714	0.972973	0.692308	0.808989	0.692308	0.0103359
SR75	SoftImpute	QN	limma	edgeR-LRT	19	0.866529	19	0.0784263	145	381	6	63	0.884034	0.960265	0.697115	0.807799	0.697115	0.0155039
SR75	KNN	QN	Combat-P	limma-voom	16	0.866529	16	0.0798425	147	381	6	61	0.887395	0.960784	0.706731	0.814404	0.706731	0.0155039
SR75	KNN	QN	limma	edgeR-QLF	21	0.866529	21	0.0732086	147	381	6	61	0.887395	0.960784	0.706731	0.814404	0.706731	0.0155039
SR90	SoftImpute	QN	Combat-P	edgeR-QLF	9	1	9	0.0657985	100	274	4	37	0.901205	0.961538	0.729927	0.829876	0.729927	0.0143885
SR90	SoftImpute	QN	limma	edgeR-QLF	22	0.866529	22	0.0688179	102	272	6	35	0.901205	0.944444	0.744526	0.832653	0.744526	0.0215827
SR90	SoftImpute	QN	Combat-P	edgeR-LRT	4	1	4	0.0759072	100	274	4	37	0.901205	0.961538	0.729927	0.829876	0.729927	0.0143885
SR90	SoftImpute	QN	Combat-P	limma-voom	2	1	2	0.0839022	100	274	4	37	0.901205	0.961538	0.729927	0.829876	0.729927	0.0143885
SR90	SoftImpute	Median	Combat-P	limma-trend	34	0.866529	34	0.0702358	81	272	6	56	0.850602	0.931034	0.591241	0.723214	0.591241	0.0215827
SR90	SoftImpute	QN	Combat-NP	edgeR-QLF	1	1	1	0.0795305	103	274	4	34	0.908434	0.962617	0.751825	0.844262	0.751825	0.0143885
SR90	SoftImpute	QN	limma	edgeR-LRT	31	0.866529	31	0.053563	102	272	6	35	0.901205	0.944444	0.744526	0.832653	0.744526	0.0215827
SR90	RowMedian	QN	Combat-P	edgeR-QLF	13	0.866529	13	0.0786903	101	274	4	36	0.903614	0.961905	0.737226	0.834711	0.737226	0.0143885
SR90	KNN	QN	Combat-P	edgeR-QLF	8	0.866529	8	0.0792155	105	274	4	32	0.913253	0.963303	0.766423	0.853659	0.766423	0.0143885
SR90	SoftImpute	QN	limma	limma-voom	6	0.866529	6	0.0839022	106	274	4	31	0.915663	0.963636	0.773723	0.8583	0.773723	0.0143885
SR90	SoftImpute	Median	limma	limma-trend	33	0.866529	33	0.0719293	89	273	5	48	0.872289	0.946809	0.649635	0.770563	0.649635	0.0179856
SR90	RowMedian	QN	Combat-NP	edgeR-QLF	7	0.866529	7	0.0828126	103	273	5	34	0.906024	0.953704	0.751825	0.840816	0.751825	0.0179856

## Sheet: Spectronaut
Sparsity Reduction	Missing Value Imputation	Normalization	Batch Correction	Statistical Test	Rank	ARI	C2Y1E/C1Y2E pAUC	C2Y1E/C1Y2E TP	C2Y1E/C1Y2E TN	C2Y1E/C1Y2E FP	C2Y1E/C1Y2E FN	C2Y1E/C1Y2E Accuracy	C2Y1E/C1Y2E Precision	C2Y1E/C1Y2E Recall	C2Y1E/C1Y2E F1-Score	TPR	FPR
NoSR	KNN	QN	Combat-NP	DESeq2	46	0.866529	0.0477	118	559	3	248	0.729526	0.975207	0.322404	0.4846	0.322404	0.00533808
NoSR	RowMedian	Median	Combat-NP	DESeq2	26	1	0.0484851	136	560	2	230	0.75	0.985507	0.371585	0.539683	0.371585	0.00355872
NoSR	RowMedian	QN	Combat-NP	DESeq2	47	0.866529	0.0470436	118	562	0	248	0.732759	1	0.322404	0.487603	0.322404	0
NoSR	RowMean	QN	Combat-NP	DESeq2	48	0.866529	0.0452764	116	562	0	250	0.730603	1	0.31694	0.481328	0.31694	0
NoSR	RowMean	Median	Combat-NP	DESeq2	27	1	0.0472235	131	560	2	235	0.744612	0.984962	0.357923	0.52505	0.357923	0.00355872
NoSR	KNN	Median	Combat-NP	DESeq2	42	0.866529	0.050211	142	549	13	224	0.744612	0.916129	0.387978	0.545106	0.387978	0.0231317
NoSR	HalfRowMin	QN	Combat-NP	limma-trend	35	0.866529	0.0574159	171	550	12	195	0.77694	0.934426	0.467213	0.622951	0.467213	0.0213523
NoSR	KNN	Unnormalized	Combat-NP	DESeq2	45	0.742222	0.0495863	128	552	10	238	0.732759	0.927536	0.349727	0.507937	0.349727	0.0177936
NoSR	RowMedian	Median	Combat-P	DESeq2	24	1	0.0490382	138	552	2	218	0.758242	0.985714	0.38764	0.556452	0.38764	0.00361011
NoSR	KNN	QN	Combat-P	DESeq2	43	0.866529	0.0508916	117	559	3	249	0.728448	0.975	0.319672	0.481481	0.319672	0.00533808
NoSR	KNN	Unnormalized	Combat-P	DESeq2	44	0.742222	0.050476	129	553	9	237	0.734914	0.934783	0.352459	0.511905	0.352459	0.0160142
NoSR	HalfRowMin	QN	Combat-NP	DESeq2	32	0.866529	0.0511396	189	541	21	177	0.786638	0.9	0.516393	0.65625	0.516393	0.0373665
SR66	HalfRowMin	QN	Combat-P	limma-trend	6	0.866529	0.0716996	148	479	6	109	0.845013	0.961039	0.575875	0.720195	0.575875	0.0123711
SR66	Zero	QN	Combat-P	limma-trend	12	0.866529	0.0702315	147	474	11	110	0.836927	0.93038	0.571984	0.708434	0.571984	0.0226804
SR66	KNN	QN	Combat-P	limma-trend	35	0.866529	0.0683421	103	484	1	154	0.791105	0.990385	0.400778	0.570637	0.400778	0.00206186
SR66	HalfRowMin	QN	Combat-NP	limma-trend	14	0.866529	0.0684384	147	478	7	110	0.842318	0.954545	0.571984	0.715328	0.571984	0.014433
SR66	Zero	QN	Combat-NP	limma-trend	19	0.866529	0.0696338	145	474	11	112	0.834232	0.929487	0.564202	0.702179	0.564202	0.0226804
SR66	KNN	QN	Combat-NP	limma-trend	37	0.866529	0.0682258	103	485	0	154	0.792453	1	0.400778	0.572222	0.400778	0
SR66	IterativeSVD	QN	Combat-P	limma-trend	33	0.866529	0.0671908	117	476	9	140	0.799191	0.928571	0.455253	0.610966	0.455253	0.0185567
SR66	Zero	Median	Combat-NP	limma-trend	1	0.866529	0.0775282	152	483	2	105	0.855795	0.987013	0.59144	0.739659	0.59144	0.00412371
SR66	IterativeSVD	QN	Combat-NP	limma-trend	37	0.866529	0.0671547	114	476	9	143	0.795148	0.926829	0.44358	0.6	0.44358	0.0185567
SR66	HalfRowMin	QN	Combat-P	t-test	21	0.866529	0.0688957	143	480	5	114	0.839623	0.966216	0.55642	0.706173	0.55642	0.0103093
SR66	HalfRowMin	QN	Combat-NP	t-test	16	0.866529	0.0688957	145	480	5	112	0.842318	0.966667	0.564202	0.712531	0.564202	0.0103093
SR66	RowMedian	QN	Combat-P	limma-trend	41	0.866529	0.0630591	99	485	0	158	0.787062	1	0.385214	0.55618	0.385214	0
SR75	RowMedian	QN	Combat-NP	limma-trend	30	0.866529	0.0700792	96	451	0	131	0.806785	1	0.422907	0.594427	0.422907	0
SR75	KNN	QN	Combat-NP	limma-trend	37	0.866529	0.0621282	101	450	1	126	0.812684	0.990196	0.444934	0.613982	0.444934	0.0022173
SR75	RowMedian	QN	Combat-P	limma-trend	29	0.866529	0.0701329	97	451	0	130	0.80826	1	0.427313	0.598765	0.427313	0
SR75	Zero	QN	Combat-NP	limma-trend	8	0.866529	0.0719644	130	441	10	97	0.842183	0.928571	0.572687	0.708447	0.572687	0.0221729
SR75	IterativeSVD	QN	Combat-NP	limma-trend	25	0.866529	0.0714711	108	445	6	119	0.815634	0.947368	0.475771	0.633431	0.475771	0.0133038
SR75	HalfRowMin	QN	Combat-NP	limma-trend	7	0.866529	0.072233	129	444	7	98	0.845133	0.948529	0.568282	0.710744	0.568282	0.0155211
SR75	SoftImpute	QN	Combat-NP	limma-trend	2	1	0.0719009	102	447	4	125	0.809735	0.962264	0.449339	0.612613	0.449339	0.00886918
SR75	KNN	QN	Combat-P	limma-trend	34	0.866529	0.0657325	101	450	1	126	0.812684	0.990196	0.444934	0.613982	0.444934	0.0022173
SR75	RowMean	QN	Combat-NP	limma-trend	37	0.866529	0.0681452	93	451	0	134	0.80236	1	0.409692	0.58125	0.409692	0
SR75	Zero	QN	Combat-P	limma-trend	3	0.866529	0.0726677	131	442	9	96	0.845133	0.935714	0.577093	0.713896	0.577093	0.0199557
SR75	IterativeSVD	QN	Combat-P	limma-trend	30	0.866529	0.0682868	108	445	6	119	0.815634	0.947368	0.475771	0.633431	0.475771	0.0133038
SR75	HalfRowMin	QN	Combat-P	limma-trend	5	0.866529	0.0740645	129	444	7	98	0.845133	0.948529	0.568282	0.710744	0.568282	0.0155211
SR90	HalfRowMin	QN	Combat-P	limma-trend	16	0.866529	0.071847	84	331	3	78	0.836694	0.965517	0.518519	0.674699	0.518519	0.00898204
SR90	HalfRowMin	QN	Combat-NP	limma-trend	22	0.866529	0.0691025	85	331	3	77	0.83871	0.965909	0.524691	0.68	0.524691	0.00898204
SR90	KNN	QN	Combat-P	limma-trend	14	0.866529	0.0759222	77	334	0	85	0.828629	1	0.475309	0.644351	0.475309	0
SR90	SoftImpute	QN	Combat-P	limma-trend	9	0.866529	0.0765783	78	332	2	84	0.826613	0.975	0.481481	0.644628	0.481481	0.00598802
SR90	HalfRowMin	Median	Combat-P	limma-trend	3	0.866529	0.0773268	87	331	3	75	0.842742	0.966667	0.537037	0.690476	0.537037	0.00898204
SR90	SoftImpute	Median	Combat-P	limma-trend	20	0.742222	0.0726602	79	330	4	83	0.824597	0.951807	0.487654	0.644898	0.487654	0.011976
SR90	KNN	Median	Combat-P	limma-trend	22	0.866529	0.0700636	80	334	0	82	0.834677	1	0.493827	0.661157	0.493827	0
SR90	RowMedian	QN	Combat-P	limma-trend	12	0.866529	0.0770404	76	334	0	86	0.826613	1	0.469136	0.638655	0.469136	0
SR90	KNN	QN	Combat-NP	limma-trend	16	0.866529	0.0755803	77	334	0	85	0.828629	1	0.475309	0.644351	0.475309	0
SR90	IterativeSVD	QN	Combat-P	limma-trend	28	0.866529	0.0671897	79	330	4	83	0.824597	0.951807	0.487654	0.644898	0.487654	0.011976
SR90	SoftImpute	QN	Combat-NP	limma-trend	11	0.866529	0.0764305	78	332	2	84	0.826613	0.975	0.481481	0.644628	0.481481	0.00598802
SR90	HalfRowMin	Median	Combat-NP	limma-trend	9	0.742222	0.0741295	86	331	3	76	0.840726	0.966292	0.530864	0.685259	0.530864	0.00898204

## Sheet: PEAKS
Sparsity Reduction	Missing Value Imputation	Normalization	Batch Correction	Statistical Test	Rank	ARI	C2Y1E/C1Y2E pAUC	C2Y1E/C1Y2E TP	C2Y1E/C1Y2E TN	C2Y1E/C1Y2E FP	C2Y1E/C1Y2E FN	C2Y1E/C1Y2E Accuracy	C2Y1E/C1Y2E Precision	C2Y1E/C1Y2E Recall	C2Y1E/C1Y2E F1-Score	TPR	FPR
NoSR	Zero	QN	Combat-NP	DESeq2	45	0.866529	0.0426363	137	435	11	180	0.749672	0.925676	0.432177	0.589247	0.432177	0.0246637
NoSR	Zero	QN	Combat-P	DESeq2	47	0.866529	0.0422154	135	436	10	182	0.748362	0.931034	0.425868	0.584416	0.425868	0.0224215
NoSR	KNN	QN	Combat-NP	DESeq2	13	1	0.0481169	146	411	14	162	0.759891	0.9125	0.474026	0.623932	0.474026	0.0329412
NoSR	HalfRowMin	QN	Combat-NP	DESeq2	22	0.866529	0.0473292	159	430	16	158	0.771953	0.908571	0.501577	0.646341	0.501577	0.0358744
NoSR	RowMedian	QN	Combat-NP	DESeq2	37	0.866529	0.0460667	146	432	14	171	0.757536	0.9125	0.460568	0.612159	0.460568	0.0313901
NoSR	RowMean	QN	Combat-NP	DESeq2	40	0.866529	0.04595	141	434	12	176	0.753604	0.921569	0.444795	0.6	0.444795	0.0269058
NoSR	KNN	QN	Combat-P	DESeq2	43	0.866529	0.0440862	146	430	16	171	0.754915	0.901235	0.460568	0.609603	0.460568	0.0358744
NoSR	HalfRowMin	QN	Combat-P	DESeq2	27	0.866529	0.0469826	157	432	14	160	0.771953	0.918129	0.495268	0.643443	0.495268	0.0313901
NoSR	RowMedian	QN	Combat-P	DESeq2	39	0.866529	0.0459924	144	432	14	173	0.754915	0.911392	0.454259	0.606316	0.454259	0.0313901
NoSR	Zero	QN	Scanorama	DESeq2	48	0.627202	0.0439978	70	444	2	247	0.673657	0.972222	0.22082	0.359897	0.22082	0.00448431
NoSR	RowMean	QN	Combat-P	DESeq2	46	0.866529	0.0420138	139	434	12	178	0.750983	0.92053	0.438486	0.594017	0.438486	0.0269058
NoSR	IterativeSVD	QN	Combat-NP	DESeq2	25	1	0.0450694	154	429	17	163	0.764089	0.900585	0.485804	0.631148	0.485804	0.0381166
SR66	KNN	QN	Combat-P	DESeq2	30	1	0.0447581	139	423	15	159	0.763587	0.902597	0.466443	0.615044	0.466443	0.0342466
SR66	KNN	QN	Combat-NP	DESeq2	27	1	0.0455012	141	424	14	157	0.767663	0.909677	0.473154	0.622517	0.473154	0.0319635
SR66	KNN	Unnormalized	Combat-NP	DESeq2	41	0.627202	0.0463018	139	423	15	159	0.763587	0.902597	0.466443	0.615044	0.466443	0.0342466
SR66	KNN	Unnormalized	Combat-P	DESeq2	42	0.627202	0.0461371	138	423	15	160	0.762228	0.901961	0.463087	0.611973	0.463087	0.0342466
SR66	IterativeSVD	QN	Combat-P	DESeq2	20	1	0.0456851	146	425	13	152	0.775815	0.918239	0.489933	0.63895	0.489933	0.0296804
SR66	IterativeSVD	QN	Combat-NP	DESeq2	10	1	0.0470335	148	422	16	150	0.774457	0.902439	0.496644	0.640693	0.496644	0.0365297
SR66	SoftImpute	QN	Combat-P	DESeq2	33	0.866529	0.0454744	146	424	14	152	0.774457	0.9125	0.489933	0.637555	0.489933	0.0319635
SR66	RowMedian	QN	Combat-P	DESeq2	43	0.866529	0.0376712	140	424	14	158	0.766304	0.909091	0.469799	0.619469	0.469799	0.0319635
SR66	KNN	Unnormalized	Scanorama	DESeq2	37	0.866529	0.0473438	57	438	0	241	0.672554	1	0.191275	0.321127	0.191275	0
SR66	Zero	QN	Combat-P	DESeq2	36	0.866529	0.045823	140	425	13	158	0.767663	0.915033	0.469799	0.620843	0.469799	0.0296804
SR66	SoftImpute	QN	Combat-NP	DESeq2	11	1	0.0471561	147	423	15	151	0.774457	0.907407	0.493289	0.63913	0.493289	0.0342466
SR66	KNN	Median	Combat-P	DESeq2	35	0.866529	0.0464551	139	423	15	159	0.763587	0.902597	0.466443	0.615044	0.466443	0.0342466
SR75	KNN	QN	Combat-NP	DESeq2	23	0.742386	0.0478402	139	413	13	140	0.782979	0.914474	0.498208	0.645012	0.498208	0.0305164
SR75	KNN	QN	Combat-P	DESeq2	34	0.866529	0.0445084	137	413	13	142	0.780142	0.913333	0.491039	0.638695	0.491039	0.0305164
SR75	KNN	Unnormalized	Combat-P	DESeq2	32	0.627202	0.048833	134	412	14	145	0.774468	0.905405	0.480287	0.627635	0.480287	0.0328639
SR75	KNN	Unnormalized	Combat-NP	DESeq2	23	0.742222	0.0502549	136	412	14	143	0.777305	0.906667	0.487455	0.634033	0.487455	0.0328639
SR75	KNN	Median	Combat-P	DESeq2	25	0.742386	0.0490265	137	412	14	142	0.778723	0.907285	0.491039	0.637209	0.491039	0.0328639
SR75	KNN	Median	Combat-NP	DESeq2	18	0.866529	0.0506335	137	413	13	142	0.780142	0.913333	0.491039	0.638695	0.491039	0.0305164
SR75	RowMedian	QN	Combat-NP	DESeq2	21	0.866529	0.047226	141	413	13	138	0.785816	0.915584	0.505376	0.65127	0.505376	0.0305164
SR75	KNN	QN	Combat-NP	limma-trend	31	0.742386	0.047449	134	412	14	145	0.774468	0.905405	0.480287	0.627635	0.480287	0.0328639
SR75	RowMedian	QN	Combat-P	DESeq2	18	0.866529	0.0492874	138	412	14	141	0.780142	0.907895	0.494624	0.640371	0.494624	0.0328639
SR75	RowMean	Unnormalized	Combat-P	DESeq2	27	0.627202	0.050663	135	414	12	144	0.778723	0.918367	0.483871	0.633803	0.483871	0.028169
SR75	RowMean	QN	Combat-NP	DESeq2	12	0.866529	0.0499394	139	414	12	140	0.784397	0.92053	0.498208	0.646512	0.498208	0.028169
SR75	RowMedian	Unnormalized	Combat-P	DESeq2	17	0.627202	0.0513403	140	412	14	139	0.782979	0.909091	0.501792	0.646651	0.501792	0.0328639
SR90	HalfRowMin	Median	Combat-P	DESeq2	7	0.866529	0.0556821	125	327	13	88	0.81736	0.905797	0.586854	0.712251	0.586854	0.0382353
SR90	HalfRowMin	QN	Combat-P	DESeq2	1	1	0.053963	124	328	12	89	0.81736	0.911765	0.58216	0.710602	0.58216	0.0352941
SR90	HalfRowMin	Median	Combat-NP	DESeq2	8	0.866529	0.0552748	125	326	14	88	0.815552	0.899281	0.586854	0.710227	0.586854	0.0411765
SR90	HalfRowMin	QN	Combat-NP	DESeq2	2	1	0.054032	123	329	11	90	0.81736	0.91791	0.577465	0.708934	0.577465	0.0323529
SR90	HalfRowMin	Median	Combat-P	limma-trend	13	0.866529	0.0488815	113	323	17	100	0.788427	0.869231	0.530516	0.658892	0.530516	0.05
SR90	RowMean	QN	Combat-NP	DESeq2	4	1	0.0501657	121	329	11	92	0.813743	0.916667	0.568075	0.701449	0.568075	0.0323529
SR90	HalfRowMin	QN	Combat-P	limma-trend	3	1	0.0523681	119	326	14	94	0.804702	0.894737	0.558685	0.687861	0.558685	0.0411765
SR90	HalfRowMin	Median	Combat-NP	limma-trend	13	0.866529	0.0488746	114	322	18	99	0.788427	0.863636	0.535211	0.66087	0.535211	0.0529412
SR90	RowMean	Median	Combat-NP	DESeq2	8	0.866529	0.0581538	124	327	13	89	0.815552	0.905109	0.58216	0.708571	0.58216	0.0382353
SR90	HalfRowMin	QN	Combat-P	edgeR-LRT	5	1	0.0491301	121	317	23	92	0.792043	0.840278	0.568075	0.677871	0.568075	0.0676471
SR90	HalfRowMin	QN	Combat-NP	limma-trend	6	1	0.0483913	121	325	15	92	0.80651	0.889706	0.568075	0.69341	0.568075	0.0441176
SR90	HalfRowMin	QN	Combat-NP	edgeR-LRT	16	1	0.0431096	122	317	23	91	0.793852	0.841379	0.57277	0.681564	0.57277	0.0676471

## Sheet: HumanSubset
Protein	Source
P07305	Histone		Histones with cell size-independent copy numbers were collected from
Q8IZA3	Histone		Molecular & Cellular Proteomics, 2014, 13: 3497–506, DOI:10.1074/mcp.M113.037309
Q92522	Histone		Journal Proteome Research, 2023, 22: 3773–3779, DOI:10.1021/acs.jproteome.3c00441
P0C5Y9	Histone
P0C5Z0	Histone		Housekeeping proteins with probably stable expression for the control groups were collected from
H0YFX9	Histone		Trends in Genetics, 2013, 29: 569–574, DOI:10.1016/j.tig.2013.05.010
Q9BTM1	Histone		GigaScience, 2019, 8: giz106, DOI:10.1093/gigascience/giz106
A8MQC5	Histone
C9J0D1	Histone
C9J386	Histone
E5RJU1	Histone
Q71UI9	Histone
P16104	Histone
B4DJC3	Histone
D6RCF2	Histone
O75367	Histone
Q5SQT3	Histone
Q9P0M6	Histone
P0C0S5	Histone
P0C1H6	Histone
A9UJN3	Histone
P57053	Histone
Q7Z2G1	Histone
B4DEB1	Histone
P84243	Histone
B2R4P9	Histone
K7EMV3	Histone
K7ES00	Histone
K7EK07	Histone
K7EP01	Histone
Q6NXT2	Histone
Q02539	Histone
P16401	Histone
P16403	Histone
P16402	Histone
Q4VB24	Histone
P10412	Histone
A3R0T8	Histone
A1L407	Histone
P22492	Histone
Q96QV6	Histone
P04908	Histone
Q08AJ9	Histone
Q93077	Histone
P20671	Histone
P0C0S8	Histone
A3KPC7	Histone
Q96KK5	Histone
Q99878	Histone
A4FTV9	Histone
Q92646	Histone
Q96A08	Histone
P33778	Histone
P62807	Histone
P58876	Histone
B2R4S9	Histone
Q93079	Histone
P06899	Histone
O60814	Histone
Q99880	Histone
I6L9F7	Histone
Q99879	Histone
Q99877	Histone
P23527	Histone
P68431	Histone
P62805	Histone
Q99525	Histone
Q0VAS5	Histone
B2R4R0	Histone
Q6FI13	Histone
Q8IUE6	Histone
Q16777	Histone
Q16778	Histone
B4DR52	Histone
Q5QNW6	Histone
Q71DI3	Histone
Q5TEC6	Histone
Q7L7L0	Histone
Q8N257	Histone
Q16695	Histone
Q6TXQ4	Histone
Q14463	Histone
B4E0B3	Histone
B2R5B6	Histone
A2RUA4	Histone
B2R5B3	Histone
Q9HA11	Histone
A8K9J7	Histone
B2R6Y1	Histone
B4E380	Histone
A8K4Y7	Histone
Q6B823	Histone
Q6LBZ2	Histone
A3R0T7	Histone
Q8IWX8	Housekeeping Protein
Q9NUP9	Housekeeping Protein
P05388	Housekeeping Protein
Q9UNZ2	Housekeeping Protein
Q96T76	Housekeeping Protein
Q8TBX8	Housekeeping Protein
Q15154	Housekeeping Protein
Q9NVZ3	Housekeeping Protein
P62995	Housekeeping Protein
O60762	Housekeeping Protein
Q99598	Housekeeping Protein
P24534	Housekeeping Protein
Q2TAY7	Housekeeping Protein
Q9NY93	Housekeeping Protein
Q9BSC4	Housekeeping Protein
Q06203	Housekeeping Protein
P56378	Housekeeping Protein
P82921	Housekeeping Protein
Q9Y244	Housekeeping Protein
P06748	Housekeeping Protein
Q96P16	Housekeeping Protein
Q14139	Housekeeping Protein
P06753	Housekeeping Protein
Q9UBW7	Housekeeping Protein
Q9H0E2	Housekeeping Protein
P21283	Housekeeping Protein
P62861	Housekeeping Protein
P23588	Housekeeping Protein
Q9BXP5	Housekeeping Protein
P61619	Housekeeping Protein
Q14978	Housekeeping Protein
Q9BQE4	Housekeeping Protein
P53701	Housekeeping Protein
Q9BYG3	Housekeeping Protein
Q9NXF1	Housekeeping Protein
Q99816	Housekeeping Protein
Q96AE4	Housekeeping Protein
Q6NYC1	Housekeeping Protein
Q9Y2P8	Housekeeping Protein
Q9NWT1	Housekeeping Protein
Q96NC0	Housekeeping Protein
Q9ULW0	Housekeeping Protein
Q8IYB8	Housekeeping Protein
Q9H2P0	Housekeeping Protein
O94906	Housekeeping Protein
O95067	Housekeeping Protein
O60884	Housekeeping Protein
Q969H8	Housekeeping Protein
P62424	Housekeeping Protein
P61077	Housekeeping Protein
Q07020	Housekeeping Protein
P62277	Housekeeping Protein
P62851	Housekeeping Protein
O75390	Housekeeping Protein
Q13952	Housekeeping Protein
P52597	Housekeeping Protein
Q8WU90	Housekeeping Protein
Q8WVK2	Housekeeping Protein
P61086	Housekeeping Protein
O75821	Housekeeping Protein
Q03701	Housekeeping Protein
O00743	Housekeeping Protein
Q9Y2X3	Housekeeping Protein
P61024	Housekeeping Protein
P15927	Housekeeping Protein
P33991	Housekeeping Protein
Q15003	Housekeeping Protein
Q02543	Housekeeping Protein
A0AVT1	Housekeeping Protein
Q9H0C8	Housekeeping Protein
Q9Y262	Housekeeping Protein
Q9NUQ8	Housekeeping Protein
Q6P4I2	Housekeeping Protein
O43583	Housekeeping Protein
O95684	Housekeeping Protein
O43747	Housekeeping Protein
Q13616	Housekeeping Protein
Q9NR31	Housekeeping Protein
P61254	Housekeeping Protein
P60866	Housekeeping Protein
Q14692	Housekeeping Protein
Q9NW64	Housekeeping Protein
Q92896	Housekeeping Protein
P61201	Housekeeping Protein
A5YKK6	Housekeeping Protein
Q9NPL8	Housekeeping Protein
Q8N684	Housekeeping Protein
Q99614	Housekeeping Protein
P09651	Housekeeping Protein
Q9BUJ2	Housekeeping Protein
Q92597	Housekeeping Protein
P62847	Housekeeping Protein
Q9Y3E5	Housekeeping Protein
P37198	Housekeeping Protein
Q96GQ7	Housekeeping Protein
P36915	Housekeeping Protein
Q15286	Housekeeping Protein
O60573	Housekeeping Protein
O43395	Housekeeping Protein
Q9BW27	Housekeeping Protein
Q99459	Housekeeping Protein
P22626	Housekeeping Protein
P62820	Housekeeping Protein
P62136	Housekeeping Protein
Q9GZZ1	Housekeeping Protein
P61313	Housekeeping Protein
O75340	Housekeeping Protein
Q12905	Housekeeping Protein
O43809	Housekeeping Protein
Q15386	Housekeeping Protein
O95630	Housekeeping Protein
Q9Y3B4	Housekeeping Protein
O43670	Housekeeping Protein
P63220	Housekeeping Protein
O60783	Housekeeping Protein
Q96F86	Housekeeping Protein
P19338	Housekeeping Protein
Q15836	Housekeeping Protein
Q9BQ67	Housekeeping Protein
Q9NZN8	Housekeeping Protein
Q9P0L0	Housekeeping Protein
Q05086	Housekeeping Protein
Q08211	Housekeeping Protein
Q8NFA0	Housekeeping Protein
O95747	Housekeeping Protein
Q9NTI5	Housekeeping Protein
O60216	Housekeeping Protein
Q9NP79	Housekeeping Protein
Q14694	Housekeeping Protein
Q16186	Housekeeping Protein
Q99805	Housekeeping Protein
O43663	Housekeeping Protein
P13639	Housekeeping Protein
Q15773	Housekeeping Protein
Q9HCK8	Housekeeping Protein
P82663	Housekeeping Protein
Q6NXG1	Housekeeping Protein
Q8IWJ2	Housekeeping Protein
P68036	Housekeeping Protein
Q8WWY3	Housekeeping Protein
Q96RP9	Housekeeping Protein
Q99442	Housekeeping Protein
Q8N6H7	Housekeeping Protein
P42566	Housekeeping Protein
Q5T280	Housekeeping Protein
P52298	Housekeeping Protein
Q9GZS3	Housekeeping Protein
Q9H6Z4	Housekeeping Protein
P78318	Housekeeping Protein
Q9NWU2	Housekeeping Protein
P16220	Housekeeping Protein
Q9HAU5	Housekeeping Protein
Q53F19	Housekeeping Protein
Q9Y312	Housekeeping Protein
P25205	Housekeeping Protein
Q9BPX3	Housekeeping Protein
Q9GZL7	Housekeeping Protein
Q9Y676	Housekeeping Protein
Q9Y295	Housekeeping Protein
O43768	Housekeeping Protein
Q9H089	Housekeeping Protein
O15042	Housekeeping Protein
Q9H1A4	Housekeeping Protein
Q01081	Housekeeping Protein
P36543	Housekeeping Protein
Q9UHR5	Housekeeping Protein
Q9NP92	Housekeeping Protein
Q96DI7	Housekeeping Protein
Q96EY7	Housekeeping Protein
O14579	Housekeeping Protein
Q8IUR7	Housekeeping Protein
P54252	Housekeeping Protein
P12956	Housekeeping Protein
P14678	Housekeeping Protein
P27695	Housekeeping Protein
Q8WUM0	Housekeeping Protein
Q6Y7W6	Housekeeping Protein
Q14151	Housekeeping Protein
Q13247	Housekeeping Protein
Q9BV86	Housekeeping Protein
O75400	Housekeeping Protein
O14672	Housekeeping Protein
Q12996	Housekeeping Protein
P78371	Housekeeping Protein
Q9H8G2	Housekeeping Protein
Q9BRT9	Housekeeping Protein
Q9UEE9	Housekeeping Protein
P08579	Housekeeping Protein
Q7RTV0	Housekeeping Protein
Q96AG4	Housekeeping Protein
Q9BY42	Housekeeping Protein
Q13435	Housekeeping Protein
P49321	Housekeeping Protein
Q12907	Housekeeping Protein
Q9Y3C1	Housekeeping Protein
O75569	Housekeeping Protein
Q13409	Housekeeping Protein
P42167	Housekeeping Protein
Q9NR30	Housekeeping Protein
O95433	Housekeeping Protein
P61247	Housekeeping Protein
P56211	Housekeeping Protein
P35606	Housekeeping Protein
Q9Y2Z0	Housekeeping Protein
Q96E11	Housekeeping Protein
O43169	Housekeeping Protein
Q9NPE3	Housekeeping Protein
P46783	Housekeeping Protein
Q8N7H5	Housekeeping Protein
Q15020	Housekeeping Protein
Q9NW13	Housekeeping Protein
Q13257	Housekeeping Protein
P62269	Housekeeping Protein
Q13185	Housekeeping Protein
Q96TA2	Housekeeping Protein
P62249	Housekeeping Protein
P60468	Housekeeping Protein
Q99873	Housekeeping Protein
Q96G21	Housekeeping Protein
Q9NVU7	Housekeeping Protein
Q92575	Housekeeping Protein
Q5UIP0	Housekeeping Protein
Q15424	Housekeeping Protein
Q9BWF3	Housekeeping Protein
Q15021	Housekeeping Protein
Q92973	Housekeeping Protein
P08240	Housekeeping Protein
Q96I59	Housekeeping Protein
P35249	Housekeeping Protein
Q8N163	Housekeeping Protein
Q7L2H7	Housekeeping Protein
Q92733	Housekeeping Protein
O14776	Housekeeping Protein
Q13277	Housekeeping Protein
P46779	Housekeeping Protein
Q96I25	Housekeeping Protein
P42677	Housekeeping Protein
Q9Y5B9	Housekeeping Protein
P62917	Housekeeping Protein
Q15427	Housekeeping Protein
O95139	Housekeeping Protein
Q99575	Housekeeping Protein
Q13442	Housekeeping Protein
Q99848	Housekeeping Protein
Q96FW1	Housekeeping Protein
O75477	Housekeeping Protein
O76021	Housekeeping Protein
P35269	Housekeeping Protein
Q9NX70	Housekeeping Protein
Q96FF9	Housekeeping Protein
O60306	Housekeeping Protein
O95453	Housekeeping Protein
Q9BSH5	Housekeeping Protein
P43490	Housekeeping Protein
Q15532	Housekeeping Protein
Q8NBN3	Housekeeping Protein
Q6PJT7	Housekeeping Protein
Q6L8Q7	Housekeeping Protein
Q14157	Housekeeping Protein
Q9Y6B6	Housekeeping Protein
Q9Y2W2	Housekeeping Protein
Q15637	Housekeeping Protein
O00422	Housekeeping Protein
P22087	Housekeeping Protein
Q96I24	Housekeeping Protein
Q96S44	Housekeeping Protein
P62877	Housekeeping Protein
Q15397	Housekeeping Protein
Q9Y5K8	Housekeeping Protein
Q15061	Housekeeping Protein
Q01130	Housekeeping Protein
Q96PK6	Housekeeping Protein
Q14232	Housekeeping Protein
Q9NVI1	Housekeeping Protein
O14530	Housekeeping Protein
Q86W50	Housekeeping Protein
P33993	Housekeeping Protein
O43615	Housekeeping Protein
Q9HAV4	Housekeeping Protein
P62888	Housekeeping Protein
Q9P0S2	Housekeeping Protein
P26583	Housekeeping Protein
Q96SB4	Housekeeping Protein
Q12792	Housekeeping Protein
Q8N5I9	Housekeeping Protein
Q13573	Housekeeping Protein
Q9Y2R9	Housekeeping Protein
Q9NYL9	Housekeeping Protein
Q15287	Housekeeping Protein
Q8WXX5	Housekeeping Protein
Q69YN2	Housekeeping Protein
Q9UHY1	Housekeeping Protein
Q9NVP1	Housekeeping Protein
P68400	Housekeeping Protein
Q9Y224	Housekeeping Protein
P12081	Housekeeping Protein
Q01844	Housekeeping Protein
P61956	Housekeeping Protein
P67809	Housekeeping Protein
O14980	Housekeeping Protein
P07910	Housekeeping Protein
Q13547	Housekeeping Protein
Q9BQ52	Housekeeping Protein
Q12824	Housekeeping Protein
Q14684	Housekeeping Protein
Q92879	Housekeeping Protein
P31943	Housekeeping Protein
Q09028	Housekeeping Protein
Q02790	Housekeeping Protein
Q9UJZ1	Housekeeping Protein
O15530	Housekeeping Protein
P62318	Housekeeping Protein
Q15269	Housekeeping Protein
Q9H2V7	Housekeeping Protein
Q15631	Housekeeping Protein
Q8NBU5	Housekeeping Protein
Q14690	Housekeeping Protein
O75694	Housekeeping Protein
P43307	Housekeeping Protein
Q9ULW3	Housekeeping Protein
P09661	Housekeeping Protein
Q01105	Housekeeping Protein
P61289	Housekeeping Protein
O75643	Housekeeping Protein
Q9NX58	Housekeeping Protein
Q96MW1	Housekeeping Protein
P13693	Housekeeping Protein
O43143	Housekeeping Protein
Q9P2I0	Housekeeping Protein
P26196	Housekeeping Protein
Q14696	Housekeeping Protein
Q8WVJ2	Housekeeping Protein
Q96EK6	Housekeeping Protein
Q9NZL9	Housekeeping Protein
Q14739	Housekeeping Protein
P10606	Housekeeping Protein
P43243	Housekeeping Protein
P46782	Housekeeping Protein
P62753	Housekeeping Protein
Q16854	Housekeeping Protein
P35250	Housekeeping Protein
O75822	Housekeeping Protein
Q9NPA0	Housekeeping Protein
Q9Y5R8	Housekeeping Protein
Q9H9T3	Housekeeping Protein
Q96KR1	Housekeeping Protein
P62875	Housekeeping Protein
Q5T653	Housekeeping Protein
Q96K37	Housekeeping Protein
Q09161	Housekeeping Protein
P98179	Housekeeping Protein
Q9NQ29	Housekeeping Protein
Q9NPJ3	Housekeeping Protein
Q8N9T8	Housekeeping Protein
Q01780	Housekeeping Protein
Q1ED39	Housekeeping Protein
P60059	Housekeeping Protein
P60900	Housekeeping Protein
Q9H8Y8	Housekeeping Protein
Q13148	Housekeeping Protein
Q9NX20	Housekeeping Protein
P53992	Housekeeping Protein
P49736	Housekeeping Protein
Q6UX04	Housekeeping Protein
O95478	Housekeeping Protein
Q9BVP2	Housekeeping Protein
Q969X6	Housekeeping Protein
P20042	Housekeeping Protein
Q9H0A0	Housekeeping Protein
Q14677	Housekeeping Protein
Q8WWQ0	Housekeeping Protein
P42166	Housekeeping Protein
P09622	Housekeeping Protein
O75844	Housekeeping Protein
Q9H009	Housekeeping Protein
Q16626	Housekeeping Protein
Q96MU7	Housekeeping Protein
Q9Y5J1	Housekeeping Protein
Q00059	Housekeeping Protein
O43172	Housekeeping Protein
P84103	Housekeeping Protein
Q9Y3B9	Housekeeping Protein
O75817	Housekeeping Protein
Q9UJA5	Housekeeping Protein
Q9BYC9	Housekeeping Protein
Q9NXW2	Housekeeping Protein
Q00839	Housekeeping Protein
Q14008	Housekeeping Protein
Q9H6T3	Housekeeping Protein
Q96A49	Housekeeping Protein
O75534	Housekeeping Protein
P62304	Housekeeping Protein
P49756	Housekeeping Protein
Q9P2N5	Housekeeping Protein
O60502	Housekeeping Protein
Q99615	Housekeeping Protein
Q8NEF9	Housekeeping Protein
P30260	Housekeeping Protein
P52294	Housekeeping Protein
Q9Y6D0	Housekeeping Protein
Q9H0S4	Housekeeping Protein
P38432	Housekeeping Protein
P61978	Housekeeping Protein
P62081	Housekeeping Protein
Q86XP3	Housekeeping Protein
Q96EE3	Housekeeping Protein
Q9NRX1	Housekeeping Protein
P67870	Housekeeping Protein
P47813	Housekeeping Protein
P06132	Housekeeping Protein
Q14061	Housekeeping Protein
O95218	Housekeeping Protein
P98194	Housekeeping Protein
Q92979	Housekeeping Protein
Q15024	Housekeeping Protein
Q8IY81	Housekeeping Protein
Q9H1K1	Housekeeping Protein
O95400	Housekeeping Protein
P35659	Housekeeping Protein
Q9UGV2	Housekeeping Protein
Q9Y3U8	Housekeeping Protein
Q16630	Housekeeping Protein
P42696	Housekeeping Protein
Q13123	Housekeeping Protein
P07737	Housekeeping Protein
P37108	Housekeeping Protein
Q9P2R3	Housekeeping Protein
Q12906	Housekeeping Protein
Q6UXN9	Housekeeping Protein
P42285	Housekeeping Protein
Q96A72	Housekeeping Protein
Q15691	Housekeeping Protein
Q9BZZ5	Housekeeping Protein
P63165	Housekeeping Protein
P55769	Housekeeping Protein
O14548	Housekeeping Protein
P56556	Housekeeping Protein
P51114	Housekeeping Protein
P28072	Housekeeping Protein
Q8N511	Housekeeping Protein
Q96CS3	Housekeeping Protein
Q9HAF1	Housekeeping Protein
Q8NFH3	Housekeeping Protein
P61160	Housekeeping Protein
Q96TC7	Housekeeping Protein
Q8WTT2	Housekeeping Protein
P52272	Housekeeping Protein
O43291	Housekeeping Protein
Q14C86	Housekeeping Protein
Q969M3	Housekeeping Protein
Q6P6C2	Housekeeping Protein
Q9Y324	Housekeeping Protein
Q9Y371	Housekeeping Protein
Q9HD15	Housekeeping Protein
P38159	Housekeeping Protein
P49406	Housekeeping Protein
P49591	Housekeeping Protein
P62841	Housekeeping Protein
Q9UKD2	Housekeeping Protein
Q5H9R7	Housekeeping Protein
P54920	Housekeeping Protein
Q8IWA0	Housekeeping Protein
Q8TBA6	Housekeeping Protein
O14925	Housekeeping Protein
P53990	Housekeeping Protein
Q9NR45	Housekeeping Protein
Q96SZ6	Housekeeping Protein
Q92572	Housekeeping Protein
Q9BUL8	Housekeeping Protein
Q13405	Housekeeping Protein
Q96J01	Housekeeping Protein
Q8NEY8	Housekeeping Protein
Q9UMX0	Housekeeping Protein
Q05519	Housekeeping Protein
P51148	Housekeeping Protein
Q8WVC0	Housekeeping Protein
Q9BXY0	Housekeeping Protein
P61026	Housekeeping Protein
O00303	Housekeeping Protein
P43487	Housekeeping Protein
Q9UH65	Housekeeping Protein
Q9HC35	Housekeeping Protein
P62495	Housekeeping Protein
O95347	Housekeeping Protein
O43148	Housekeeping Protein
Q9HD42	Housekeeping Protein
Q99829	Housekeeping Protein
O60231	Housekeeping Protein
Q9H9J2	Housekeeping Protein
O14979	Housekeeping Protein
Q92538	Housekeeping Protein
Q16629	Housekeeping Protein
Q13596	Housekeeping Protein
O75396	Housekeeping Protein
Q96DZ1	Housekeeping Protein
Q9NPD8	Housekeeping Protein
Q9Y3T9	Housekeeping Protein
Q15643	Housekeeping Protein
Q9UHV9	Housekeeping Protein
O43504	Housekeeping Protein
O75533	Housekeeping Protein
P33176	Housekeeping Protein
Q96SI9	Housekeeping Protein
Q96GD4	Housekeeping Protein
Q9BZE1	Housekeeping Protein
Q14966	Housekeeping Protein
P49257	Housekeeping Protein
P49720	Housekeeping Protein
O60832	Housekeeping Protein
Q96M27	Housekeeping Protein
Q9BVL2	Housekeeping Protein
O14965	Housekeeping Protein
P82979	Housekeeping Protein
O43399	Housekeeping Protein
Q9H078	Housekeeping Protein
Q5SSJ5	Housekeeping Protein
Q92620	Housekeeping Protein
P61586	Housekeeping Protein
O60610	Housekeeping Protein
Q16513	Housekeeping Protein
Q8IYB3	Housekeeping Protein
Q7KZ85	Housekeeping Protein
P06454	Housekeeping Protein
Q9Y3A5	Housekeeping Protein
Q9NR09	Housekeeping Protein
P05198	Housekeeping Protein
O15372	Housekeeping Protein
Q9UHA3	Housekeeping Protein
Q92905	Housekeeping Protein
Q9P287	Housekeeping Protein
Q9H553	Housekeeping Protein
Q8TDD1	Housekeeping Protein
Q9Y266	Housekeeping Protein
Q13428	Housekeeping Protein
Q5JTJ3	Housekeeping Protein
Q9Y6Q5	Housekeeping Protein
Q9Y619	Housekeeping Protein
O00244	Housekeeping Protein
P83916	Housekeeping Protein
Q9Y3D6	Housekeeping Protein
Q07955	Housekeeping Protein
P51571	Housekeeping Protein
Q9Y2W1	Housekeeping Protein
Q8N0U8	Housekeeping Protein
P49750	Housekeeping Protein
P62330	Housekeeping Protein
Q9BY44	Housekeeping Protein
Q7L5N1	Housekeeping Protein
Q6RFH5	Housekeeping Protein
Q15005	Housekeeping Protein
Q9H3N1	Housekeeping Protein
P63173	Housekeeping Protein
O95456	Housekeeping Protein
P19388	Housekeeping Protein
Q9BTE3	Housekeeping Protein
O60942	Housekeeping Protein
O75832	Housekeeping Protein
Q9C0D9	Housekeeping Protein
Q9Y2S6	Housekeeping Protein
P46108	Housekeeping Protein
P62906	Housekeeping Protein
Q9BY77	Housekeeping Protein
P52732	Housekeeping Protein
Q5QJE6	Housekeeping Protein
Q9Y5A9	Housekeeping Protein
P30876	Housekeeping Protein
Q6FI81	Housekeeping Protein
Q9NQG5	Housekeeping Protein
Q16204	Housekeeping Protein
Q9UNX4	Housekeeping Protein
P10644	Housekeeping Protein
P84077	Housekeeping Protein
Q9P0J0	Housekeeping Protein
P78346	Housekeeping Protein
P50579	Housekeeping Protein
P63241	Housekeeping Protein
O75436	Housekeeping Protein
Q0VDF9	Housekeeping Protein
O43818	Housekeeping Protein
P62306	Housekeeping Protein
P09669	Housekeeping Protein
Q9H7L9	Housekeeping Protein
Q13564	Housekeeping Protein
Q9Y5P4	Housekeeping Protein
Q96RQ1	Housekeeping Protein
Q92600	Housekeeping Protein
Q9UBQ5	Housekeeping Protein
Q13823	Housekeeping Protein
Q9NYF8	Housekeeping Protein
Q96ND0	Housekeeping Protein
