# Supplementary material for: Benchmarking informatics workflows for data-independent acquisition single-cell proteomics
Source: Nat Commun. 2025 Nov 21;16:10276. doi: 10.1038/s41467-025-65174-4 (PMC12639053; doi:10.1038/s41467-025-65174-4)
Supplement: Supplementary file 9 — Supplementary Data 7 [file 41467_2025_65174_MOESM9_ESM.zip]

Archive with 3 entries (3 files):
- FigSD7-[1-12] GO Enrichment.pdf
- FigSD7-[13-24] Reactome Enrichment.pdf
- SData7 Enrichment.xlsx
