# Supplementary material for: Benchmarking informatics workflows for data-independent acquisition single-cell proteomics
Source: Nat Commun. 2025 Nov 21;16:10276. doi: 10.1038/s41467-025-65174-4 (PMC12639053; doi:10.1038/s41467-025-65174-4)
Supplement: Supplementary file 9 — Supplementary Data 7 [file 41467_2025_65174_MOESM9_ESM.zip › SData7 Enrichment.xlsx]

## Sheet: Description
Supplementary Data 7. Enrichment results of differential proteins screened using the high-performing method combinations
Sheets
DIA-NN	Enrichment result performed on DIA-NN quantification results
Spectronaut	Enrichment result performed on Spectronaut quantification results
PEAKS	Enrichment result performed on PEAKS quantification results
Columns
Up	Number of differential proteins, up-regulated
Down	Number of differential proteins, down-regulated
No Sig.	Number of proteins with no significant differences
# GO Terms	Number of enriched Reactome terms
# Reactome Terms	Number of enriched GO terms
Additional Supplementary Data Figures
FigSD7-[1-12]	GO enrichment with different sparsity reduction for each software
FigSD7-[13-24]	Reactome enrichment with different sparsity reduction for each software

## Sheet: DIA-NN
Sparsity Reduction	Missing Value Imputation	Normalization	Batch Correction	Statistical Test	Comparison	Up	Down	No Sig.	# GO Terms	# Reactome Terms
NoSR	SoftImpute	QN	Combat-P	limma-trend	T/C	101	110	3358	39	44
NoSR	SoftImpute	QN	Combat-NP	limma-trend	T/C	109	112	3348	47	45
NoSR	SoftImpute	QN	Combat-P	DESeq2	T/C	120	113	3336	65	47
NoSR	SoftImpute	QN	Combat-NP	DESeq2	T/C	128	114	3327	57	49
NoSR	SoftImpute	Median	Combat-P	DESeq2	T/C	124	99	3346	41	34
NoSR	SoftImpute	Median	Combat-NP	DESeq2	T/C	125	103	3341	45	34
NoSR	SoftImpute	Median	Combat-P	limma-trend	T/C	101	86	3382	24	31
NoSR	SoftImpute	QN	Combat-P	edgeR-QLF	T/C	125	130	3314	66	50
NoSR	SoftImpute	QN	Combat-NP	edgeR-QLF	T/C	122	129	3318	70	49
NoSR	SoftImpute	QN	limma	limma-trend	T/C	86	105	3378	35	33
NoSR	SoftImpute	QN	limma	DESeq2	T/C	109	115	3345	42	41
NoSR	SoftImpute	Median	Combat-NP	limma-trend	T/C	113	89	3367	36	30
SR66	SoftImpute	QN	limma	edgeR-LRT	T/C	99	92	2249	63	43
SR66	SoftImpute	QN	limma	edgeR-QLF	T/C	98	90	2252	66	43
SR66	SoftImpute	QN	Combat-P	edgeR-LRT	T/C	92	101	2247	58	49
SR66	SoftImpute	QN	Combat-P	edgeR-QLF	T/C	90	101	2249	58	49
SR66	SoftImpute	QN	Combat-NP	edgeR-LRT	T/C	92	103	2245	59	47
SR66	SoftImpute	QN	Combat-NP	edgeR-QLF	T/C	90	103	2247	60	47
SR66	KNN	QN	Combat-P	edgeR-LRT	T/C	92	91	2257	57	51
SR66	KNN	QN	Combat-P	edgeR-QLF	T/C	92	91	2257	57	51
SR66	KNN	QN	limma	edgeR-LRT	T/C	100	87	2253	58	46
SR66	KNN	QN	limma	edgeR-QLF	T/C	100	87	2253	58	46
SR66	SoftImpute	QN	Scanorama	edgeR-LRT	T/C	12	12	2416	17	2
SR66	SoftImpute	QN	Scanorama	edgeR-QLF	T/C	12	12	2416	17	2
SR75	KNN	QN	Combat-P	edgeR-LRT	T/C	78	82	2055	53	49
SR75	SoftImpute	QN	Combat-P	edgeR-LRT	T/C	81	87	2047	58	49
SR75	KNN	QN	Combat-NP	edgeR-LRT	T/C	78	87	2050	52	49
SR75	KNN	QN	Combat-P	edgeR-QLF	T/C	78	81	2056	50	51
SR75	SoftImpute	QN	Combat-NP	edgeR-LRT	T/C	81	92	2042	56	47
SR75	SoftImpute	QN	Combat-P	edgeR-QLF	T/C	79	87	2049	59	49
SR75	KNN	QN	Combat-NP	edgeR-QLF	T/C	77	86	2052	52	49
SR75	KNN	QN	limma	edgeR-LRT	T/C	84	81	2050	57	44
SR75	SoftImpute	QN	Combat-NP	edgeR-QLF	T/C	79	91	2045	57	48
SR75	SoftImpute	QN	limma	edgeR-LRT	T/C	85	82	2048	64	37
SR75	KNN	QN	Combat-P	limma-voom	T/C	67	76	2072	36	39
SR75	KNN	QN	limma	edgeR-QLF	T/C	84	81	2050	57	44
SR90	SoftImpute	QN	Combat-P	edgeR-QLF	T/C	63	66	1517	42	50
SR90	SoftImpute	QN	limma	edgeR-QLF	T/C	65	61	1520	44	32
SR90	SoftImpute	QN	Combat-P	edgeR-LRT	T/C	64	66	1516	42	50
SR90	SoftImpute	QN	Combat-P	limma-voom	T/C	55	60	1531	26	34
SR90	SoftImpute	Median	Combat-P	limma-trend	T/C	41	83	1522	34	42
SR90	SoftImpute	QN	Combat-NP	edgeR-QLF	T/C	62	70	1514	42	50
SR90	SoftImpute	QN	limma	edgeR-LRT	T/C	66	61	1519	46	31
SR90	RowMedian	QN	Combat-P	edgeR-QLF	T/C	64	63	1519	44	50
SR90	KNN	QN	Combat-P	edgeR-QLF	T/C	64	63	1519	45	48
SR90	SoftImpute	QN	limma	limma-voom	T/C	60	49	1537	23	34
SR90	SoftImpute	Median	limma	limma-trend	T/C	37	85	1524	33	40
SR90	RowMedian	QN	Combat-NP	edgeR-QLF	T/C	64	66	1516	43	50

## Sheet: Spectronaut
Sparsity Reduction	Missing Value Imputation	Normalization	Batch Correction	Statistical Test	Comparison	Up	Down	No Sig.	# GO Terms	# Reactome Terms
NoSR	KNN	QN	Combat-NP	DESeq2	T/C	80	80	2791	44	41
NoSR	RowMedian	Median	Combat-NP	DESeq2	T/C	68	61	2287	37	34
NoSR	RowMedian	QN	Combat-NP	DESeq2	T/C	62	66	2288	43	42
NoSR	RowMean	QN	Combat-NP	DESeq2	T/C	55	68	2293	33	43
NoSR	RowMean	Median	Combat-NP	DESeq2	T/C	57	67	2215	35	42
NoSR	KNN	Median	Combat-NP	DESeq2	T/C	85	85	2781	67	41
NoSR	HalfRowMin	QN	Combat-NP	limma-trend	T/C	113	158	3675	77	34
NoSR	KNN	Unnormalized	Combat-NP	DESeq2	T/C	88	79	2708	62	33
NoSR	RowMedian	Median	Combat-P	DESeq2	T/C	63	58	2218	36	38
NoSR	KNN	QN	Combat-P	DESeq2	T/C	83	77	2791	43	39
NoSR	KNN	Unnormalized	Combat-P	DESeq2	T/C	89	76	2786	46	35
NoSR	HalfRowMin	QN	Combat-NP	DESeq2	T/C	115	162	3438	89	46
SR66	HalfRowMin	QN	Combat-P	limma-trend	T/C	76	93	2748	31	40
SR66	Zero	QN	Combat-P	limma-trend	T/C	79	91	2747	31	38
SR66	KNN	QN	Combat-P	limma-trend	T/C	51	51	2815	23	35
SR66	HalfRowMin	QN	Combat-NP	limma-trend	T/C	81	99	2737	36	39
SR66	Zero	QN	Combat-NP	limma-trend	T/C	87	93	2737	42	40
SR66	KNN	QN	Combat-NP	limma-trend	T/C	57	55	2805	23	35
SR66	IterativeSVD	QN	Combat-P	limma-trend	T/C	60	62	2795	27	37
SR66	Zero	Median	Combat-NP	limma-trend	T/C	58	73	2786	22	31
SR66	IterativeSVD	QN	Combat-NP	limma-trend	T/C	64	65	2788	30	37
SR66	HalfRowMin	QN	Combat-P	t-test	T/C	65	85	2767	36	38
SR66	HalfRowMin	QN	Combat-NP	t-test	T/C	72	90	2755	31	39
SR66	RowMedian	QN	Combat-P	limma-trend	T/C	44	50	2823	26	36
SR75	RowMedian	QN	Combat-NP	limma-trend	T/C	47	49	2554	29	39
SR75	KNN	QN	Combat-NP	limma-trend	T/C	56	54	2540	26	37
SR75	RowMedian	QN	Combat-P	limma-trend	T/C	42	48	2560	31	38
SR75	Zero	QN	Combat-NP	limma-trend	T/C	76	74	2500	31	40
SR75	IterativeSVD	QN	Combat-NP	limma-trend	T/C	60	61	2529	28	38
SR75	HalfRowMin	QN	Combat-NP	limma-trend	T/C	73	79	2498	33	40
SR75	SoftImpute	QN	Combat-NP	limma-trend	T/C	53	52	2545	30	37
SR75	KNN	QN	Combat-P	limma-trend	T/C	49	52	2549	27	35
SR75	RowMean	QN	Combat-NP	limma-trend	T/C	46	50	2554	28	36
SR75	Zero	QN	Combat-P	limma-trend	T/C	67	76	2507	34	39
SR75	IterativeSVD	QN	Combat-P	limma-trend	T/C	55	58	2537	36	38
SR75	HalfRowMin	QN	Combat-P	limma-trend	T/C	65	73	2512	37	40
SR90	HalfRowMin	QN	Combat-P	limma-trend	T/C	52	53	1871	30	41
SR90	HalfRowMin	QN	Combat-NP	limma-trend	T/C	53	54	1869	31	42
SR90	KNN	QN	Combat-P	limma-trend	T/C	46	46	1884	24	37
SR90	SoftImpute	QN	Combat-P	limma-trend	T/C	46	42	1888	21	39
SR90	HalfRowMin	Median	Combat-P	limma-trend	T/C	42	68	1866	26	39
SR90	SoftImpute	Median	Combat-P	limma-trend	T/C	38	62	1876	23	39
SR90	KNN	Median	Combat-P	limma-trend	T/C	38	62	1876	20	38
SR90	RowMedian	QN	Combat-P	limma-trend	T/C	41	45	1890	24	39
SR90	KNN	QN	Combat-NP	limma-trend	T/C	50	47	1879	24	39
SR90	IterativeSVD	QN	Combat-P	limma-trend	T/C	44	43	1889	28	39
SR90	SoftImpute	QN	Combat-NP	limma-trend	T/C	50	43	1883	19	41
SR90	HalfRowMin	Median	Combat-NP	limma-trend	T/C	49	67	1860	26	40

## Sheet: PEAKS
Sparsity Reduction	Missing Value Imputation	Normalization	Batch Correction	Statistical Test	Comparison	Up	Down	No Sig.	# GO Terms	# Reactome Terms
NoSR	Zero	QN	Combat-NP	DESeq2	T/C	82	116	2642	63	42
NoSR	Zero	QN	Combat-P	DESeq2	T/C	77	108	2655	60	44
NoSR	KNN	QN	Combat-NP	DESeq2	T/C	115	121	2604	67	43
NoSR	HalfRowMin	QN	Combat-NP	DESeq2	T/C	134	163	2543	90	44
NoSR	RowMedian	QN	Combat-NP	DESeq2	T/C	112	128	2600	70	46
NoSR	RowMean	QN	Combat-NP	DESeq2	T/C	98	117	2569	73	50
NoSR	KNN	QN	Combat-P	DESeq2	T/C	104	120	2616	67	43
NoSR	HalfRowMin	QN	Combat-P	DESeq2	T/C	115	156	2569	96	47
NoSR	RowMedian	QN	Combat-P	DESeq2	T/C	105	126	2609	66	46
NoSR	Zero	QN	Scanorama	DESeq2	T/C	16	35	2789	7	4
NoSR	RowMean	QN	Combat-P	DESeq2	T/C	87	114	2583	75	49
NoSR	IterativeSVD	QN	Combat-NP	DESeq2	T/C	85	115	2640	75	41
SR66	KNN	QN	Combat-P	DESeq2	T/C	101	118	2511	73	44
SR66	KNN	QN	Combat-NP	DESeq2	T/C	109	121	2500	78	43
SR66	KNN	Unnormalized	Combat-NP	DESeq2	T/C	112	125	2440	68	44
SR66	KNN	Unnormalized	Combat-P	DESeq2	T/C	105	119	2506	62	40
SR66	IterativeSVD	QN	Combat-P	DESeq2	T/C	93	113	2471	82	47
SR66	IterativeSVD	QN	Combat-NP	DESeq2	T/C	103	116	2511	71	45
SR66	SoftImpute	QN	Combat-P	DESeq2	T/C	96	120	2514	75	47
SR66	RowMedian	QN	Combat-P	DESeq2	T/C	103	120	2507	72	45
SR66	KNN	Unnormalized	Scanorama	DESeq2	T/C	13	13	2651	22	7
SR66	Zero	QN	Combat-P	DESeq2	T/C	75	110	2545	65	42
SR66	SoftImpute	QN	Combat-NP	DESeq2	T/C	107	125	2498	79	49
SR66	KNN	Median	Combat-P	DESeq2	T/C	105	117	2455	63	40
SR75	KNN	QN	Combat-NP	DESeq2	T/C	102	118	2338	75	46
SR75	KNN	QN	Combat-P	DESeq2	T/C	92	117	2400	75	47
SR75	KNN	Unnormalized	Combat-P	DESeq2	T/C	96	115	2296	71	42
SR75	KNN	Unnormalized	Combat-NP	DESeq2	T/C	106	123	2380	68	45
SR75	KNN	Median	Combat-P	DESeq2	T/C	97	114	2296	71	42
SR75	KNN	Median	Combat-NP	DESeq2	T/C	106	125	2378	69	45
SR75	RowMedian	QN	Combat-NP	DESeq2	T/C	101	118	2390	69	45
SR75	KNN	QN	Combat-NP	limma-trend	T/C	83	105	2421	74	46
SR75	RowMedian	QN	Combat-P	DESeq2	T/C	95	116	2296	65	47
SR75	RowMean	Unnormalized	Combat-P	DESeq2	T/C	94	108	2407	63	44
SR75	RowMean	QN	Combat-NP	DESeq2	T/C	98	116	2395	74	48
SR75	RowMedian	Unnormalized	Combat-P	DESeq2	T/C	98	112	2297	55	43
SR90	HalfRowMin	Median	Combat-P	DESeq2	T/C	72	102	1879	67	46
SR90	HalfRowMin	QN	Combat-P	DESeq2	T/C	79	104	1870	75	49
SR90	HalfRowMin	Median	Combat-NP	DESeq2	T/C	76	111	1866	66	45
SR90	HalfRowMin	QN	Combat-NP	DESeq2	T/C	88	109	1856	78	48
SR90	HalfRowMin	Median	Combat-P	limma-trend	T/C	64	105	1884	52	46
SR90	RowMean	QN	Combat-NP	DESeq2	T/C	82	99	1872	75	48
SR90	HalfRowMin	QN	Combat-P	limma-trend	T/C	73	97	1883	63	49
SR90	HalfRowMin	Median	Combat-NP	limma-trend	T/C	72	106	1875	56	48
SR90	RowMean	Median	Combat-NP	DESeq2	T/C	82	106	1865	69	45
SR90	HalfRowMin	QN	Combat-P	edgeR-LRT	T/C	120	114	1819	80	46
SR90	HalfRowMin	QN	Combat-NP	limma-trend	T/C	82	110	1861	79	53
SR90	HalfRowMin	QN	Combat-NP	edgeR-LRT	T/C	119	117	1817	86	49
