# Supplementary material for: Benchmarking informatics workflows for data-independent acquisition single-cell proteomics
Source: Nat Commun. 2025 Nov 21;16:10276. doi: 10.1038/s41467-025-65174-4 (PMC12639053; doi:10.1038/s41467-025-65174-4)
Supplement: Supplementary file 12 — Source Data [file 41467_2025_65174_MOESM12_ESM.xlsx]

## Sheet: Fig1b
Group	Run	DIA-NN	Spectronaut	PEAKS
S1	1	2340	3009	2671
S1	2	2430	2964	2700
S1	3	2363	2931	2680
S1	4	2382	2963	2669
S1	5	2357	2973	2664
S1	6	2260	2862	2627
S2	1	2458	3056	2755
S2	2	2466	3100	2757
S2	3	2510	3131	2786
S2	4	2561	3096	2795
S2	5	2492	3049	2769
S2	6	2559	3092	2779
S3	1	2567	3092	2780
S3	2	2576	3087	2780
S3	3	2568	3144	2800
S3	4	2496	3076	2764
S3	5	2567	3081	2795
S3	6	2560	3152	2804
S4	1	2456	3078	2744
S4	2	2524	3061	2772
S4	3	2476	3101	2769
S4	4	2543	3137	2791
S4	5	2465	3051	2757
S4	6	2560	3137	2809
S5	1	2531	3079	2770
S5	2	2587	3069	2758
S5	3	2589	3128	2763
S5	4	2615	3100	2764
S5	5	2586	3087	2757
S5	6	2578	3080	2769

## Sheet: Fig1c
Data Completeness (%)	DIANN	Spectronaut	PEAKS
100	1468	2013	1925
96	1655	2241	2183
93	1794	2394	2332
90	1891	2510	2437
86	1960	2608	2529
83	2043	2699	2612
80	2107	2774	2677
76	2169	2831	2728
73	2229	2884	2760
70	2275	2931	2791
66	2322	2972	2817
63	2377	3018	2843
60	2444	3067	2855
56	2502	3122	2867
53	2554	3158	2874
50	2607	3194	2879
46	2663	3220	2882
43	2714	3259	2885
40	2764	3294	2888
36	2792	3320	2891
33	2829	3348
30	2870	3371	2893
26	2909	3403	2894
23	2944	3419	2895
20	2976	3445
16	3004	3459
13	3018	3483
10	3034	3493
6	3047	3512
3	3061	3524

## Sheet: Fig1e
S1/S3						S2/S3						S4/S3						S5/S3
Organism	Protein	DIA-NN S1/S3 log2FC	Spectronaut S1/S3 log2FC	PEAKS S1/S3 log2FC		Organism	Protein	DIA-NN S2/S3 log2FC	Spectronaut S2/S3 log2FC	PEAKS S2/S3 log2FC		Organism	Protein	DIA-NN S4/S3 log2FC	Spectronaut S4/S3 log2FC	PEAKS S4/S3 log2FC		Organism	Protein	DIA-NN S5/S3 log2FC	Spectronaut S5/S3 log2FC	PEAKS S5/S3 log2FC
ECOLI	P00350	0.812476	0.72057	0.689518		ECOLI	P00350	0.372521	0.431475	0.291443		ECOLI	P00350	-0.330207	-0.423721	-0.555898		ECOLI	P00350	-1.2285	-1.05224	-1.3812
ECOLI	P00448	0.734994	0.789979	1.03638		ECOLI	P00448	0.350597	0.440157	0.547162		ECOLI	P00448	-0.384917	-0.211304	-0.0110538		ECOLI	P00448	-1.43395	-1.3384	-1.26685
ECOLI	P00509	0.965422	0.691477	0.930658		ECOLI	P00509	0.487609	0.348372	0.512681		ECOLI	P00509	-0.23136	-0.169095	-0.396765		ECOLI	P00509	-1.12513	-1.05682	-1.3628
ECOLI	P00957	0.198378	0.492739	0.0174578		ECOLI	P00722	0.107239	0.143682	0.485531		ECOLI	P00722	-0.78053	-0.490096	-0.467817		ECOLI	P00957	-0.642269	-0.431956	-0.333503
ECOLI	P02358	0.788757	0.910713	0.659508		ECOLI	P00957	0.0870691	0.303226	-0.0229843		ECOLI	P00957	-0.520779	-0.198069	-0.860358		ECOLI	P02358	-1.26668	-0.956574	-1.58764
ECOLI	P02359	0.777294	0.973429	1.15728		ECOLI	P02358	0.442059	0.538434	0.331891		ECOLI	P02358	-0.271808	-0.0965791	-0.498099		ECOLI	P02359	-1.44428	-1.30715	-1.69631
ECOLI	P02413	0.824538	0.535966	0.790966		ECOLI	P02359	0.245927	0.309132	0.561689		ECOLI	P02359	-0.460217	-0.341393	0.00282105		ECOLI	P02413	-1.24728	-1.0657	-1.38451
ECOLI	P02925	0.648861	0.648907	0.541867		ECOLI	P02413	0.0563255	0.23785	-0.129739		ECOLI	P02413	-0.346494	-0.252318	-0.479689		ECOLI	P02925	-0.985987	-0.952763	-1.22544
ECOLI	P03841	0.93641	0.524307	0.386877		ECOLI	P02925	0.25454	0.322851	0.168027		ECOLI	P02925	-0.250931	-0.265944	-0.305631		ECOLI	P04825	-1.11497	-0.732873	-0.638607
ECOLI	P04079	0.490671	0.535967	0.465099		ECOLI	P03841	0.258569	0.30412	0.248222		ECOLI	P04825	-0.149045	-0.482372	-0.698593		ECOLI	P05042	-1.28297	-0.560069	-0.373603
ECOLI	P04825	0.993163	0.571608	0.692684		ECOLI	P04079	0.145964	0.192475	0.258019		ECOLI	P05042	-0.477883	-0.53598	-0.543113		ECOLI	P05055	-1.98179	0.370549	0.995589
ECOLI	P05042	0.838135	0.448087	0.381291		ECOLI	P04825	0.243357	-0.0350773	0.156528		ECOLI	P05055	-0.451504	-0.0955784	-0.103074		ECOLI	P06959	-2.25759	-0.790496	-1.11127
ECOLI	P05055	0.338043	0.644026	0.162768		ECOLI	P05042	0.209409	0.374122	0.402437		ECOLI	P06959	-0.713242	-0.0292481	-0.565971		ECOLI	P07395	-0.932533	-0.514946	-0.908005
ECOLI	P06959	0.584121	0.86025	0.317047		ECOLI	P05055	0.176466	0.316068	0.545706		ECOLI	P07395	-0.236396	-0.145812	-0.229784		ECOLI	P07913	-0.858779	-1.31546	-1.00075
ECOLI	P07395	1.04629	0.586626	0.837574		ECOLI	P06959	-0.151977	0.483001	0.0861232		ECOLI	P07813	0.209294	-0.129904	-0.0793417		ECOLI	P08200	-1.68525	-1.31053	-1.73137
ECOLI	P07813	0.807557	0.305701	0.529117		ECOLI	P07395	0.487279	0.281949	0.415734		ECOLI	P07913	-0.170577	-0.180871	-0.0159684		ECOLI	P08312	-0.39868	-0.573015	-1.15062
ECOLI	P07913	0.852304	0.726137	0.999841		ECOLI	P07813	0.411945	0.289307	0.183161		ECOLI	P08200	-0.364084	-0.43305	-0.327542		ECOLI	P09373	-1.27415	-1.16086	-0.801386
ECOLI	P08200	0.830332	0.723743	0.738152		ECOLI	P07913	0.274266	-0.0106212	0.462339		ECOLI	P08312	-0.619539	-0.362001	-0.155678		ECOLI	P09394	-1.06216	-0.924425	-1.24394
ECOLI	P08312	0.42927	0.685541	0.68742		ECOLI	P08200	0.315353	0.197885	0.376665		ECOLI	P09373	-0.446968	-0.3689	-0.331327		ECOLI	P0A6A8	-0.908231	-0.149317	-1.74818
ECOLI	P09373	0.745937	0.589062	0.977832		ECOLI	P08312	0.234837	0.450112	0.365129		ECOLI	P09394	-0.421441	-0.20838	-0.793189		ECOLI	P0A6B7	-1.13578	-0.879664	-0.72673
ECOLI	P09394	0.65104	0.928153	0.691662		ECOLI	P09373	0.284136	0.263303	0.669179		ECOLI	P09551	-0.262893	-0.158891	-0.605562		ECOLI	P0A6F3	-1.11556	-1.11501	-1.29427
ECOLI	P09551	0.668462	0.67998	0.990818		ECOLI	P09394	0.210342	0.46375	0.275167		ECOLI	P0A6A3	-0.729591	-0.474356	0.129547		ECOLI	P0A6F5	-1.2075	-1.26864	-1.33649
ECOLI	P0A6A3	0.344703	0.846643	0.690944		ECOLI	P09551	0.33928	0.246074	0.441851		ECOLI	P0A6A8	-0.500784	-1.40462	-0.79679		ECOLI	P0A6F9	-1.40964	-1.52609	-1.20777
ECOLI	P0A6A8	0.546536	0.137553	0.492475		ECOLI	P0A6A3	-0.107103	0.129674	-0.0200073		ECOLI	P0A6B7	-0.538204	-0.207321	0.241927		ECOLI	P0A6K6	-0.772781	0.358232	-0.627581
ECOLI	P0A6B7	0.43959	0.780635	0.783008		ECOLI	P0A6A8	0.228205	-0.106937	0.0846635		ECOLI	P0A6F3	-0.258772	-0.3424	-0.265428		ECOLI	P0A6M8	-0.814695	-0.991558	-1.02
ECOLI	P0A6F3	0.773558	0.749423	0.947979		ECOLI	P0A6B7	-0.0884134	0.186721	0.779709		ECOLI	P0A6F5	-0.298562	-0.369532	-0.345454		ECOLI	P0A6N4	-1.87559	-1.29673	-1.41323
ECOLI	P0A6F5	0.755507	0.747607	0.778808		ECOLI	P0A6F3	0.364867	0.28432	0.387709		ECOLI	P0A6F9	-0.411867	-0.353152	-0.104131		ECOLI	P0A6P1	-1.37294	-1.22678	-1.47725
ECOLI	P0A6F9	0.873448	0.875599	1.13863		ECOLI	P0A6F5	0.333713	0.275683	0.356658		ECOLI	P0A6K6	-0.217648	0.109279	-0.225839		ECOLI	P0A6P9	-1.30768	-1.4015	-1.29321
ECOLI	P0A6K6	1.13916	0.378354	1.08636		ECOLI	P0A6F9	0.337207	0.39431	0.62898		ECOLI	P0A6L2	-0.187964	-0.331818	-0.470805		ECOLI	P0A6Q3	-0.845341	-0.733017	-1.13079
ECOLI	P0A6L0	0.323701	0.82022	0.192198		ECOLI	P0A6K6	0.45465	0.288053	0.365327		ECOLI	P0A6M8	-0.548499	-0.580292	-0.382935		ECOLI	P0A6W5	-1.70782	0.135917	-0.93434
ECOLI	P0A6L2	0.503471	0.550858	0.548633		ECOLI	P0A6L0	0.201465	0.619538	-0.172977		ECOLI	P0A6N4	-0.514427	-0.634087	0.207141		ECOLI	P0A6Y8	-1.21259	-1.20087	-1.43764
ECOLI	P0A6M8	0.580619	0.505184	0.36302		ECOLI	P0A6L2	0.0933598	0.495522	0.0384258		ECOLI	P0A6P1	-0.392979	-0.222914	-0.327946		ECOLI	P0A763	-0.315348	-0.893901	-0.874722
ECOLI	P0A6N4	0.536961	0.643705	1.43329		ECOLI	P0A6M8	0.167815	0.242521	0.0364093		ECOLI	P0A6P9	-0.170937	-0.428831	-0.430401		ECOLI	P0A799	-1.4983	-0.852433	-1.36282
ECOLI	P0A6P1	0.822695	0.712952	0.690608		ECOLI	P0A6N4	0.115822	-0.133284	0.640991		ECOLI	P0A6Q3	-0.266073	-0.6158	-0.543719		ECOLI	P0A7A9	-1.20186	-1.34145	-1.38879
ECOLI	P0A6P9	1.02654	0.82616	0.874426		ECOLI	P0A6P1	0.408954	0.379792	0.426054		ECOLI	P0A6Y8	-0.274892	-0.488915	-0.662123		ECOLI	P0A7D4	-1.16144	-1.262	-0.936073
ECOLI	P0A6Q3	0.866404	0.729465	1.17917		ECOLI	P0A6P9	0.577857	0.327115	0.448688		ECOLI	P0A6Z3	-0.522522	-0.0602241	-0.0803928		ECOLI	P0A7J3	-0.424625	-0.750726	-1.89699
ECOLI	P0A6W5	0.509751	0.581603	0.381431		ECOLI	P0A6Q3	0.458398	0.155503	0.668631		ECOLI	P0A763	-0.0658186	-0.33074	0.278125		ECOLI	P0A7J7	-1.4666	-1.50005	-1.24667
ECOLI	P0A6Y8	0.705231	0.574627	0.453637		ECOLI	P0A6Y8	0.315726	0.256578	0.165352		ECOLI	P0A786	0.0494073	-0.125411	0.654273		ECOLI	P0A7K2	-1.25244	-1.40335	-1.66781
ECOLI	P0A6Z3	0.829657	0.368773	0.846755		ECOLI	P0A6Z3	0.188861	-0.142942	0.174		ECOLI	P0A799	-0.552237	-0.431034	-0.664858		ECOLI	P0A7K6	-0.59929	-0.38224	-1.0116
ECOLI	P0A763	0.894296	0.714165	1.7474		ECOLI	P0A763	0.422677	0.206136	0.676656		ECOLI	P0A7A9	-0.320622	-0.244051	-0.701975		ECOLI	P0A7L0	-1.26815	-0.958923	-1.27213
ECOLI	P0A786	1.23402	0.434825	1.56771		ECOLI	P0A786	0.39538	-0.00760129	1.12086		ECOLI	P0A7D4	-0.318565	-0.65318	-0.0629513		ECOLI	P0A7R1	-1.19564	-1.22642	-2.03719
ECOLI	P0A796	0.572448	0.347399	1.12468		ECOLI	P0A796	0.0572496	0.423802	0.571081		ECOLI	P0A7J3	-0.138361	-0.434969	-0.770933		ECOLI	P0A7R5	-0.930354	-0.975177	-0.931517
ECOLI	P0A799	0.501135	0.583029	0.494463		ECOLI	P0A799	0.129484	0.378176	-0.106951		ECOLI	P0A7J7	-0.380909	-0.465963	-0.290399		ECOLI	P0A7S3	-1.12721	-1.25348	-0.649332
ECOLI	P0A7A9	0.67425	0.674065	0.608616		ECOLI	P0A7A9	0.257232	0.414708	0.00554349		ECOLI	P0A7K2	-0.31526	-0.477936	-0.552798		ECOLI	P0A7S9	-1.15646	-1.26785	-1.04204
ECOLI	P0A7D4	0.793922	0.541887	0.913603		ECOLI	P0A7D4	0.234199	-0.0545023	0.581042		ECOLI	P0A7K6	0.226668	-0.532298	-0.788614		ECOLI	P0A7T7	-1.33585	-0.805145	-0.603181
ECOLI	P0A7J3	0.568717	0.48152	0.0139207		ECOLI	P0A7J3	0.313121	0.236718	0.229363		ECOLI	P0A7L0	-0.291397	-0.325226	-0.287993		ECOLI	P0A7U7	-1.39595	-0.966943	-1.7221
ECOLI	P0A7J7	0.749679	0.748516	1.00101		ECOLI	P0A7J7	0.352467	0.369281	0.482055		ECOLI	P0A7R1	-0.393199	-0.582648	-0.86494		ECOLI	P0A7V0	-0.714289	-0.450585	-0.819481
ECOLI	P0A7K2	0.820246	0.914452	0.938908		ECOLI	P0A7K2	0.43642	0.404225	0.319268		ECOLI	P0A7R5	-0.251848	-0.405488	-0.373721		ECOLI	P0A7V3	-1.02036	-0.264947	-1.07602
ECOLI	P0A7K6	1.2211	0.914755	0.635613		ECOLI	P0A7K6	0.588089	-0.0533992	-0.406902		ECOLI	P0A7S3	-0.426259	-0.280696	0.0528178		ECOLI	P0A7V8	-1.13846	-0.972781	-1.12847
ECOLI	P0A7L0	0.868221	0.71949	0.95767		ECOLI	P0A7L0	0.417481	0.308165	0.474142		ECOLI	P0A7S9	-0.249335	-0.592211	-0.393981		ECOLI	P0A7W1	-1.23836	-2.14171	-2.46813
ECOLI	P0A7R1	0.778281	0.698045	0.933218		ECOLI	P0A7R1	0.245217	0.0892831	-0.0274106		ECOLI	P0A7T7	-0.0576042	0.207883	0.101963		ECOLI	P0A7W7	-1.39654	-0.819426	-0.701081
ECOLI	P0A7R5	0.52755	0.479383	0.906618		ECOLI	P0A7R5	0.00113835	-0.0379032	-0.151793		ECOLI	P0A7U7	-0.27729	-0.181439	-0.153501		ECOLI	P0A7X3	-1.28346	-1.53617	-1.35084
ECOLI	P0A7S3	0.798831	0.843087	1.09208		ECOLI	P0A7S3	-0.0469037	0.434846	0.617179		ECOLI	P0A7V0	-0.257414	-0.386082	-0.105239		ECOLI	P0A7Z4	-1.24013	-1.39236	-1.40904
ECOLI	P0A7S9	0.714167	0.460159	0.78596		ECOLI	P0A7S9	0.314247	0.290348	0.357014		ECOLI	P0A7V3	-0.484096	-0.202923	-0.183015		ECOLI	P0A825	-1.61684	-1.61968	-1.74135
ECOLI	P0A7T7	0.870503	0.570653	0.904017		ECOLI	P0A7T7	0.409664	0.473982	0.506675		ECOLI	P0A7V8	-0.277727	-0.223418	-0.351469		ECOLI	P0A836	-1.37339	-1.30036	-1.2963
ECOLI	P0A7U7	0.852615	1.03325	1.05936		ECOLI	P0A7U7	0.463803	0.374427	0.562442		ECOLI	P0A7W1	-0.583646	-0.419733	-1.30768		ECOLI	P0A850	-1.02581	-1.0436	-1.07549
ECOLI	P0A7V0	0.766272	0.528511	1.27187		ECOLI	P0A7V0	0.291896	0.39952	0.86237		ECOLI	P0A7W7	-0.499933	-0.363823	-0.144919		ECOLI	P0A853	-1.0739	-1.18082	-1.18841
ECOLI	P0A7V3	0.703492	0.427014	0.417539		ECOLI	P0A7V3	0.252108	0.424206	0.380032		ECOLI	P0A7X3	-0.425703	-0.486814	-0.140326		ECOLI	P0A862	-1.2023	-1.08878	-1.79615
ECOLI	P0A7V8	0.771745	0.807558	0.907014		ECOLI	P0A7V8	0.341398	0.402306	0.183986		ECOLI	P0A7Z4	-0.297772	-0.470997	-0.0741148		ECOLI	P0A870	-1.12565	-1.21208	-1.30268
ECOLI	P0A7W1	0.390959	0.0298751	-0.113884		ECOLI	P0A7W1	0.0376341	-0.0512989	-0.636672		ECOLI	P0A825	-0.550446	-0.439268	-0.490123		ECOLI	P0A8G6	-1.58521	-0.813222	-0.732711
ECOLI	P0A7W7	0.820575	0.666461	1.25721		ECOLI	P0A7W7	0.459025	0.384881	0.96731		ECOLI	P0A836	-0.322062	-0.172919	-0.35825		ECOLI	P0A8M0	-0.431312	-0.767206	-0.899777
ECOLI	P0A7X3	0.833235	0.727441	1.00587		ECOLI	P0A7X3	0.283546	0.213366	0.640239		ECOLI	P0A850	-0.343873	-0.377839	-0.598557		ECOLI	P0A8N5	-1.17734	0.930334	-0.14281
ECOLI	P0A7Z0	1.12342	0.956496	0.894394		ECOLI	P0A7Z0	0.189888	0.258004	0.464495		ECOLI	P0A853	-0.335337	-0.467505	-0.393163		ECOLI	P0A8T7	-0.509958	-0.267115	-0.821202
ECOLI	P0A7Z4	0.839735	0.820173	0.891755		ECOLI	P0A7Z4	0.37665	0.146563	0.532803		ECOLI	P0A862	-0.367914	-0.538808	-1.0576		ECOLI	P0A8V2	-1.20521	-0.949486	-1.13543
ECOLI	P0A825	0.707583	0.860161	0.858938		ECOLI	P0A825	0.295392	0.276691	0.33889		ECOLI	P0A867	-0.0474782	0.805379	-0.353196		ECOLI	P0A953	-1.45549	-1.59263	-1.82272
ECOLI	P0A836	0.844011	0.845542	0.938228		ECOLI	P0A836	0.398381	0.46705	0.444382		ECOLI	P0A870	-0.29907	-0.286189	-0.179227		ECOLI	P0A955	-0.461315	-0.599876	-1.00711
ECOLI	P0A850	0.599003	0.528231	0.705487		ECOLI	P0A850	0.281099	0.230888	0.214898		ECOLI	P0A8E7	-0.426192	-0.235292	-0.63581		ECOLI	P0A972	-1.59591	-1.70829	-1.4867
ECOLI	P0A853	0.723689	0.570915	0.660549		ECOLI	P0A853	0.314271	0.214158	0.258168		ECOLI	P0A8F0	-0.450934	-0.595334	-0.105133		ECOLI	P0A9A9	-0.59076	-0.280901	-0.440282
ECOLI	P0A862	0.660718	0.476927	0.31722		ECOLI	P0A862	0.248025	0.208315	-0.291826		ECOLI	P0A8G6	-0.12542	-0.414498	-0.0319817		ECOLI	P0A9B2	-1.15324	-1.2403	-0.934227
ECOLI	P0A867	0.759132	0.678987	-0.170812		ECOLI	P0A867	0.346255	0.365789	-0.0157456		ECOLI	P0A8M0	0.0982247	-0.0422626	-0.301279		ECOLI	P0A9C5	-0.0201226	0.173723	-0.227302
ECOLI	P0A870	0.742384	0.714902	0.830789		ECOLI	P0A870	0.367525	0.439144	0.513465		ECOLI	P0A8N5	-0.0222257	0.238225	-0.174048		ECOLI	P0A9G6	-1.06781	-1.14116	-1.29303
ECOLI	P0A8E7	0.805274	0.249592	0.805466		ECOLI	P0A8E7	-0.0293544	-0.155688	0.0315562		ECOLI	P0A8T7	0.176146	-0.140464	-0.0941442		ECOLI	P0A9J6	-1.72103	-0.545921	-1.09777
ECOLI	P0A8F0	1.22057	0.341371	0.645381		ECOLI	P0A8F0	0.224425	0.120544	0.176245		ECOLI	P0A8V2	-0.322249	-0.370042	-0.110397		ECOLI	P0A9J8	-0.962295	-0.626893	-0.274566
ECOLI	P0A8G6	1.05381	0.903587	1.88244		ECOLI	P0A8G6	0.62306	0.368047	0.73541		ECOLI	P0A953	-0.488756	-0.416782	-0.676975		ECOLI	P0A9P0	-1.07102	-1.29894	-1.53922
ECOLI	P0A8M0	1.36929	0.464873	0.641343		ECOLI	P0A8M0	0.604866	0.147568	0.136222		ECOLI	P0A955	-0.0597287	0.0451872	-0.263954		ECOLI	P0A9Q1	-1.27733	-1.16837	-1.63468
ECOLI	P0A8N5	0.843443	-0.524524	0.338741		ECOLI	P0A8N5	0.391054	0.0888458	0.308536		ECOLI	P0A972	-0.508768	-0.487728	-0.457893		ECOLI	P0A9Q7	-0.869454	-1.04959	-1.04387
ECOLI	P0A8T7	1.37709	0.546245	0.717305		ECOLI	P0A8T7	1.23098	0.140392	0.0648758		ECOLI	P0A9A9	-0.0891079	-0.176197	-0.394864		ECOLI	P0A9Y6	-1.24254	-0.941802	-1.44356
ECOLI	P0A8V2	0.928257	0.692388	1.01426		ECOLI	P0A8V2	0.429614	0.255934	0.400798		ECOLI	P0A9B2	-0.364875	-0.324969	-0.20098		ECOLI	P0AA04	-1.66242	-1.17557	-1.03095
ECOLI	P0A953	0.660382	0.5056	0.720774		ECOLI	P0A953	0.373205	0.228829	0.310857		ECOLI	P0A9C5	-0.255003	0.0944206	-0.435169		ECOLI	P0AA25	-1.61835	-1.57713	-2.02458
ECOLI	P0A955	0.767819	0.301303	0.85354		ECOLI	P0A955	0.590601	-0.195096	0.540039		ECOLI	P0A9D8	-0.363511	-0.593382	-0.0875819		ECOLI	P0AAT9	-1.48416	-0.510221	-0.99092
ECOLI	P0A972	0.840503	0.641108	1.05506		ECOLI	P0A972	0.382092	0.151904	-0.146672		ECOLI	P0A9G6	-0.246965	-0.436683	-0.496241		ECOLI	P0AB71	-1.66567	-0.779642	-1.92443
ECOLI	P0A9A9	0.728445	0.861867	1.01396		ECOLI	P0A9A9	0.370175	0.12224	0.70883		ECOLI	P0A9J6	-0.611725	-0.276018	-0.402141		ECOLI	P0AB77	-1.25194	-0.960195	-0.804657
ECOLI	P0A9B2	0.776866	0.783588	0.667007		ECOLI	P0A9B2	0.272121	0.351574	0.197444		ECOLI	P0A9J8	-0.708572	-0.120013	0.135473		ECOLI	P0ABB0	-1.33968	-1.29976	-1.40322
ECOLI	P0A9C5	1.07741	0.417247	0.800265		ECOLI	P0A9C5	0.105157	0.632319	0.165837		ECOLI	P0A9L3	-0.320092	0.331962	-0.127485		ECOLI	P0ABB4	-1.33151	0.0221189	-0.546386
ECOLI	P0A9D8	0.798615	0.0645623	0.821752		ECOLI	P0A9D8	0.54571	-0.0197749	0.288172		ECOLI	P0A9P0	-0.412882	-0.556741	-0.401099		ECOLI	P0ABK5	-1.04843	-1.44872	-1.53634
ECOLI	P0A9G6	0.805465	0.609377	0.892387		ECOLI	P0A9G6	0.240984	0.247146	0.333701		ECOLI	P0A9Q1	-0.167536	-0.29807	0.0481432		ECOLI	P0ABT2	-1.39058	-1.36825	-1.8095
ECOLI	P0A9J6	0.866064	0.852835	1.00226		ECOLI	P0A9J6	0.24807	0.198038	0.601111		ECOLI	P0A9Q7	-0.410194	-0.164086	-0.504469		ECOLI	P0AC33	-1.32976	-1.17126	-1.38423
ECOLI	P0A9J8	0.59731	0.408794	0.617284		ECOLI	P0A9J8	-0.156971	-0.169116	0.109699		ECOLI	P0A9Y6	-0.382935	-0.276058	-0.302416		ECOLI	P0AC38	-1.06558	-1.13703	-1.29589
ECOLI	P0A9L3	0.784248	0.887696	0.832165		ECOLI	P0A9L3	0.269844	0.805702	-0.229931		ECOLI	P0AA04	-0.237129	-0.720338	0.0166809		ECOLI	P0AC41	-1.25239	-0.929422	-0.597399
ECOLI	P0A9P0	0.742885	0.476878	0.808678		ECOLI	P0A9P0	0.251512	0.0573564	0.299525		ECOLI	P0AA25	-0.457421	-0.214549	-0.670528		ECOLI	P0ACD4	-0.823063	-1.26915	-1.10629
ECOLI	P0A9Q1	0.930431	0.908635	1.24256		ECOLI	P0A9Q1	0.574795	0.290569	0.393221		ECOLI	P0AAT9	-0.211091	0.0139799	-0.244398		ECOLI	P0ACF0	-1.12668	-1.09365	-1.07449
ECOLI	P0A9Q7	0.692992	0.5903	1.02079		ECOLI	P0A9Q7	0.287531	0.184105	0.315453		ECOLI	P0AB71	-0.756563	-0.0400281	-0.709718		ECOLI	P0ACF4	-1.5936	-1.69088	-1.71307
ECOLI	P0A9W3	0.817638	0.149832	0.683666		ECOLI	P0A9W3	0.370985	0.243843	0.372107		ECOLI	P0AB77	-0.427517	-0.375168	-0.322061		ECOLI	P0ACF8	-1.34599	-1.61468	-1.77127
ECOLI	P0A9Y6	0.778883	0.752942	0.898479		ECOLI	P0A9Y6	0.236545	0.192034	-0.1002		ECOLI	P0ABB0	-0.339645	-0.223133	-0.419275		ECOLI	P0AD61	-1.48032	-0.999943	-0.684052
ECOLI	P0AA04	0.778219	0.675233	1.48595		ECOLI	P0AA04	0.384132	0.0567296	0.329469		ECOLI	P0ABB4	-0.130816	0.317237	-0.168927		ECOLI	P0ADN2	-0.265455	-0.599628	-1.5385
ECOLI	P0AA25	0.942801	0.48098	0.173584		ECOLI	P0AA25	0.351631	0.312827	0.0201723		ECOLI	P0ABH7	-0.218701	-0.417955	-0.403737		ECOLI	P0AE08	-1.26468	-1.23305	-1.62688
ECOLI	P0AAT9	0.511919	0.683933	0.0981369		ECOLI	P0AAT9	0.229951	0.460923	0.0959438		ECOLI	P0ABK5	-0.175988	-0.165996	-0.531497		ECOLI	P0AEE5	-1.47944	-1.14827	-1.29918
ECOLI	P0AB71	0.522704	0.61687	0.813484		ECOLI	P0AB71	0.303818	0.332562	-0.0462434		ECOLI	P0ABP8	-0.22512	0.257677	-0.146711		ECOLI	P0AEK4	-1.19547	-0.436349	-1.30816
ECOLI	P0AB77	0.688415	0.853006	0.965374		ECOLI	P0AB77	0.123134	0.279896	0.541204		ECOLI	P0ABT2	-0.317943	-0.371403	-0.549002		ECOLI	P0AEM9	-1.38897	-1.34596	-1.07971
ECOLI	P0ABB0	0.719972	0.614806	0.723617		ECOLI	P0ABB0	0.306468	0.21777	0.255754		ECOLI	P0AC33	-0.622361	-0.570191	-0.38524		ECOLI	P0AEP3	-0.911295	-1.65504	-1.33267
ECOLI	P0ABB4	1.00813	0.631667	0.812355		ECOLI	P0ABB4	0.588761	0.405222	0.393649		ECOLI	P0AC38	-0.484479	-0.441643	-0.431791		ECOLI	P0AEU7	-0.834223	-1.30859	-1.76085
ECOLI	P0ABH7	0.662172	-0.130725	0.583367		ECOLI	P0ABH7	0.360762	-0.125461	-0.138885		ECOLI	P0AC41	-0.366363	-0.399781	-0.475766		ECOLI	P0AEX9	-1.25873	-1.26241	-1.51464
ECOLI	P0ABK5	0.802533	0.91133	0.673915		ECOLI	P0ABK5	0.507102	0.728498	0.215482		ECOLI	P0ACC3	0.0240454	0.225814	-0.0232461		ECOLI	P0AF93	-1.52248	-1.65231	-1.71281
ECOLI	P0ABP8	0.667402	0.505926	0.476154		ECOLI	P0ABP8	0.133345	0.816711	0.0660116		ECOLI	P0ACD4	-0.533049	-0.564373	-0.0496768		ECOLI	P0AF96	-1.32537	-0.414713	-1.66378
ECOLI	P0ABT2	0.78061	0.674944	0.760124		ECOLI	P0ABT2	0.323997	0.293969	0.143614		ECOLI	P0ACE7	-0.426064	0.18015	0.319017		ECOLI	P0AFG3	-0.413008	-0.766296	-0.2088
ECOLI	P0AC33	0.732432	0.570232	0.577085		ECOLI	P0AC33	0.327287	0.182719	0.254228		ECOLI	P0ACF0	-0.332211	-0.455142	-0.402124		ECOLI	P0AFG6	-1.8869	-0.435492	-1.65966
ECOLI	P0AC38	0.689364	0.699547	0.828721		ECOLI	P0AC38	0.30656	0.326311	0.516521		ECOLI	P0ACF4	-0.349516	-0.342851	-0.564679		ECOLI	P0AFG8	-1.17742	-0.351825	-0.713604
ECOLI	P0AC41	0.768869	0.646248	0.346824		ECOLI	P0AC41	0.422686	0.258481	0.175617		ECOLI	P0ACF8	-0.233734	-0.357398	-0.31031		ECOLI	P0AFH8	-1.25035	-1.26764	-1.79726
ECOLI	P0ACC3	1.5069	1.0339	0.837281		ECOLI	P0ACC3	1.00632	0.57719	0.393774		ECOLI	P0ACJ8	-0.234669	-0.216285	0.259441		ECOLI	P0AG44	-1.67383	-1.32559	-1.7109
ECOLI	P0ACD4	0.575946	0.639789	1.22653		ECOLI	P0ACD4	-0.195062	-0.381045	-0.0154094		ECOLI	P0AD61	-0.441088	-0.270868	-0.267249		ECOLI	P0AG48	-0.726807	-1.28605	-1.10089
ECOLI	P0ACE7	0.827379	0.567975	0.869404		ECOLI	P0ACE7	0.0708735	-0.130649	-0.168188		ECOLI	P0ADN2	-0.0222704	-0.398434	-0.488733		ECOLI	P0AG55	-1.22209	-0.959586	-0.976919
ECOLI	P0ACF0	0.809717	0.686283	0.874298		ECOLI	P0ACF0	0.417193	0.401588	0.737368		ECOLI	P0AE08	-0.327001	-0.346052	-0.41454		ECOLI	P0AG59	-0.935588	-1.67171	-1.15596
ECOLI	P0ACF4	0.847188	0.807023	0.691072		ECOLI	P0ACF4	0.407672	0.557125	0.260242		ECOLI	P0AEE5	-0.341525	-0.221108	-0.382539		ECOLI	P0AG67	-1.23166	-0.998736	-1.4804
ECOLI	P0ACF8	0.827601	0.854674	0.879777		ECOLI	P0ACF8	0.518687	0.3608	0.373712		ECOLI	P0AEH5	-0.459435	-0.682459	-0.949733		ECOLI	P0AG86	-0.849052	-0.497475	-0.947144
ECOLI	P0ACJ8	0.786355	0.729517	0.351198		ECOLI	P0ACJ8	0.63937	0.398386	0.573844		ECOLI	P0AEK2	-0.604699	-0.306969	-0.497917		ECOLI	P0AGE0	-0.904926	-0.239819	-0.989337
ECOLI	P0AD61	0.662219	0.98206	0.639293		ECOLI	P0AD61	0.324488	0.378566	0.291058		ECOLI	P0AEK4	0.0374138	-0.244759	-0.199848		ECOLI	P0AGE9	-1.06519	-1.24629	-1.75308
ECOLI	P0ADN2	0.10894	0.513746	0.880821		ECOLI	P0ADN2	0.040031	-0.276768	-0.0399725		ECOLI	P0AEM9	-0.153285	-0.229172	0.184726		ECOLI	P0C018	-0.890613	-0.541265	-1.43491
ECOLI	P0ADZ4	0.900446	0.528555	-0.0202795		ECOLI	P0AE08	0.252447	0.240686	0.389734		ECOLI	P0AEP3	0.19749	-0.713756	0.0963964		ECOLI	P13029	-1.2856	-0.667411	-0.689383
ECOLI	P0AE08	0.710257	0.740466	0.901014		ECOLI	P0AEE5	0.229976	0.22091	0.321012		ECOLI	P0AEQ3	-0.59465	-0.669266	-0.0420725		ECOLI	P15288	-0.794547	-0.952399	-1.0406
ECOLI	P0AEE5	0.789605	0.750674	0.996845		ECOLI	P0AEH5	0.464737	0.336792	-0.0303741		ECOLI	P0AEU7	-0.0518728	-0.0622228	0.371015		ECOLI	P15639	-1.21091	-1.2836	-1.40291
ECOLI	P0AEH5	0.637175	0.760838	0.657314		ECOLI	P0AEK2	-0.0119407	-0.108531	-0.334475		ECOLI	P0AEX9	-0.319217	-0.26415	-0.309954		ECOLI	P19926	-1.35857	-0.852569	-0.548344
ECOLI	P0AEK2	0.749882	0.500055	1.37424		ECOLI	P0AEK4	0.618425	0.814332	0.614		ECOLI	P0AF93	-0.256192	-0.754629	-0.29197		ECOLI	P21367	-1.33175	-0.894067	-1.05589
ECOLI	P0AEK4	0.918478	0.943338	0.954991		ECOLI	P0AEM9	0.357404	0.179979	0.348733		ECOLI	P0AF96	-0.631099	-0.335593	-0.889071		ECOLI	P21599	-2.04539	-1.30247	-1.39698
ECOLI	P0AEM9	0.865414	0.806067	0.691832		ECOLI	P0AEP3	0.69677	0.118166	0.336138		ECOLI	P0AFG3	-0.14116	-0.504968	0.748125		ECOLI	P22256	-0.959377	-0.57376	-0.639856
ECOLI	P0AEP3	0.924562	0.530022	1.11278		ECOLI	P0AEQ3	0.557552	-0.154766	0.828542		ECOLI	P0AFG6	-0.551726	-0.550023	-0.385341		ECOLI	P22259	-1.39383	-1.17245	-0.814198
ECOLI	P0AEQ3	0.979373	0.290707	1.2424		ECOLI	P0AES4	0.615949	0.108014	-0.161676		ECOLI	P0AFG8	-0.435185	0.13052	0.11054		ECOLI	P23847	-1.04316	-0.970876	-0.920159
ECOLI	P0AES4	0.610682	0.411873	0.564743		ECOLI	P0AEU7	0.444671	0.550282	0.828892		ECOLI	P0AFH8	-0.316439	-0.352863	-0.711918		ECOLI	P24182	-1.41818	-1.0107	-0.0560309
ECOLI	P0AEU7	0.770699	0.848332	1.03278		ECOLI	P0AEX9	0.339374	0.270241	0.318702		ECOLI	P0AG44	-0.512864	-0.226236	-0.526671		ECOLI	P25553	-1.28481	-1.45286	-1.48391
ECOLI	P0AEX9	0.787434	0.628501	0.728056		ECOLI	P0AF93	0.366155	0.27999	0.481963		ECOLI	P0AG48	-0.453051	-0.307515	-0.51117		ECOLI	P25738	-1.82284	-1.68608	-2.03247
ECOLI	P0AF93	0.892083	0.426231	0.860888		ECOLI	P0AF96	0.178719	0.678344	0.262046		ECOLI	P0AG55	-0.466784	-0.494873	-0.455949		ECOLI	P27248	-1.54658	-1.15923	-1.61401
ECOLI	P0AF96	0.358997	0.867141	0.735047		ECOLI	P0AFG3	0.443527	0.060346	1.01519		ECOLI	P0AG59	0.230524	0.0190557	0.353761		ECOLI	P27250	-0.512848	-0.197067	-0.986818
ECOLI	P0AFG3	0.927316	0.697785	1.28553		ECOLI	P0AFG6	0.254388	0.248639	0.279294		ECOLI	P0AG67	-0.331756	-0.296976	-0.384888		ECOLI	P27302	-1.37148	-0.937578	-0.790594
ECOLI	P0AFG6	0.778046	0.5754	0.892561		ECOLI	P0AFG8	-0.0216178	0.621584	0.498791		ECOLI	P0AG86	-0.261721	-0.471959	-0.411609		ECOLI	P27550	-1.44607	-1.21384	-1.54936
ECOLI	P0AFG8	0.68943	0.691578	0.916251		ECOLI	P0AFH8	0.319716	0.245607	0.475253		ECOLI	P0AGE0	-0.9552	0.136383	0.102783		ECOLI	P33195	-1.06751	-1.06096	-1.48622
ECOLI	P0AFH8	0.778753	0.669514	0.81945		ECOLI	P0AG44	0.307062	0.254903	0.288182		ECOLI	P0AGE9	-0.364169	-0.058268	-0.582694		ECOLI	P36683	-0.900723	-1.26102	-0.963471
ECOLI	P0AG44	0.849196	0.835827	0.772169		ECOLI	P0AG48	0.213188	0.00588644	0.0354367		ECOLI	P0C018	-0.374938	0.0745519	-0.803027		ECOLI	P37095	-0.327149	-1.10989	-0.816098
ECOLI	P0AG48	0.614217	0.501647	0.567061		ECOLI	P0AG55	0.310182	0.107327	0.214183		ECOLI	P0DTT0	-0.424883	0.188362	0.360986		ECOLI	P37330	-1.20807	-0.474465	-0.47318
ECOLI	P0AG55	0.742951	0.595646	0.974974		ECOLI	P0AG59	0.40941	-0.0613913	0.747349		ECOLI	P12758	0.353822	-0.539535	-0.0625832		ECOLI	P37647	-1.00396	-0.568616	-0.958636
ECOLI	P0AG59	0.824077	0.531262	1.13444		ECOLI	P0AG67	0.373877	0.273885	0.37938		ECOLI	P13029	-0.385438	0.418524	-0.134117		ECOLI	P37685	-1.01486	-1.40681	-1.78224
ECOLI	P0AG67	0.724416	0.638151	0.942104		ECOLI	P0AG86	0.327104	0.387228	0.506525		ECOLI	P15288	-0.0757402	-0.555647	-0.072235		ECOLI	P37769	-1.2785	-1.09874	-1.04194
ECOLI	P0AG86	0.796888	0.780198	0.774666		ECOLI	P0AGE0	-0.0112954	-0.0388131	0.191428		ECOLI	P15639	-0.308378	-0.287644	-0.290445		ECOLI	P37903	-1.21265	-0.383839	-0.864976
ECOLI	P0AGE0	-0.132718	0.858429	0.542374		ECOLI	P0AGE9	0.264508	0.28655	0.280778		ECOLI	P19926	-0.217979	-0.266035	-0.0998622		ECOLI	P39265	-0.731727	-0.862926	-0.835625
ECOLI	P0AGE9	0.760996	0.776044	0.766951		ECOLI	P0C018	0.507349	0.583886	0.321434		ECOLI	P21367	-0.0899445	0.164074	-0.263009		ECOLI	P42588	-1.25745	-0.924218	-1.63707
ECOLI	P0C018	0.817178	1.0614	0.836497		ECOLI	P0DTT0	0.380255	-0.154037	0.576527		ECOLI	P21599	-0.343981	-0.276171	-0.685119		ECOLI	P60422	-1.01064	-1.04186	-1.57953
ECOLI	P0DTT0	0.293434	0.278189	0.809054		ECOLI	P12758	0.827279	0.289972	1.1674		ECOLI	P22256	-0.396585	0.0404246	-0.431302		ECOLI	P60438	-1.05616	-1.28241	-1.57868
ECOLI	P12758	1.07449	0.526341	1.24918		ECOLI	P13029	0.566391	0.130661	0.408844		ECOLI	P22259	-0.429149	-0.447462	-0.313782		ECOLI	P60624	-1.39343	-1.65828	-1.36171
ECOLI	P13029	0.644016	0.726153	0.978327		ECOLI	P15288	-0.16409	-0.368045	0.437999		ECOLI	P23847	-0.502632	-0.27876	-0.0155866		ECOLI	P61889	-1.34848	-1.27329	-1.15606
ECOLI	P15288	0.421936	0.35647	0.742147		ECOLI	P15639	0.300491	0.287755	0.234814		ECOLI	P25526	-0.125899	-0.113264	0.307625		ECOLI	P62707	-1.2742	-0.934106	-2.05576
ECOLI	P15639	0.75064	0.581916	0.598804		ECOLI	P16659	0.645883	0.149651	0.691171		ECOLI	P25553	-0.359324	-0.562832	-0.560818		ECOLI	P68191	-1.78971	-1.44022	-1.53575
ECOLI	P16659	1.17634	0.29308	1.11336		ECOLI	P17169	0.0735969	-0.123437	0.219085		ECOLI	P25738	-0.534097	-0.849389	-0.688777		ECOLI	P68206	-1.53895	-1.37558	-1.28247
ECOLI	P17169	0.767926	0.284238	0.333279		ECOLI	P19926	0.139016	0.190931	0.0609224		ECOLI	P27248	-0.276324	0.0730992	-0.0595552		ECOLI	P68919	-0.941911	-1.04248	-1.03281
ECOLI	P19926	0.415535	0.41472	0.71241		ECOLI	P21367	0.321689	0.89916	0.559374		ECOLI	P27250	0.0632455	0.206859	0.541179		ECOLI	P69441	-1.82214	-1.35288	-1.41787
ECOLI	P21367	0.790192	1.14962	0.80093		ECOLI	P21599	0.369259	0.213305	-0.161482		ECOLI	P27302	-0.35658	-0.19914	-0.125482		ECOLI	P69783	-1.44266	-1.28723	-1.36752
ECOLI	P21599	0.751793	0.672472	0.555729		ECOLI	P22256	0.219864	0.332782	0.540594		ECOLI	P27550	-0.337451	-0.454656	-0.530337		ECOLI	P76108	-1.02689	-0.879809	-1.07616
ECOLI	P22256	0.540666	0.541649	0.174184		ECOLI	P22259	0.358204	0.382193	0.364622		ECOLI	P29012	0.114428	-0.407195	0.0570683		ECOLI	P76558	-0.929628	-0.65654	-1.30964
ECOLI	P22259	0.861127	0.765427	1.22692		ECOLI	P23847	0.24651	0.302362	0.559791		ECOLI	P30859	0.353553	0.250552	-0.224535		ECOLI	P76621	-1.84376	-1.0855	-1.79247
ECOLI	P23847	0.599799	0.628566	0.85468		ECOLI	P24182	0.411006	0.627934	1.23742		ECOLI	P33195	-0.260919	-0.22162	-0.203512		ECOLI	P77581	-1.76439	-1.21156	-1.11658
ECOLI	P24182	0.21908	0.500078	1.17406		ECOLI	P25526	0.521703	0.369328	0.111518		ECOLI	P36683	-0.331672	-0.437235	-0.370303		ECOLI	P77674	-0.974546	-1.00013	-0.546196
ECOLI	P25526	0.303256	0.327117	0.654727		ECOLI	P25553	0.285186	0.135079	0.189064		ECOLI	P37095	-0.146151	0.237669	0.126503		ECOLI	P77695	-0.970437	-0.91988	-0.993383
ECOLI	P25553	0.721584	0.55801	0.642465		ECOLI	P25738	0.0973905	0.477999	0.108169		ECOLI	P37330	0.181195	0.0612934	0.169623		ECOLI	Q46851	-1.72926	-1.01175	-0.194422
ECOLI	P25738	0.502825	0.465008	0.451418		ECOLI	P27248	0.347054	0.480771	0.0555457		ECOLI	P37647	-0.3021	-0.270292	-0.410111		ECOLI	Q46938	-1.32232	-1.31057	-1.67945
ECOLI	P27248	0.871382	0.856549	0.552568		ECOLI	P27250	0.578082	0.510183	0.439176		ECOLI	P37685	-0.319184	-0.450369	-0.46351		HUMAN	A0MZ66	0.095192	0.405943	-0.22472
ECOLI	P27250	0.482387	0.485911	0.759263		ECOLI	P27302	0.366412	0.378027	0.634295		ECOLI	P37769	-0.222439	-0.413551	-0.396748		HUMAN	A6NDG6	-0.294744	-0.0277929	-0.399471
ECOLI	P27302	0.879527	0.891215	1.0022		ECOLI	P27550	0.377026	0.292269	0.400107		ECOLI	P37902	-0.196112	0.186359	0.0941654		HUMAN	B0I1T2	-0.184142	-0.21187	-0.262935
ECOLI	P27550	0.775789	0.773579	0.927379		ECOLI	P29012	0.672102	0.416747	0.403787		ECOLI	P37903	-0.450905	-0.0894549	0.00725341		HUMAN	O00116	0.191515	0.212265	-0.0946861
ECOLI	P29012	0.949388	0.58049	0.754106		ECOLI	P30859	0.880672	0.821462	0.292279		ECOLI	P39265	-0.110604	-0.398167	-0.0233775		HUMAN	O00148	-0.0425146	0.115623	-0.08576
ECOLI	P30859	0.594058	1.0004	0.615752		ECOLI	P33136	-0.198058	0.26737	-0.0114305		ECOLI	P42588	-0.414308	-0.244584	-0.95962		HUMAN	O00154	-0.255259	-0.189584	-0.21057
ECOLI	P33136	0.399558	0.466659	0.308341		ECOLI	P33195	0.360626	0.435114	0.344328		ECOLI	P45523	-0.0268147	-0.351892	-0.958709		HUMAN	O00159	0.185067	0.274285	-0.235081
ECOLI	P33195	0.953357	0.601224	0.621161		ECOLI	P36683	0.343613	0.160145	0.474487		ECOLI	P50457	-0.0778968	0.267081	0.389648		HUMAN	O00217	-0.61552	-0.291343	-0.142772
ECOLI	P36683	0.706278	0.584972	0.71604		ECOLI	P37095	0.419283	0.38126	0.530743		ECOLI	P60422	-0.696323	-0.434111	-1.05664		HUMAN	O00231	0.227997	0.0497197	0.402788
ECOLI	P37095	0.56833	0.516576	1.03075		ECOLI	P37330	0.151095	0.292358	0.74862		ECOLI	P60438	-0.304858	-0.37635	0.00756529		HUMAN	O00232	-0.0905409	-0.161713	0.00373435
ECOLI	P37330	0.520488	0.606689	0.882112		ECOLI	P37647	0.410574	0.327699	0.537856		ECOLI	P60624	-0.291746	-0.370621	-0.535358		HUMAN	O00233	0.119356	-0.257547	0.0224983
ECOLI	P37647	0.748247	0.572041	0.849393		ECOLI	P37685	0.377546	0.207103	0.198785		ECOLI	P61889	-0.320417	-0.3694	-0.249445		HUMAN	O00244	-0.13786	-0.0611406	0.388227
ECOLI	P37685	0.784283	0.647124	0.824462		ECOLI	P37769	0.396739	0.312419	0.275889		ECOLI	P62707	-0.263062	-0.345701	-0.344645		HUMAN	O00264	-0.166228	-0.245204	-0.102865
ECOLI	P37769	0.817694	0.686596	0.684605		ECOLI	P37902	0.581397	0.769219	1.12311		ECOLI	P62768	-0.29795	0.0713847	-0.100846		HUMAN	O00299	-0.157658	-0.143974	-0.491965
ECOLI	P37902	0.948029	1.01631	1.3885		ECOLI	P37903	0.401869	-0.0965211	0.805455		ECOLI	P63020	-0.274977	0.0964798	-0.157143		HUMAN	O00303	-0.203023	-0.466585	0.000908065
ECOLI	P37903	0.73464	0.269722	0.661923		ECOLI	P39265	0.217932	0.144093	0.34343		ECOLI	P63284	-0.0363171	-0.815141	-0.801621		HUMAN	O00410	0.0926164	0.139018	0.13722
ECOLI	P39265	0.881946	-0.028359	0.519735		ECOLI	P42588	0.296788	0.273618	0.135141		ECOLI	P68191	-0.827004	-0.370713	-0.240761		HUMAN	O00422	-0.389655	-0.0746056	-0.28669
ECOLI	P42588	0.762415	0.504491	0.55237		ECOLI	P45523	-0.163343	0.306559	-0.22752		ECOLI	P68206	-0.465194	-0.205423	-0.219555		HUMAN	O00425	0.238929	0.204112	0.480619
ECOLI	P45523	0.589746	0.540809	0.249412		ECOLI	P50457	0.617582	0.243661	0.452884		ECOLI	P68919	-0.0715825	-0.542614	-0.414297		HUMAN	O00429	-0.302612	0.0414637	-0.808683
ECOLI	P50457	0.85131	0.787091	1.17118		ECOLI	P60422	0.0369326	0.251275	0.537982		ECOLI	P69441	-0.321964	-0.331527	-0.432631		HUMAN	O00483	-0.0561812	0.141098	0.251267
ECOLI	P60422	0.684222	0.706316	0.764434		ECOLI	P60438	0.268634	0.252003	0.629103		ECOLI	P69783	-0.392747	-0.695037	-0.540702		HUMAN	O00487	0.333879	0.0900861	0.107451
ECOLI	P60438	0.728108	0.691246	0.960007		ECOLI	P60624	0.111425	0.411955	0.237291		ECOLI	P76108	-0.125699	-0.137071	-0.307213		HUMAN	O00541	0.0544664	-0.151402	-0.0536347
ECOLI	P60624	0.676408	1.05479	0.653703		ECOLI	P61889	0.369024	0.295351	0.328521		ECOLI	P76558	-0.367108	0.00171331	-0.292466		HUMAN	O00567	-0.010142	0.126543	0.0977984
ECOLI	P61889	0.844832	0.687181	0.854228		ECOLI	P62707	0.34065	0.368363	0.598198		ECOLI	P76621	-0.358891	-0.309084	-0.66231		HUMAN	O00571	-0.119007	-0.253776	-0.0236229
ECOLI	P62707	0.811838	0.781081	0.944237		ECOLI	P62768	0.249378	0.579843	0.354519		ECOLI	P77581	-0.486128	-0.332849	-0.450238		HUMAN	O00592	-0.141531	-0.054528	-0.395666
ECOLI	P62768	0.873149	0.554724	1.05729		ECOLI	P63020	0.219968	0.505414	-0.00661502		ECOLI	P77674	-0.259308	-0.304583	0.0139137		HUMAN	O00625	-0.0751153	-0.836405	-0.799878
ECOLI	P63020	0.683693	0.575975	1.12067		ECOLI	P63284	0.603043	-0.208876	0.532114		ECOLI	P77695	-0.51663	-0.160936	-0.252581		HUMAN	O00764	-0.16328	-0.0277631	-0.266457
ECOLI	P63284	1.21926	0.189846	0.178209		ECOLI	P68191	0.202161	0.213623	0.570199		ECOLI	Q46851	-0.0997362	-0.0432964	0.379171		HUMAN	O14561	0.0348028	0.0835641	-0.0488681
ECOLI	P68191	0.646888	0.678501	0.946695		ECOLI	P68206	0.296848	0.406326	0.504165		ECOLI	Q46938	-0.245527	-0.31955	-0.454922		HUMAN	O14684	-0.120187	0.100923	-0.231398
ECOLI	P68206	0.745407	0.6838	1.18571		ECOLI	P68919	0.408978	0.55826	0.539094		HUMAN	A0MZ66	-0.341352	0.566682	-0.253102		HUMAN	O14732	-0.148755	-0.160591	-0.0995463
ECOLI	P68919	0.53854	0.659807	0.722795		ECOLI	P69441	0.310798	0.38627	-0.0666201		HUMAN	A6NDG6	-0.01866	0.330754	-0.165338		HUMAN	O14744	-0.362	-0.619207	-0.453633
ECOLI	P69441	0.909494	0.811925	0.814604		ECOLI	P69783	0.304291	0.207087	0.240438		HUMAN	B0I1T2	-0.196882	0.151173	0.0207188		HUMAN	O14745	-0.133518	-0.0680456	0.0319395
ECOLI	P69783	0.680032	0.647696	0.707453		ECOLI	P76108	0.321568	0.325377	0.377401		HUMAN	O00116	0.246225	0.295748	-0.167633		HUMAN	O14776	-0.276447	-0.0500857	-0.0313347
ECOLI	P76108	0.707409	0.50465	0.418783		ECOLI	P76558	0.250306	0.550938	0.215661		HUMAN	O00148	-0.0688783	0.0879165	0.102425		HUMAN	O14818	0.161984	0.0859773	-0.121924
ECOLI	P76558	0.863566	0.419752	0.637567		ECOLI	P76621	0.492129	0.376169	0.0610224		HUMAN	O00154	-0.122087	-0.0337587	0.253697		HUMAN	O14828	-0.00715353	0.00225575	0.115349
ECOLI	P76621	0.616898	0.647201	0.497053		ECOLI	P77581	0.355323	0.405481	0.618631		HUMAN	O00159	0.247029	-0.190951	-0.41889		HUMAN	O14949	0.291516	0.0674832	0.743545
ECOLI	P77581	0.845228	0.779647	0.877858		ECOLI	P77674	0.357405	0.150789	0.450131		HUMAN	O00217	-0.422048	0.13682	-0.362785		HUMAN	O14975	-0.0612103	-0.232225	-0.518574
ECOLI	P77674	0.885933	0.608801	0.874481		ECOLI	P77695	0.131927	0.105503	0.715535		HUMAN	O00231	0.250186	0.208673	0.222727		HUMAN	O14979	-0.106336	0.175658	0.161941
ECOLI	P77695	0.588989	0.449948	0.570351		ECOLI	Q46851	0.448788	0.556666	0.473865		HUMAN	O00232	-0.0930358	0.0152951	0.026879		HUMAN	O14980	0.0142791	-0.145705	-0.10602
ECOLI	Q46851	0.80298	0.731697	0.977074		ECOLI	Q46938	0.341393	0.325805	0.106807		HUMAN	O00233	-0.0170486	-0.113863	0.225321		HUMAN	O15067	0.0247849	-0.32854	-0.100302
ECOLI	Q46938	0.781925	0.736914	0.658277		HUMAN	A0MZ66	-0.032785	0.338231	-0.188729		HUMAN	O00244	-0.262295	-0.529456	-0.387		HUMAN	O15143	-0.284455	-0.554322	-0.0984761
HUMAN	A0MZ66	0.475652	0.447048	0.304406		HUMAN	A6NDG6	0.0713804	0.172007	-0.5098		HUMAN	O00264	-0.269285	-0.246036	-0.490331		HUMAN	O15144	-0.415452	-0.298541	-0.35081
HUMAN	A6NDG6	-0.0711443	0.422782	0.057651		HUMAN	B0I1T2	0.194187	0.225151	0.0710137		HUMAN	O00267	0.0104792	-0.295233	-0.0264352		HUMAN	O15145	-0.120992	-0.0782313	0.390077
HUMAN	B0I1T2	0.0902702	-0.214636	0.0657769		HUMAN	O00116	0.33085	0.41061	-0.00161723		HUMAN	O00299	-0.129695	-0.182102	-0.411845		HUMAN	O15160	-0.124359	-0.420013	-0.515033
HUMAN	O00116	0.632186	0.465988	0.0798132		HUMAN	O00148	0.138951	-0.0154555	0.0616201		HUMAN	O00303	-0.0866366	-0.277295	0.163787		HUMAN	O15212	0.00241685	0.441852	0.543379
HUMAN	O00148	0.0857876	0.194521	0.217671		HUMAN	O00154	0.113252	-0.0784075	-0.161556		HUMAN	O00410	0.0987174	0.00335883	0.270694		HUMAN	O15260	-0.135572	-0.132089	-0.0563126
HUMAN	O00154	-0.00899838	-0.332455	0.00148141		HUMAN	O00159	0.15127	0.227072	-0.228186		HUMAN	O00422	-0.148351	0.127323	-0.436056		HUMAN	O15305	-0.305775	0.394735	0.589916
HUMAN	O00159	0.0943455	0.528878	-0.355171		HUMAN	O00217	0.325031	-0.0714552	0.345123		HUMAN	O00425	0.352147	0.172117	0.415707		HUMAN	O15347	-0.104405	-0.238617	-0.101833
HUMAN	O00217	-0.0698171	-0.0978277	0.344592		HUMAN	O00231	0.123944	0.177572	0.376094		HUMAN	O00429	-0.132201	0.224272	-0.161443		HUMAN	O15355	-0.236563	-0.280636	0.00635378
HUMAN	O00231	0.382	0.327175	0.563485		HUMAN	O00232	-0.147395	0.0451946	-0.0197114		HUMAN	O00483	0.262646	0.264836	0.167128		HUMAN	O15371	0.095381	-0.27462	-0.504452
HUMAN	O00232	0.16211	-0.0138311	0.18255		HUMAN	O00233	0.31555	0.0784232	-0.138335		HUMAN	O00487	-0.208734	0.0528284	-0.485368		HUMAN	O15372	-0.166675	-0.208893	-0.111373
HUMAN	O00233	0.169139	-0.0557841	0.223851		HUMAN	O00244	0.206903	-0.183066	0.251737		HUMAN	O00541	0.104568	-0.152504	-0.098935		HUMAN	O15382	-0.0361344	0.108998	-0.579911
HUMAN	O00244	0.00461225	0.0719188	0.360989		HUMAN	O00264	-0.146852	-0.0355853	-0.183804		HUMAN	O00567	-0.0524642	0.298484	0.055782		HUMAN	O15427	-0.119549	-0.209342	-0.637222
HUMAN	O00264	-0.0429071	-0.0844132	0.0718489		HUMAN	O00299	0.0214479	-0.130554	-0.246117		HUMAN	O00571	-0.139705	-0.127143	-0.154753		HUMAN	O15511	0.144484	0.0431489	0.172197
HUMAN	O00267	0.408807	-0.446247	0.0941011		HUMAN	O00303	0.164358	-0.133236	0.363069		HUMAN	O00592	-0.175367	-0.244295	-0.185917		HUMAN	O15533	-0.425633	-0.165849	-0.320672
HUMAN	O00299	0.100008	0.0672006	-0.0932441		HUMAN	O00410	0.249784	0.164922	0.123121		HUMAN	O00625	0.259734	-0.337117	-0.699782		HUMAN	O43143	-0.199064	0.0359216	-0.138875
HUMAN	O00303	0.0456634	-0.29545	0.635513		HUMAN	O00422	-0.136574	0.298132	0.0380085		HUMAN	O00764	-0.00692447	0.129844	0.249186		HUMAN	O43169	-0.120015	-0.261185	-0.625526
HUMAN	O00410	0.0695394	0.132893	0.0267611		HUMAN	O00425	0.0503352	0.253756	0.514004		HUMAN	O14561	-0.217228	-0.0440687	0.111472		HUMAN	O43172	0.10311	-0.18761	-0.609876
HUMAN	O00422	0.14641	0.187727	0.0254059		HUMAN	O00429	0.0870409	0.587586	-0.158509		HUMAN	O14684	-0.0308351	0.0459462	-0.161281		HUMAN	O43175	-0.0708462	-0.0889726	-0.19481
HUMAN	O00425	0.239816	0.0375404	0.294823		HUMAN	O00483	-0.105196	0.193752	0.738232		HUMAN	O14732	-0.0134122	-0.246308	0.102187		HUMAN	O43237	0.522127	-0.00789138	-0.767346
HUMAN	O00429	-0.354489	0.315499	-0.119145		HUMAN	O00487	-0.0469846	0.0160691	-0.146488		HUMAN	O14744	-0.220149	-0.361818	-0.236653		HUMAN	O43242	-0.341072	-0.0884146	0.00319971
HUMAN	O00483	0.178645	0.192617	0.402095		HUMAN	O00541	0.190843	-0.0371284	-0.189837		HUMAN	O14745	-0.25344	0.067574	0.482137		HUMAN	O43324	0.0403921	-0.145364	-0.358739
HUMAN	O00487	-0.242591	-0.342441	-0.769621		HUMAN	O00567	0.0372659	0.283535	0.255948		HUMAN	O14776	0.0358771	-0.0249434	-0.364991		HUMAN	O43390	-0.0877681	-0.240722	-0.494103
HUMAN	O00541	0.443008	0.175863	0.0230678		HUMAN	O00571	0.104619	0.178494	0.0265684		HUMAN	O14818	-0.00929378	0.0797687	-0.00848959		HUMAN	O43395	0.00338195	-0.223645	0.301781
HUMAN	O00567	0.0904849	0.304536	0.323494		HUMAN	O00592	0.0723168	0.0440016	0.122194		HUMAN	O14828	0.112583	-0.54785	-0.202629		HUMAN	O43396	-0.129701	-0.441356	-0.524986
HUMAN	O00571	0.0678278	0.194281	-0.0117425		HUMAN	O00625	0.00976159	-0.179756	0.0923911		HUMAN	O14949	0.237504	-0.00426883	0.0160963		HUMAN	O43399	0.0235389	-0.125188	-0.135759
HUMAN	O00592	0.0126132	-0.00179652	-0.00272734		HUMAN	O00764	0.0323642	0.0323007	-0.408037		HUMAN	O14975	-0.042793	-0.0782825	-0.353334		HUMAN	O43447	0.0521837	-0.364842	0.162078
HUMAN	O00625	0.521078	0.0645468	0.325299		HUMAN	O14561	0.26621	0.353175	0.0602205		HUMAN	O14979	-0.0864858	0.396455	0.122921		HUMAN	O43488	-0.346676	0.214154	-0.236986
HUMAN	O00764	0.261455	0.210976	0.107993		HUMAN	O14684	0.261597	0.356844	0.0887087		HUMAN	O14980	0.0605151	-0.151721	-0.110184		HUMAN	O43592	-0.43583	-0.116453	0.0360555
HUMAN	O14561	0.212369	0.186665	0.46264		HUMAN	O14732	-0.261703	-0.192842	0.0175835		HUMAN	O15067	-0.158217	-0.33587	-0.0320241		HUMAN	O43670	-0.134479	-0.121607	0.435545
HUMAN	O14684	0.128755	-0.158107	-0.234307		HUMAN	O14737	0.0355454	0.221407	0.42003		HUMAN	O15143	-0.103651	-0.304515	-0.175945		HUMAN	O43674	-0.384412	-0.0953583	-1.03502
HUMAN	O14732	-0.173103	-0.276125	0.126855		HUMAN	O14744	-0.177781	-0.199953	0.0244813		HUMAN	O15144	-0.188264	0.178965	0.406367		HUMAN	O43678	-1.03461	-0.767573	-0.962207
HUMAN	O14744	0.0477207	-0.37312	-0.120411		HUMAN	O14745	-0.0377549	0.17013	0.291554		HUMAN	O15145	0.186294	0.0280015	0.0764961		HUMAN	O43681	0.00912897	-0.100584	0.425011
HUMAN	O14745	-0.0819373	-0.0239136	0.486878		HUMAN	O14776	0.002435	0.0410852	-0.114717		HUMAN	O15160	0.0622891	-0.572692	-0.0124645		HUMAN	O43684	-0.214153	-0.2155	0.000208838
HUMAN	O14776	-0.000532892	-0.0904727	-0.250754		HUMAN	O14818	0.127504	0.000259442	-0.00535604		HUMAN	O15173	0.633846	-0.339568	-0.320207		HUMAN	O43707	-0.0945404	0.0711173	-0.1548
HUMAN	O14818	0.215971	0.21116	0.292516		HUMAN	O14828	0.0234591	-0.0615485	0.120386		HUMAN	O15212	0.118764	0.279636	0.371065		HUMAN	O43747	-0.13593	-0.44885	-0.210852
HUMAN	O14828	-0.0242733	-0.130459	0.226426		HUMAN	O14949	0.17151	0.565977	0.842327		HUMAN	O15260	-0.0354133	-0.139662	0.106413		HUMAN	O43765	0.241026	-0.145039	-0.407463
HUMAN	O14949	0.490093	0.628435	0.992991		HUMAN	O14975	0.171908	-0.115374	-0.100705		HUMAN	O15305	-0.100269	-0.0403592	0.0227917		HUMAN	O43776	-0.170831	-0.473692	-0.315984
HUMAN	O14975	0.0685503	-0.134708	-0.11154		HUMAN	O14979	-0.0411438	0.16514	0.431727		HUMAN	O15347	-0.0529224	-0.158922	0.0812694		HUMAN	O43809	-0.182322	-0.177615	-0.387834
HUMAN	O14979	-0.0787616	0.120075	0.327906		HUMAN	O14980	0.0981753	-0.159594	-0.0715894		HUMAN	O15355	-0.0294693	-0.226145	0.045865		HUMAN	O43813	0.0774231	0.0164903	-0.4856
HUMAN	O14980	0.0104699	-0.129493	-0.271569		HUMAN	O15067	0.07456	-0.308402	0.0817751		HUMAN	O15371	0.00116175	-0.382963	0.00479368		HUMAN	O43818	-0.181758	0.160796	0.719099
HUMAN	O15067	0.0600936	-0.0651447	-0.00165607		HUMAN	O15143	0.0145929	0.163986	-0.0216663		HUMAN	O15372	0.0207688	0.0507389	-0.347142		HUMAN	O43847	-0.167546	-0.377247	-0.419719
HUMAN	O15143	-0.0551967	0.236922	0.416433		HUMAN	O15144	0.0848081	-0.063339	-0.225561		HUMAN	O15382	0.0708823	-0.339666	-0.689713		HUMAN	O43852	-0.190748	0.215686	0.0971089
HUMAN	O15144	0.0538387	0.0708377	0.385968		HUMAN	O15145	-0.00609411	-0.0454248	0.245595		HUMAN	O15427	0.114853	-0.137066	-0.177016		HUMAN	O43865	0.287015	0.338436	0.315434
HUMAN	O15145	-0.248508	-0.0581561	-0.0273486		HUMAN	O15160	0.349578	0.12049	0.128421		HUMAN	O15511	0.477328	0.183822	0.273528		HUMAN	O60220	-0.424246	-0.304951	0.644112
HUMAN	O15160	-0.220027	-0.0970672	0.306276		HUMAN	O15173	-0.0407046	-0.440411	-0.410603		HUMAN	O15533	-0.346266	-0.0767425	0.0648189		HUMAN	O60232	0.285689	-0.415584	-0.645017
HUMAN	O15173	0.161269	0.0294891	0.0368275		HUMAN	O15212	-0.0402212	0.296139	0.556042		HUMAN	O43143	0.0855876	0.0734945	0.0999991		HUMAN	O60264	-0.252919	-0.155625	-0.288928
HUMAN	O15212	0.229697	0.0510855	0.36731		HUMAN	O15260	0.287334	0.240235	0.107029		HUMAN	O43169	-0.172907	-0.171727	-0.145604		HUMAN	O60313	-0.39894	-0.589972	0.449659
HUMAN	O15260	0.0660345	0.0307412	0.172834		HUMAN	O15305	-0.123761	0.137211	0.163713		HUMAN	O43172	-0.0565713	-0.0863968	-0.157242		HUMAN	O60506	-0.0847162	-0.209596	-0.346044
HUMAN	O15305	0.352696	0.62699	0.484875		HUMAN	O15347	0.00448258	-0.101222	-0.0850889		HUMAN	O43175	-0.0912335	-0.135869	-0.0581048		HUMAN	O60568	0.00172291	-0.169964	-0.0758535
HUMAN	O15347	0.251818	-0.151838	0.0294571		HUMAN	O15355	-0.230429	0.0133015	0.253334		HUMAN	O43237	0.0976566	0.342044	0.586048		HUMAN	O60664	0.20478	-0.171951	-0.402009
HUMAN	O15355	0.063614	-0.226034	0.0808975		HUMAN	O15371	0.147956	-0.0404111	-0.0881946		HUMAN	O43242	-0.177659	-0.079518	-0.293547		HUMAN	O60684	-0.118546	-0.111584	-0.238982
HUMAN	O15371	0.0577374	-0.148613	-0.309998		HUMAN	O15372	0.367576	0.00377495	0.229861		HUMAN	O43324	-0.176925	-0.351627	-0.443969		HUMAN	O60701	0.248342	-0.156886	-0.596927
HUMAN	O15372	-0.0897332	0.265116	-0.0928535		HUMAN	O15382	-0.0337282	-0.0941334	-0.170794		HUMAN	O43390	-0.0581293	-0.100821	-0.313224		HUMAN	O60749	0.43296	0.377842	0.619107
HUMAN	O15382	-0.038574	-0.13056	-0.516998		HUMAN	O15427	0.118296	-0.157025	-0.442138		HUMAN	O43395	-0.29073	-0.151545	0.14137		HUMAN	O60762	-0.0429758	0.312772	0.294505
HUMAN	O15427	0.149708	-0.078574	-0.32472		HUMAN	O15511	0.780413	0.212567	0.387821		HUMAN	O43396	0.0484921	-0.190572	-0.0771253		HUMAN	O60763	-0.0496634	0.296333	0.226465
HUMAN	O15511	0.425433	0.484307	0.526801		HUMAN	O15533	-0.300564	0.189832	-0.391296		HUMAN	O43399	-0.153637	-0.344974	-0.364664		HUMAN	O60828	-0.0490734	0.323669	0.285158
HUMAN	O15533	0.00135327	0.298994	0.0252011		HUMAN	O43143	0.0879647	-0.133575	0.0348293		HUMAN	O43447	-0.333123	-0.244375	0.478302		HUMAN	O60832	-0.374872	-0.235326	-0.505604
HUMAN	O43143	0.0559193	-0.0304489	0.232944		HUMAN	O43169	-0.289213	-0.129681	-0.370597		HUMAN	O43488	-0.379933	-0.0727723	0.472937		HUMAN	O60841	0.144636	-0.152647	-0.333598
HUMAN	O43169	-0.458607	-0.178113	-0.171156		HUMAN	O43172	0.104612	0.0972853	-0.0427948		HUMAN	O43592	-0.0850496	-0.145085	0.272736		HUMAN	O60869	-0.293012	-0.165822	0.403871
HUMAN	O43172	-0.00236469	-0.40282	-0.32234		HUMAN	O43175	0.0771567	0.113567	0.0989276		HUMAN	O43670	0.0482577	0.0235022	0.599597		HUMAN	O60884	0.08217	0.229368	-0.184387
HUMAN	O43175	0.186347	0.114751	0.120484		HUMAN	O43237	0.532144	0.25242	-0.064729		HUMAN	O43674	0.0641757	0.325547	-0.367938		HUMAN	O60885	0.0480821	0.206755	0.0317901
HUMAN	O43237	0.0455066	0.122893	0.600197		HUMAN	O43242	0.00629739	0.0122239	0.0753195		HUMAN	O43678	-0.75742	-0.804958	-0.920884		HUMAN	O60888	0.573604	0.326889	-1.5022
HUMAN	O43242	0.0034286	-0.157507	0.0563784		HUMAN	O43324	0.39719	0.0503141	-0.254136		HUMAN	O43681	-0.254487	0.151079	0.841561		HUMAN	O60925	-0.152663	-0.100664	-0.183777
HUMAN	O43324	0.233846	0.791514	-0.503133		HUMAN	O43390	0.104168	0.0357163	-0.0793177		HUMAN	O43684	0.101117	-0.238661	-0.118602		HUMAN	O75083	-0.216036	-0.219842	-0.339207
HUMAN	O43390	0.0750596	0.00861417	-0.0606637		HUMAN	O43395	0.131812	-0.105403	0.192078		HUMAN	O43707	-0.0104323	-0.0823643	-0.0789532		HUMAN	O75131	-0.385061	-0.056441	-0.238575
HUMAN	O43395	0.450611	0.158354	0.439705		HUMAN	O43396	-0.0408869	0.112143	-0.255443		HUMAN	O43765	-0.00187586	-0.613212	-0.598323		HUMAN	O75223	-0.106906	-0.25677	-0.450133
HUMAN	O43396	-0.0198655	0.087597	0.0985154		HUMAN	O43399	0.178094	0.0212144	0.280258		HUMAN	O43776	0.0473775	-0.378417	0.00896651		HUMAN	O75306	0.0940915	-0.0473175	0.91109
HUMAN	O43399	0.115994	-0.081935	0.208749		HUMAN	O43447	0.00851351	-0.306808	0.31926		HUMAN	O43809	0.0678602	-0.0116892	-0.0657567		HUMAN	O75340	-0.378948	-0.118012	-0.193357
HUMAN	O43447	0.249582	-0.980654	0.615053		HUMAN	O43488	0.112249	0.164482	0.302414		HUMAN	O43813	0.0768816	0.0734926	-0.10338		HUMAN	O75347	0.110232	0.0531992	-0.05566
HUMAN	O43488	0.00538248	0.199831	0.595457		HUMAN	O43592	0.0312021	-0.0234147	0.230336		HUMAN	O43818	-0.371264	0.427803	0.694462		HUMAN	O75348	-0.102012	-0.420456	0.00254907
HUMAN	O43592	-0.151698	-0.118663	0.239094		HUMAN	O43670	-0.0642148	-0.153529	0.456034		HUMAN	O43847	0.0413243	-0.154826	0.486725		HUMAN	O75367	-0.266799	-0.154195	-0.165845
HUMAN	O43670	0.203595	-0.00291172	0.512215		HUMAN	O43674	-0.352556	0.46216	-0.228247		HUMAN	O43852	-0.0746329	0.0389556	0.127793		HUMAN	O75368	-0.112342	0.103735	-0.37548
HUMAN	O43674	0.304389	0.424719	0.46043		HUMAN	O43678	-0.502051	-0.151841	-0.460974		HUMAN	O43865	0.143125	0.0532904	0.127294		HUMAN	O75369	-0.090039	-0.0861614	-0.191454
HUMAN	O43678	-0.0714182	-0.522247	-0.0621556		HUMAN	O43681	-0.0865689	0.116054	0.497238		HUMAN	O60220	-0.265786	-0.265469	0.414546		HUMAN	O75390	0.0430406	-0.221708	-0.0921874
HUMAN	O43681	0.456278	0.0865696	0.73		HUMAN	O43684	0.171884	0.0379555	0.178171		HUMAN	O60232	0.446831	0.409075	0.352059		HUMAN	O75396	-0.186309	-0.294083	-0.269354
HUMAN	O43684	0.154536	-0.0564263	0.121824		HUMAN	O43707	0.0688195	-0.0517712	0.116124		HUMAN	O60264	-0.082348	-0.0121821	-0.0728315		HUMAN	O75436	-0.380517	-0.147097	-0.411135
HUMAN	O43707	-0.016529	-0.0534193	-0.0304211		HUMAN	O43747	0.0561162	-0.580849	-0.130547		HUMAN	O60313	0.243999	-0.0554335	0.324646		HUMAN	O75439	-0.272467	-0.166189	0.0348511
HUMAN	O43747	0.386974	-0.141569	0.135052		HUMAN	O43765	0.164602	-0.102403	-0.382786		HUMAN	O60506	-0.0386826	-0.152815	-0.29323		HUMAN	O75475	-0.018395	-0.0904239	-0.207774
HUMAN	O43765	0.50812	-0.223691	-0.252972		HUMAN	O43776	-0.0101814	-0.245324	-0.162687		HUMAN	O60568	0.0705369	-0.2176	-0.253469		HUMAN	O75477	-0.226984	-0.251469	-0.0447932
HUMAN	O43776	0.301278	0.0764505	0.156647		HUMAN	O43809	0.0494669	0.283751	0.0587941		HUMAN	O60664	0.162816	-0.181766	-0.110812		HUMAN	O75521	-0.201916	-0.459115	-0.172368
HUMAN	O43809	0.416259	0.330015	0.0822427		HUMAN	O43813	0.149206	0.115145	0.311398		HUMAN	O60684	-0.0662664	0.00871922	-0.50841		HUMAN	O75531	-0.124212	-0.172231	-0.0611418
HUMAN	O43813	0.384177	0.131741	0.362206		HUMAN	O43818	-0.108453	0.161935	0.651537		HUMAN	O60701	0.345991	-0.249606	-0.042264		HUMAN	O75533	-0.0451425	-0.281472	-0.21794
HUMAN	O43818	-0.529096	0.437339	0.423791		HUMAN	O43847	0.156044	-0.0636739	0.0608744		HUMAN	O60749	0.172297	0.232745	0.259324		HUMAN	O75534	0.0564585	-0.0233741	0.112328
HUMAN	O43847	0.052534	-0.278747	0.118558		HUMAN	O43852	0.00443587	0.0580796	-0.00365092		HUMAN	O60762	-0.177241	-0.129203	0.0966298		HUMAN	O75607	-0.0716262	-0.144943	-0.359179
HUMAN	O43852	0.0107371	0.0674387	0.052254		HUMAN	O43865	0.303415	0.288511	0.0105185		HUMAN	O60763	-0.0548196	0.130031	0.77641		HUMAN	O75643	-0.1033	-0.0485975	-0.0725525
HUMAN	O43865	0.512117	0.0768284	-0.230693		HUMAN	O60220	-0.130322	0.0543447	0.132098		HUMAN	O60828	-0.175959	0.00850361	0.0379166		HUMAN	O75663	-0.0934254	-1.20579	-1.66895
HUMAN	O60220	-0.337467	-0.189635	1.05684		HUMAN	O60232	0.360729	-0.500456	-0.52392		HUMAN	O60832	-0.0610992	0.1997	0.11854		HUMAN	O75821	0.093454	0.270095	0.210876
HUMAN	O60232	-0.269019	0.15107	-0.0332723		HUMAN	O60264	-0.230836	0.0112563	0.164123		HUMAN	O60841	0.0931633	-0.178166	0.081886		HUMAN	O75822	-0.0816536	-0.0512065	-0.136248
HUMAN	O60264	-0.0236621	-0.10635	0.0619343		HUMAN	O60313	-0.0895307	-0.0926595	0.18017		HUMAN	O60869	0.0297443	-0.155295	0.236385		HUMAN	O75844	-0.132821	-0.684179	-0.118501
HUMAN	O60506	0.0282319	-0.115875	-0.15573		HUMAN	O60506	0.104984	-0.163964	-0.0939695		HUMAN	O60884	-0.0687545	-0.119582	-0.0679005		HUMAN	O75874	-0.199799	-0.0999642	-0.175483
HUMAN	O60568	0.227897	0.469253	0.270177		HUMAN	O60568	0.302938	0.417715	0.315424		HUMAN	O60885	-0.134182	0.146608	0.120736		HUMAN	O75915	-0.463957	-0.25383	-0.290804
HUMAN	O60664	0.236535	0.05168	-0.0256184		HUMAN	O60664	0.162837	-0.233338	-0.446711		HUMAN	O60888	0.0403788	0.328554	-0.338726		HUMAN	O75935	0.305585	-0.0685248	0.199959
HUMAN	O60684	-0.036292	-0.0416385	0.081298		HUMAN	O60684	-0.351557	-0.367121	-0.200081		HUMAN	O60925	-0.161504	-0.0905631	-0.141503		HUMAN	O75937	-0.0703082	-0.170941	-0.286288
HUMAN	O60701	0.424465	0.0583387	-0.451136		HUMAN	O60701	-0.0393215	-0.0946592	-0.605945		HUMAN	O75083	-0.209307	-0.0903597	-0.0821423		HUMAN	O75947	-0.125702	-0.109418	-0.142816
HUMAN	O60749	-0.226956	-0.108414	-0.04155		HUMAN	O60749	0.146698	0.25764	0.447646		HUMAN	O75131	-0.171883	0.363879	-0.0066771		HUMAN	O75955	-0.447404	0.0542109	-0.124229
HUMAN	O60762	0.217081	0.161257	0.958094		HUMAN	O60762	0.0492179	0.0581476	0.510209		HUMAN	O75223	-0.143591	0.0940816	0.086948		HUMAN	O75964	-0.0207709	-0.0815801	0.178199
HUMAN	O60763	-0.172227	-0.195475	0.0147711		HUMAN	O60763	-0.0886952	-0.124775	0.363309		HUMAN	O75306	-0.208858	-0.0381917	0.9614		HUMAN	O76003	-0.105718	-0.0586787	-0.502213
HUMAN	O60828	0.169106	0.324263	0.365601		HUMAN	O60828	-0.484993	0.348466	0.16819		HUMAN	O75340	-0.343402	-0.0529819	-0.593316		HUMAN	O76021	0.00420207	0.0360138	-0.161917
HUMAN	O60832	0.0878827	0.0491412	0.241815		HUMAN	O60832	-0.163007	-0.0178397	0.126487		HUMAN	O75347	-0.0302747	-0.0993291	-0.000817101		HUMAN	O76094	0.64203	-0.111019	-0.0614109
HUMAN	O60841	0.236689	-0.124488	0.0733184		HUMAN	O60841	0.111698	-0.103429	-0.151485		HUMAN	O75348	0.153378	0.453746	-0.307503		HUMAN	O94776	-0.0286138	0.0480973	-0.0980922
HUMAN	O60869	0.160168	0.0399947	0.45386		HUMAN	O60869	0.0576217	0.186094	0.272601		HUMAN	O75367	-0.148103	-0.108933	-0.0222917		HUMAN	O94826	0.150349	-0.0834512	0.0351456
HUMAN	O60884	0.150934	0.247092	0.184433		HUMAN	O60884	0.146126	0.0591856	0.216858		HUMAN	O75368	-0.0257014	0.10369	-0.0580842		HUMAN	O94888	0.261597	0.2752	0.276014
HUMAN	O60885	0.165933	0.309378	0.223313		HUMAN	O60885	0.484066	0.247513	0.57377		HUMAN	O75369	-0.059291	-0.0128495	-0.0435134		HUMAN	O94905	0.0232924	-0.326735	0.0577697
HUMAN	O60888	0.926306	0.293445	-0.379942		HUMAN	O60888	-0.133197	-0.229659	-0.644959		HUMAN	O75390	-0.0209289	-0.0211841	-0.148661		HUMAN	O94906	0.100533	0.102623	-0.145605
HUMAN	O60925	-0.0117216	-0.461569	0.340294		HUMAN	O60925	-0.17406	-0.195909	-0.0652657		HUMAN	O75396	-0.0914568	-0.150209	-0.150089		HUMAN	O94979	0.145812	-0.114514	-0.0161367
HUMAN	O75083	0.204281	0.0722013	0.0926167		HUMAN	O75083	0.0728097	0.0162818	0.0624149		HUMAN	O75436	-0.221184	-0.108957	-0.518236		HUMAN	O95197	0.23914	0.232915	0.619209
HUMAN	O75131	0.0862109	0.602528	-0.0656697		HUMAN	O75131	0.0921041	0.17247	-0.270196		HUMAN	O75439	-0.258391	-0.117452	0.0783622		HUMAN	O95202	-0.260999	-0.00519498	-0.0298496
HUMAN	O75223	-0.045993	0.0664943	0.175366		HUMAN	O75223	-0.0471531	0.00801389	-0.135048		HUMAN	O75475	0.136382	0.211918	0.112789		HUMAN	O95218	0.114381	0.392104	-0.457285
HUMAN	O75306	-0.403212	-0.181494	0.871455		HUMAN	O75306	-0.117794	0.335706	-0.0169043		HUMAN	O75477	0.61758	-0.152048	0.297793		HUMAN	O95232	-0.187057	-0.513197	-0.315244
HUMAN	O75340	-0.191891	-0.0319901	-0.0182199		HUMAN	O75340	0.172524	0.358137	-0.198779		HUMAN	O75521	-0.192256	0.0693388	0.0784114		HUMAN	O95292	-0.160707	-0.125679	-0.270056
HUMAN	O75347	0.194177	0.110996	0.236598		HUMAN	O75347	0.083107	0.00473372	0.0260321		HUMAN	O75531	-0.179642	-0.0331202	-0.167684		HUMAN	O95299	-0.186185	-0.346498	-0.133394
HUMAN	O75348	0.154966	0.347055	0.0554161		HUMAN	O75348	0.157003	0.170957	0.128466		HUMAN	O75533	0.0894225	-0.0923305	0.0413834		HUMAN	O95336	0.168936	0.19658	0.000751496
HUMAN	O75367	0.0590667	0.247467	0.317901		HUMAN	O75367	0.00562033	0.0603825	0.0249735		HUMAN	O75534	0.0536874	-0.0756114	0.27606		HUMAN	O95347	0.102123	0.242085	0.473621
HUMAN	O75368	0.119648	0.112481	-0.238657		HUMAN	O75368	0.0748546	0.0465878	-0.282306		HUMAN	O75607	0.130039	-0.143455	-0.0278483		HUMAN	O95373	-0.0251504	0.0725327	0.0420737
HUMAN	O75369	0.0644409	0.0501432	-0.0170952		HUMAN	O75369	-0.0139351	0.0417657	-0.0802845		HUMAN	O75643	-0.158712	-0.150177	0.129206		HUMAN	O95433	0.306062	-0.325584	-0.224007
HUMAN	O75390	0.194899	0.0404923	0.0563564		HUMAN	O75390	0.140759	0.091511	0.074021		HUMAN	O75821	0.140645	0.16919	-0.0388657		HUMAN	O95456	-0.205964	0.0556055	-0.0150325
HUMAN	O75396	-0.164687	-0.181289	-0.0938882		HUMAN	O75396	-0.213458	-0.19271	-0.124892		HUMAN	O75822	0.0628935	0.186675	0.151358		HUMAN	O95573	0.827443	0.0934677	-0.132271
HUMAN	O75436	0.108432	-0.0982473	0.0306932		HUMAN	O75436	-0.0453722	0.00214818	0.0364186		HUMAN	O75844	-0.232036	-0.976553	0.0921638		HUMAN	O95747	-0.383443	-0.289333	-0.438246
HUMAN	O75439	-0.0176643	-0.132582	0.187055		HUMAN	O75439	-0.364876	0.0121138	0.101352		HUMAN	O75874	-0.0193119	0.0314387	0.0904678		HUMAN	O95757	-0.0904648	-0.187835	0.128752
HUMAN	O75475	0.0630718	0.0205925	0.0442143		HUMAN	O75475	0.0531258	0.249621	0.0916592		HUMAN	O75915	-0.324649	-0.299455	-0.0940169		HUMAN	O95758	-0.0669346	-0.642656	-0.0285919
HUMAN	O75477	0.0197246	0.0821256	-0.333292		HUMAN	O75477	-0.0087931	0.123908	-0.0281309		HUMAN	O75935	0.46111	-0.448571	0.319984		HUMAN	O95777	0.0933757	0.0145944	0.0644657
HUMAN	O75521	-0.204241	0.231328	0.674272		HUMAN	O75521	-0.147591	0.0427807	0.645944		HUMAN	O75937	-0.0397214	-0.197773	-0.303792		HUMAN	O95782	-0.430057	-0.26976	-0.587937
HUMAN	O75531	-0.106374	0.0243257	-0.118741		HUMAN	O75531	-0.00767477	0.0797445	0.0478041		HUMAN	O75947	-0.0447879	-0.0680033	0.0320763		HUMAN	O95816	-0.258874	-0.0783333	0.0122162
HUMAN	O75533	0.00547393	0.000961694	0.246177		HUMAN	O75533	-0.103868	-0.0141223	-0.203907		HUMAN	O75955	0.0873125	0.0239745	-0.297343		HUMAN	O95831	-0.234626	-0.271702	-0.341377
HUMAN	O75534	0.0888203	-0.0124342	0.271518		HUMAN	O75534	0.0896605	0.148982	0.374466		HUMAN	O75964	-0.015014	-0.191638	0.0996651		HUMAN	O96000	-0.0421337	0.196124	0.357775
HUMAN	O75607	0.253622	0.0957426	0.397237		HUMAN	O75607	-0.105744	0.269886	0.21613		HUMAN	O76003	0.132091	0.394503	-0.0802566		HUMAN	O96008	0.0960542	-0.203098	-0.0825764
HUMAN	O75643	-0.00830138	0.0224467	0.234285		HUMAN	O75643	0.0452116	-0.0841777	0.0829899		HUMAN	O76021	0.204372	-0.068962	-0.185335		HUMAN	O96019	-0.047958	-0.177055	-0.503331
HUMAN	O75663	-0.325097	-0.903562	-0.383688		HUMAN	O75663	0.0132045	-0.624104	-0.102627		HUMAN	O76094	0.495453	-0.259477	-0.592931		HUMAN	P00338	-0.0849416	-0.145415	-0.201143
HUMAN	O75821	0.202976	0.288147	0.117828		HUMAN	O75821	0.219142	0.36652	0.172165		HUMAN	O94776	0.195146	0.240774	0.0232504		HUMAN	P00367	-0.141662	-0.191691	-0.120239
HUMAN	O75822	0.19765	0.218285	0.144516		HUMAN	O75822	0.121856	0.280791	0.273543		HUMAN	O94826	0.135659	-0.100761	-0.0874038		HUMAN	P00374	0.428401	0.16496	0.228208
HUMAN	O75844	-0.183947	-0.336174	0.0955464		HUMAN	O75844	-0.134218	-0.130866	0.157101		HUMAN	O94888	-0.229992	-0.69768	-0.217489		HUMAN	P00387	0.0421318	0.363858	0.206376
HUMAN	O75874	-0.15452	0.00756598	-0.0715773		HUMAN	O75874	0.0387249	0.0838554	0.0996237		HUMAN	O94905	0.163305	0.124523	0.413968		HUMAN	P00390	-0.125309	-0.0710295	0.0675499
HUMAN	O75915	0.193255	0.0622713	0.0519395		HUMAN	O75915	0.234589	-0.277196	0.339652		HUMAN	O94906	0.395488	0.161318	0.171418		HUMAN	P00403	-0.512749	-0.318282	-0.521284
HUMAN	O75935	0.626983	0.215067	0.472785		HUMAN	O75935	-0.29568	0.00421629	0.142448		HUMAN	O94979	-0.335425	-0.141543	0.316055		HUMAN	P00441	-0.0269589	0.0902186	0.0880415
HUMAN	O75937	0.125928	0.430538	0.0341983		HUMAN	O75937	0.0698409	-0.225121	-0.395912		HUMAN	O95197	0.0518011	0.316254	0.329067		HUMAN	P00491	0.0309957	-0.0567296	-0.108935
HUMAN	O75947	0.0574259	0.166981	0.169897		HUMAN	O75947	-0.0804488	0.0986895	0.117742		HUMAN	O95202	0.105499	-0.00635352	0.311873		HUMAN	P00492	-0.198778	-0.139694	-0.161745
HUMAN	O75964	0.0548986	-0.109856	0.233594		HUMAN	O75955	0.0377602	0.2278	-0.236893		HUMAN	O95218	0.233385	0.319074	0.0506906		HUMAN	P00505	-0.050112	-0.04538	0.081194
HUMAN	O76003	0.367118	0.346532	0.332991		HUMAN	O75964	-0.0234824	0.108854	0.331569		HUMAN	O95232	-0.0140984	-0.3074	0.13907		HUMAN	P00558	-0.0804857	0.030509	-0.133597
HUMAN	O76021	0.282072	0.20164	0.0996225		HUMAN	O76003	0.0863515	0.213547	0.0370121		HUMAN	O95292	0.0497916	-0.222293	-0.268481		HUMAN	P00568	-0.101208	-0.385563	-0.339504
HUMAN	O76094	1.43785	-0.386723	0.0267822		HUMAN	O76021	0.14215	0.2063	-0.0606181		HUMAN	O95299	-0.0170185	-0.404784	-0.0864887		HUMAN	P00966	-0.0902813	-0.0246806	-0.0382787
HUMAN	O94776	0.252273	0.275415	0.155328		HUMAN	O94776	0.139966	0.209363	0.461178		HUMAN	O95336	0.147712	0.0305845	-0.0224948		HUMAN	P01024	0.0744168	0.0772538	0.0927676
HUMAN	O94826	-0.0307762	-0.370377	-0.214846		HUMAN	O94826	0.183428	-0.0942495	-0.214621		HUMAN	O95347	0.0417489	0.154952	0.257014		HUMAN	P02545	-0.0557597	-0.0590577	-0.0915635
HUMAN	O94905	0.0278993	-0.109129	-0.185012		HUMAN	O94888	-0.765727	-0.0245203	-0.515671		HUMAN	O95373	-0.061282	0.122294	0.21035		HUMAN	P02765	-0.0883	-0.113286	-0.499199
HUMAN	O94906	0.634473	-0.00229887	0.404227		HUMAN	O94905	0.164254	-0.148932	-0.0225683		HUMAN	O95433	0.519064	0.16075	-0.35551		HUMAN	P02768	-0.0426881	-0.0334197	-0.10973
HUMAN	O94979	-0.0264145	0.00714976	0.504215		HUMAN	O94906	0.564503	0.203452	0.0887303		HUMAN	O95573	0.335744	-0.0720717	-0.411925		HUMAN	P02771	-0.16374	-0.321016	-0.386811
HUMAN	O95197	0.0745165	0.330715	-0.378034		HUMAN	O94979	0.216723	-0.189067	0.288904		HUMAN	O95747	0.118772	0.00568098	-0.177166		HUMAN	P02786	-0.0403407	-0.0834404	-0.103647
HUMAN	O95202	-0.037056	0.0716454	0.172302		HUMAN	O95197	0.190224	0.305402	0.0472691		HUMAN	O95757	-0.213801	-0.0534761	0.0580099		HUMAN	P04040	0.00973586	0.0951443	-0.342958
HUMAN	O95218	0.0428464	0.375192	0.13983		HUMAN	O95202	-0.0454233	-0.149975	-0.306764		HUMAN	O95758	-0.21312	0.394163	-0.193208		HUMAN	P04075	-0.0525746	-0.101513	-0.111245
HUMAN	O95232	-0.0429328	0.0989092	0.582344		HUMAN	O95218	0.478945	0.467036	-0.010289		HUMAN	O95777	0.0277628	-0.105069	-0.854694		HUMAN	P04080	-0.0617737	-0.144718	0.118983
HUMAN	O95292	0.0873355	0.1898	-0.392213		HUMAN	O95232	-0.186059	-0.0914565	0.378098		HUMAN	O95782	-0.395889	-0.170838	0.0277082		HUMAN	P04083	-0.0535143	-0.0731199	-0.249743
HUMAN	O95299	0.0433368	0.0212251	0.766263		HUMAN	O95292	-0.101455	-0.174329	-0.150841		HUMAN	O95816	-0.27136	-0.254378	-0.121842		HUMAN	P04179	0.0993719	0.171253	-0.284716
HUMAN	O95336	0.386423	0.306457	0.346273		HUMAN	O95299	-0.182375	0.200789	0.111904		HUMAN	O95831	0.0519676	-0.152502	-0.105497		HUMAN	P04406	-0.0325605	0.133179	0.0146374
HUMAN	O95347	0.135145	0.0916693	0.219648		HUMAN	O95336	0.31949	0.0830036	-0.123591		HUMAN	O96000	-0.058185	0.102098	-0.12337		HUMAN	P04439	-0.333967	0.0468815	-0.095845
HUMAN	O95373	-0.0702091	0.195901	0.28927		HUMAN	O95347	-0.252195	0.247005	0.623101		HUMAN	O96008	-0.105885	-0.251897	-0.308317		HUMAN	P04632	-0.15697	-0.336116	-0.109584
HUMAN	O95433	0.664533	-0.037478	-0.284326		HUMAN	O95373	-0.126784	0.188082	0.288931		HUMAN	O96019	-0.0950657	0.139625	-0.15574		HUMAN	P04792	-0.0257953	0.0447935	-0.0394307
HUMAN	O95456	0.277701	0.423619	0.0901546		HUMAN	O95433	0.639208	-0.117899	-0.197427		HUMAN	P00338	-0.0515692	-0.0857823	-0.0498135		HUMAN	P04843	-0.0639636	-0.115111	-0.133171
HUMAN	O95573	0.00552278	0.0983778	-0.465364		HUMAN	O95456	0.412044	0.00496228	0.565499		HUMAN	P00367	-0.101334	-0.0340839	-0.0620326		HUMAN	P04844	0.0284062	0.24885	0.0825505
HUMAN	O95747	-0.0467215	0.07655	0.07213		HUMAN	O95573	0.0503693	0.160157	-0.00710918		HUMAN	P00374	0.738304	-0.0213383	-0.397877		HUMAN	P04899	-0.00937209	-0.0840952	0.0141049
HUMAN	O95757	0.0367648	-0.433803	-0.164723		HUMAN	O95747	-0.0381736	0.301562	-0.495161		HUMAN	P00387	-0.0322745	-0.0399281	0.0504688		HUMAN	P05023	-0.0261438	0.0290855	-0.157092
HUMAN	O95758	-0.240877	-0.338568	0.286791		HUMAN	O95757	0.185952	-0.0940671	0.0733205		HUMAN	P00390	-0.121125	-0.282791	0.0825161		HUMAN	P05026	-0.0304084	0.294882	-0.568773
HUMAN	O95777	-0.290677	-0.0822982	-0.175148		HUMAN	O95758	0.0135239	-0.375481	0.134474		HUMAN	P00403	-0.0837828	0.00369286	0.0646086		HUMAN	P05114	-0.0804762	-0.310243	-0.484022
HUMAN	O95782	-0.0118999	0.274884	0.241192		HUMAN	O95777	0.0512164	0.0255078	-0.330888		HUMAN	P00441	-0.0351089	-0.0284473	0.18193		HUMAN	P05141	-0.209011	-0.107173	-0.178504
HUMAN	O95816	0.121655	-0.00560351	0.296772		HUMAN	O95782	-0.335646	0.00532844	-0.2588		HUMAN	P00491	0.144042	-0.0646199	0.0138134		HUMAN	P05161	-0.135158	-0.0731685	0.421052
HUMAN	O95831	-0.0312683	0.0284651	0.116004		HUMAN	O95816	-0.0972608	0.00980947	0.0498462		HUMAN	P00492	-0.0606596	-0.378343	-0.124816		HUMAN	P05198	-0.0213431	-0.0541573	-0.197673
HUMAN	O96000	0.0634778	0.532023	0.408266		HUMAN	O95831	-0.0619874	-0.173539	0.261751		HUMAN	P00505	0.00250718	-0.130471	-0.0117304		HUMAN	P05386	-0.0117157	0.753207	0.449987
HUMAN	O96008	-0.0443325	-0.334233	-0.658706		HUMAN	O96000	-0.298103	0.413699	0.427655		HUMAN	P00558	-0.0474366	-0.00114586	-0.0232175		HUMAN	P05387	-0.0784482	-0.0774483	-0.259255
HUMAN	O96019	0.0620682	0.387768	-0.0342139		HUMAN	O96008	0.08974	0.0902293	-0.0832076		HUMAN	P00568	-0.0835788	-0.211816	-0.291516		HUMAN	P05455	-0.075235	-0.017887	-0.25695
HUMAN	P00338	0.0690175	0.057086	0.100057		HUMAN	O96019	-0.172836	-0.0724645	-0.155809		HUMAN	P00966	-0.0691215	-0.141666	-0.000902986		HUMAN	P05556	-0.0158459	-0.069036	-0.171161
HUMAN	P00367	-0.0160697	-0.0343947	-0.0870283		HUMAN	P00338	0.0956491	0.0590202	0.0570777		HUMAN	P01024	0.0664805	-0.0218496	0.240483		HUMAN	P05783	-0.0643698	-0.0602191	-0.112379
HUMAN	P00374	0.904742	0.218977	0.448354		HUMAN	P00367	-0.0141675	-0.0665221	0.118706		HUMAN	P02545	-0.029641	-0.0121425	-0.00252014		HUMAN	P05787	-0.0186041	-0.0288747	-0.0586069
HUMAN	P00387	0.159224	0.0812695	0.357842		HUMAN	P00374	0.885762	-0.0848564	-0.0324875		HUMAN	P02765	-0.0601765	-0.352941	-0.425597		HUMAN	P06132	0.240951	-0.678847	-0.0878188
HUMAN	P00390	-0.0323742	-0.100941	0.615995		HUMAN	P00387	0.0225563	0.280719	0.415126		HUMAN	P02768	-0.00801642	-0.0569008	0.0996743		HUMAN	P06396	-0.24598	-0.114583	-0.244616
HUMAN	P00403	0.425551	-0.130521	-0.1314		HUMAN	P00390	-0.0336142	-0.108544	0.520023		HUMAN	P02771	-0.257296	-0.156055	0.0552446		HUMAN	P06454	-0.062025	-0.0582154	-0.444665
HUMAN	P00441	0.0538128	-0.00552976	0.253767		HUMAN	P00403	-0.0610383	-0.164314	-0.0886175		HUMAN	P02786	0.00130605	-0.100249	-0.0455091		HUMAN	P06493	0.403559	0.31331	0.0894868
HUMAN	P00491	0.0417612	0.0146107	0.0396999		HUMAN	P00441	0.03889	0.140737	0.350717		HUMAN	P04040	-0.149618	-0.0503895	-0.201095		HUMAN	P06576	0.0571129	2.67222e-05	-0.257344
HUMAN	P00492	0.0925294	-0.345808	-0.0884895		HUMAN	P00491	0.23666	0.0283893	0.0322627		HUMAN	P04075	0.0150997	-0.0640923	-0.0788992		HUMAN	P06703	-0.00900683	-0.172523	-0.167129
HUMAN	P00505	0.102606	0.0336666	0.319099		HUMAN	P00492	0.0428451	-0.013614	0.22474		HUMAN	P04080	0.0301539	-0.0331525	0.207713		HUMAN	P06730	-0.392638	-0.280398	-0.201192
HUMAN	P00558	0.132618	0.125292	0.271867		HUMAN	P00505	0.0752479	-0.0543903	0.151248		HUMAN	P04083	-0.0187182	-0.109898	-0.0937742		HUMAN	P06733	-0.0438287	-0.00426161	-0.120784
HUMAN	P00568	0.255153	0.152442	0.169662		HUMAN	P00558	0.0732077	0.0633003	0.128147		HUMAN	P04179	0.015512	-0.076671	0.0657574		HUMAN	P06737	-0.196803	-0.133757	-0.164041
HUMAN	P00966	0.0642407	0.061391	0.130562		HUMAN	P00568	0.180078	-0.0620654	-0.117799		HUMAN	P04406	0.00741991	0.0504262	0.0783546		HUMAN	P06744	-0.131962	-0.101674	-0.24384
HUMAN	P01024	0.0862642	0.161325	0.315682		HUMAN	P00966	0.0456354	0.0274318	0.102621		HUMAN	P04439	-0.00404631	-0.0164321	0.101946		HUMAN	P06748	-0.117185	0.0837004	-0.198718
HUMAN	P02545	0.0777087	0.0582407	0.161026		HUMAN	P01024	0.0566587	-0.0122965	0.340908		HUMAN	P04632	-0.0539273	-0.257529	-0.105211		HUMAN	P06753	-0.121961	-0.221176	-0.0341079
HUMAN	P02765	0.0400819	-0.0869882	-0.288749		HUMAN	P02545	0.0508891	0.0366556	0.168908		HUMAN	P04792	-0.071959	-0.00482977	-0.14657		HUMAN	P06865	0.00304323	-0.104046	-0.127597
HUMAN	P02768	0.117826	0.0325903	0.275186		HUMAN	P02765	0.0702185	-0.255691	-0.242754		HUMAN	P04843	-0.132462	-0.0581248	-0.174919		HUMAN	P07099	-0.470764	-0.258686	0.190445
HUMAN	P02771	-0.133888	-0.22005	0.149886		HUMAN	P02768	0.045021	0.0797705	0.0591654		HUMAN	P04844	0.198321	-0.047819	0.0675869		HUMAN	P07195	-0.124052	-0.103308	-0.141421
HUMAN	P02786	0.15521	0.147876	0.23725		HUMAN	P02771	-0.208727	-0.123587	0.0834364		HUMAN	P04899	0.0348846	-0.0465224	0.0462626		HUMAN	P07203	0.441507	0.187449	0.0993888
HUMAN	P04040	0.0991336	0.296357	0.239676		HUMAN	P02786	0.0891527	0.113423	0.181741		HUMAN	P05023	-0.0440656	0.113663	0.0955277		HUMAN	P07237	-0.0776211	-0.0866255	-0.272179
HUMAN	P04075	0.142514	0.0731963	0.149039		HUMAN	P04040	0.179395	0.353774	0.321173		HUMAN	P05026	-0.520819	0.321503	0.340735		HUMAN	P07305	-0.128648	-0.19635	-0.244604
HUMAN	P04080	0.0962866	-0.312405	0.1366		HUMAN	P04075	0.0372116	0.0204753	0.113269		HUMAN	P05114	-0.0554439	-0.128044	-0.294224		HUMAN	P07339	0.102333	-0.167428	0.844889
HUMAN	P04083	0.136565	0.108164	-0.0523635		HUMAN	P04080	-0.0382691	-0.0862179	0.49871		HUMAN	P05141	0.066005	-0.0951327	-0.0446895		HUMAN	P07355	-0.0256377	-0.0529761	-0.164979
HUMAN	P04179	0.191481	0.557188	-0.233319		HUMAN	P04083	0.0339376	0.108491	0.0444359		HUMAN	P05161	-0.0269416	-0.272137	-0.0704575		HUMAN	P07384	0.23001	0.381977	-0.409233
HUMAN	P04406	0.0859668	0.102413	0.0178737		HUMAN	P04179	0.102624	0.126055	0.00719003		HUMAN	P05198	-0.00929517	-0.162535	-0.229487		HUMAN	P07437	-0.0568874	0.0338692	-0.0708551
HUMAN	P04439	0.0516752	-0.228726	0.364468		HUMAN	P04406	0.02223	0.0778772	-0.0719453		HUMAN	P05386	0.715327	0.421647	0.221242		HUMAN	P07602	-0.177613	-0.256229	-0.149146
HUMAN	P04632	0.0143007	-0.0682366	0.113795		HUMAN	P04439	0.291352	0.463963	0.507086		HUMAN	P05387	-0.0785061	-0.254194	-0.0296793		HUMAN	P07686	0.195178	0.00853025	-0.326115
HUMAN	P04792	0.0801094	0.162705	0.122398		HUMAN	P04632	0.0939792	-0.0455802	-0.0901384		HUMAN	P05455	-0.0283707	0.00565016	-0.10406		HUMAN	P07737	-0.0358219	-0.0458867	-0.24552
HUMAN	P04843	0.0998978	-0.0572669	0.166314		HUMAN	P04792	0.190896	0.125461	0.113121		HUMAN	P05556	-0.130152	-0.184715	-0.226425		HUMAN	P07741	-0.00468684	-0.0128707	-0.224309
HUMAN	P04844	0.168782	0.200279	0.332217		HUMAN	P04843	0.038674	0.0160265	-0.0519998		HUMAN	P05783	-0.0299236	-0.0514555	-0.0443056		HUMAN	P07814	-0.0291936	-0.130027	-0.280263
HUMAN	P04899	0.0124188	0.0244268	0.371366		HUMAN	P04844	0.117392	0.035433	0.122399		HUMAN	P05787	-0.0113053	-0.0232696	-0.0185569		HUMAN	P07900	-0.0622944	-0.066025	-0.232874
HUMAN	P05023	0.0203006	0.0883465	0.0461068		HUMAN	P04899	-0.0829255	-0.133367	-0.0566565		HUMAN	P06132	0.323482	0.141696	-0.224238		HUMAN	P07910	-0.149973	-0.112384	-0.0965704
HUMAN	P05026	-0.292891	0.535999	0.63342		HUMAN	P05023	0.00187908	0.0420101	-0.022398		HUMAN	P06396	-0.0647511	0.051319	0.0845517		HUMAN	P07919	0.0240791	-0.315579	-0.302996
HUMAN	P05114	0.178772	0.24259	0.234655		HUMAN	P05026	-0.240024	0.0564549	-0.0237876		HUMAN	P06454	-0.101621	-0.143586	-0.285837		HUMAN	P07951	-0.170005	-0.0838873	-0.134685
HUMAN	P05141	0.18712	-0.18921	0.0988979		HUMAN	P05114	-0.0241773	-0.0880214	-0.015145		HUMAN	P06493	0.256802	0.0324385	-0.293406		HUMAN	P07954	-0.118893	0.0824442	-0.42091
HUMAN	P05161	-0.670614	0.022611	-0.227839		HUMAN	P05141	0.0407687	-0.160182	-0.057674		HUMAN	P06576	0.0108364	-0.0298033	-0.138796		HUMAN	P07996	0.140181	-0.445581	-0.75036
HUMAN	P05198	0.110994	-0.0777479	0.0240178		HUMAN	P05161	-0.455119	-0.512118	-0.529051		HUMAN	P06703	-0.0576874	-0.0050514	-0.153202		HUMAN	P08133	-0.0824064	-0.160785	-0.353805
HUMAN	P05386	0.497309	-0.148601	0.134678		HUMAN	P05198	0.133055	0.102369	0.0425378		HUMAN	P06730	-0.332092	-0.0316957	-0.0968929		HUMAN	P08174	-0.0749557	-0.00663116	0.126974
HUMAN	P05387	0.201281	0.282843	0.44423		HUMAN	P05386	0.409736	-0.119554	-0.609794		HUMAN	P06733	-0.0620282	-0.0638308	-0.100205		HUMAN	P08195	-0.121709	0.0111253	-0.00936461
HUMAN	P05455	0.127282	0.0873095	0.135783		HUMAN	P05387	0.113143	0.113601	0.214269		HUMAN	P06737	-0.180754	0.0258011	-0.107353		HUMAN	P08237	0.318118	0.117885	0.210348
HUMAN	P05556	0.195235	0.0823034	-0.193735		HUMAN	P05455	0.031502	-0.010825	0.0877032		HUMAN	P06744	-0.118463	-0.194215	-0.086531		HUMAN	P08238	-0.079047	-0.0594048	-0.193683
HUMAN	P05783	0.078337	-0.000945573	0.0444978		HUMAN	P05556	0.13324	-0.0408365	-0.151077		HUMAN	P06748	-0.0941834	-0.0529532	-0.386279		HUMAN	P08240	0.0732508	0.266529	0.136174
HUMAN	P05787	0.0776616	0.0637542	0.186172		HUMAN	P05783	0.0572749	0.0843539	0.0759883		HUMAN	P06753	-0.139204	-0.154582	-0.132077		HUMAN	P08243	0.0331711	-0.0876728	-0.106979
HUMAN	P06132	0.0133944	0.2214	0.487916		HUMAN	P05787	0.0658965	0.0675662	0.138913		HUMAN	P06865	0.135342	-0.271796	0.141222		HUMAN	P08559	-0.0631423	-0.0294115	-0.143156
HUMAN	P06396	0.0517753	0.0699103	0.0326014		HUMAN	P06132	0.0923907	-0.188888	-0.125403		HUMAN	P07099	0.0103436	0.420988	0.931325		HUMAN	P08579	0.371655	0.0983642	0.341688
HUMAN	P06454	-0.00586806	0.186029	0.112144		HUMAN	P06396	0.00149574	0.184602	0.409898		HUMAN	P07195	-0.0669224	-0.123069	-0.111184		HUMAN	P08621	-0.0855846	0.0249706	0.0840332
HUMAN	P06493	0.330541	0.42231	0.243674		HUMAN	P06454	0.0146368	0.117001	-0.221241		HUMAN	P07203	0.159606	0.0899306	0.590714		HUMAN	P08670	-0.0811995	-0.0429498	-0.0763257
HUMAN	P06576	0.0231376	-0.0326436	-0.0253771		HUMAN	P06493	0.270197	-0.10037	0.127851		HUMAN	P07237	-0.0358065	-0.104038	-0.121591		HUMAN	P08697	-0.336129	0.499355	-0.315228
HUMAN	P06703	0.0961326	0.0346158	0.151956		HUMAN	P06576	0.0532471	0.0500698	0.0969073		HUMAN	P07305	-0.000702053	0.0904911	-0.138335		HUMAN	P08708	0.0153455	-0.100046	0.0360688
HUMAN	P06730	-0.322166	0.0703231	-0.082678		HUMAN	P06703	0.151856	0.0959542	0.0715148		HUMAN	P07339	-0.375137	-0.196986	1.093		HUMAN	P08727	-0.0717445	-0.0750662	-0.189508
HUMAN	P06733	0.0722973	0.0593182	0.115597		HUMAN	P06730	-0.296182	0.0698273	-0.122233		HUMAN	P07355	-0.0101742	-0.0492992	-0.00815886		HUMAN	P08729	-0.0867069	-0.122046	-0.210121
HUMAN	P06737	0.467492	0.192238	-0.0237621		HUMAN	P06733	0.0666208	0.102799	0.0905205		HUMAN	P07384	0.123985	0.172906	0.0261986		HUMAN	P08758	-0.209718	-0.149759	-0.0726334
HUMAN	P06744	0.110634	0.0910487	0.0482963		HUMAN	P06737	-0.217656	-0.13722	-0.102033		HUMAN	P07437	0.0242075	0.0955273	0.0630803		HUMAN	P08962	-0.0297052	-0.343985	-0.21002
HUMAN	P06748	0.038501	0.149904	0.0537704		HUMAN	P06744	0.115715	0.0386741	0.0207665		HUMAN	P07602	-0.1354	-0.0480829	0.0409795		HUMAN	P09012	0.105481	-0.0596717	-0.210675
HUMAN	P06753	0.141801	-0.0580826	0.212629		HUMAN	P06748	0.110209	0.0800114	0.106999		HUMAN	P07686	0.405989	0.304429	-0.900367		HUMAN	P09234	0.112044	0.683093	-0.421571
HUMAN	P06865	0.0699652	0.00909195	0.325909		HUMAN	P06753	0.0456163	-0.0612321	0.105217		HUMAN	P07737	-0.00680792	-0.106637	-0.169093		HUMAN	P09382	-0.0983194	-0.0156736	-0.244925
HUMAN	P07099	-0.506407	-0.0742143	0.667164		HUMAN	P06865	0.0551193	0.26008	-0.355703		HUMAN	P07741	0.122767	-0.0116466	-0.141458		HUMAN	P09496	0.169384	0.0326303	-0.302845
HUMAN	P07195	0.105191	-0.000953551	0.15964		HUMAN	P07099	0.417508	0.0518745	1.05701		HUMAN	P07814	0.0112504	-0.0580618	0.00162467		HUMAN	P09497	-0.385491	0.155844	-0.00512274
HUMAN	P07203	0.615949	-0.147397	0.084726		HUMAN	P07195	0.0666527	0.0177014	0.0761385		HUMAN	P07900	0.0100256	0.0648562	-0.0890371		HUMAN	P09525	0.169313	0.075335	-0.10838
HUMAN	P07237	0.0906962	0.0257842	0.0252389		HUMAN	P07203	0.462135	-0.0983415	-0.102806		HUMAN	P07910	-0.0327006	-0.102021	-0.0053931		HUMAN	P09622	-0.125883	-0.27208	-0.00617306
HUMAN	P07305	0.0928271	0.31652	0.27588		HUMAN	P07237	0.0857088	-0.0174223	-0.0434272		HUMAN	P07919	0.0230324	-0.0299701	0.165239		HUMAN	P09651	-0.139962	-0.258952	-0.104085
HUMAN	P07339	0.319209	-0.00132729	0.988098		HUMAN	P07305	-0.0732718	-0.238978	0.124284		HUMAN	P07951	0.0298208	-0.402811	-0.00816733		HUMAN	P09661	0.0723942	-0.180322	-0.186171
HUMAN	P07355	0.0904932	0.0274937	0.151371		HUMAN	P07339	-0.18437	0.164145	1.1689		HUMAN	P07954	-0.124967	0.108222	0.0931298		HUMAN	P09874	-0.16137	-0.144564	-0.015266
HUMAN	P07384	-0.00398143	-0.0305348	-0.278599		HUMAN	P07355	0.057385	0.0527829	0.1348		HUMAN	P07996	-0.0157898	-0.1976	0.0124853		HUMAN	P09960	-0.0425216	0.00888596	0.155437
HUMAN	P07437	0.0996659	0.20155	0.169734		HUMAN	P07384	0.0515879	0.141199	-0.141707		HUMAN	P08133	0.00631193	-0.165781	0.240387		HUMAN	P0DPB6	0.11888	-0.234233	-0.0320122
HUMAN	P07602	0.289194	0.145178	0.231904		HUMAN	P07437	0.108913	0.130434	0.151803		HUMAN	P08174	-0.0599434	0.126261	0.0887022		HUMAN	P10155	-0.450947	0.542161	-0.782524
HUMAN	P07686	0.476949	0.516144	-0.0716698		HUMAN	P07602	0.18865	-0.00615077	0.127581		HUMAN	P08195	-0.0540563	0.0416623	0.113202		HUMAN	P10253	0.241334	0.521218	0.644368
HUMAN	P07737	0.13226	0.0650654	0.204829		HUMAN	P07686	0.366309	0.271578	-0.18448		HUMAN	P08237	0.0524712	0.336098	0.178003		HUMAN	P10412	0.338443	0.0081507	0.12712
HUMAN	P07741	0.216057	0.126535	0.122223		HUMAN	P07737	0.0311373	0.0638936	0.00843203		HUMAN	P08238	-0.0505315	-0.0402378	-0.0438606		HUMAN	P10599	-0.0986488	-0.0674925	-0.239161
HUMAN	P07814	0.0398919	0.0688892	0.164617		HUMAN	P07741	0.311491	0.112769	0.111416		HUMAN	P08240	-0.170584	0.228031	-0.40937		HUMAN	P10606	-0.26727	0.0470271	-0.0538465
HUMAN	P07900	0.164469	0.0799487	0.154691		HUMAN	P07814	0.0179331	0.00218746	0.102895		HUMAN	P08243	0.173976	-0.0723531	0.277711		HUMAN	P10620	-0.100462	-0.837564	-0.501019
HUMAN	P07910	0.0558713	-0.0570223	0.212649		HUMAN	P07900	0.103036	0.138047	0.0316345		HUMAN	P08559	-0.0448772	0.132068	-0.0491569		HUMAN	P10768	-0.0568898	-0.144185	-0.620553
HUMAN	P07919	0.0355326	-0.103393	0.0234571		HUMAN	P07910	0.0558795	0.0551852	0.0889506		HUMAN	P08579	0.136617	0.0249536	0.11677		HUMAN	P10809	-0.049574	-0.0677783	-0.0603344
HUMAN	P07951	0.205668	-0.971497	0.163336		HUMAN	P07919	0.10957	0.0648781	0.109716		HUMAN	P08621	-0.222546	-0.300255	-0.0323293		HUMAN	P10909	-0.0886739	0.0165066	-0.356165
HUMAN	P07954	0.0114242	0.108057	0.231505		HUMAN	P07951	0.0770036	-1.01429	0.0253941		HUMAN	P08670	-0.0638676	-0.0792328	-0.0881723		HUMAN	P11021	-0.0539643	0.0139438	-0.138089
HUMAN	P07996	0.0751587	0.0393629	-0.373547		HUMAN	P07954	-0.0342452	0.0432014	-0.154982		HUMAN	P08697	-0.618481	-0.0201879	-1.36182		HUMAN	P11142	-0.00916177	0.0695598	-0.0989925
HUMAN	P08133	-0.0065006	-0.0856813	0.392602		HUMAN	P07996	0.0974969	0.0241463	-0.0856727		HUMAN	P08708	-0.048007	-0.268995	0.0817038		HUMAN	P11166	0.645344	0.451398	0.328955
HUMAN	P08174	0.096138	0.129148	0.159624		HUMAN	P08133	-0.0980423	-0.0153643	0.249627		HUMAN	P08727	-0.0173046	-0.0637757	-0.0806731		HUMAN	P11177	-0.0501296	-0.0183198	0.0128534
HUMAN	P08195	0.0856848	0.168866	0.269456		HUMAN	P08174	0.0783428	0.179125	0.268122		HUMAN	P08729	-0.0805452	-0.0729701	-0.112581		HUMAN	P11279	-0.0750497	0.032942	0.0191451
HUMAN	P08237	0.419261	0.147098	0.352743		HUMAN	P08195	-0.0136389	0.0227862	-0.0239605		HUMAN	P08758	-0.0648362	-0.137683	0.0514698		HUMAN	P11310	-0.276402	-0.244051	-0.287452
HUMAN	P08238	0.113554	0.0624784	0.110619		HUMAN	P08237	0.0938607	-0.151585	0.16302		HUMAN	P08962	-0.122455	-0.386299	-0.516046		HUMAN	P11387	0.00524677	0.0759099	0.0251207
HUMAN	P08240	-0.146143	0.180826	-0.265834		HUMAN	P08238	0.0304071	0.0236157	0.00841727		HUMAN	P09234	-0.0670292	0.633641	-0.0106941		HUMAN	P11388	-0.0891596	0.115602	-0.103761
HUMAN	P08243	0.15105	0.0141175	-0.0566957		HUMAN	P08240	0.00598046	0.215686	-0.628232		HUMAN	P09382	-0.009822	-0.312504	-0.224737		HUMAN	P11413	0.0399859	-0.0153933	-0.206263
HUMAN	P08559	0.0826528	0.202094	0.175788		HUMAN	P08243	0.184452	0.0792895	-0.0347031		HUMAN	P09496	0.048558	-0.0925606	-0.342303		HUMAN	P11498	0.0748559	0.0534301	0.0862681
HUMAN	P08579	0.304624	0.112343	0.520327		HUMAN	P08559	0.133173	0.169362	0.207617		HUMAN	P09497	-0.326119	0.331707	-0.209667		HUMAN	P11586	0.00618712	0.00801892	0.0362045
HUMAN	P08621	0.0687167	-0.067488	0.0327054		HUMAN	P08579	0.308483	0.268257	0.570758		HUMAN	P09525	0.244972	-0.00946658	-0.234746		HUMAN	P11717	-0.240079	-0.186128	0.731206
HUMAN	P08670	0.0814553	0.121196	0.240745		HUMAN	P08621	-0.0611871	0.131571	0.356387		HUMAN	P09622	-0.12224	0.0325878	0.0799294		HUMAN	P11766	0.353493	-0.412316	0.180526
HUMAN	P08697	-0.158205	0.278066	-0.758187		HUMAN	P08648	0.307073	0.366041	0.591321		HUMAN	P09651	-0.0702979	-0.121937	0.0723958		HUMAN	P11908	0.105935	0.257291	0.152322
HUMAN	P08708	0.0502485	-0.194585	0.153776		HUMAN	P08670	0.0656355	0.116988	0.122085		HUMAN	P09661	-0.183095	-0.262495	-0.248379		HUMAN	P11940	-0.176429	-0.16304	-0.10527
HUMAN	P08727	0.128785	0.103838	0.0886448		HUMAN	P08697	0.0241781	0.0796037	-0.169533		HUMAN	P09874	-0.112904	-0.137258	-0.145471		HUMAN	P12004	-0.0381284	0.0262696	0.122656
HUMAN	P08729	0.0571849	0.0371759	0.141336		HUMAN	P08708	0.0187713	-0.179349	-0.0169499		HUMAN	P09960	0.0656687	0.0145138	-0.0131403		HUMAN	P12081	-0.0794704	0.0905586	-0.0165412
HUMAN	P08758	0.0698352	-0.0615983	0.124573		HUMAN	P08727	0.077108	0.0551501	0.0366652		HUMAN	P0DPB6	0.313597	0.127122	0.0961234		HUMAN	P12235	0.135747	0.147867	-0.00711901
HUMAN	P08962	0.119113	-0.123225	0.000627818		HUMAN	P08729	0.0416207	0.0478764	-0.00923878		HUMAN	P10155	-0.0403321	-5.71716e-06	-0.252561		HUMAN	P12236	-0.110436	-0.100373	-0.10454
HUMAN	P09012	0.155185	-0.175226	-0.289677		HUMAN	P08758	0.114649	0.148351	0.0462179		HUMAN	P10253	0.170334	-0.122083	0.381215		HUMAN	P12268	-0.111359	-0.164539	-0.422679
HUMAN	P09234	-0.0225475	0.117025	0.187572		HUMAN	P08962	-0.00682731	-0.562286	-0.404436		HUMAN	P10412	0.139378	0.0161686	0.00724805		HUMAN	P12270	0.120438	0.00473109	-0.315451
HUMAN	P09382	0.0771872	-0.0951028	0.399726		HUMAN	P09012	0.105287	0.279827	-0.304528		HUMAN	P10599	-0.0501663	-0.0335014	0.0462692		HUMAN	P12277	-0.708614	-0.0864059	-0.0544247
HUMAN	P09496	-0.0124015	0.147019	0.026872		HUMAN	P09234	-0.00243217	-0.0072088	0.00577517		HUMAN	P10606	-0.165914	-0.0673488	-0.122748		HUMAN	P12429	-0.157398	-0.407589	-0.164481
HUMAN	P09497	0.0707225	0.134661	0.659881		HUMAN	P09382	0.125872	-0.148441	0.287244		HUMAN	P10620	-0.0440631	-0.397479	-0.734752		HUMAN	P12814	0.0230879	-0.0671925	-0.147873
HUMAN	P09525	0.164384	0.0267525	-0.0874414		HUMAN	P09496	0.061594	0.11224	-0.538935		HUMAN	P10768	-0.252402	-0.210491	-0.336412		HUMAN	P12955	-0.168924	0.248094	0.00916038
HUMAN	P09622	0.126871	0.129288	0.275309		HUMAN	P09497	0.208038	0.486783	0.455577		HUMAN	P10809	-0.0230464	-0.0836652	-0.0640346		HUMAN	P12956	-0.046982	-0.0325954	-0.127561
HUMAN	P09651	0.0830744	0.0947634	0.219341		HUMAN	P09525	0.136331	0.189138	0.155264		HUMAN	P10909	0.0168207	0.299501	-0.472172		HUMAN	P13010	-0.139539	-0.0548128	-0.131585
HUMAN	P09661	0.202362	0.0485547	-0.144862		HUMAN	P09622	0.111192	0.0634002	0.187195		HUMAN	P11021	-0.045469	-0.0392256	-0.0885942		HUMAN	P13073	-0.100582	0.0883193	-0.464271
HUMAN	P09874	-0.0250734	-0.0534696	-0.0740432		HUMAN	P09651	0.0595005	0.0340183	0.230573		HUMAN	P11142	0.0271249	0.0388275	-0.0464685		HUMAN	P13473	-0.378772	-0.0876875	-0.0630141
HUMAN	P09960	0.218718	0.106467	0.148114		HUMAN	P09661	-0.0597804	0.129989	-0.0686483		HUMAN	P11166	0.613151	0.607397	0.790228		HUMAN	P13489	-0.0463337	-0.126546	-0.588765
HUMAN	P0DPB6	0.197902	0.347249	0.22526		HUMAN	P09874	0.0621482	-0.0407871	0.0901611		HUMAN	P11172	0.327454	0.034486	0.194193		HUMAN	P13639	-0.100801	-0.087218	-0.183613
HUMAN	P10155	-0.7377	0.83838	-0.159614		HUMAN	P09960	0.11523	0.12304	0.410205		HUMAN	P11177	0.0462804	0.0505198	0.00287649		HUMAN	P13645	-0.0373871	-0.175604	-0.0754127
HUMAN	P10253	0.185339	0.00134957	0.850749		HUMAN	P0DPB6	0.369475	0.0255322	-0.266061		HUMAN	P11279	-0.0655779	-0.0728123	0.265681		HUMAN	P13667	-0.1855	0.0308528	-0.14094
HUMAN	P10412	-0.223205	0.0938747	0.23884		HUMAN	P10155	-0.443614	0.383982	0.379042		HUMAN	P11310	-0.236582	-0.339088	-0.431292		HUMAN	P13693	-0.0955462	-0.254383	0.00191255
HUMAN	P10599	0.00585144	0.00880021	0.276671		HUMAN	P10253	0.734862	0.238658	0.66098		HUMAN	P11387	-0.117306	-0.0800725	-0.301874		HUMAN	P13797	-0.166007	-0.180875	-0.116889
HUMAN	P10606	0.0158827	0.0799839	0.112505		HUMAN	P10412	0.164419	0.0395328	0.0884405		HUMAN	P11388	-0.119824	0.088657	-0.0396924		HUMAN	P13798	-0.0392079	0.180199	0.507462
HUMAN	P10620	-0.0770744	-0.624714	-0.717051		HUMAN	P10599	0.0305564	0.0885265	-0.0321529		HUMAN	P11413	0.0549693	0.125022	0.0663672		HUMAN	P13804	0.0749579	0.0486348	-0.0858734
HUMAN	P10768	-0.0023374	0.329184	-0.0467818		HUMAN	P10606	0.0280123	0.0314498	-0.193089		HUMAN	P11498	-0.12156	0.105754	0.0473319		HUMAN	P13807	-0.234619	-0.641299	-0.72533
HUMAN	P10809	0.0686014	0.112262	0.180907		HUMAN	P10620	-0.168635	-0.293167	-0.74663		HUMAN	P11586	-0.0298746	-0.0894992	-0.00430988		HUMAN	P13861	-0.311029	0.104097	0.120502
HUMAN	P10909	0.0748646	0.0495528	0.0632713		HUMAN	P10768	-0.00479497	0.107051	-0.244454		HUMAN	P11717	-0.416008	0.109095	0.675828		HUMAN	P13929	-0.071086	0.053614	-0.392807
HUMAN	P11021	0.115248	0.0530105	0.0721162		HUMAN	P10809	0.0580906	0.0515956	0.113645		HUMAN	P11766	0.589057	-0.118162	0.277049		HUMAN	P13987	-0.10845	0.0483631	0.136897
HUMAN	P11142	0.0967202	0.00190969	0.111462		HUMAN	P10909	-0.083044	0.101208	-0.312411		HUMAN	P11908	0.154261	0.354379	0.0895281		HUMAN	P14174	0.0490861	0.759411	0.772675
HUMAN	P11166	0.460297	0.565158	0.735085		HUMAN	P11021	0.0821181	0.0809215	0.0108827		HUMAN	P11940	-0.01874	-0.108214	-0.189752		HUMAN	P14314	-0.0692583	-0.0537522	-0.161664
HUMAN	P11172	0.756375	0.00328182	0.0556142		HUMAN	P11142	0.115112	0.117977	0.0312117		HUMAN	P12004	0.012148	-0.0430517	0.159291		HUMAN	P14324	0.00409292	-0.137136	-0.0992337
HUMAN	P11177	-0.0314502	0.0387393	0.370175		HUMAN	P11166	0.254619	0.672521	0.668642		HUMAN	P12081	-0.184264	0.109542	-0.0184618		HUMAN	P14384	-0.772603	-0.697389	-0.396405
HUMAN	P11279	0.0831354	0.242037	0.0498953		HUMAN	P11172	0.569102	0.397037	0.10819		HUMAN	P12235	0.174719	0.272562	0.155945		HUMAN	P14550	0.0438681	-0.19833	0.0518045
HUMAN	P11310	-0.158808	-0.158432	-0.382449		HUMAN	P11177	0.110369	-0.0323859	0.0342394		HUMAN	P12236	-0.0574773	0.0355906	0.0333193		HUMAN	P14618	-0.0756119	-0.0598189	-0.124535
HUMAN	P11387	0.0285202	0.0260221	-0.0379566		HUMAN	P11279	-0.121018	0.20239	0.349148		HUMAN	P12268	-0.0697889	-0.194734	-0.177051		HUMAN	P14625	-0.038637	-0.0315062	-0.188945
HUMAN	P11388	-0.0712055	-0.0947359	0.0372491		HUMAN	P11310	-0.189609	-0.375109	-0.490184		HUMAN	P12270	0.0252847	-0.0810115	-0.295973		HUMAN	P14678	0.0989678	0.22232	0.283968
HUMAN	P11413	0.256506	0.183011	0.172772		HUMAN	P11387	0.116229	-0.0601286	0.00431653		HUMAN	P12277	-0.0164525	0.138858	0.248007		HUMAN	P14735	0.162907	-0.0523099	0.216955
HUMAN	P11498	-0.10103	0.132506	0.25926		HUMAN	P11388	0.074859	0.00916735	0.1307		HUMAN	P12429	-0.0892973	-0.184635	0.0476088		HUMAN	P14854	-0.120549	0.0213627	-0.256898
HUMAN	P11586	0.113382	0.0793632	0.058184		HUMAN	P11413	0.134682	0.0454692	-0.0940045		HUMAN	P12814	-0.364333	0.0340517	0.173809		HUMAN	P14866	-0.0301817	-0.104375	-0.161087
HUMAN	P11717	0.106724	-0.0325194	0.921027		HUMAN	P11498	-0.123582	0.0137529	-0.147475		HUMAN	P12955	0.000368181	0.199336	-0.310876		HUMAN	P14868	-0.28465	-0.174012	-0.147056
HUMAN	P11766	0.69169	0.207368	0.652592		HUMAN	P11586	0.0675888	0.079037	0.0917412		HUMAN	P12956	-0.115332	-0.00915291	-0.105947		HUMAN	P14927	-0.258673	0.0791196	-0.270449
HUMAN	P11908	0.356455	0.195217	0.00602096		HUMAN	P11717	-0.0710081	-0.165666	0.298111		HUMAN	P13010	-0.0651245	0.0408627	-0.0108014		HUMAN	P15121	0.100863	0.0963444	0.195711
HUMAN	P11940	0.0924749	0.100751	0.125883		HUMAN	P11766	-0.191082	-0.17503	-0.175879		HUMAN	P13073	-0.15089	-0.121659	-0.00814293		HUMAN	P15170	-0.123842	0.101179	0.0730043
HUMAN	P12004	0.0574992	0.179238	0.266918		HUMAN	P11908	0.119677	0.425804	-0.103459		HUMAN	P13473	-0.164251	0.0141383	0.253001		HUMAN	P15311	0.0598771	-0.0480915	-0.064585
HUMAN	P12081	0.0930853	0.203924	-0.0213539		HUMAN	P11940	0.14218	-0.0295007	-0.0872233		HUMAN	P13489	-0.113056	0.0521598	-0.220782		HUMAN	P15328	-0.0576789	0.45114	0.2569
HUMAN	P12236	0.134151	0.0419236	0.143395		HUMAN	P12004	0.0686812	0.135195	0.257687		HUMAN	P13639	-0.0300456	-0.0860552	-0.0635103		HUMAN	P15374	0.0164401	0.0730213	-0.0983256
HUMAN	P12268	0.0287805	-0.0151957	0.0129559		HUMAN	P12081	-0.0637086	0.123093	0.199683		HUMAN	P13645	-0.0918852	-0.163162	0.0520853		HUMAN	P15529	-0.10148	-0.399126	-0.312704
HUMAN	P12270	0.169592	0.0505073	-0.0453509		HUMAN	P12235	-0.0428554	0.148258	-0.053363		HUMAN	P13667	-0.0971524	-0.0152848	-0.109902		HUMAN	P15531	-0.179114	-0.0337071	-0.0462595
HUMAN	P12277	0.116423	0.0785861	0.462585		HUMAN	P12236	0.0507489	0.0684869	0.0458223		HUMAN	P13693	-0.020365	0.226414	0.411451		HUMAN	P15586	-0.105668	-0.222802	0.634561
HUMAN	P12429	-0.0300835	0.059091	0.160061		HUMAN	P12268	0.0448391	0.0614688	0.0731792		HUMAN	P13797	-0.102445	-0.154088	-0.0898479		HUMAN	P15880	-0.0460026	0.0984355	-0.168602
HUMAN	P12814	-0.0818061	0.0768179	0.0346285		HUMAN	P12270	0.0492845	0.154825	0.032433		HUMAN	P13798	0.242776	-0.069235	-0.01502		HUMAN	P15927	-0.111915	-0.221998	-0.210659
HUMAN	P12955	-0.759909	0.222759	-0.153863		HUMAN	P12277	-0.156708	-0.0717916	-0.0159408		HUMAN	P13804	0.117266	0.0693173	0.143713		HUMAN	P16070	-0.0605415	-0.113125	-0.292561
HUMAN	P12956	0.0621471	0.114149	0.144694		HUMAN	P12429	0.109433	-0.11808	0.0547287		HUMAN	P13807	-0.0643674	-0.0324709	-0.38838		HUMAN	P16083	0.00462403	-0.268427	-0.236685
HUMAN	P13010	0.0871153	0.135833	0.0734782		HUMAN	P12814	0.174591	0.0349969	0.12748		HUMAN	P13861	-0.299667	-0.379575	-0.0913503		HUMAN	P16152	-0.0397347	0.0137126	0.062777
HUMAN	P13073	-0.157593	-0.0438855	0.192356		HUMAN	P12955	0.175235	0.264711	0.333591		HUMAN	P13929	0.0248495	0.503646	-0.21973		HUMAN	P16401	0.0269599	0.0783064	-0.049234
HUMAN	P13473	0.648392	0.192094	0.195437		HUMAN	P12956	0.0878451	0.134247	0.135361		HUMAN	P13987	-0.1546	0.193952	0.0232069		HUMAN	P16403	-0.0459505	0.140181	0.066234
HUMAN	P13489	0.12232	0.185525	-0.0162298		HUMAN	P13010	0.00798233	0.102202	0.0728311		HUMAN	P14174	0.0548099	0.35285	0.292162		HUMAN	P16435	-0.0725182	0.247106	0.356882
HUMAN	P13639	0.0910232	0.0332241	0.116526		HUMAN	P13073	0.0859954	0.0872011	0.267793		HUMAN	P14209	0.0520772	-0.0951722	-0.233581		HUMAN	P16615	-0.199348	-0.288759	-0.200266
HUMAN	P13645	0.0513526	0.00604615	0.172344		HUMAN	P13473	0.406102	0.0788864	0.260978		HUMAN	P14314	-0.00166949	0.00264893	0.00316415		HUMAN	P16949	-0.191795	-0.277777	-0.425799
HUMAN	P13667	0.0792184	0.123328	-0.052921		HUMAN	P13489	0.24895	0.0423201	-0.203771		HUMAN	P14324	0.0120644	-0.223335	0.151501		HUMAN	P16989	-0.086393	-0.054772	-0.275055
HUMAN	P13693	0.00750592	-0.000473254	0.380384		HUMAN	P13639	0.0867798	0.0556484	0.0653141		HUMAN	P14384	-0.0849495	-0.071764	0.524627		HUMAN	P17066	0.0876668	0.141546	-0.0475148
HUMAN	P13797	0.136041	-0.0155188	0.0939277		HUMAN	P13645	-0.0583332	-0.0150808	0.10527		HUMAN	P14550	-0.012705	0.263858	0.366095		HUMAN	P17174	-0.005092	-0.00760132	-0.224237
HUMAN	P13798	0.27508	0.398707	0.397135		HUMAN	P13667	0.0060914	0.152261	0.0575524		HUMAN	P14618	-0.0361912	-0.124814	-0.0632671		HUMAN	P17480	-0.393279	-0.298081	-0.77478
HUMAN	P13804	0.182101	0.227444	0.411199		HUMAN	P13693	-0.0371397	0.200326	0.0364213		HUMAN	P14625	-0.038301	-0.0387124	-0.0648548		HUMAN	P17655	-0.195091	-0.500033	-0.282177
HUMAN	P13807	0.193848	0.117025	0.0444189		HUMAN	P13797	0.0226365	-0.120747	-0.0301722		HUMAN	P14678	0.162098	0.31555	0.347082		HUMAN	P17812	0.104372	-0.0699707	-0.0337437
HUMAN	P13861	-0.0321914	-0.116033	-0.0286722		HUMAN	P13798	-0.412807	-0.223672	0.1064		HUMAN	P14735	0.0784873	-0.0193768	0.520144		HUMAN	P17844	-0.137002	-0.0372344	0.00461966
HUMAN	P13987	0.0369119	0.00952945	0.0690697		HUMAN	P13804	0.137451	0.146011	0.0358974		HUMAN	P14854	0.223732	0.138454	-0.0160747		HUMAN	P17858	-0.376425	-0.157509	0.0386586
HUMAN	P14174	0.165655	0.19912	0.27052		HUMAN	P13807	0.220564	-0.28467	-0.190959		HUMAN	P14866	0.0604597	-0.0445587	0.0326724		HUMAN	P17931	-0.0893319	-0.14994	0.100776
HUMAN	P14209	0.240099	0.392415	0.370382		HUMAN	P13861	-0.15149	-0.191093	-0.0138563		HUMAN	P14868	-0.150952	-0.287499	-0.0625137		HUMAN	P17980	-0.0925616	0.247664	-0.0980652
HUMAN	P14314	0.0938263	0.104463	0.227812		HUMAN	P13929	0.0909227	0.501316	-0.0279665		HUMAN	P14927	-0.14198	-0.364418	-0.525978		HUMAN	P17987	-0.120294	-0.0518158	0.00394304
HUMAN	P14324	0.102201	-0.344592	-0.318589		HUMAN	P13987	-0.18602	0.0437035	0.0675022		HUMAN	P15121	0.000500154	0.0920705	0.155347		HUMAN	P18077	-0.205557	-0.0755695	-0.0165304
HUMAN	P14384	-0.0278031	-0.589126	0.638697		HUMAN	P14174	0.0611098	0.608737	0.495612		HUMAN	P15170	-0.138583	0.0296125	-0.255666		HUMAN	P18085	-0.0967295	-0.128646	-0.327226
HUMAN	P14550	0.114329	0.11781	0.532356		HUMAN	P14209	-0.0897537	-0.0764398	-0.145415		HUMAN	P15311	-0.123543	-0.45181	-0.0517052		HUMAN	P18124	-0.0723332	-0.03785	-0.08361
HUMAN	P14618	0.140537	0.0427052	0.124744		HUMAN	P14314	0.104121	0.177171	0.144652		HUMAN	P15328	0.0564482	0.178222	0.577489		HUMAN	P18206	-0.0835009	-0.104036	-0.0114901
HUMAN	P14625	0.0413854	0.0988829	0.22937		HUMAN	P14324	0.321517	0.0505452	-0.0432066		HUMAN	P15374	-0.208057	0.232009	-0.366703		HUMAN	P18583	-0.0642334	-0.174048	-0.518482
HUMAN	P14678	0.199899	0.26834	0.421023		HUMAN	P14384	0.164312	-0.435004	0.322572		HUMAN	P15529	-0.360927	-0.439696	-0.594561		HUMAN	P18621	0.0467581	-0.219674	-0.114013
HUMAN	P14735	0.23336	0.0604291	0.282809		HUMAN	P14550	0.0808351	0.0206975	0.209303		HUMAN	P15531	-0.135909	0.0503042	-0.260958		HUMAN	P18669	0.0584164	0.0847121	-0.325881
HUMAN	P14854	-0.0544566	-0.0462574	0.227701		HUMAN	P14618	0.103135	-0.00762397	0.000772534		HUMAN	P15559	-0.0606008	-0.414746	-0.477243		HUMAN	P18754	-0.229592	0.0173107	-0.0250403
HUMAN	P14866	0.176421	0.0269176	0.324019		HUMAN	P14625	0.0177613	0.0251387	-0.0184695		HUMAN	P15586	-0.0652877	-0.312177	0.470034		HUMAN	P18858	-0.412413	0.315211	-0.200161
HUMAN	P14868	-0.0599446	-0.140161	0.141452		HUMAN	P14678	0.116918	0.203472	0.294124		HUMAN	P15880	-0.0398828	0.00534322	0.0250391		HUMAN	P18859	0.24908	-0.0948891	-0.628803
HUMAN	P14927	-0.119793	0.140744	-0.0219784		HUMAN	P14735	-0.0577556	-0.0455169	-0.093527		HUMAN	P15927	-0.108729	-0.0557608	0.173008		HUMAN	P19075	-0.146687	0.102477	0.668371
HUMAN	P15121	0.138108	0.261799	0.171278		HUMAN	P14854	0.0519736	0.0784216	0.258732		HUMAN	P16070	-0.156194	-0.0983444	-0.161241		HUMAN	P19338	-0.121416	-0.12883	-0.105771
HUMAN	P15170	0.0890277	0.352817	0.0743133		HUMAN	P14866	0.120568	0.0944667	0.185392		HUMAN	P16083	0.153488	-0.424985	-0.176843		HUMAN	P19404	-1.00391	-0.335726	-0.223606
HUMAN	P15311	-0.187388	-0.136735	-0.0290787		HUMAN	P14868	-0.105513	-0.119803	0.0671725		HUMAN	P16152	-0.0666747	-0.154694	-0.182467		HUMAN	P19623	-0.219034	-0.0596105	-0.0460355
HUMAN	P15328	0.242979	0.469719	0.132478		HUMAN	P14927	-0.0206022	-0.950548	-0.157702		HUMAN	P16401	0.116531	0.0018237	0.133945		HUMAN	P19823	0.0389874	0.0469944	-0.55126
HUMAN	P15374	-0.085779	0.0704999	0.0917854		HUMAN	P15121	0.20425	0.176384	0.297483		HUMAN	P16403	-0.0318144	0.0394728	-4.1927e-05		HUMAN	P19827	-0.128792	0.214559	0.525775
HUMAN	P15529	-0.29316	-0.475853	-0.231595		HUMAN	P15170	-0.0160031	0.155053	-0.195559		HUMAN	P16435	0.0544766	-0.0107942	0.609435		HUMAN	P20020	-0.455333	0.340952	-0.4888
HUMAN	P15531	0.0469069	0.0533272	0.21275		HUMAN	P15311	-0.048713	-0.0029729	0.0271333		HUMAN	P16615	0.0231488	0.00993311	0.277463		HUMAN	P20042	0.150629	-0.18485	-0.28273
HUMAN	P15586	0.0781949	0.523719	1.30431		HUMAN	P15328	0.346129	0.293984	0.703199		HUMAN	P16949	-0.124462	-0.367267	-0.195879		HUMAN	P20073	-0.188857	-0.060768	-0.28932
HUMAN	P15880	0.144046	0.077578	0.05752		HUMAN	P15374	-0.0231911	-0.148985	-0.0934633		HUMAN	P16989	-0.11558	-0.0653917	-0.113863		HUMAN	P20290	-0.117811	-0.428628	0.0453837
HUMAN	P15927	0.140792	0.152564	0.265216		HUMAN	P15529	-0.0511536	-0.425053	-0.460802		HUMAN	P17066	-0.00115668	0.00288936	-0.0293942		HUMAN	P20339	0.125931	0.133333	0.210516
HUMAN	P16070	0.0245457	0.0241948	-0.154576		HUMAN	P15531	0.0430055	0.11924	0.12803		HUMAN	P17174	0.0124445	0.111242	0.143532		HUMAN	P20340	-0.470513	0.119633	-0.0192515
HUMAN	P16083	0.311215	0.336072	0.748481		HUMAN	P15586	-0.112388	-0.291598	0.860012		HUMAN	P17655	-0.116441	0.0566874	-0.40099		HUMAN	P20618	-0.120316	0.461867	0.14709
HUMAN	P16152	0.103325	0.102907	0.18276		HUMAN	P15880	0.0910497	0.201566	0.159094		HUMAN	P17812	0.121718	0.0371078	-0.0210747		HUMAN	P20645	-0.165801	-0.188906	-0.457825
HUMAN	P16401	-0.201935	-0.39635	-0.653756		HUMAN	P15927	0.197559	0.149889	0.193213		HUMAN	P17844	-0.135691	-0.114296	0.102345		HUMAN	P20674	-0.0943893	-0.0563206	-0.215686
HUMAN	P16403	0.125134	-0.219201	0.237774		HUMAN	P16070	-0.0598346	-0.0719785	0.00308099		HUMAN	P17858	-0.142254	0.16966	0.493647		HUMAN	P20700	-0.0672585	0.0333786	0.0604165
HUMAN	P16435	0.0183012	0.194588	0.412785		HUMAN	P16083	0.056606	0.159157	0.192011		HUMAN	P17931	0.0419785	-0.18657	-0.200875		HUMAN	P20810	-0.303509	-0.403883	-0.0839334
HUMAN	P16615	0.0480631	-0.103863	0.218386		HUMAN	P16152	0.122506	-0.105869	-0.210925		HUMAN	P17980	-0.0185709	-0.0727534	-0.124833		HUMAN	P20962	-0.454063	-0.61798	-0.262681
HUMAN	P16949	0.112841	-0.087033	0.0388241		HUMAN	P16401	0.237817	-0.0085613	0.125948		HUMAN	P17987	-0.0524307	-0.14915	-0.0476334		HUMAN	P21266	-0.0967708	-0.0224755	0.0572796
HUMAN	P16989	0.0623468	0.127914	0.0347802		HUMAN	P16403	0.0397297	0.124936	0.0442207		HUMAN	P18077	-0.00285737	-0.0923729	-0.365813		HUMAN	P21291	-0.0785764	-0.131664	-0.215046
HUMAN	P17066	-0.179185	-0.254159	0.0709265		HUMAN	P16435	0.306969	0.362982	0.438421		HUMAN	P18085	-0.425196	0.0557109	-0.309132		HUMAN	P21333	-0.0716531	-0.0537368	-0.180251
HUMAN	P17174	0.246298	0.115123	0.337068		HUMAN	P16615	-0.026417	0.0695719	0.237336		HUMAN	P18124	-0.0325007	-0.0964923	-0.135327		HUMAN	P21796	0.0709758	-0.071911	-0.150596
HUMAN	P17480	-0.157825	-0.245761	0.84234		HUMAN	P16949	-0.0784698	-0.146584	-0.0964145		HUMAN	P18206	0.0292687	-0.109967	0.016289		HUMAN	P21912	0.368111	-0.325364	-0.0440839
HUMAN	P17655	-0.273882	-0.32049	-0.471259		HUMAN	P16989	-0.0267456	0.143869	0.0539674		HUMAN	P18583	-0.720076	-0.149708	-0.0261069		HUMAN	P21980	-0.314693	-0.0695025	-0.0935441
HUMAN	P17812	0.13449	0.00598639	0.162238		HUMAN	P17066	0.0943041	-0.254071	-0.0427241		HUMAN	P18621	0.0237803	-0.123382	-0.226571		HUMAN	P22087	-0.186954	-0.256188	-0.393931
HUMAN	P17844	0.0232727	1.82406e-05	0.0213565		HUMAN	P17174	0.173624	0.368492	0.331389		HUMAN	P18669	0.0566446	-0.00460753	-0.130986		HUMAN	P22102	0.00327015	-0.0421654	-0.234593
HUMAN	P17858	0.247526	0.181615	0.401504		HUMAN	P17480	-0.0363024	-0.363491	-0.0671512		HUMAN	P18754	-0.0902776	-0.101074	-0.286283		HUMAN	P22234	0.123836	0.144101	-0.0381984
HUMAN	P17931	0.104843	0.243745	0.0939934		HUMAN	P17655	-0.142791	-0.0137048	-0.369903		HUMAN	P18858	-0.226552	0.287032	-0.381808		HUMAN	P22307	-0.0748631	0.0383972	0.0578297
HUMAN	P17980	0.187579	0.0733728	0.0812787		HUMAN	P17812	0.0727604	0.0235886	0.144356		HUMAN	P19075	-0.103028	0.122968	0.156223		HUMAN	P22314	-0.0379722	0.12236	-0.120243
HUMAN	P17987	0.0012601	-0.0539356	-0.00589434		HUMAN	P17844	0.0646419	0.0324088	0.140427		HUMAN	P19338	-0.083677	-0.174107	-0.0924239		HUMAN	P22626	-0.151877	-0.104816	-0.153655
HUMAN	P18077	0.124664	0.0810456	0.0547218		HUMAN	P17858	0.283012	0.163334	0.302627		HUMAN	P19404	-0.00555064	-0.262393	0.24826		HUMAN	P22695	-0.144065	-0.282943	-0.241738
HUMAN	P18085	-0.0665016	0.204091	0.0596781		HUMAN	P17931	0.149866	0.185909	0.179267		HUMAN	P19623	-0.132547	-0.134759	-0.16767		HUMAN	P23142	0.0779983	0.0975348	0.253175
HUMAN	P18124	0.0729319	0.0268991	0.0713804		HUMAN	P17980	0.000495955	0.157433	-0.00328703		HUMAN	P19823	-0.0344286	0.0115594	-0.0359891		HUMAN	P23193	0.0729329	0.049793	-0.711597
HUMAN	P18206	0.041718	0.012653	0.149276		HUMAN	P17987	-0.0198212	0.0706378	0.0785729		HUMAN	P19827	-0.234775	0.0627254	0.016748		HUMAN	P23246	-0.0631037	-0.21306	-0.421533
HUMAN	P18583	-0.040144	0.235018	0.160514		HUMAN	P18077	0.218235	0.0953063	-0.0608299		HUMAN	P20020	0.208334	0.210094	-0.623621		HUMAN	P23284	-0.19435	-0.0755442	-0.223138
HUMAN	P18621	0.235056	-0.0225852	0.138095		HUMAN	P18085	-0.214086	-0.149815	0.0146073		HUMAN	P20042	0.0976741	-0.306705	-0.065948		HUMAN	P23381	-0.0205131	-0.0713654	0.0526749
HUMAN	P18669	0.118735	0.148823	0.265066		HUMAN	P18124	0.0419107	0.0561073	0.000790188		HUMAN	P20073	-0.0261551	0.00487549	-0.271251		HUMAN	P23396	-0.0949659	-0.0234379	-0.225941
HUMAN	P18754	-0.0961774	-0.0871197	-0.0900327		HUMAN	P18206	0.0158906	-0.020461	0.0679362		HUMAN	P20290	-0.146733	0.00566635	0.380683		HUMAN	P23434	-0.141382	-0.232557	-0.167063
HUMAN	P18858	0.639617	0.464706	-0.381337		HUMAN	P18583	-0.117472	-0.0975504	-0.113684		HUMAN	P20339	0.0414756	0.0783433	-0.0603588		HUMAN	P23526	0.0493709	0.0450057	0.00639157
HUMAN	P18859	0.494075	0.117577	0.190776		HUMAN	P18621	0.201477	0.0766877	0.108613		HUMAN	P20340	0.134478	-0.0405497	0.0104894		HUMAN	P23528	-0.161737	0.00658947	0.046266
HUMAN	P19075	0.184522	0.299304	0.665805		HUMAN	P18669	0.118822	0.00902485	-0.000125237		HUMAN	P20618	-0.0245671	0.0770308	-0.2853		HUMAN	P23588	-0.0551102	-0.0538947	-0.161502
HUMAN	P19338	0.0791079	0.00226543	0.144754		HUMAN	P18754	0.00934372	0.290191	0.10419		HUMAN	P20645	-0.17682	-0.293091	-0.465954		HUMAN	P23786	1.41308	0.095334	-0.481299
HUMAN	P19404	0.0541043	-0.190947	-0.19752		HUMAN	P18858	0.215703	0.702651	-0.138927		HUMAN	P20674	-0.101103	-0.0574965	-0.0102592		HUMAN	P23919	-0.222638	-0.0274128	-0.152407
HUMAN	P19623	-4.48713e-05	0.128468	0.172289		HUMAN	P18859	-0.0304423	0.0164896	0.0824812		HUMAN	P20700	-0.0430071	-0.0521506	0.0470645		HUMAN	P23921	0.130856	0.0675151	-0.0407007
HUMAN	P19823	0.181585	0.206862	0.0866339		HUMAN	P19075	-0.236658	0.385177	0.86072		HUMAN	P20810	-0.194914	-0.314741	0.0820928		HUMAN	P24534	-0.242365	-0.189365	-0.264844
HUMAN	P19827	0.154916	0.0819063	0.316418		HUMAN	P19338	0.0696883	0.0891454	0.048579		HUMAN	P20962	-0.104085	-0.54704	-0.135803		HUMAN	P24539	-0.191552	-0.109901	0.205311
HUMAN	P20020	-0.100954	0.790153	0.200592		HUMAN	P19623	-0.0615861	0.0257463	0.115848		HUMAN	P21266	0.0192664	0.0927614	-0.00306162		HUMAN	P24666	-0.167793	-0.121942	-0.372958
HUMAN	P20042	0.185302	-0.198797	-0.161599		HUMAN	P19823	0.0788187	0.185894	-0.0339733		HUMAN	P21291	-0.0466847	0.00407731	-0.0857887		HUMAN	P24752	-0.233459	-0.333297	-0.111109
HUMAN	P20073	-0.161756	-0.0539418	-0.314623		HUMAN	P19827	0.0237711	0.112417	0.630419		HUMAN	P21333	-0.0429245	-0.0483435	-0.130904		HUMAN	P24941	0.0524046	0.0797662	-0.162025
HUMAN	P20290	0.0769088	0.0941892	0.145616		HUMAN	P20020	-0.338203	-0.0727785	0.309136		HUMAN	P21796	0.0768987	-0.152176	0.0650547		HUMAN	P25205	0.00988399	-0.00884821	-0.038014
HUMAN	P20339	0.0657751	-0.225384	-0.361721		HUMAN	P20042	0.0683542	-0.127896	-0.192448		HUMAN	P21912	0.0516539	0.13991	-0.236572		HUMAN	P25398	-0.0455079	0.00428249	-0.0551848
HUMAN	P20340	-0.0166147	-0.1616	0.0946925		HUMAN	P20073	0.00287837	0.263332	-0.0533346		HUMAN	P21980	-0.245636	0.00736504	-0.0427945		HUMAN	P25685	0.0902224	0.190277	-0.034005
HUMAN	P20618	-0.179143	0.0228268	-0.154135		HUMAN	P20290	-0.109061	-0.0551964	0.0940352		HUMAN	P22087	-0.0550954	-0.288251	-0.248442		HUMAN	P25705	-0.130815	-0.118872	-0.179006
HUMAN	P20645	-0.075636	0.369723	-0.0960299		HUMAN	P20339	0.124265	0.0246419	0.0769883		HUMAN	P22102	0.0133306	-0.0561146	-0.166454		HUMAN	P25786	-0.0685208	-0.125452	-0.0970147
HUMAN	P20674	0.172622	0.148997	-0.0202821		HUMAN	P20340	-0.122622	-0.245474	-0.238115		HUMAN	P22234	-0.0656147	0.194292	-0.0908374		HUMAN	P25787	-0.252059	-0.11251	-0.377182
HUMAN	P20700	0.0189563	0.067584	0.125166		HUMAN	P20618	0.0729506	0.379589	0.238304		HUMAN	P22307	0.0430419	0.0714019	0.194976		HUMAN	P25788	-0.0097499	-0.186555	-0.310588
HUMAN	P20810	0.377563	0.0302525	0.35824		HUMAN	P20645	-0.0608858	-0.0969138	-0.513452		HUMAN	P22314	-0.047541	-0.0163366	0.095446		HUMAN	P25789	0.0043726	0.194326	0.235048
HUMAN	P20962	0.217027	0.163735	0.0834785		HUMAN	P20674	0.0239234	0.278982	0.170882		HUMAN	P22626	-0.0693717	-0.0582243	0.0516008		HUMAN	P25815	-0.331779	-0.0413446	-0.806007
HUMAN	P21266	0.0999779	0.115468	0.171061		HUMAN	P20700	0.0477535	0.124936	0.183011		HUMAN	P22695	-0.0485744	0.177112	0.0671561		HUMAN	P26006	0.284035	-0.190378	-0.519132
HUMAN	P21291	0.0301431	0.117463	0.0408954		HUMAN	P20810	-0.167098	-0.318304	0.55176		HUMAN	P23142	-0.409907	-0.251128	0.0407259		HUMAN	P26038	-0.0690882	-0.0884355	-0.103447
HUMAN	P21333	0.0680668	0.0244691	0.0306116		HUMAN	P20962	0.124071	0.441536	0.117166		HUMAN	P23193	-0.0452624	0.195814	-0.369066		HUMAN	P26196	-0.0728136	-0.048927	0.381101
HUMAN	P21796	0.138744	-0.0406819	-0.0971033		HUMAN	P21266	0.121138	0.115673	0.28236		HUMAN	P23246	-0.0150332	-0.0865053	-0.223183		HUMAN	P26358	-0.384686	-0.0791909	-0.199705
HUMAN	P21912	0.372619	-0.0645071	0.0990605		HUMAN	P21291	0.0720884	-0.0160409	-0.0287695		HUMAN	P23284	-0.06451	-0.121567	-0.0465402		HUMAN	P26368	0.0556588	-0.100882	-0.478046
HUMAN	P21980	0.0642898	0.165452	0.237915		HUMAN	P21333	0.0563505	0.0466986	-0.0112531		HUMAN	P23381	0.142477	0.194873	0.27582		HUMAN	P26373	-0.113363	0.00441856	-0.172522
HUMAN	P22087	0.168463	-0.0602247	0.176052		HUMAN	P21796	0.0898219	0.0525323	-0.0713387		HUMAN	P23396	-0.0194209	-0.0688221	-0.161852		HUMAN	P26440	-0.521214	-0.438847	-0.396032
HUMAN	P22102	0.164408	0.065178	0.149844		HUMAN	P21912	0.351699	0.333703	0.633811		HUMAN	P23434	-0.036755	-0.345307	0.0746923		HUMAN	P26447	-0.0038381	0.0122176	-0.090685
HUMAN	P22234	0.117468	0.218406	0.179127		HUMAN	P21980	-0.0653814	-0.023306	-0.0381521		HUMAN	P23526	0.00207716	-0.0552775	-0.0963024		HUMAN	P26583	-0.0288208	0.0396904	0.0337874
HUMAN	P22307	0.026252	0.0661343	0.211094		HUMAN	P22087	-0.00486165	-0.0716711	-0.0642102		HUMAN	P23528	-0.0770014	0.058656	0.0503617		HUMAN	P26599	0.0322898	-0.11241	-0.0261246
HUMAN	P22314	0.109346	0.0612521	0.0816785		HUMAN	P22102	0.0628128	-0.0160498	0.147547		HUMAN	P23588	-0.110833	0.0252633	0.0114232		HUMAN	P26639	-0.00150013	0.0650686	-0.187753
HUMAN	P22626	0.127678	0.0606169	0.230285		HUMAN	P22234	0.119986	0.234466	0.210713		HUMAN	P23634	0.513913	0.0353679	-0.710809		HUMAN	P26640	-0.0811851	0.00944111	-0.0889321
HUMAN	P22695	0.206884	0.0519314	-0.0503349		HUMAN	P22307	0.121145	0.15289	0.000190239		HUMAN	P23786	0.316166	-0.0708999	-0.243536		HUMAN	P26641	0.0681272	-0.106577	-0.208648
HUMAN	P23142	0.271331	0.294635	0.640703		HUMAN	P22314	0.0633084	0.130547	0.108248		HUMAN	P23919	-0.181519	-0.0303207	-0.238165		HUMAN	P26885	-0.0904429	0.252409	0.329913
HUMAN	P23193	0.148975	0.00140933	-0.356677		HUMAN	P22626	0.0369461	0.00247555	0.0486766		HUMAN	P23921	-0.0258869	-0.446141	0.0691071		HUMAN	P27105	0.0149675	0.0513629	0.197704
HUMAN	P23246	0.0880163	0.0355416	0.164788		HUMAN	P22695	-0.0191786	0.261939	-0.0612815		HUMAN	P24534	-0.060303	-0.109571	-0.0505033		HUMAN	P27348	-0.109951	0.0975238	0.0129989
HUMAN	P23284	0.142522	0.00187818	0.113281		HUMAN	P23142	0.0616029	-0.0685755	0.241175		HUMAN	P24539	-0.0331807	0.0452025	-0.37355		HUMAN	P27635	-0.0014137	0.0791183	-0.0528827
HUMAN	P23381	0.20616	0.235902	0.0632195		HUMAN	P23193	0.129433	0.0739471	-0.222953		HUMAN	P24666	-0.140632	0.223209	-0.276341		HUMAN	P27694	-0.109501	-0.375314	-0.301528
HUMAN	P23396	0.151847	0.112662	-0.133033		HUMAN	P23246	0.123937	-0.0424744	0.0762265		HUMAN	P24752	0.0488	-0.0340284	-0.162338		HUMAN	P27695	-0.0681774	-0.0595869	-0.108652
HUMAN	P23434	-0.438082	-0.531188	-0.258052		HUMAN	P23284	0.0507281	0.0280847	0.120378		HUMAN	P24941	0.140403	-0.568242	-0.413632		HUMAN	P27708	0.0271725	-0.115753	-0.233243
HUMAN	P23526	-0.191953	-0.184918	0.0148107		HUMAN	P23381	0.151955	0.280819	0.263996		HUMAN	P25205	0.0408797	-0.038928	-0.0200965		HUMAN	P27797	0.0906418	-0.0118979	-0.128444
HUMAN	P23528	0.133158	0.132831	0.185472		HUMAN	P23396	0.0696354	0.183502	0.0338813		HUMAN	P25398	-0.0197883	-0.171446	-0.051706		HUMAN	P27816	-0.0555941	-0.12778	-0.369885
HUMAN	P23588	0.081953	0.102811	0.338155		HUMAN	P23434	0.056379	0.257218	0.0145234		HUMAN	P25685	0.188217	-0.0930749	0.440936		HUMAN	P27824	-0.0304003	-0.00590417	-0.0841456
HUMAN	P23786	0.537559	0.283377	0.245675		HUMAN	P23526	-0.031767	-0.00281337	0.0154102		HUMAN	P25705	-0.102205	-0.122854	-0.103924		HUMAN	P28062	0.24911	0.0922607	-0.258737
HUMAN	P23919	-0.0790226	0.0258167	0.0124487		HUMAN	P23528	0.0583398	0.0569305	0.193373		HUMAN	P25786	-0.0664396	-0.123764	-0.12879		HUMAN	P28066	-0.033871	-0.0189	0.168736
HUMAN	P23921	0.0043975	0.134166	0.14972		HUMAN	P23588	0.0290889	-0.0406013	0.124644		HUMAN	P25787	0.0407123	-0.256673	-0.186287		HUMAN	P28070	-0.000945322	0.119471	0.599039
HUMAN	P24534	0.0570925	0.134116	-0.12255		HUMAN	P23919	-0.12917	0.175633	-0.142186		HUMAN	P25788	-0.0699345	-0.264439	0.123715		HUMAN	P28072	0.0129268	-0.0218753	-0.0842869
HUMAN	P24539	-0.0669593	-0.251099	-0.204487		HUMAN	P23921	0.0402277	-0.0645537	0.16653		HUMAN	P25789	0.0479475	0.217208	0.338919		HUMAN	P28074	-0.0804391	-0.00975791	0.391106
HUMAN	P24666	-0.0565858	0.195904	-0.174864		HUMAN	P24534	0.0557079	-0.104165	0.0288876		HUMAN	P26006	-0.140678	-0.137303	-0.0430804		HUMAN	P28331	-0.243901	-0.436355	-0.366998
HUMAN	P24752	0.117341	0.245796	-0.076237		HUMAN	P24539	0.0541401	-0.121652	0.030819		HUMAN	P26038	0.00372323	-0.0743148	0.000541312		HUMAN	P28340	0.113615	-0.207444	-0.204913
HUMAN	P24941	-0.0577129	0.300971	0.456657		HUMAN	P24666	0.0552046	0.212268	0.0760879		HUMAN	P26196	0.109122	0.0230011	0.424489		HUMAN	P28838	-0.472952	-0.238576	0.107673
HUMAN	P25205	0.184009	0.0611268	0.339472		HUMAN	P24752	-0.0105346	-0.0163984	-0.00571249		HUMAN	P26358	-0.39061	-0.168886	-0.306109		HUMAN	P29144	-0.173152	-0.0191984	0.202647
HUMAN	P25398	0.127122	0.103459	0.0917479		HUMAN	P24941	0.144354	0.0284124	0.0578283		HUMAN	P26368	0.202885	0.0914597	0.0113215		HUMAN	P29401	-0.136116	0.0439281	0.0766102
HUMAN	P25685	0.25893	0.227168	0.178378		HUMAN	P25205	0.151893	0.0397063	0.152511		HUMAN	P26373	-0.0520429	-0.031154	-0.0872954		HUMAN	P29692	-0.0945609	-0.11969	-0.143683
HUMAN	P25705	0.0931409	0.101361	0.156802		HUMAN	P25398	0.045138	-0.0715716	0.00338847		HUMAN	P26440	-0.556901	-0.201682	-0.641849		HUMAN	P30040	-0.138015	-0.159529	-0.175379
HUMAN	P25786	0.0408626	0.100054	0.0908225		HUMAN	P25685	0.451977	0.257168	0.485514		HUMAN	P26447	-0.00738831	-0.0393616	-0.0863394		HUMAN	P30041	-0.160656	-0.0976235	-0.152132
HUMAN	P25787	0.20601	0.00376773	-0.147354		HUMAN	P25705	0.0372897	-0.00361715	0.0702389		HUMAN	P26583	0.0205444	0.0747173	-0.0457148		HUMAN	P30043	-0.0678706	-0.0306936	-0.455918
HUMAN	P25788	0.194578	0.104775	0.0977836		HUMAN	P25786	0.0053237	0.048553	0.0324511		HUMAN	P26599	0.0125088	0.00707212	0.0113952		HUMAN	P30044	-0.102387	-0.0566124	-0.573626
HUMAN	P25789	0.133308	0.227783	0.28426		HUMAN	P25787	0.0317998	0.0340124	-0.167452		HUMAN	P26639	-0.0928984	-0.00418188	-0.156413		HUMAN	P30046	0.261533	0.0277312	0.160228
HUMAN	P25815	0.330221	0.367996	-0.444145		HUMAN	P25788	-0.0105314	-0.101193	0.211158		HUMAN	P26640	0.100142	0.16219	0.0238399		HUMAN	P30048	-0.0165168	-0.0325998	-0.159042
HUMAN	P26006	0.247193	-0.121566	-0.488448		HUMAN	P25789	0.213847	0.278333	0.648273		HUMAN	P26641	0.0433837	-0.0722167	-0.232116		HUMAN	P30049	-0.146905	-0.207334	0.0615663
HUMAN	P26038	0.121718	0.0857223	0.0643881		HUMAN	P25815	0.0230616	0.180006	-1.13808		HUMAN	P26885	-0.209086	0.0220566	-0.331372		HUMAN	P30050	0.124165	-0.0525034	-0.0164139
HUMAN	P26196	-0.113825	0.0468388	0.293716		HUMAN	P26006	0.187813	-0.0562312	-0.168798		HUMAN	P27105	-0.20821	-0.0937488	0.0923376		HUMAN	P30084	-0.183314	-0.366294	-0.171868
HUMAN	P26358	-0.400418	0.146364	0.384183		HUMAN	P26038	0.116201	0.13471	0.109965		HUMAN	P27348	-0.0631411	-0.181366	0.05404		HUMAN	P30085	0.102391	-0.21568	0.0319894
HUMAN	P26368	0.275012	0.375672	0.785727		HUMAN	P26196	0.100357	0.0993869	0.56683		HUMAN	P27635	0.0189183	0.0324539	0.00452976		HUMAN	P30086	0.159379	0.174544	0.181782
HUMAN	P26373	0.170861	0.0994752	0.174357		HUMAN	P26358	0.00622915	-0.00123062	0.0489069		HUMAN	P27694	0.000621637	-0.293324	-0.0953203		HUMAN	P30101	-0.0502899	-0.165298	-0.333863
HUMAN	P26440	-0.500468	0.650341	0.826289		HUMAN	P26368	0.449284	0.0227537	-0.0284506		HUMAN	P27695	-0.00190502	0.00726186	0.0744576		HUMAN	P30153	-0.176942	-0.183104	-0.147391
HUMAN	P26447	0.0573605	0.0217993	0.178771		HUMAN	P26373	0.0996082	0.128457	0.147212		HUMAN	P27708	0.0935064	0.0430142	-0.150496		HUMAN	P30408	-0.0463694	-0.466525	-0.63311
HUMAN	P26583	0.11358	0.201942	0.052926		HUMAN	P26440	-0.277638	0.0175082	0.147253		HUMAN	P27797	0.165183	-0.0616285	-0.0624939		HUMAN	P30419	-0.000806901	-0.0580281	-0.119426
HUMAN	P26599	0.217226	0.211394	0.340297		HUMAN	P26447	0.0609387	0.0689503	0.0410025		HUMAN	P27816	0.0280094	-0.113957	-0.193047		HUMAN	P30520	-0.317202	0.0402231	-0.26718
HUMAN	P26639	-0.046794	0.118951	0.0251347		HUMAN	P26583	0.0886725	0.223628	0.212075		HUMAN	P27824	0.0201995	-0.00787673	0.202049		HUMAN	P30536	-0.677609	-0.159415	-0.147711
HUMAN	P26640	0.209486	-0.0107227	0.115126		HUMAN	P26599	0.19078	0.145471	0.189851		HUMAN	P28062	-0.0268686	0.405379	0.170412		HUMAN	P30626	0.0020696	0.20184	0.386391
HUMAN	P26641	0.206196	0.0355294	-0.0739827		HUMAN	P26639	0.0740145	0.115162	-0.057084		HUMAN	P28066	-0.0814836	-0.110427	-0.13234		HUMAN	P30740	-0.197278	-0.17846	-0.280097
HUMAN	P26885	-0.211494	0.184788	0.991812		HUMAN	P26640	0.0535262	-0.0869564	0.0340533		HUMAN	P28070	0.0195099	0.139149	0.590491		HUMAN	P31040	-0.0685989	-0.0101055	-0.314148
HUMAN	P27105	0.118168	0.0478299	-0.0255249		HUMAN	P26641	0.218553	0.0648601	-0.0811561		HUMAN	P28072	0.0781701	0.0869033	0.0426061		HUMAN	P31153	0.157524	0.177875	-0.0687911
HUMAN	P27348	0.0935948	0.115049	0.199517		HUMAN	P26885	0.314261	0.278164	0.132541		HUMAN	P28074	0.0251343	0.0579663	0.601626		HUMAN	P31327	-0.0507465	-0.0905848	-0.145572
HUMAN	P27635	0.0812064	-0.0150809	0.0689351		HUMAN	P27105	-7.74085e-05	-0.0434826	0.346862		HUMAN	P28331	0.0662845	-0.143668	-0.134868		HUMAN	P31689	-0.260738	-0.093626	-0.614818
HUMAN	P27694	0.00636597	-0.0951602	-0.253177		HUMAN	P27348	0.0431777	0.126926	0.144504		HUMAN	P28340	0.11396	-0.120301	0.0933682		HUMAN	P31930	-0.0582723	0.202829	0.0464577
HUMAN	P27695	0.0805783	0.137918	0.112558		HUMAN	P27635	0.0825035	0.078037	-0.0489034		HUMAN	P28838	-0.0843125	-0.17222	0.0579361		HUMAN	P31937	0.0278555	0.0270741	-0.240088
HUMAN	P27708	-0.0912389	0.0736158	-0.0662434		HUMAN	P27694	-0.155501	0.0247006	0.0445201		HUMAN	P29144	0.0707554	-0.239285	0.159064		HUMAN	P31939	0.054106	-0.0117226	-0.0128097
HUMAN	P27797	0.156296	-0.023412	0.0318859		HUMAN	P27695	0.0112961	0.0904355	0.0033719		HUMAN	P29401	-0.185858	0.0146323	0.0963373		HUMAN	P31942	-0.0449328	0.0803645	-0.146121
HUMAN	P27816	0.00753146	-0.038625	-0.215509		HUMAN	P27708	0.0694746	0.0782331	-0.11627		HUMAN	P29692	-0.00555313	-0.119757	0.00916935		HUMAN	P31943	-0.00213561	-0.1142	-0.0549807
HUMAN	P27824	0.183661	0.0639386	0.0415867		HUMAN	P27797	0.211073	0.0944657	0.199962		HUMAN	P30040	-0.0477056	-0.138926	-0.00412954		HUMAN	P31946	-0.0853319	-0.0303206	-0.106342
HUMAN	P28062	0.0144903	0.199834	0.395503		HUMAN	P27816	0.0232516	-0.152933	-0.239398		HUMAN	P30041	-0.0590157	-0.0841697	0.0490099		HUMAN	P31947	0.0124816	-0.194721	-0.108768
HUMAN	P28066	-0.00640251	0.00836331	0.0292759		HUMAN	P27824	0.128169	0.101376	0.152754		HUMAN	P30043	-0.00972074	0.091236	-0.256274		HUMAN	P31948	-0.0893101	-0.162807	-0.0736746
HUMAN	P28070	0.137785	0.225836	0.818464		HUMAN	P28062	0.424375	-0.221781	-0.361164		HUMAN	P30044	-0.0128669	-0.0835085	-0.356527		HUMAN	P31949	-0.191604	-0.309859	-0.135247
HUMAN	P28072	0.228951	0.0839904	0.188479		HUMAN	P28066	0.0355515	0.206614	0.158149		HUMAN	P30046	0.109999	0.119911	0.0463806		HUMAN	P32004	0.0619758	0.1753	-0.111769
HUMAN	P28074	0.118118	0.0616266	0.454813		HUMAN	P28070	0.0971691	0.0775428	0.737871		HUMAN	P30048	-0.126077	0.00703071	-0.311933		HUMAN	P32119	-0.185915	-0.227578	-0.0305416
HUMAN	P28331	0.0662932	0.0416841	0.246572		HUMAN	P28072	0.171419	0.157141	0.189016		HUMAN	P30050	-0.0235857	0.00797002	-0.122264		HUMAN	P32969	-0.164041	-0.230084	-0.0607971
HUMAN	P28340	-0.291326	-0.0743659	0.170174		HUMAN	P28074	0.0494741	0.0355449	0.328848		HUMAN	P30084	-0.168971	-0.249474	0.057455		HUMAN	P33176	0.140401	-0.097429	0.116711
HUMAN	P29144	0.107592	-0.117324	0.479896		HUMAN	P28331	0.0975395	-0.0612626	-0.0384863		HUMAN	P30085	-0.0947296	0.203873	0.21506		HUMAN	P33240	-0.30132	0.11504	-0.281708
HUMAN	P29401	0.0186802	0.0289706	-0.0902984		HUMAN	P28340	-0.190098	-0.0318353	0.0170054		HUMAN	P30086	0.041985	0.179877	0.0975314		HUMAN	P33316	0.0573232	0.156978	0.192956
HUMAN	P29692	0.125468	0.0461093	0.154373		HUMAN	P28838	-0.378845	-0.319533	-0.204959		HUMAN	P30101	-0.033002	-0.059872	-0.0932879		HUMAN	P33991	-0.0316318	0.115518	-0.0285366
HUMAN	P30040	0.127861	-0.030845	-0.0087007		HUMAN	P29144	0.310762	-0.222215	0.567489		HUMAN	P30153	-0.0585989	-0.0388248	-0.156264		HUMAN	P33992	-0.102494	-0.16931	-0.349556
HUMAN	P30041	0.0989115	0.118006	0.0876576		HUMAN	P29401	0.120957	0.111781	0.17228		HUMAN	P30408	-0.00621532	-0.182754	-0.714509		HUMAN	P33993	-0.0358475	0.0304559	0.0549627
HUMAN	P30043	0.058904	0.153915	-0.0127875		HUMAN	P29692	0.0595202	-0.00683863	0.0200178		HUMAN	P30419	0.128984	-0.185683	-0.0255944		HUMAN	P34896	0.163296	-0.0597221	-0.15869
HUMAN	P30044	0.078625	0.0764536	-0.0642626		HUMAN	P30040	0.130734	0.071285	0.00763416		HUMAN	P30520	0.0978485	0.236002	0.373471		HUMAN	P34897	-0.118659	-0.126557	-0.286371
HUMAN	P30046	0.280647	0.156596	0.201376		HUMAN	P30041	0.0727453	0.0922663	0.0229247		HUMAN	P30536	0.449782	-0.0295251	0.464106		HUMAN	P34932	0.0289208	0.0513168	-0.0529978
HUMAN	P30048	0.156528	0.249373	0.351465		HUMAN	P30043	0.129358	0.10209	-0.0463409		HUMAN	P30626	-0.429917	-0.243686	0.0204415		HUMAN	P35080	-0.119863	0.76494	-0.173824
HUMAN	P30049	0.15701	0.0758722	0.276401		HUMAN	P30044	0.0355835	0.102921	-0.0390732		HUMAN	P30740	0.0346899	-0.000631444	0.0901208		HUMAN	P35232	-0.0748421	-0.0531324	-0.331805
HUMAN	P30050	-0.0704548	0.0612859	-0.204528		HUMAN	P30046	0.23468	0.276443	0.368317		HUMAN	P31040	-0.0582465	-0.039551	-0.328547		HUMAN	P35237	-0.104554	-0.177351	0.0481496
HUMAN	P30084	-0.0716853	-0.245372	0.0910705		HUMAN	P30048	-0.0342457	0.000858774	-0.0068175		HUMAN	P31153	0.104548	0.176243	0.0108367		HUMAN	P35241	0.0267498	-0.0559017	-0.032082
HUMAN	P30085	0.11416	0.0177726	0.129059		HUMAN	P30049	0.0728788	-0.0368416	0.485331		HUMAN	P31327	-0.0305531	-0.109333	-0.0669821		HUMAN	P35249	-0.15276	-0.161986	-0.0419272
HUMAN	P30086	0.104035	0.111778	0.27854		HUMAN	P30050	-0.036517	0.0325853	-0.134416		HUMAN	P31689	-0.0459895	-0.0960832	-0.40719		HUMAN	P35250	-0.0315654	0.138574	0.317086
HUMAN	P30101	0.127768	0.0977899	0.0706062		HUMAN	P30084	0.0650866	-0.288658	-0.217084		HUMAN	P31930	-0.00194945	0.0576441	0.013601		HUMAN	P35268	-0.108607	-0.212321	-0.107511
HUMAN	P30153	0.0351075	0.0688969	0.160212		HUMAN	P30085	0.0751181	0.0121358	-0.0209341		HUMAN	P31937	-0.411118	-0.318494	-0.261437		HUMAN	P35270	-0.465796	0.191331	0.152247
HUMAN	P30408	0.0406247	-0.336469	-0.0666206		HUMAN	P30086	0.155573	0.235488	0.446285		HUMAN	P31939	-0.0924919	-0.105603	-0.0240406		HUMAN	P35520	-0.0200741	-0.0402683	-0.0700475
HUMAN	P30419	-0.0779428	-0.0253786	-0.343897		HUMAN	P30101	0.106085	0.026971	0.056079		HUMAN	P31942	-0.0316459	0.0429327	0.0497587		HUMAN	P35579	-0.0201287	-0.0820708	-0.0547287
HUMAN	P30520	0.0541498	0.348243	0.0904096		HUMAN	P30153	-0.0214894	0.0809838	-0.0164447		HUMAN	P31943	0.0269296	-0.0478116	0.122989		HUMAN	P35606	-0.19661	-0.165366	-0.139761
HUMAN	P30536	0.174417	-0.763404	-0.413076		HUMAN	P30408	0.284474	0.0911952	0.0656534		HUMAN	P31946	-0.04787	-0.0569952	-0.0567247		HUMAN	P35613	-0.0769536	-0.126463	-0.327387
HUMAN	P30626	-0.19185	-0.160293	0.127043		HUMAN	P30419	0.121571	0.189344	0.0964741		HUMAN	P31947	0.0266473	-0.188091	0.0692202		HUMAN	P35637	-0.253001	-0.0202239	0.0727892
HUMAN	P30740	0.147807	0.0988568	0.341615		HUMAN	P30520	0.165419	0.408024	0.321533		HUMAN	P31948	-0.0932852	-0.167548	-0.0717793		HUMAN	P35658	-0.207104	0.0697789	-0.459831
HUMAN	P31040	-0.0268812	0.0579922	-0.552722		HUMAN	P30536	0.369885	0.221582	0.604421		HUMAN	P31949	-0.106655	-0.33662	-0.15744		HUMAN	P35659	-0.00232027	-0.0204482	-0.116859
HUMAN	P31153	-0.0915839	0.225376	0.024866		HUMAN	P30626	-0.262826	0.0170178	-0.16747		HUMAN	P32004	0.290912	0.00645789	-0.320032		HUMAN	P35998	-0.0370845	-0.197026	-0.0748048
HUMAN	P31327	0.0926743	0.0113169	0.099818		HUMAN	P30740	0.0489947	0.164137	0.37724		HUMAN	P32119	-0.0970294	-0.179392	0.089442		HUMAN	P36507	-0.192001	-0.382357	0.821981
HUMAN	P31689	-0.0258701	0.418931	-0.268813		HUMAN	P31040	-0.00086488	0.13465	0.00054948		HUMAN	P32969	-0.230698	-0.184991	0.0581485		HUMAN	P36542	-0.211101	-0.310944	-0.22729
HUMAN	P31930	0.0266271	0.373282	0.352673		HUMAN	P31153	0.0452318	0.354313	0.0459149		HUMAN	P33176	-0.0300679	0.0282635	0.196328		HUMAN	P36578	-0.0101871	0.0785802	0.0560086
HUMAN	P31937	0.264173	-0.0764598	0.418684		HUMAN	P31327	0.0978745	0.0338473	0.00710442		HUMAN	P33240	-0.160922	0.206626	-0.352179		HUMAN	P36776	0.358892	-0.17079	-0.16374
HUMAN	P31939	0.125038	0.0524652	0.28635		HUMAN	P31689	-0.0433296	0.119964	-0.27231		HUMAN	P33316	0.00121479	0.123011	0.355505		HUMAN	P36871	-0.154086	-0.00784984	0.0253213
HUMAN	P31942	0.0308501	0.0190561	0.138682		HUMAN	P31930	0.0254875	0.307613	0.434622		HUMAN	P33991	-0.0752279	0.0968038	0.0461565		HUMAN	P36873	-0.318272	-0.0912389	0.247855
HUMAN	P31943	0.027247	0.0923906	0.187435		HUMAN	P31937	0.204557	-0.386523	-0.217173		HUMAN	P33992	-0.0708737	-0.0382226	0.0661407		HUMAN	P36952	-0.0986724	-0.135642	0.00173947
HUMAN	P31946	0.107354	0.0431762	0.0905389		HUMAN	P31939	0.163976	0.0699886	0.158844		HUMAN	P33993	-0.0187087	0.0120508	0.155027		HUMAN	P36955	-0.0879326	-0.180295	-0.745208
HUMAN	P31947	0.150994	-0.12167	0.0277237		HUMAN	P31942	0.0948422	0.283126	0.0969528		HUMAN	P34896	0.0618045	0.446992	0.0899688		HUMAN	P36957	-0.169737	0.0624942	-0.300843
HUMAN	P31948	0.07484	0.0413741	0.0514212		HUMAN	P31943	0.100009	0.0623522	0.198006		HUMAN	P34897	-0.0967602	-0.134903	-0.165817		HUMAN	P37108	-0.722719	-0.0810087	-1.04513
HUMAN	P31949	0.0128833	-0.102822	-0.093377		HUMAN	P31946	0.0470516	0.0691434	-0.0285162		HUMAN	P34932	-0.0405405	-0.126981	0.0730572		HUMAN	P37198	-0.102068	0.423676	0.300473
HUMAN	P32004	0.316186	-0.00820524	-0.0772595		HUMAN	P31947	0.157427	0.0906649	0.253837		HUMAN	P35232	-0.110249	-0.102931	-0.26255		HUMAN	P37802	-0.0898422	-0.0277142	-0.0468087
HUMAN	P32119	0.0876542	-0.0129798	0.219193		HUMAN	P31948	-0.042782	0.0057242	0.0430684		HUMAN	P35237	-0.164621	-0.0603239	0.0321174		HUMAN	P37837	-0.066117	0.0157885	-0.0124859
HUMAN	P32969	-0.106969	0.00323165	0.322572		HUMAN	P31949	-0.0157007	-0.218778	-0.260519		HUMAN	P35241	-0.0978597	0.0212043	-0.064733		HUMAN	P38117	-0.0370214	-0.174994	-0.382889
HUMAN	P33176	-0.0148207	0.280277	0.370628		HUMAN	P32004	0.264518	0.199279	-0.208482		HUMAN	P35249	-0.177919	-0.129175	-0.112727		HUMAN	P38606	0.838432	-0.278758	0.407603
HUMAN	P33240	-0.171562	0.195633	0.478288		HUMAN	P32119	0.165824	0.000438458	0.265055		HUMAN	P35250	0.243878	-0.0724717	0.0703462		HUMAN	P38646	-0.0666083	0.0332245	-0.126552
HUMAN	P33316	0.112204	0.296081	0.271861		HUMAN	P32969	-0.0486547	0.0396513	0.109855		HUMAN	P35268	-0.0137414	-0.1366	0.0408083		HUMAN	P38919	-0.0764496	-0.0385663	-0.488332
HUMAN	P33991	0.0569533	0.163462	0.160068		HUMAN	P33176	-0.11321	0.280055	0.475899		HUMAN	P35270	-0.596204	0.200046	-0.295431		HUMAN	P39019	-0.031659	-0.0921871	-0.152501
HUMAN	P33992	0.0219523	0.237962	0.0692595		HUMAN	P33240	0.0272048	0.204235	-0.0360528		HUMAN	P35520	0.0402211	0.147569	0.287906		HUMAN	P39023	0.010606	-0.0464366	-0.0960787
HUMAN	P33993	-0.0503568	0.231988	0.310893		HUMAN	P33316	0.0826318	0.18319	0.40958		HUMAN	P35579	0.013195	-0.0892444	-0.0403429		HUMAN	P39656	-0.0354766	-0.0959405	-0.280111
HUMAN	P34896	-0.0660366	0.276657	0.354768		HUMAN	P33991	0.00626611	0.203065	0.262986		HUMAN	P35606	-0.187075	-0.101449	0.135261		HUMAN	P39687	0.0505839	0.00483119	-0.159628
HUMAN	P34897	0.147176	0.0940704	0.0287148		HUMAN	P33992	0.242308	0.0620272	-0.104418		HUMAN	P35613	0.0483719	0.0979009	0.142494		HUMAN	P39748	-0.0469835	0.0170606	-0.104693
HUMAN	P34932	0.196882	0.173601	0.249972		HUMAN	P33993	0.0590998	0.268928	0.239212		HUMAN	P35637	-0.0790916	0.030027	-0.105147		HUMAN	P40121	-0.119218	-0.0689171	-0.360148
HUMAN	P35232	0.0964063	-0.0155175	-0.0622208		HUMAN	P34896	0.157638	-0.0722621	-0.0491002		HUMAN	P35658	-0.227927	-0.0256859	-0.117228		HUMAN	P40222	-0.389286	0.0314251	0.0970412
HUMAN	P35237	0.0836995	0.239897	0.258188		HUMAN	P34897	0.132964	0.0767169	0.0345223		HUMAN	P35659	0.0714502	0.0128137	-0.0979281		HUMAN	P40227	-0.076913	-0.124236	-0.485714
HUMAN	P35241	0.0523793	-0.0476064	-0.0924337		HUMAN	P34932	0.144558	0.168165	0.012758		HUMAN	P35998	0.0246776	-0.272079	-0.0811738		HUMAN	P40261	-0.12164	-0.121093	-0.287174
HUMAN	P35249	-0.00855889	-0.223069	-0.0627742		HUMAN	P35232	-0.0489613	-0.0477442	-0.3077		HUMAN	P36507	0.180382	0.0850582	0.532514		HUMAN	P40429	-0.0683269	0.0704042	0.117387
HUMAN	P35250	-0.0513366	-0.318827	0.2878		HUMAN	P35237	-0.119148	-0.0306974	-0.0443358		HUMAN	P36542	-0.0960092	-0.282934	-0.11418		HUMAN	P40763	-0.139623	0.57799	0.192277
HUMAN	P35268	0.0637871	0.0624314	0.211127		HUMAN	P35241	0.0422595	0.199019	0.0947351		HUMAN	P36578	-0.00530563	-0.0193317	0.075087		HUMAN	P40925	-0.124814	-0.0822281	-0.243171
HUMAN	P35270	0.29224	-0.224082	0.512217		HUMAN	P35249	0.189838	-0.0301391	-0.0820442		HUMAN	P36776	0.0299827	-0.0794603	-0.202571		HUMAN	P40926	-0.0769799	0.0264468	-0.194722
HUMAN	P35520	0.284897	0.101776	0.826253		HUMAN	P35250	0.100974	-0.224152	0.353428		HUMAN	P36871	-0.0663577	-0.0167204	-0.253023		HUMAN	P40938	-0.176394	-0.106048	-0.43127
HUMAN	P35579	0.0463764	-0.00668837	0.193448		HUMAN	P35268	0.0615505	-0.0138503	0.061037		HUMAN	P36873	0.10596	-0.174745	0.0406977		HUMAN	P40939	0.00832503	-0.170331	-0.403325
HUMAN	P35606	0.19747	-0.219568	-0.0122451		HUMAN	P35270	-0.3147	0.23793	0.0207238		HUMAN	P36952	-0.067242	-0.203586	-0.0481049		HUMAN	P41091	-0.172123	-0.099448	-0.0554362
HUMAN	P35613	0.0475517	-0.0102272	0.0441664		HUMAN	P35520	0.357503	0.575908	0.973726		HUMAN	P36955	0.0724985	-0.270836	0.253436		HUMAN	P41223	-0.486761	-0.0432874	-0.154718
HUMAN	P35637	0.108438	0.175525	0.336893		HUMAN	P35579	0.0882372	0.0429154	0.0601724		HUMAN	P36957	-0.0533537	0.247238	0.0526316		HUMAN	P41227	-0.154073	-0.285543	-0.791268
HUMAN	P35658	0.157567	0.405448	0.174472		HUMAN	P35606	0.11427	-0.0372018	0.219412		HUMAN	P37108	-0.110106	-0.459431	-0.47243		HUMAN	P41236	-0.216393	-0.13965	-0.355589
HUMAN	P35659	0.254061	0.0148244	-0.0255594		HUMAN	P35613	0.107303	-0.100756	0.00412172		HUMAN	P37198	-0.083739	-0.298478	-0.501688		HUMAN	P41250	-0.0326773	-0.0135045	-0.16763
HUMAN	P35998	0.186192	0.0764395	0.238392		HUMAN	P35637	-0.0201274	0.0506082	-0.0977093		HUMAN	P37802	-0.0680465	-0.084005	0.0216943		HUMAN	P41252	0.00943852	-0.0386384	0.0207761
HUMAN	P36507	0.139995	-0.147919	0.360208		HUMAN	P35658	0.18065	0.0639679	-0.0206822		HUMAN	P37837	-0.0434064	-0.0860504	-0.183918		HUMAN	P42126	0.109223	-0.186027	-0.00234804
HUMAN	P36542	0.0402218	-0.0140817	0.0232212		HUMAN	P35659	0.24373	0.129361	-0.0139889		HUMAN	P38117	0.0365775	0.102572	-0.0356271		HUMAN	P42166	0.0121447	0.0702653	-0.144866
HUMAN	P36578	0.00761151	0.0879181	0.0107942		HUMAN	P35998	-0.0727281	-0.181579	-0.0469169		HUMAN	P38606	0.445867	0.134263	0.236339		HUMAN	P42285	0.113993	-0.142237	0.0581426
HUMAN	P36776	0.204088	-0.0899143	0.118748		HUMAN	P36507	-0.139934	-0.0747364	0.0043835		HUMAN	P38646	-0.0192363	-0.0637766	-0.0622099		HUMAN	P42677	-0.0838432	-0.394318	-0.191885
HUMAN	P36871	-0.0415909	0.0638908	0.183783		HUMAN	P36542	-0.00806021	-0.184636	0.00739937		HUMAN	P38919	-0.061535	-0.0404813	-0.328491		HUMAN	P42704	-0.131821	0.0604391	0.00459407
HUMAN	P36873	0.07877	-0.0929082	0.302952		HUMAN	P36578	0.0629437	0.091198	0.0535203		HUMAN	P39019	-0.0838721	-0.0353028	-0.0741163		HUMAN	P42765	-0.113602	-0.183253	-0.121277
HUMAN	P36952	0.219871	0.176532	0.12948		HUMAN	P36776	0.125921	0.0591562	0.0214529		HUMAN	P39023	0.0720774	-0.0159897	0.0121211		HUMAN	P42766	-0.154554	-0.122898	-0.368717
HUMAN	P36955	0.0411728	-0.278741	0.0241015		HUMAN	P36871	-0.0780104	0.127577	0.269519		HUMAN	P39656	0.0483586	-0.028229	-0.215564		HUMAN	P43034	0.179895	-0.0501999	-0.522333
HUMAN	P36957	-0.071509	0.211587	0.409873		HUMAN	P36873	0.275443	-0.138388	0.150679		HUMAN	P39687	-0.0607823	-0.000866492	-0.110682		HUMAN	P43121	-0.0196939	0.000835715	0.16219
HUMAN	P37108	0.0181518	-0.140516	0.297676		HUMAN	P36952	0.0931237	0.12477	0.114085		HUMAN	P39748	0.123552	0.0420251	0.375968		HUMAN	P43243	-0.101614	-0.0767686	-0.35841
HUMAN	P37198	0.357021	-0.0889589	0.0185302		HUMAN	P36955	0.00988027	-0.167489	0.188662		HUMAN	P40121	0.0388381	-0.076918	-0.260312		HUMAN	P43246	0.0302233	0.156749	-0.292223
HUMAN	P37802	0.0471773	0.0727605	0.222711		HUMAN	P36957	-0.20616	0.112497	-0.145636		HUMAN	P40222	-0.719847	0.343612	-0.171247		HUMAN	P43304	0.48511	0.222405	-0.0261176
HUMAN	P37837	0.0780821	-0.152271	0.0627063		HUMAN	P37108	-0.0678961	-0.653318	-0.586271		HUMAN	P40227	-0.0933805	-0.109111	-0.235662		HUMAN	P43307	-0.286506	-0.355292	0.138503
HUMAN	P38117	0.181972	0.0961961	0.0944477		HUMAN	P37198	0.458901	0.0692763	0.22827		HUMAN	P40261	-0.22298	0.00724506	-0.0734614		HUMAN	P43487	0.0957109	0.0475795	0.238407
HUMAN	P38606	0.221338	-0.0820358	-0.762486		HUMAN	P37802	0.071199	0.0568962	0.153365		HUMAN	P40429	-0.0037676	-0.0111819	0.131624		HUMAN	P43490	0.428042	-0.239588	0.0224031
HUMAN	P38646	0.113911	0.063454	0.154915		HUMAN	P37837	0.101951	0.0534946	0.0156379		HUMAN	P40763	-0.0212002	0.293518	-1.01083		HUMAN	P43686	-0.228538	-0.321386	-0.343667
HUMAN	P38919	0.08688	0.120636	0.00391203		HUMAN	P38117	0.0686458	0.0557402	0.144325		HUMAN	P40925	-0.0599814	-0.0210904	-0.0935102		HUMAN	P43897	0.201349	0.296378	-0.015275
HUMAN	P39019	0.0633733	0.0611039	0.240024		HUMAN	P38606	0.357313	-0.0106667	-0.261052		HUMAN	P40926	-0.130024	-0.117142	0.0636273		HUMAN	P45880	-0.0835882	0.105923	0.00345994
HUMAN	P39023	0.146932	0.1554	0.258436		HUMAN	P38646	0.0767239	0.0970497	0.192426		HUMAN	P40937	-0.0833273	0.171845	-0.648553		HUMAN	P45973	-0.234496	-0.268109	-0.048929
HUMAN	P39656	-0.0172352	-0.193162	-0.0652088		HUMAN	P38919	0.02609	0.155988	0.0241201		HUMAN	P40938	-0.174184	-0.204552	-0.252513		HUMAN	P45974	-0.127505	-0.377407	-0.875887
HUMAN	P39687	0.124025	0.122809	0.0231316		HUMAN	P39019	0.129813	0.0872465	0.238308		HUMAN	P40939	-0.0172574	-0.17265	-0.157857		HUMAN	P46013	0.280088	0.0705228	0.233346
HUMAN	P39748	0.132752	-0.0487699	0.133762		HUMAN	P39023	0.151701	0.104241	0.233027		HUMAN	P41091	-0.144978	0.0669143	0.0578324		HUMAN	P46060	-0.00467999	0.153916	0.348471
HUMAN	P40121	-0.000142646	-0.0235852	0.213456		HUMAN	P39656	0.134501	-0.0649659	-0.0994662		HUMAN	P41223	-0.0786537	-0.0530529	-0.430243		HUMAN	P46063	0.0288734	0.155902	-0.243967
HUMAN	P40222	-0.556045	0.502045	0.405369		HUMAN	P39687	0.0601135	0.198618	-0.104627		HUMAN	P41227	0.209097	-0.211645	-0.477812		HUMAN	P46087	-0.216671	-0.0186913	0.231707
HUMAN	P40227	0.00461658	-0.0233588	-0.236725		HUMAN	P39748	0.0977347	-0.0327606	0.108198		HUMAN	P41236	0.042673	0.037301	-0.391134		HUMAN	P46459	0.174403	0.110222	-0.296959
HUMAN	P40261	0.0894892	-0.179162	-0.329467		HUMAN	P40121	0.0256067	0.165902	-0.0420261		HUMAN	P41250	-0.028742	-0.112059	-0.144809		HUMAN	P46776	-0.277283	-0.290175	-0.253834
HUMAN	P40429	0.0637187	-0.0436561	0.222481		HUMAN	P40222	-0.0244828	-0.0233921	-0.267957		HUMAN	P41252	-0.0860687	0.0132724	0.0924574		HUMAN	P46777	-0.0845716	-0.0929687	-0.270323
HUMAN	P40763	0.246972	0.169	0.405557		HUMAN	P40227	0.00647318	0.0221145	-0.223788		HUMAN	P42126	0.0613223	-0.219056	-0.045913		HUMAN	P46779	-0.0983753	0.0186493	-0.048236
HUMAN	P40925	-0.0195358	0.061645	-0.158917		HUMAN	P40261	0.133881	0.106693	0.0123896		HUMAN	P42166	0.11684	-0.116929	-0.319736		HUMAN	P46781	-0.151517	-0.0873861	-0.184998
HUMAN	P40926	0.082333	0.0948568	0.13756		HUMAN	P40429	0.143736	0.078059	0.309113		HUMAN	P42285	-0.205663	-0.470391	0.0483113		HUMAN	P46782	-0.0808794	-0.0350395	-0.177408
HUMAN	P40937	-0.218544	0.322112	-0.244416		HUMAN	P40763	-0.0284011	0.332711	-0.0392631		HUMAN	P42677	0.05186	-0.0650938	0.107605		HUMAN	P46926	0.125483	0.134012	1.01479
HUMAN	P40938	0.0889982	-0.143955	-0.063351		HUMAN	P40925	0.0860964	0.014646	-0.0366894		HUMAN	P42704	0.0288898	0.052882	0.0127801		HUMAN	P46940	-0.0128825	-0.0489848	-0.0813573
HUMAN	P40939	0.163049	0.114891	0.0568895		HUMAN	P40926	0.00819722	0.134234	0.169693		HUMAN	P42765	-0.0399115	-0.0217352	0.106745		HUMAN	P46977	-0.165007	-0.205065	-0.704539
HUMAN	P41091	0.103745	0.137682	0.290206		HUMAN	P40937	-0.0750329	0.447564	-0.445219		HUMAN	P42766	-0.117906	-0.056535	-0.371787		HUMAN	P47712	-0.333834	-0.142242	-0.387741
HUMAN	P41223	-0.261862	0.343376	-0.0936825		HUMAN	P40938	-1.19293	-0.334655	-0.296152		HUMAN	P43034	0.0660943	-0.155605	-0.439279		HUMAN	P47756	0.116038	0.0208183	-0.088835
HUMAN	P41227	0.231323	-0.0891787	-0.567846		HUMAN	P40939	0.197216	0.0181897	0.13712		HUMAN	P43121	-0.235175	-0.0356548	0.642168		HUMAN	P47813	-0.132345	-0.308257	-0.455438
HUMAN	P41236	0.0615359	-0.0205193	-0.665315		HUMAN	P41091	0.0788207	0.138382	0.305875		HUMAN	P43243	-0.0940893	-0.0809614	-0.154048		HUMAN	P47897	-0.0643813	-0.0356663	-0.502723
HUMAN	P41250	0.146998	0.162541	0.00849058		HUMAN	P41223	-0.396096	0.512558	0.30432		HUMAN	P43246	-0.00547906	-0.0078773	-0.138407		HUMAN	P47914	0.0074469	0.029559	-0.103948
HUMAN	P41252	0.159716	0.0154826	0.230029		HUMAN	P41227	0.116046	-0.0284245	-0.121842		HUMAN	P43304	0.0454781	0.228175	0.248997		HUMAN	P47985	-0.289056	-0.0784058	-0.291715
HUMAN	P42126	0.169696	-0.200141	-0.0441715		HUMAN	P41236	-0.251951	-0.0645158	-0.486483		HUMAN	P43307	-0.347008	-0.629989	0.298637		HUMAN	P48047	-0.217004	-0.077557	-0.136204
HUMAN	P42166	0.215715	0.148115	0.0911876		HUMAN	P41250	0.117525	0.00374429	0.0667371		HUMAN	P43487	0.215206	0.11309	0.105889		HUMAN	P48444	-0.201692	0.189366	0.295628
HUMAN	P42285	0.206499	-0.0949548	0.601042		HUMAN	P41252	0.204522	0.0541134	0.168799		HUMAN	P43490	-0.332943	-0.294179	-0.180481		HUMAN	P48507	-0.0668407	-0.491509	-0.114597
HUMAN	P42677	0.147882	0.19115	-0.0496761		HUMAN	P42126	-0.126375	-0.298291	-0.124568		HUMAN	P43686	-0.113887	-0.370462	-0.452531		HUMAN	P48509	-0.160177	-0.214601	0.771531
HUMAN	P42704	0.0493434	0.231847	0.209531		HUMAN	P42166	0.289196	0.128504	0.257105		HUMAN	P43897	0.086262	-0.331227	-0.497979		HUMAN	P48643	-0.0855676	0.0759386	-0.100192
HUMAN	P42765	0.16164	0.131342	0.0313702		HUMAN	P42285	0.131359	-0.198526	0.125142		HUMAN	P45880	-0.0458449	-0.0690546	-0.106132		HUMAN	P48739	0.208478	0.495794	-0.238781
HUMAN	P42766	0.0983351	-0.0142966	-0.128835		HUMAN	P42677	0.0681741	-0.187768	0.146538		HUMAN	P45973	0.0205601	0.199271	0.425868		HUMAN	P49189	0.0380045	-0.118842	-0.443554
HUMAN	P43034	0.704287	-0.174674	-0.180469		HUMAN	P42704	0.126581	0.231972	0.228998		HUMAN	P45974	-0.00382009	-0.215201	-0.690388		HUMAN	P49207	-0.0671051	-0.146979	-0.106829
HUMAN	P43121	0.139781	0.0417496	0.610229		HUMAN	P42765	0.0257135	0.0889893	0.0268905		HUMAN	P46013	-0.262087	0.112464	0.277114		HUMAN	P49257	-0.200277	-0.240721	-0.145485
HUMAN	P43243	-0.0363013	-0.156115	-0.00455832		HUMAN	P42766	-0.00539821	-0.0399522	-0.114547		HUMAN	P46060	-0.00714904	0.16115	0.507979		HUMAN	P49321	0.0863201	-0.0259825	-0.435579
HUMAN	P43246	0.0122477	-0.0254733	-0.0158678		HUMAN	P43034	0.0996202	-0.230469	-0.190791		HUMAN	P46063	-0.319394	0.136902	-0.285048		HUMAN	P49327	-0.0208439	-0.0347048	-0.115995
HUMAN	P43304	0.818498	0.0157379	0.38141		HUMAN	P43121	0.0327277	-0.330284	0.264616		HUMAN	P46087	-0.135561	0.109541	0.0621853		HUMAN	P49368	-0.0373195	-0.129695	-0.131513
HUMAN	P43307	-0.039296	-0.1374	0.81396		HUMAN	P43243	0.11578	0.0480738	-0.0762539		HUMAN	P46459	0.573512	0.046126	0.13113		HUMAN	P49411	-0.0449775	-0.0963479	-0.0260936
HUMAN	P43487	0.245888	0.222891	0.191256		HUMAN	P43246	0.0669315	0.0966265	-0.119794		HUMAN	P46776	-0.0289757	-0.107915	-0.102863		HUMAN	P49419	-0.00361247	0.00052138	-0.170858
HUMAN	P43490	0.0426162	-0.136423	0.390245		HUMAN	P43304	0.522626	-0.0417258	0.177057		HUMAN	P46777	0.0137806	-0.0978355	-0.274019		HUMAN	P49458	-0.105026	-0.215512	0.0634172
HUMAN	P43686	0.122015	0.15468	0.224316		HUMAN	P43307	-0.0405426	-0.141523	0.288222		HUMAN	P46779	-0.0702394	-0.0118999	0.0409839		HUMAN	P49588	-0.0541906	0.0805196	-0.0363346
HUMAN	P43897	0.0145492	-0.020738	-0.209587		HUMAN	P43487	0.23607	0.215975	0.461023		HUMAN	P46781	-0.0600996	-0.0453768	-0.0100867		HUMAN	P49589	-0.439691	-0.165813	-0.485532
HUMAN	P45880	0.157483	0.156642	0.225379		HUMAN	P43490	0.18632	-0.171144	0.21455		HUMAN	P46782	-0.102817	-0.104917	-0.0501123		HUMAN	P49591	-0.0148396	-0.220292	-0.0535381
HUMAN	P45973	-0.17878	-0.0479589	-0.0977911		HUMAN	P43686	-0.167614	-0.0906445	0.252667		HUMAN	P46926	0.106587	0.0887211	0.435001		HUMAN	P49642	0.059162	-0.219953	0.11687
HUMAN	P45974	0.0192696	-0.134017	0.24672		HUMAN	P43897	0.366077	0.207663	-0.287778		HUMAN	P46940	-0.0218715	-0.119332	0.0488868		HUMAN	P49720	-0.424285	-0.245112	0.0296904
HUMAN	P46013	-0.391804	0.225347	0.369988		HUMAN	P45880	0.0624187	0.198784	0.199995		HUMAN	P46977	-0.112316	-0.0298737	-0.322592		HUMAN	P49736	-0.17969	-0.041046	-0.136346
HUMAN	P46060	0.1257	0.269431	0.448754		HUMAN	P45973	-0.288325	0.0808494	0.314076		HUMAN	P47712	0.0126391	-0.165975	-0.242299		HUMAN	P49748	-0.107528	-0.211243	-0.328339
HUMAN	P46063	0.0446921	0.202553	0.0500872		HUMAN	P45974	-0.20173	0.034138	-0.322929		HUMAN	P47756	0.0701862	0.0519012	-0.0262293		HUMAN	P49755	-0.115384	-0.173129	0.620791
HUMAN	P46087	0.0733416	0.119339	0.363623		HUMAN	P46013	0.0209177	0.118984	0.420009		HUMAN	P47813	-0.0343741	-0.0543614	-0.246022		HUMAN	P49773	-0.298908	-0.0262614	-0.430761
HUMAN	P46459	0.0970779	0.238294	0.221898		HUMAN	P46060	0.166968	0.278365	0.0367071		HUMAN	P47897	0.00510431	0.0746386	-0.21678		HUMAN	P49792	0.659347	0.0647655	0.143148
HUMAN	P46776	0.0204867	0.106405	0.00131537		HUMAN	P46063	-0.00739417	0.186919	0.115554		HUMAN	P47914	-0.145013	-0.0190717	-0.0677765		HUMAN	P49821	-0.0609843	0.0804584	-0.508996
HUMAN	P46777	0.113292	-0.0426891	0.0116856		HUMAN	P46087	-0.0641085	0.147324	0.260792		HUMAN	P47985	-0.153446	0.0618374	0.0457452		HUMAN	P49902	-0.0942417	-0.526635	-0.30861
HUMAN	P46779	0.0894278	0.22526	0.282567		HUMAN	P46459	0.0400685	0.135344	0.107803		HUMAN	P48047	-0.0843121	-0.153741	0.464212		HUMAN	P49915	-0.00663544	-0.115539	-0.10952
HUMAN	P46781	0.0459734	0.037809	0.12412		HUMAN	P46776	0.0613881	-0.00946361	-0.087562		HUMAN	P48444	-0.127068	0.0336627	-0.0863131		HUMAN	P50213	-0.126411	-0.188199	-0.538893
HUMAN	P46782	0.0760958	0.0747728	-0.0930502		HUMAN	P46777	0.091045	0.0367872	0.00370313		HUMAN	P48507	-0.0364306	-0.375218	0.424762		HUMAN	P50238	-0.384755	-0.21883	-0.253147
HUMAN	P46926	0.250121	0.377255	0.755435		HUMAN	P46779	0.0980057	0.189464	-0.012066		HUMAN	P48509	0.316577	0.111221	0.604842		HUMAN	P50395	-0.124258	-0.143434	0.0493961
HUMAN	P46940	0.0709876	-0.0911442	0.0514267		HUMAN	P46781	0.065255	0.0950587	0.061724		HUMAN	P48643	0.0995944	0.0764566	0.00464631		HUMAN	P50402	-0.309179	0.222936	0.0887675
HUMAN	P46977	-0.135177	-0.113954	-0.0737847		HUMAN	P46782	0.101926	-0.0157269	-0.0512254		HUMAN	P48739	0.134399	0.119911	-0.365871		HUMAN	P50416	0.0107422	-0.0609348	-0.369362
HUMAN	P47712	0.168398	-0.0131328	0.0670615		HUMAN	P46926	0.268427	0.646985	1.1215		HUMAN	P49189	-0.0164873	-0.128438	-0.243237		HUMAN	P50454	-0.283104	-0.37645	-0.476557
HUMAN	P47756	0.129363	0.0577753	-0.0277586		HUMAN	P46940	0.152991	-0.0173138	0.142004		HUMAN	P49207	-0.00389276	-0.106645	-0.0271109		HUMAN	P50502	0.156163	-0.394846	0.00259972
HUMAN	P47813	-0.00388114	-0.020716	0.119264		HUMAN	P46977	-0.124502	-0.026243	-0.326551		HUMAN	P49257	0.0371283	0.0409639	0.00676942		HUMAN	P50552	-0.0695393	-0.232955	-0.567106
HUMAN	P47897	0.12968	0.11762	0.186487		HUMAN	P47712	0.188468	-0.0952478	0.141869		HUMAN	P49321	-0.0297778	0.059423	0.0213337		HUMAN	P50570	-0.0349433	0.044625	-0.0108684
HUMAN	P47914	0.0916091	-0.0613417	-0.118163		HUMAN	P47756	0.126038	0.0258516	0.147494		HUMAN	P49327	0.0608761	-0.0186364	0.0563165		HUMAN	P50579	-0.27738	0.0158758	-0.64424
HUMAN	P47985	-0.328068	0.169779	-0.167518		HUMAN	P47813	-0.0362001	-0.123999	-0.158954		HUMAN	P49368	-0.0390566	-0.148307	-0.141141		HUMAN	P50914	-0.0429809	-0.12552	-0.164476
HUMAN	P48047	0.150576	0.115165	0.414714		HUMAN	P47897	0.081782	-0.0271872	-0.106428		HUMAN	P49411	-0.0260968	-0.162446	-0.144491		HUMAN	P50990	-0.0665515	-0.15894	-0.143768
HUMAN	P48444	-0.0182516	0.0751076	0.269865		HUMAN	P47914	0.0397969	0.0645748	-0.0210468		HUMAN	P49419	-0.0514614	-0.0167245	0.102957		HUMAN	P50991	0.0702412	0.0435982	0.173565
HUMAN	P48507	0.407259	-0.267168	0.292857		HUMAN	P47985	0.0685949	0.0373683	0.128565		HUMAN	P49458	0.173307	0.0521312	0.279825		HUMAN	P50995	-0.21828	-0.0477116	-0.303793
HUMAN	P48509	0.069534	-0.490628	0.24257		HUMAN	P48047	0.0545543	0.0988613	0.270153		HUMAN	P49588	-0.0771123	-0.0131714	0.0901782		HUMAN	P51114	-0.10193	-0.346334	-0.802341
HUMAN	P48556	1.10034	0.542531	1.41784		HUMAN	P48444	-0.0438185	0.0876814	0.219993		HUMAN	P49589	-0.199278	-0.408451	-0.445035		HUMAN	P51148	-0.119377	0.578577	0.0610293
HUMAN	P48643	0.0916939	0.0964766	0.0215323		HUMAN	P48507	0.440451	-0.27648	0.390304		HUMAN	P49591	-0.210669	-0.00488505	0.141707		HUMAN	P51149	0.244237	0.0159674	-0.222266
HUMAN	P48739	0.521695	0.456838	-0.15489		HUMAN	P48509	0.0966447	0.168628	1.1547		HUMAN	P49642	-0.166346	-0.255349	0.638625		HUMAN	P51571	0.0289562	0.222125	-0.420444
HUMAN	P49189	0.0438201	0.0343979	-0.423073		HUMAN	P48556	0.519496	-0.256432	0.932214		HUMAN	P49720	-0.369845	0.0167494	0.47067		HUMAN	P51572	-0.14453	-0.114638	0.0686021
HUMAN	P49207	-0.0840417	-0.0914592	0.0772368		HUMAN	P48643	0.0722286	0.117976	0.00620263		HUMAN	P49736	-0.15987	-0.196342	-0.0487159		HUMAN	P51610	-0.305869	-0.116313	-0.285322
HUMAN	P49257	0.0517221	-0.143614	0.105661		HUMAN	P48739	0.275143	0.211423	-0.231858		HUMAN	P49748	0.150816	-0.233181	-0.10061		HUMAN	P51648	0.268822	-0.13845	-0.253527
HUMAN	P49321	0.228512	0.0166002	0.0204637		HUMAN	P49189	0.283998	0.16087	0.00494944		HUMAN	P49755	0.01473	-0.43471	0.667706		HUMAN	P51659	0.0808653	-0.226574	-0.127534
HUMAN	P49327	0.147188	0.150386	0.204622		HUMAN	P49207	-0.0213915	-0.115635	0.0767683		HUMAN	P49773	-0.00956958	-0.240677	0.150761		HUMAN	P51665	0.03505	0.214826	0.489899
HUMAN	P49368	0.0832316	0.117131	0.122265		HUMAN	P49257	-0.0592187	-0.192571	-0.0824396		HUMAN	P49792	0.498417	0.0355849	-0.142966		HUMAN	P51812	0.272152	0.118968	-0.239938
HUMAN	P49411	-0.0347518	-0.0217487	0.0918001		HUMAN	P49321	0.156756	0.102198	-0.0170191		HUMAN	P49821	0.0181534	0.148716	-0.148143		HUMAN	P51858	-0.0957789	-0.126457	-0.057341
HUMAN	P49419	-0.0245894	0.150789	0.0690809		HUMAN	P49327	0.208586	0.0809778	0.0400331		HUMAN	P49902	0.157847	-0.0884838	-0.16138		HUMAN	P51991	-0.0302009	0.150696	-0.167813
HUMAN	P49458	0.256765	0.262417	0.305479		HUMAN	P49368	-0.012728	0.00144795	0.0271003		HUMAN	P49915	0.0426075	-0.191802	-0.0458633		HUMAN	P52209	-0.0937995	-0.0407617	0.12283
HUMAN	P49588	0.0238536	0.119709	0.298326		HUMAN	P49411	0.0744629	-0.00466828	0.0765575		HUMAN	P50213	-0.350286	-0.0463806	-0.16523		HUMAN	P52272	-0.0674503	-0.0412207	-0.0458804
HUMAN	P49589	-0.320101	-0.324841	0.529311		HUMAN	P49419	-0.112304	0.176002	0.0163829		HUMAN	P50238	-0.275394	0.145016	0.197898		HUMAN	P52292	0.256017	-0.193671	-0.0389239
HUMAN	P49591	-0.0147641	0.248499	0.142427		HUMAN	P49458	0.224895	-0.10109	0.0944701		HUMAN	P50395	-0.0992617	-0.133226	-0.220467		HUMAN	P52434	0.167057	-0.0384793	-0.417447
HUMAN	P49642	-0.0377191	-0.417268	0.473885		HUMAN	P49588	-0.00200115	0.131124	0.111297		HUMAN	P50402	-0.083188	-0.116038	-0.0247054		HUMAN	P52565	0.0371018	0.0887314	-0.0721926
HUMAN	P49720	-0.23146	-0.130901	0.40956		HUMAN	P49589	-0.0779299	-0.203091	0.217579		HUMAN	P50416	0.0601537	-0.0993148	-0.184555		HUMAN	P52569	-1.87156	-0.0876708	-0.12039
HUMAN	P49736	-0.0216464	0.0661087	0.212975		HUMAN	P49591	-0.194639	-0.0452612	0.313129		HUMAN	P50454	-0.131049	-0.0453301	-0.0166185		HUMAN	P52597	-0.10985	-0.0938435	-0.0584617
HUMAN	P49748	0.136263	-0.0498733	0.123421		HUMAN	P49642	-0.0952797	-0.112592	0.252448		HUMAN	P50502	0.0421149	0.105695	0.157976		HUMAN	P52701	-0.19735	-0.124869	0.179867
HUMAN	P49755	-0.0755834	-0.0259063	0.390243		HUMAN	P49720	-0.310743	-0.372869	0.284044		HUMAN	P50552	-0.185775	0.00739801	-0.184208		HUMAN	P52788	-0.19627	-0.397245	-0.249785
HUMAN	P49773	0.157848	0.129702	0.396899		HUMAN	P49736	-0.0808758	0.00782987	0.0255904		HUMAN	P50570	0.233918	0.0257643	-0.125188		HUMAN	P52815	0.0917835	-0.000470737	0.115928
HUMAN	P49792	0.323344	0.0601598	0.325948		HUMAN	P49748	-0.0195319	-0.204018	-0.153515		HUMAN	P50579	0.0288095	-0.109335	-0.484904		HUMAN	P52888	0.0724192	0.0385943	0.219183
HUMAN	P49821	-0.170263	0.342724	0.513842		HUMAN	P49755	-0.024575	-0.286703	0.58086		HUMAN	P50914	-0.00728548	0.0439153	0.056013		HUMAN	P52907	0.0739582	0.152196	0.200349
HUMAN	P49902	0.148754	0.0575767	0.37064		HUMAN	P49773	-0.135786	-0.0777605	0.179166		HUMAN	P50990	-0.0221714	-0.00724072	-0.0503343		HUMAN	P52948	0.145004	0.0500934	-0.127918
HUMAN	P49915	0.259606	-0.0139856	0.0323402		HUMAN	P49792	0.441616	-0.158012	0.256049		HUMAN	P50991	0.0651014	-0.0953865	0.146556		HUMAN	P53004	0.148114	-0.252102	0.235627
HUMAN	P50213	0.0160556	0.160731	-0.0952297		HUMAN	P49821	-0.477708	0.282895	0.248026		HUMAN	P50995	-0.0233108	-0.0580442	-0.348928		HUMAN	P53041	-0.000216116	0.479089	-0.428085
HUMAN	P50238	0.172501	0.0837535	0.625728		HUMAN	P49902	0.127777	-0.272518	0.189444		HUMAN	P51114	-0.17596	-0.392449	-0.574899		HUMAN	P53396	-0.0390408	0.153743	-0.183415
HUMAN	P50395	0.0685639	0.0596158	0.152267		HUMAN	P49915	0.238728	0.00268669	-0.00148039		HUMAN	P51148	-0.0207542	0.440174	0.0353096		HUMAN	P53597	-0.395691	-0.426317	-0.732017
HUMAN	P50402	0.185029	-0.0451822	0.258815		HUMAN	P49959	0.323006	-0.0277235	-0.31315		HUMAN	P51149	0.188782	-0.0903832	-0.48106		HUMAN	P53618	0.457439	-0.00652917	-0.125736
HUMAN	P50416	0.065414	0.0620398	-0.146236		HUMAN	P50213	-0.0890158	0.150354	-0.0351016		HUMAN	P51571	0.0704273	0.2747	0.0874417		HUMAN	P53621	0.033088	-0.124298	-0.312216
HUMAN	P50452	0.0816822	0.396746	0.786644		HUMAN	P50238	0.257991	0.0613209	0.0778509		HUMAN	P51572	-0.000291004	0.107775	-0.122203		HUMAN	P53701	-0.309971	-0.231131	0.161187
HUMAN	P50454	0.0428674	0.0452984	0.0110167		HUMAN	P50395	0.127249	0.0829861	0.213341		HUMAN	P51610	-0.224864	-0.236304	0.00193026		HUMAN	P53985	0.161127	-0.0361866	0.213885
HUMAN	P50502	0.0233953	0.2279	0.336719		HUMAN	P50402	0.0388826	0.369477	0.119907		HUMAN	P51648	0.107962	-0.0242798	0.206226		HUMAN	P53990	-0.682585	-1.32732	-0.543619
HUMAN	P50552	0.304672	0.0813695	0.335068		HUMAN	P50416	0.122285	-0.0115815	-0.0385737		HUMAN	P51659	0.0357036	-0.216364	-0.368978		HUMAN	P53992	-0.173667	0.184835	0.0598608
HUMAN	P50570	0.44844	0.272339	0.200058		HUMAN	P50452	-0.0618627	-0.166616	0.175813		HUMAN	P51665	-0.0688356	-0.00448345	0.369749		HUMAN	P53999	-0.102855	-0.0517334	-0.00192685
HUMAN	P50579	-0.11418	0.0724887	-0.241581		HUMAN	P50454	-0.0463107	-0.0178496	-0.0812642		HUMAN	P51812	0.311807	-0.215723	-0.0925241		HUMAN	P54105	0.311765	0.181484	0.104767
HUMAN	P50914	0.188406	0.111107	0.260667		HUMAN	P50502	0.0337489	-0.12828	0.0840182		HUMAN	P51858	-0.0511909	-0.132932	0.0528214		HUMAN	P54136	0.0702065	-0.191279	-0.351687
HUMAN	P50990	0.152855	0.150184	0.218823		HUMAN	P50552	0.368406	0.134077	0.0893825		HUMAN	P51991	0.07944	0.0598277	-0.0967793		HUMAN	P54577	-0.00976685	-0.116292	-0.235507
HUMAN	P50991	0.10677	0.0701509	0.188393		HUMAN	P50570	0.168788	0.199286	0.0752843		HUMAN	P52209	-0.0949233	-0.241826	0.0647936		HUMAN	P54578	0.0787324	-0.191462	0.23618
HUMAN	P50995	-0.0142421	0.241799	0.2783		HUMAN	P50579	0.136049	0.419666	0.201679		HUMAN	P52272	-0.0368889	-0.051977	-0.00403927		HUMAN	P54725	-0.222154	0.25496	-0.11915
HUMAN	P51114	0.0705285	0.0631349	0.0566554		HUMAN	P50914	0.105011	0.11645	-0.0169522		HUMAN	P52292	0.032311	-0.175653	-0.154277		HUMAN	P54727	-0.196692	-0.242106	-0.204469
HUMAN	P51148	0.265299	-0.367369	-0.161872		HUMAN	P50990	0.0259527	-0.00922767	0.0031631		HUMAN	P52434	0.163023	0.0745899	0.395922		HUMAN	P54819	-0.0389578	0.170894	-0.0938162
HUMAN	P51149	0.158382	-0.150604	-0.333199		HUMAN	P50991	0.181139	0.0561797	0.068168		HUMAN	P52565	0.153785	0.00356064	-0.0722716		HUMAN	P54886	-0.268067	-0.0265413	-0.381837
HUMAN	P51571	0.0842646	0.335253	-0.0292852		HUMAN	P50995	0.00149976	0.162509	-0.0695641		HUMAN	P52569	-0.620829	-0.16011	0.524922		HUMAN	P54920	0.0636971	-0.115114	0.173219
HUMAN	P51572	0.0292488	0.188765	0.237902		HUMAN	P51114	0.0313518	0.00982987	0.0826258		HUMAN	P52597	0.0606771	0.244141	0.0479757		HUMAN	P55010	-0.240066	0.195557	0.352538
HUMAN	P51610	-0.400262	-0.159249	0.00534421		HUMAN	P51148	0.132444	0.0613825	0.0805915		HUMAN	P52701	-0.079731	-0.0480187	0.195129		HUMAN	P55036	0.0398555	-0.290253	-0.296301
HUMAN	P51648	-0.0138246	-0.206784	-0.0874358		HUMAN	P51149	0.100157	-0.0531367	0.0538745		HUMAN	P52788	-0.131142	-0.442613	-0.100011		HUMAN	P55060	-0.0181232	-0.0650812	-0.0991946
HUMAN	P51659	0.101417	-0.0126904	0.28115		HUMAN	P51571	0.142434	0.279892	0.250424		HUMAN	P52815	-0.0771776	-0.255444	0.224163		HUMAN	P55072	-0.0324436	-0.0286411	0.0162719
HUMAN	P51665	0.114942	0.214926	0.567871		HUMAN	P51572	0.0242503	0.0215421	-0.0485394		HUMAN	P52888	0.120295	0.221605	0.358912		HUMAN	P55084	-0.0633717	-0.131694	-0.200076
HUMAN	P51812	0.000403373	0.253338	0.0205738		HUMAN	P51610	-0.312201	0.138723	-0.0776065		HUMAN	P52907	-0.0216749	-0.109843	-0.15461		HUMAN	P55145	-0.129821	-0.0884551	-0.995033
HUMAN	P51858	0.104743	0.159448	0.252819		HUMAN	P51648	0.272056	-0.309528	0.116852		HUMAN	P52948	0.236417	0.0809705	-0.142973		HUMAN	P55209	0.0373877	0.171925	0.734773
HUMAN	P51991	0.233476	0.208161	0.174104		HUMAN	P51659	-0.038856	-0.0936049	0.0116808		HUMAN	P53004	0.0757136	-0.230471	0.324839		HUMAN	P55263	0.106015	0.195697	0.224525
HUMAN	P52209	-0.0415155	0.0569952	-0.153023		HUMAN	P51665	-0.119684	0.170836	0.177193		HUMAN	P53041	0.0865081	0.461742	0.297747		HUMAN	P55265	0.427058	0.173315	0.103158
HUMAN	P52272	0.133152	0.0153945	0.152927		HUMAN	P51858	0.0434513	-0.00301135	-0.0349366		HUMAN	P53396	-0.112954	0.0970263	0.0397928		HUMAN	P55327	0.252033	0.323152	0.129896
HUMAN	P52292	0.642897	0.117114	-0.0271267		HUMAN	P51991	0.108456	0.213795	0.0668337		HUMAN	P53597	-0.0312119	0.00639681	-0.389467		HUMAN	P55735	-0.0557256	-0.0834292	-0.093703
HUMAN	P52434	0.292707	0.0787917	0.410544		HUMAN	P52209	0.036274	0.208096	0.207326		HUMAN	P53618	-0.172434	0.0895145	0.384623		HUMAN	P55769	0.0547513	0.274803	0.193189
HUMAN	P52565	0.158467	0.0464589	0.106295		HUMAN	P52272	0.121428	0.0544172	0.0694985		HUMAN	P53621	-0.107074	-0.17279	-0.116591		HUMAN	P55786	-0.131677	-0.0244446	-0.0120692
HUMAN	P52569	0.573517	-0.130446	0.209839		HUMAN	P52292	0.269788	0.150496	0.20663		HUMAN	P53701	0.0790686	-0.34124	-0.0712573		HUMAN	P55795	-0.198411	0.0414268	0.0191275
HUMAN	P52597	0.188742	0.225143	0.324257		HUMAN	P52294	-0.404555	-0.0852246	-0.0579977		HUMAN	P53985	0.118375	-0.289734	0.0979911		HUMAN	P55809	0.00936521	-0.234984	0.00731593
HUMAN	P52701	0.0567661	0.0165691	0.327925		HUMAN	P52434	0.302852	0.1644	0.595754		HUMAN	P53990	-0.208159	-0.266965	0.5743		HUMAN	P55884	-0.0809745	0.056207	-0.0276967
HUMAN	P52788	0.0978475	-0.0828463	-0.155028		HUMAN	P52565	0.255994	0.259508	0.083051		HUMAN	P53992	-1.03181	0.130194	0.239078		HUMAN	P56134	0.00699668	0.155021	-0.735649
HUMAN	P52815	0.129451	-0.101348	-0.0135238		HUMAN	P52569	-0.452714	-0.196272	-0.300213		HUMAN	P53999	-0.0183123	-0.194766	-0.136505		HUMAN	P56182	0.184328	0.332997	-0.238585
HUMAN	P52888	0.014681	0.0397513	0.0555926		HUMAN	P52597	0.0834397	0.465751	0.366635		HUMAN	P54105	0.173036	-0.176927	-0.0493958		HUMAN	P56192	-0.0897394	-0.207029	-0.292913
HUMAN	P52907	0.15059	0.0911604	-0.0649411		HUMAN	P52701	-0.121612	0.0787497	0.287464		HUMAN	P54136	0.16092	-0.139082	-0.178585		HUMAN	P56385	-0.169613	-0.18715	-0.189039
HUMAN	P52948	0.347156	0.0543649	0.128666		HUMAN	P52788	0.0645533	-0.268052	0.0954098		HUMAN	P54577	-0.0313538	-0.0524913	0.102244		HUMAN	P56537	-0.0157021	-0.0666482	-0.0914467
HUMAN	P53004	0.166696	-0.516042	0.370312		HUMAN	P52815	0.222884	0.186052	0.376672		HUMAN	P54578	0.294369	0.0979255	0.215682		HUMAN	P57740	-0.560688	-0.104287	-0.991015
HUMAN	P53041	-0.0654082	-0.185122	0.241782		HUMAN	P52888	0.0990742	-0.173384	0.12647		HUMAN	P54725	-0.194168	0.307318	0.107405		HUMAN	P58546	0.299256	0.00143715	-0.598598
HUMAN	P53396	0.13946	0.202343	0.218963		HUMAN	P52907	-0.0661879	0.110136	0.151911		HUMAN	P54727	0.03221	-0.103604	-0.056867		HUMAN	P59998	-0.0596662	-0.428322	0.0577099
HUMAN	P53597	-0.577295	-0.310861	-0.684248		HUMAN	P52948	-0.156096	-0.224977	-0.36842		HUMAN	P54819	-0.125202	0.123525	0.0618351		HUMAN	P60174	0.0168697	-0.0392325	-0.122027
HUMAN	P53618	0.0235804	-0.159211	0.161285		HUMAN	P53004	0.361053	-0.405686	0.344033		HUMAN	P54886	-0.195747	0.102376	-0.382265		HUMAN	P60228	0.0523821	0.0506787	-0.0710814
HUMAN	P53621	-0.104847	-0.175354	-0.127335		HUMAN	P53041	0.234477	0.174538	0.712207		HUMAN	P54920	0.0260996	0.179559	0.194205		HUMAN	P60468	-0.13425	-0.126224	-0.329377
HUMAN	P53701	0.224901	-0.116887	-0.0881923		HUMAN	P53396	-0.0194628	0.169448	0.20666		HUMAN	P55010	-0.208596	-0.136184	0.226532		HUMAN	P60510	0.33244	0.178696	-0.196288
HUMAN	P53985	0.119745	0.0965758	0.0303641		HUMAN	P53597	-0.455967	-0.0540711	-0.672446		HUMAN	P55036	0.041679	-0.0996435	-0.245771		HUMAN	P60660	-0.115424	0.00957159	-0.252112
HUMAN	P53990	0.340143	0.37046	0.776596		HUMAN	P53618	-0.152284	-0.183137	0.176791		HUMAN	P55060	-0.00488112	-0.0525378	0.0173909		HUMAN	P60842	-0.116538	-0.0771745	-0.145363
HUMAN	P53992	-0.0794955	0.0708228	0.218129		HUMAN	P53621	0.0575744	-0.0313063	0.0760909		HUMAN	P55072	-0.0460532	-0.0188348	0.0387886		HUMAN	P60866	0.0250903	-0.30447	-0.325012
HUMAN	P53999	0.116504	-0.0475763	-0.0313666		HUMAN	P53701	0.0098528	-0.0690889	0.0124253		HUMAN	P55084	-0.001553	-0.0566891	-0.100195		HUMAN	P60891	-0.175778	-0.0942058	0.0695753
HUMAN	P54105	0.631252	0.410895	0.54432		HUMAN	P53985	0.188909	-0.145679	0.111185		HUMAN	P55145	0.196678	0.149072	-0.057707		HUMAN	P60900	0.0453755	-0.171208	-0.253501
HUMAN	P54136	0.219386	-0.0442344	0.12481		HUMAN	P53990	-0.033149	-0.0244751	0.675329		HUMAN	P55209	0.22022	-0.0438467	0.575896		HUMAN	P60953	-0.024762	-0.414282	-0.302203
HUMAN	P54577	0.178298	0.100099	0.268679		HUMAN	P53992	-0.370337	0.221448	0.553273		HUMAN	P55263	-0.141688	0.00229394	0.0570563		HUMAN	P60981	0.00363494	-0.234908	-0.105156
HUMAN	P54578	0.235062	0.124988	0.471632		HUMAN	P53999	0.114372	0.0585274	0.158788		HUMAN	P55265	-0.132574	0.190773	0.179723		HUMAN	P61006	-0.519206	0.190585	-0.331727
HUMAN	P54725	-0.21089	0.398308	-0.0469467		HUMAN	P54105	0.333784	-0.0991239	-0.00921818		HUMAN	P55327	0.0754917	-0.0350964	-0.249036		HUMAN	P61019	0.132402	-0.106133	0.136311
HUMAN	P54727	0.136349	0.140938	0.217763		HUMAN	P54136	0.171758	0.0213112	0.0479573		HUMAN	P55735	0.108543	0.183354	0.252143		HUMAN	P61024	0.0910361	-0.138238	-0.299967
HUMAN	P54819	0.0782266	0.129487	0.143778		HUMAN	P54577	0.0279604	0.0614835	0.04596		HUMAN	P55769	-0.0483335	0.130032	0.0283419		HUMAN	P61081	-0.125224	-0.216646	-0.142429
HUMAN	P54886	-0.211618	0.0161612	-0.0977614		HUMAN	P54578	0.212215	0.0834869	0.142279		HUMAN	P55786	-0.362222	0.1375	-0.0125108		HUMAN	P61086	0.593313	-0.196865	-0.308778
HUMAN	P54920	0.132879	0.25901	0.375394		HUMAN	P54725	0.0182575	0.55703	0.156854		HUMAN	P55795	0.20008	-0.126093	0.296724		HUMAN	P61106	-0.183129	-0.387987	-0.531866
HUMAN	P55010	-0.043375	0.200878	0.140754		HUMAN	P54727	0.0658881	0.0553005	0.181468		HUMAN	P55809	-0.0866247	-0.141822	0.0522559		HUMAN	P61158	-0.234035	-0.240685	-0.240994
HUMAN	P55036	0.0816364	0.129603	0.211594		HUMAN	P54819	-0.0666663	0.23736	0.089004		HUMAN	P55884	0.170004	0.0010192	0.14458		HUMAN	P61160	-0.0276239	0.0116798	0.128742
HUMAN	P55060	0.178784	0.0521812	0.059302		HUMAN	P54886	0.0515103	-0.0547548	-0.453975		HUMAN	P56134	0.157852	0.481205	-0.335437		HUMAN	P61163	-0.140754	0.261901	0.0258188
HUMAN	P55072	-0.0266349	-0.0705389	0.000777466		HUMAN	P54920	0.0419394	0.152428	0.205233		HUMAN	P56182	-0.262774	0.287037	0.143318		HUMAN	P61221	0.0674231	0.10229	-0.218761
HUMAN	P55084	-0.0596615	0.0616227	0.0915561		HUMAN	P55010	-0.351796	0.222968	0.0656165		HUMAN	P56192	-0.129734	-0.0884883	-0.00107064		HUMAN	P61224	-0.436796	-0.264475	-0.256972
HUMAN	P55145	0.121556	-0.18073	0.301878		HUMAN	P55036	0.0416776	0.0694278	-0.129682		HUMAN	P56385	-0.33666	-0.0107064	-0.299163		HUMAN	P61247	-0.0335881	-0.145003	-0.214693
HUMAN	P55209	0.378748	0.375011	-0.0475731		HUMAN	P55060	0.106554	0.0201349	0.0455007		HUMAN	P56537	0.0460375	-0.115488	-0.106874		HUMAN	P61254	0.0495229	-0.303814	-0.255526
HUMAN	P55263	-0.148542	-0.118306	0.248611		HUMAN	P55072	0.00153229	0.0621822	0.107974		HUMAN	P58546	0.497651	0.0033993	-0.323221		HUMAN	P61289	0.139735	0.163077	0.0245548
HUMAN	P55265	0.0746883	0.169616	0.143928		HUMAN	P55084	0.00977781	0.038365	0.115921		HUMAN	P59998	0.196954	-0.00681869	0.502448		HUMAN	P61313	-0.0387574	-0.158538	-0.61956
HUMAN	P55327	0.332561	0.182991	0.272137		HUMAN	P55145	0.332871	0.498404	0.400392		HUMAN	P60174	-0.0823923	-0.124108	-0.159789		HUMAN	P61353	-0.00787933	-0.0404931	-0.0471568
HUMAN	P55735	0.22246	0.0258694	0.269232		HUMAN	P55209	0.215466	0.062911	0.547349		HUMAN	P60228	0.0561843	-0.0152049	-0.128455		HUMAN	P61457	-0.0501326	0.235435	-0.126214
HUMAN	P55769	-0.113867	0.207855	0.0418418		HUMAN	P55263	0.119924	0.254619	0.164198		HUMAN	P60468	0.0651723	0.105061	0.111542		HUMAN	P61513	-0.0781587	0.214579	-0.218201
HUMAN	P55786	-0.0211373	0.309528	0.092473		HUMAN	P55265	0.0578873	0.106193	-0.111458		HUMAN	P60510	0.292392	0.225289	-0.0082803		HUMAN	P61586	-0.108913	0.318035	-0.0794761
HUMAN	P55795	-0.0489564	0.160034	0.248523		HUMAN	P55327	0.293883	0.249651	0.126435		HUMAN	P60660	0.00851435	0.147289	-0.116703		HUMAN	P61604	-0.217035	-0.244105	-0.460824
HUMAN	P55809	0.294345	0.253341	0.548465		HUMAN	P55735	-0.00047368	0.259574	0.130482		HUMAN	P60842	-0.0514425	-0.0953583	-0.0223617		HUMAN	P61619	-0.21408	0.0549278	0.144132
HUMAN	P55884	0.165659	0.0180477	0.0739398		HUMAN	P55769	0.0506667	0.21345	0.0551965		HUMAN	P60866	-0.0675641	-0.0255799	-0.0835724		HUMAN	P61758	0.00919858	0.0264308	0.00681058
HUMAN	P56182	-0.0747395	0.143496	0.418741		HUMAN	P55786	-0.038632	0.380804	0.190834		HUMAN	P60891	-0.166305	0.0919271	0.049772		HUMAN	P61769	0.0982609	-0.186822	-0.09419
HUMAN	P56192	-0.00279811	-0.0394909	-0.151865		HUMAN	P55795	0.27707	0.00179391	0.270386		HUMAN	P60900	-0.0496506	-0.209928	-0.140647		HUMAN	P61803	0.127973	-0.802832	0.114801
HUMAN	P56385	-0.251352	0.176828	-0.14001		HUMAN	P55809	0.218007	0.144651	0.161668		HUMAN	P60953	0.0842615	-0.289042	-0.227887		HUMAN	P61916	0.171567	-0.253605	0.47648
HUMAN	P56537	0.115894	0.114541	0.321081		HUMAN	P55884	0.151316	0.130312	0.120441		HUMAN	P60981	-0.0207673	-0.2248	-0.350885		HUMAN	P61923	0.0423793	-0.571237	-0.565666
HUMAN	P57740	-0.30562	-0.0290738	0.0791377		HUMAN	P56182	0.6018	0.0670826	0.248341		HUMAN	P61006	-0.262988	0.0690842	-0.0845157		HUMAN	P61956	-0.0584643	-0.0526005	-0.230093
HUMAN	P58546	0.657903	0.25796	-0.0311636		HUMAN	P56192	-0.0525409	0.136022	0.102242		HUMAN	P61019	-0.0424309	-0.0365736	0.00644307		HUMAN	P61970	-0.386094	-0.42123	-0.41231
HUMAN	P59998	0.259215	0.149426	0.208306		HUMAN	P56385	0.237309	0.193111	0.193809		HUMAN	P61024	0.0668617	-0.36191	-0.431523		HUMAN	P61978	-0.0569191	-0.0249842	-0.173772
HUMAN	P60174	0.0542998	0.0475793	0.0722709		HUMAN	P56537	0.262637	0.088233	0.391216		HUMAN	P61081	-0.131009	-0.222437	0.00881999		HUMAN	P61981	-0.105624	-0.110792	-0.0127211
HUMAN	P60228	0.11997	0.182196	0.11503		HUMAN	P57740	-0.868977	-0.0295432	-0.34861		HUMAN	P61086	0.285833	-0.841013	-0.569854		HUMAN	P62072	-0.507561	0.207315	0.378988
HUMAN	P60468	-0.0441687	0.138146	0.412498		HUMAN	P58546	0.20961	0.0380001	0.228375		HUMAN	P61106	0.0258802	-0.549249	-0.300449		HUMAN	P62081	-0.0357076	-0.254975	-0.449575
HUMAN	P60510	0.111065	-0.0490506	-0.175261		HUMAN	P59998	0.154855	-0.215632	0.306175		HUMAN	P61158	-0.0178173	0.0853825	0.235357		HUMAN	P62136	0.150342	-0.0959354	-0.0239596
HUMAN	P60660	-0.0102211	0.0672056	-0.151126		HUMAN	P60174	0.0681247	0.137465	0.0830542		HUMAN	P61160	-0.0568546	-0.0108179	0.454806		HUMAN	P62140	0.0503012	-0.123594	0.0322476
HUMAN	P60842	0.122854	0.0649379	0.105126		HUMAN	P60228	0.235061	-0.0230409	-0.0315946		HUMAN	P61163	-0.275679	-0.196921	-0.228564		HUMAN	P62195	0.151277	-0.0673141	0.13405
HUMAN	P60866	0.134152	-0.227064	0.128958		HUMAN	P60468	0.0618139	0.236355	0.386085		HUMAN	P61221	0.0968571	-0.072844	0.296728		HUMAN	P62241	-0.077366	-0.0664202	-0.0105244
HUMAN	P60891	0.143936	-0.0710873	0.335684		HUMAN	P60510	0.140407	0.149672	0.25678		HUMAN	P61224	0.151637	-0.285544	-0.477021		HUMAN	P62244	-0.23238	-0.0285516	-0.0832133
HUMAN	P60900	0.1197	-0.0053517	0.100761		HUMAN	P60660	0.104694	0.168379	-0.0769092		HUMAN	P61247	0.0154309	-0.163842	-0.181866		HUMAN	P62249	0.012089	-0.0694481	-0.256286
HUMAN	P60953	0.109343	-0.150895	-0.0514785		HUMAN	P60842	0.0570428	0.0581577	0.12127		HUMAN	P61254	0.0324056	-0.264645	-0.155207		HUMAN	P62258	-0.0829969	-0.144002	-0.0348803
HUMAN	P60981	-0.134745	-0.0612417	0.163921		HUMAN	P60866	0.100191	-0.0369424	0.0178391		HUMAN	P61289	0.259956	0.475484	0.188332		HUMAN	P62263	-0.154992	-0.197497	-0.225327
HUMAN	P61006	0.0501868	-0.189151	-0.0181383		HUMAN	P60891	0.143476	-0.185435	0.108093		HUMAN	P61313	0.0108372	-0.067072	-0.0200695		HUMAN	P62266	-0.10847	-0.128095	-0.0490394
HUMAN	P61019	0.175445	-0.272183	-0.159109		HUMAN	P60900	0.0683621	-0.00218123	0.0656128		HUMAN	P61353	0.0311483	-0.0451297	-0.0243399		HUMAN	P62269	-0.153935	-0.329757	-0.662703
HUMAN	P61024	0.400519	-0.0746468	0.207048		HUMAN	P60953	-0.00102835	0.106143	0.0216929		HUMAN	P61457	-0.218272	0.162145	-0.176347		HUMAN	P62273	-0.307499	-0.16626	-0.330455
HUMAN	P61081	-0.0341016	0.011535	0.301989		HUMAN	P60981	0.213838	0.185704	0.12597		HUMAN	P61513	0.0791911	0.218639	-0.22109		HUMAN	P62277	-0.107219	-0.123372	-0.0116562
HUMAN	P61086	0.582675	-0.390815	-0.131793		HUMAN	P61006	-0.0520333	-0.256379	-0.183059		HUMAN	P61586	0.00256439	0.557253	0.25917		HUMAN	P62280	-0.0736191	-0.0664977	-0.163713
HUMAN	P61106	0.0614533	0.114342	-0.314264		HUMAN	P61019	0.117577	-0.182321	0.14584		HUMAN	P61604	-0.135431	-0.174818	-0.230769		HUMAN	P62304	-0.108224	0.137467	0.594535
HUMAN	P61158	-0.0625258	0.141872	0.175953		HUMAN	P61024	0.207702	0.131965	0.0534178		HUMAN	P61619	-0.0803057	0.160419	0.208687		HUMAN	P62306	-0.28359	0.0829376	0.364624
HUMAN	P61160	0.123202	-0.166713	0.214252		HUMAN	P61081	-0.0712641	-0.192483	0.00484772		HUMAN	P61758	-0.0171128	-0.256247	-0.008797		HUMAN	P62312	0.43598	-0.0541191	0.254669
HUMAN	P61163	-0.200977	-0.0965769	0.136902		HUMAN	P61086	0.559466	-0.546128	-0.119463		HUMAN	P61769	-0.0825415	-0.230132	-0.180495		HUMAN	P62316	-0.078795	-0.0831806	-0.11275
HUMAN	P61221	0.321107	-0.0330099	0.131865		HUMAN	P61106	0.086171	-0.223966	-0.338979		HUMAN	P61803	0.384321	-0.189352	-0.025695		HUMAN	P62318	0.0832991	-0.186252	-0.226185
HUMAN	P61224	0.182784	-0.0125957	0.0163937		HUMAN	P61158	0.0442872	0.0180039	0.162316		HUMAN	P61916	-0.32604	-0.0242281	-0.213979		HUMAN	P62330	-0.791918	-0.40561	-0.225988
HUMAN	P61247	0.088397	-0.00470007	-0.0299147		HUMAN	P61160	0.0501326	0.0368375	0.277945		HUMAN	P61923	-0.0360277	-0.140646	-0.399034		HUMAN	P62333	-0.0640183	-0.11034	-0.0481218
HUMAN	P61254	0.121764	0.0336967	0.0918471		HUMAN	P61163	-0.517036	0.0553638	-0.0618304		HUMAN	P61956	-0.0880051	-0.0723949	-0.230151		HUMAN	P62424	-0.120421	-0.0515984	-0.170656
HUMAN	P61289	0.405679	0.406784	0.133799		HUMAN	P61221	0.185573	0.0989004	-0.0303891		HUMAN	P61970	-0.560767	-0.529273	-0.38883		HUMAN	P62495	-0.0940536	-0.0540434	0.121616
HUMAN	P61313	0.0249282	-0.0811548	0.14358		HUMAN	P61224	0.138204	-0.0306638	-0.0259147		HUMAN	P61978	-0.0327088	-0.0234897	-0.0649674		HUMAN	P62633	-0.0348844	0.0734863	-0.0589887
HUMAN	P61353	0.102773	0.12708	0.2646		HUMAN	P61247	0.104767	-0.0719279	-0.154759		HUMAN	P61981	-0.0145602	-0.154013	0.103261		HUMAN	P62701	0.00803532	0.0229765	0.0542772
HUMAN	P61457	-0.0958449	-0.223149	-0.107027		HUMAN	P61254	0.0940695	0.0438108	0.126804		HUMAN	P62072	-0.55515	0.0209152	0.293051		HUMAN	P62745	0.108042	0.192298	-0.278545
HUMAN	P61513	-0.0663992	-0.109892	-0.400905		HUMAN	P61289	0.341785	0.222471	0.0585138		HUMAN	P62081	-0.020039	-0.0944538	0.00436574		HUMAN	P62750	-0.0278924	-0.0974671	-0.205543
HUMAN	P61586	-0.0949593	0.422347	0.0967919		HUMAN	P61313	-0.00635402	0.0487504	-0.0133796		HUMAN	P62136	0.169783	0.0429403	0.0248839		HUMAN	P62753	-0.0306202	0.0158604	-0.0235171
HUMAN	P61604	0.155896	0.0561492	-0.155768		HUMAN	P61353	0.0731918	0.0697985	0.0695712		HUMAN	P62140	0.121154	-0.169501	0.00297567		HUMAN	P62805	-0.149653	-0.0775791	-0.244995
HUMAN	P61619	-0.116141	-0.0489192	0.706946		HUMAN	P61457	0.0119896	-0.107884	-0.000326429		HUMAN	P62195	0.0586131	-0.13484	-0.136795		HUMAN	P62820	-0.128315	0.00650732	-0.186332
HUMAN	P61758	-0.0661743	-0.0194753	-0.17843		HUMAN	P61513	0.139341	0.113274	-0.212114		HUMAN	P62241	-0.0760324	-0.20305	-0.0607751		HUMAN	P62826	-0.0619271	0.357307	-0.0628431
HUMAN	P61769	-0.0687852	0.0162636	-0.179566		HUMAN	P61586	0.0821151	0.690273	0.0438618		HUMAN	P62244	-0.228034	-0.0787727	-0.0015275		HUMAN	P62829	-0.055251	0.299747	-0.108235
HUMAN	P61803	0.481747	0.167418	0.177574		HUMAN	P61604	0.0943809	0.013012	-0.0429381		HUMAN	P62249	-0.0735997	-0.092409	-0.371689		HUMAN	P62847	0.197444	0.345964	0.256987
HUMAN	P61923	0.340647	-0.315635	0.00192312		HUMAN	P61619	0.216713	0.322467	0.470481		HUMAN	P62258	-0.0190473	-0.0395654	0.0354388		HUMAN	P62851	-0.121901	-0.0826238	-0.139053
HUMAN	P61956	-0.0747199	0.196341	-0.0213954		HUMAN	P61758	-0.0536085	0.258878	-0.131444		HUMAN	P62263	-0.00639406	-0.0769461	-0.0838601		HUMAN	P62857	-0.09425	0.0441138	0.0491024
HUMAN	P61970	-0.22696	-0.445906	-0.267167		HUMAN	P61769	-0.000681018	-0.0982679	-0.270438		HUMAN	P62266	0.0963176	-0.0404815	0.0927397		HUMAN	P62861	-0.40842	-0.0876864	-0.762907
HUMAN	P61978	0.0540204	0.0217939	0.067577		HUMAN	P61803	0.256162	0.0859139	-0.27179		HUMAN	P62269	-0.0551058	-0.130532	-0.189832		HUMAN	P62873	-0.0715778	0.154006	0.148113
HUMAN	P61981	0.115071	0.0529602	0.26838		HUMAN	P61916	-0.650811	-0.359712	-0.0417074		HUMAN	P62273	-0.138444	0.102748	-0.0674946		HUMAN	P62877	0.113547	-0.140139	0.0740669
HUMAN	P62072	-0.405104	-0.115881	0.853998		HUMAN	P61923	-0.0604618	-0.38496	-0.554369		HUMAN	P62277	-0.0473563	-0.0563385	0.0407769		HUMAN	P62879	-0.0386979	-0.0331921	-0.0983854
HUMAN	P62081	0.0614402	-0.084713	0.170823		HUMAN	P61956	-0.248538	-0.0312009	-0.0897048		HUMAN	P62280	-0.0958158	0.0525249	0.0531134		HUMAN	P62888	-0.0864764	-0.0443196	-0.122639
HUMAN	P62136	0.218674	0.0367891	-0.163562		HUMAN	P61970	-0.240322	-0.201699	-0.585606		HUMAN	P62304	-0.0677168	0.120909	0.562486		HUMAN	P62899	-0.131745	-0.0576701	-0.0504197
HUMAN	P62140	0.00664091	-0.263504	0.00678203		HUMAN	P61978	0.0803625	0.0524015	0.137079		HUMAN	P62306	-0.247859	-0.396842	0.14611		HUMAN	P62906	-0.0798831	-0.190303	-0.29713
HUMAN	P62195	0.0148562	-0.19835	0.118375		HUMAN	P61981	0.0688363	0.0103352	0.351153		HUMAN	P62312	0.211657	-0.00120356	-0.0388401		HUMAN	P62910	-0.226639	-0.187467	-0.55419
HUMAN	P62241	-0.00455486	-0.0175314	0.0337454		HUMAN	P62072	-0.4211	0.085802	0.585318		HUMAN	P62316	-0.000935175	-0.0284253	-0.044992		HUMAN	P62913	-0.027907	0.0472472	-0.356771
HUMAN	P62244	0.127175	0.142507	0.33192		HUMAN	P62081	0.127837	-0.157001	0.00713238		HUMAN	P62318	-0.0497602	-0.262671	-0.14895		HUMAN	P62917	-0.0608391	0.145378	-0.510166
HUMAN	P62249	0.253004	0.198864	0.0146281		HUMAN	P62136	0.402663	0.149149	0.0472539		HUMAN	P62330	-0.17865	-0.143604	-0.208427		HUMAN	P62937	-0.218983	-0.148509	-0.327743
HUMAN	P62258	0.0657464	-0.0458665	0.0125084		HUMAN	P62140	0.1429	0.103938	0.0143376		HUMAN	P62333	-0.0781935	-0.0162578	-0.00339192		HUMAN	P62942	-0.0114381	-0.0264846	0.00800243
HUMAN	P62263	0.11824	0.0309668	0.0610314		HUMAN	P62195	0.126555	-0.0709327	-0.182342		HUMAN	P62424	-0.048249	-0.132558	-0.125948		HUMAN	P63000	0.193115	0.0433847	0.148192
HUMAN	P62266	0.0562043	-0.0799534	0.183502		HUMAN	P62241	-0.034133	-0.0391803	-0.132352		HUMAN	P62495	-0.152363	-0.0332319	0.0520785		HUMAN	P63010	-0.15816	0.165588	-0.349489
HUMAN	P62269	0.0902973	0.00307217	0.0906775		HUMAN	P62244	0.153284	0.093704	0.270586		HUMAN	P62633	-0.0489412	-0.0933907	-0.310083		HUMAN	P63104	-0.0371258	-0.0197047	-0.111888
HUMAN	P62273	-0.0477189	0.145275	0.126181		HUMAN	P62249	0.0779609	0.158508	-0.0190873		HUMAN	P62701	-0.0787335	-0.113588	0.0183742		HUMAN	P63151	-0.184047	-0.167155	-0.301722
HUMAN	P62277	0.0883619	0.0153475	0.300767		HUMAN	P62258	0.0808279	-0.0339388	0.077834		HUMAN	P62745	0.16327	0.113204	-0.0820374		HUMAN	P63173	-0.304217	-0.396715	-1.20614
HUMAN	P62280	0.108134	0.220754	0.277736		HUMAN	P62263	0.0756775	-0.0225424	-0.103257		HUMAN	P62750	-0.0126476	-0.122035	0.141674		HUMAN	P63208	-0.237786	-0.195439	-0.360981
HUMAN	P62304	0.383423	0.185544	0.561289		HUMAN	P62266	0.0752661	0.00520427	-0.0287829		HUMAN	P62753	-0.0801848	-0.0142238	-0.0164102		HUMAN	P63220	-0.0956183	-0.1202	-0.010185
HUMAN	P62306	-0.364783	0.0461013	0.325799		HUMAN	P62269	0.0520625	-0.00880185	-0.00725784		HUMAN	P62805	-0.0796565	-0.045636	-0.132784		HUMAN	P63244	-0.127314	-0.0982179	-0.310999
HUMAN	P62312	0.23381	0.14827	0.237772		HUMAN	P62273	0.0877491	0.0842507	-0.000467792		HUMAN	P62820	0.0130015	-0.056799	-0.17674		HUMAN	P63279	-0.18011	-0.0185677	-0.0973632
HUMAN	P62316	0.184081	0.16722	0.285809		HUMAN	P62277	0.0819906	0.0878743	0.0469701		HUMAN	P62826	0.0395688	0.243774	0.11021		HUMAN	P67775	-0.145818	-0.339973	-0.128417
HUMAN	P62318	0.261138	-0.120715	-0.218965		HUMAN	P62280	0.022921	0.142962	0.129133		HUMAN	P62829	0.0640883	0.296751	-0.0414129		HUMAN	P67809	-0.186425	0.17682	-0.0650664
HUMAN	P62330	-0.0472828	0.47392	0.632389		HUMAN	P62304	0.0675648	0.0871989	0.389647		HUMAN	P62847	0.158928	0.190882	0.322959		HUMAN	P67812	-0.436309	-0.0291592	0.0100498
HUMAN	P62333	-0.044395	-0.0404994	-0.0145533		HUMAN	P62306	-0.0765329	-0.227653	-0.439587		HUMAN	P62851	-0.0817051	-0.0954323	-0.149329		HUMAN	P67870	-0.44005	-0.197462	0.255631
HUMAN	P62424	0.0820779	0.122312	0.0445156		HUMAN	P62312	-0.217295	0.0483036	0.0539429		HUMAN	P62857	-0.015914	0.113392	0.129809		HUMAN	P67936	-0.118713	-0.143899	-0.13208
HUMAN	P62495	0.144796	0.0654174	0.225128		HUMAN	P62316	0.0907911	-0.215878	0.067457		HUMAN	P62861	-0.412666	-0.211117	-0.557547		HUMAN	P68036	-0.235535	-0.253148	0.0387257
HUMAN	P62633	0.0977594	0.224865	0.211143		HUMAN	P62318	0.371915	0.0557745	0.115874		HUMAN	P62873	0.124387	-0.00823973	0.147299		HUMAN	P68366	0.10061	0.0165559	0.111509
HUMAN	P62701	0.107871	0.0862811	0.0863087		HUMAN	P62330	0.231417	0.501226	0.289866		HUMAN	P62877	0.152935	-0.372671	0.341764		HUMAN	P68371	0.233969	0.431258	-0.0389816
HUMAN	P62745	-0.127826	0.220286	0.190375		HUMAN	P62333	-0.239801	-0.139771	0.00232355		HUMAN	P62879	-0.120302	0.0744972	-0.0212872		HUMAN	P69905	-0.0525086	-0.222913	-0.0191473
HUMAN	P62750	0.0839757	0.0652223	0.383997		HUMAN	P62424	0.100542	0.048987	-0.0445989		HUMAN	P62888	-0.307084	-0.314589	-0.403275		HUMAN	P78330	0.382538	0.0873647	-0.0902136
HUMAN	P62753	0.0816867	0.0172891	0.0526493		HUMAN	P62495	0.0121122	-0.0381018	0.0469345		HUMAN	P62899	-0.0831611	-0.0131657	0.0558961		HUMAN	P78344	0.374546	0.0912354	-0.305283
HUMAN	P62805	0.0843225	0.0601185	0.0657524		HUMAN	P62633	0.0138274	-0.0256909	0.0388191		HUMAN	P62906	-0.0661676	0.014831	-0.238237		HUMAN	P78347	0.0424128	0.0805149	0.0242192
HUMAN	P62820	-0.147571	0.0180907	0.0451408		HUMAN	P62701	0.0728069	0.124077	0.167459		HUMAN	P62910	-0.17111	0.0317714	-0.322037		HUMAN	P78371	-0.016997	-0.0167727	0.0650228
HUMAN	P62826	0.111697	-0.274717	0.0882965		HUMAN	P62745	0.283436	0.106353	0.0148927		HUMAN	P62913	-0.00825373	-0.171866	-0.164047		HUMAN	P78417	-0.147626	-0.137086	-0.0914177
HUMAN	P62829	0.0303151	-0.0806992	-1.56757		HUMAN	P62750	-0.0333745	-0.00334286	0.146351		HUMAN	P62917	-0.0261073	0.111984	-0.442952		HUMAN	P78527	-0.0417819	-0.11583	-0.141374
HUMAN	P62847	-0.0978199	-0.618041	-0.636459		HUMAN	P62753	0.0175418	0.0704317	0.1177		HUMAN	P62937	-0.0769682	-0.0858853	-0.103954		HUMAN	P80723	-0.0746305	-0.0331645	-0.277953
HUMAN	P62851	0.156444	0.138756	0.179489		HUMAN	P62805	0.0495099	0.0713146	-0.00967735		HUMAN	P62942	-0.04149	0.0987386	0.0892161		HUMAN	P82970	-0.0337205	-0.0145028	-0.161492
HUMAN	P62857	0.0883774	0.227829	0.188373		HUMAN	P62820	0.0822243	0.00782873	-0.0450678		HUMAN	P63000	-0.00347635	-0.16558	-0.288222		HUMAN	P82979	-0.133581	-0.120904	-0.211925
HUMAN	P62861	-0.189492	-0.000857366	-0.200175		HUMAN	P62826	0.145459	0.294299	0.074561		HUMAN	P63010	0.00387196	0.347345	0.179988		HUMAN	P83731	-0.185645	-0.0729396	-0.20286
HUMAN	P62873	0.103963	0.460236	-0.133091		HUMAN	P62829	0.116666	0.200755	-0.448998		HUMAN	P63104	0.0213859	-0.0658511	0.0209697		HUMAN	P84085	-0.486688	-0.134542	-0.310773
HUMAN	P62877	-0.0594046	-0.312931	-0.197468		HUMAN	P62847	-0.116743	-0.0107276	0.0598369		HUMAN	P63151	-0.236025	-0.473244	-1.11721		HUMAN	P84090	-0.134627	-0.137535	-0.570134
HUMAN	P62879	-0.0281923	0.0529551	0.0585462		HUMAN	P62851	0.000668951	0.147953	-0.0232965		HUMAN	P63173	-0.132426	-0.179377	-0.0671537		HUMAN	P84095	0.442921	-0.221374	-0.16423
HUMAN	P62888	0.219854	0.0886667	-0.046045		HUMAN	P62857	0.185421	0.291902	0.275024		HUMAN	P63208	-0.122438	-0.0413045	-0.0896177		HUMAN	P84098	-0.0638692	-0.0606717	-0.312674
HUMAN	P62899	0.0728876	0.128468	-0.0597603		HUMAN	P62861	-0.0795751	-0.0795711	-0.452755		HUMAN	P63220	-0.0566716	0.00675864	0.0858936		HUMAN	P84103	-0.0267827	-0.115945	-0.00310074
HUMAN	P62906	-0.00952445	0.0227197	0.0503336		HUMAN	P62873	0.0419484	0.43341	-0.0328367		HUMAN	P63244	-0.0247806	-0.0450852	-0.0304043		HUMAN	P98175	-0.251738	-0.325105	-0.258726
HUMAN	P62910	-0.0129353	-0.221636	-0.256779		HUMAN	P62877	0.0865534	-0.0993595	-0.0376478		HUMAN	P63279	-0.163535	-0.0134851	0.492726		HUMAN	P98179	-0.206264	-0.148082	-0.131807
HUMAN	P62913	0.110547	0.128296	0.153185		HUMAN	P62879	0.119192	0.0699815	-0.0124341		HUMAN	P67775	-0.336372	-0.110847	0.298241		HUMAN	P99999	0.15065	0.00268147	-0.0283642
HUMAN	P62917	0.152699	0.207922	-0.227042		HUMAN	P62888	-0.0542386	-0.00720996	0.00626931		HUMAN	P67809	-0.0180028	0.281275	0.195473		HUMAN	Q00059	-0.0527196	-0.377681	-0.66141
HUMAN	P62937	0.0592039	-0.0155021	0.0849588		HUMAN	P62899	0.0591019	0.102122	0.178175		HUMAN	P67812	-0.146831	-0.0858245	-0.456861		HUMAN	Q00325	-0.193496	0.0308156	-0.204013
HUMAN	P62942	0.010021	0.00349827	0.0747546		HUMAN	P62906	0.0356349	0.112758	0.0186134		HUMAN	P67870	-0.0611316	-0.0570166	0.0733147		HUMAN	Q00341	-0.0883861	-0.000432281	-0.325218
HUMAN	P63000	0.0659233	-0.0628271	-0.0633623		HUMAN	P62910	-0.080216	-0.00806555	-0.433393		HUMAN	P67936	0.00243126	-0.0778333	-0.0133076		HUMAN	Q00610	0.0178428	-0.00289797	-0.286607
HUMAN	P63010	-0.0623817	0.356382	0.0210693		HUMAN	P62913	0.0535561	0.100815	0.0475421		HUMAN	P68036	-0.0687317	-0.230048	0.0789693		HUMAN	Q00688	-0.230088	-0.444834	-0.295496
HUMAN	P63104	0.170055	0.118154	0.224636		HUMAN	P62917	0.115221	0.0799721	-0.0486584		HUMAN	P68366	0.00757449	0.068793	-0.153307		HUMAN	Q00765	-0.155929	-0.0956863	-0.125057
HUMAN	P63151	0.0636207	-0.0211539	0.0106768		HUMAN	P62937	0.0416022	0.0276275	0.0109362		HUMAN	P68371	0.0823467	0.121469	0.058052		HUMAN	Q00796	0.0412511	0.258001	0.0196625
HUMAN	P63173	0.172266	0.0705133	0.211435		HUMAN	P62942	-0.0571431	0.0325675	0.00309243		HUMAN	P69905	0.0540073	-0.106971	-0.0419327		HUMAN	Q00839	0.027932	-0.000351671	-0.110477
HUMAN	P63208	-0.01675	0.164539	0.416389		HUMAN	P63000	0.210209	0.163671	0.0528379		HUMAN	P78330	0.384496	-0.165744	0.805882		HUMAN	Q01081	-0.239364	0.0755723	-0.364862
HUMAN	P63220	0.007222	0.0331102	0.200746		HUMAN	P63010	0.0447545	0.222048	-0.0554492		HUMAN	P78344	0.0308333	0.113342	-0.163067		HUMAN	Q01082	0.00569313	-0.066739	0.0763616
HUMAN	P63244	0.0808965	-0.0201534	-0.0160844		HUMAN	P63104	0.119892	0.0654755	0.22501		HUMAN	P78347	0.101927	0.185593	0.227678		HUMAN	Q01085	-0.13635	0.100054	-0.631099
HUMAN	P63279	-0.0513869	-0.155981	-0.0635193		HUMAN	P63151	-0.105554	0.0589748	-0.246099		HUMAN	P78371	-0.031142	-0.206066	-0.0246037		HUMAN	Q01105	-0.0300241	-0.101206	-0.209306
HUMAN	P67775	0.0431001	-0.124821	0.324143		HUMAN	P63173	0.47322	0.132919	0.279538		HUMAN	P78417	-0.138571	-0.0704143	0.260872		HUMAN	Q01130	-0.124555	0.129559	-0.0539183
HUMAN	P67809	0.0724116	0.343929	0.35281		HUMAN	P63208	0.102133	0.343485	0.151243		HUMAN	P78527	-0.0123649	-0.0988647	-0.0132075		HUMAN	Q01469	-0.243414	0.135405	0.119924
HUMAN	P67812	0.456319	0.0312577	0.603618		HUMAN	P63220	0.101764	-0.0261551	0.10264		HUMAN	P80723	-0.118287	0.0205127	-0.165398		HUMAN	Q01518	0.0564353	-0.186155	0.167189
HUMAN	P67870	0.158882	-0.297708	0.612104		HUMAN	P63244	0.0270927	0.0562747	0.0624047		HUMAN	P82970	-0.141518	0.0681469	0.0870994		HUMAN	Q01650	0.212245	-0.325741	-0.456022
HUMAN	P67936	0.0693888	0.102872	0.210899		HUMAN	P63279	-0.124728	0.309823	0.136173		HUMAN	P82979	-0.0821787	-0.427583	-0.135686		HUMAN	Q01780	-0.612255	0.695705	-0.421594
HUMAN	P68036	0.10899	-0.179964	0.335159		HUMAN	P67775	-0.329122	-0.033015	0.443302		HUMAN	P83731	0.0169342	-0.0616743	-0.062681		HUMAN	Q01813	0.132999	0.421489	0.169926
HUMAN	P68366	0.112125	0.403532	0.146417		HUMAN	P67809	0.0465215	0.321774	0.262021		HUMAN	P84085	-0.310651	0.2617	0.112818		HUMAN	Q01844	-0.252337	-0.117259	0.0349186
HUMAN	P68371	0.233025	0.389215	0.176327		HUMAN	P67812	-0.14159	-0.234128	0.453482		HUMAN	P84090	0.00690133	-0.0690223	-0.340077		HUMAN	Q02218	0.0496385	-0.103268	-0.253118
HUMAN	P69905	0.104459	-0.14903	0.258205		HUMAN	P67870	-0.241119	-0.0646709	0.52011		HUMAN	P84095	-0.23003	-0.431783	-0.286452		HUMAN	Q02543	-0.0445495	-0.118969	0.0436482
HUMAN	P78330	0.334038	0.276844	0.392842		HUMAN	P67936	0.00302458	-0.0322992	-0.00832321		HUMAN	P84098	-0.0773584	-0.035829	-0.271106		HUMAN	Q02750	0.0888974	-0.380118	0.174372
HUMAN	P78344	0.318933	0.178551	0.480562		HUMAN	P68036	0.0426883	-0.0073132	0.505288		HUMAN	P84103	0.0336362	-0.203568	-1.1412e-05		HUMAN	Q02790	-0.0991523	0.0223652	-0.210757
HUMAN	P78347	0.0205267	0.272576	0.274847		HUMAN	P68366	0.167277	0.302564	0.231732		HUMAN	P98175	0.0281817	0.0298533	0.185083		HUMAN	Q02809	-0.53461	-0.222844	-0.199802
HUMAN	P78371	0.043164	-0.0157979	0.125946		HUMAN	P68371	0.242864	0.434187	0.177073		HUMAN	P98179	-0.123559	-0.0127123	0.103794		HUMAN	Q02878	-0.0453281	-0.0258772	-0.353417
HUMAN	P78417	0.10712	0.0111987	0.127952		HUMAN	P69905	0.178017	0.111995	0.102172		HUMAN	P99999	-0.175673	-0.125664	-0.102452		HUMAN	Q02978	0.159916	-0.0928354	-0.0968241
HUMAN	P78527	0.0972271	0.0592225	0.238517		HUMAN	P78330	-0.0489532	0.23099	-0.224892		HUMAN	Q00059	-0.100852	-0.312878	-0.332269		HUMAN	Q03252	0.0242036	0.0453349	0.18131
HUMAN	P80723	0.0226544	0.153475	0.00360766		HUMAN	P78344	0.343348	-0.0179145	-0.299857		HUMAN	Q00325	-0.121486	0.126552	-0.1902		HUMAN	Q04446	0.206356	-0.215202	-0.404024
HUMAN	P82970	-0.0283246	0.466576	0.338502		HUMAN	P78347	0.110151	0.186048	0.321415		HUMAN	Q00341	0.145469	-0.0461455	-0.154111		HUMAN	Q04637	-0.0875218	0.0525267	-0.202966
HUMAN	P82979	0.20757	0.00469452	-0.0414241		HUMAN	P78371	0.100331	0.00372956	0.176311		HUMAN	Q00610	0.024584	-0.0405877	-0.219416		HUMAN	Q04695	-0.0396733	-0.0329229	-0.106181
HUMAN	P83731	0.172978	0.0545672	-0.0262041		HUMAN	P78417	0.0755659	0.0222634	0.378577		HUMAN	Q00688	-0.0832871	-0.367797	-0.346218		HUMAN	Q04760	-0.280275	-0.260163	-0.762213
HUMAN	P84085	0.0896894	0.392902	0.512278		HUMAN	P78527	0.0909822	0.0485985	0.133049		HUMAN	Q00765	0.086867	-0.229377	-0.30844		HUMAN	Q04837	-0.0745951	-0.0514687	0.00264557
HUMAN	P84090	0.179944	0.159875	0.05553		HUMAN	P80723	0.0409902	0.135048	0.116501		HUMAN	Q00796	-0.212861	0.0206889	-0.077513		HUMAN	Q04917	-0.0297162	-0.443235	-0.0968778
HUMAN	P84095	0.297601	-0.306943	-0.0317595		HUMAN	P82970	-0.0228116	0.468179	0.328671		HUMAN	Q00839	0.067509	0.0599402	0.0449718		HUMAN	Q04941	0.0253602	0.20331	0.310867
HUMAN	P84098	0.101686	0.0661674	-0.0911189		HUMAN	P82979	0.0814044	-0.0480382	-0.0792091		HUMAN	Q01081	-0.100537	0.0902533	-0.0264379		HUMAN	Q05639	0.0764156	0.538682	0.0880618
HUMAN	P84103	0.161547	0.0924732	0.179051		HUMAN	P83731	0.170134	0.111406	-0.0123399		HUMAN	Q01082	-0.0700956	-0.0957562	0.013729		HUMAN	Q05682	0.00844687	-0.18787	-0.31832
HUMAN	P98175	-0.621376	-0.253826	-0.276496		HUMAN	P84085	-0.0701087	0.075531	0.174496		HUMAN	Q01085	-0.0761074	0.24085	-0.12176		HUMAN	Q06033	-0.340343	-0.270432	0.804915
HUMAN	P98179	-0.0492325	-0.0856362	0.0757366		HUMAN	P84090	0.128005	0.0801073	-0.157802		HUMAN	Q01105	-0.00929268	-0.0897215	-0.186056		HUMAN	Q06210	-0.589825	-0.256508	-1.13379
HUMAN	P99999	0.144075	0.0908322	-0.0722658		HUMAN	P84095	0.132583	-0.475846	-0.00722067		HUMAN	Q01130	-0.196025	0.0863717	-0.125481		HUMAN	Q06323	-0.0956983	-0.120126	-0.279768
HUMAN	Q00059	-0.0406001	-0.188718	0.0381717		HUMAN	P84098	-0.0288766	-0.147377	0.0319716		HUMAN	Q01469	-0.0047103	0.0796204	0.11265		HUMAN	Q06830	-0.143662	-0.142652	-0.175202
HUMAN	Q00325	0.145832	0.195467	0.1078		HUMAN	P84103	0.160753	0.058273	0.285887		HUMAN	Q01518	0.0356617	-0.112212	0.224536		HUMAN	Q07020	0.0102598	-0.035026	-0.0886672
HUMAN	Q00341	0.0601225	-0.0264097	-0.137216		HUMAN	P98175	0.0874544	-0.0793961	-0.0496071		HUMAN	Q01650	0.154477	0.0199484	-0.0704021		HUMAN	Q07021	-0.233276	-0.109437	-0.50923
HUMAN	Q00610	0.111064	0.149488	0.0184099		HUMAN	P98179	-0.187591	-0.0818224	0.126635		HUMAN	Q01780	-0.314645	0.436944	-0.594567		HUMAN	Q07065	0.287994	0.243138	-0.0116684
HUMAN	Q00688	0.237666	-0.108391	-0.212979		HUMAN	P99999	0.064259	0.196406	0.156497		HUMAN	Q01813	0.0164568	0.298078	0.0931681		HUMAN	Q07666	-0.181677	0.0766641	0.267277
HUMAN	Q00765	-0.00882179	0.112723	-0.165675		HUMAN	Q00059	0.256114	-0.36332	-0.744432		HUMAN	Q01844	-0.259413	-0.273551	-0.155521		HUMAN	Q07955	0.020786	-0.234006	-0.249601
HUMAN	Q00796	-0.391837	0.299672	0.0741707		HUMAN	Q00325	0.191101	0.0872211	0.186123		HUMAN	Q02218	0.256874	-0.109309	-0.0118452		HUMAN	Q07960	-0.193214	-0.239042	-0.313723
HUMAN	Q00839	0.175923	0.0710409	0.0956152		HUMAN	Q00341	0.130136	-0.157969	0.106592		HUMAN	Q02543	-0.00258334	0.0161139	-0.0367818		HUMAN	Q08211	-0.143421	-0.102128	-0.259009
HUMAN	Q01081	0.0843654	0.262755	0.307532		HUMAN	Q00610	0.039571	0.181323	0.00267256		HUMAN	Q02750	0.808866	-0.14514	0.973004		HUMAN	Q08623	0.132411	-0.372842	-0.512933
HUMAN	Q01082	-0.117881	0.0911404	0.181971		HUMAN	Q00688	0.199841	-0.0743017	0.184678		HUMAN	Q02790	-0.0542791	-0.0811628	-0.168831		HUMAN	Q08945	-0.164584	-0.0450861	-0.180072
HUMAN	Q01085	0.123188	-0.112015	-0.221422		HUMAN	Q00765	0.0420858	0.0817997	-0.0623621		HUMAN	Q02809	-0.171936	-0.271196	0.141076		HUMAN	Q08J23	-0.0533955	-0.129749	-0.0630385
HUMAN	Q01105	0.124566	0.0241932	0.131584		HUMAN	Q00796	-0.0241145	0.137385	0.273655		HUMAN	Q02878	-0.0118743	-0.0144476	-0.126705		HUMAN	Q09028	-0.252615	-0.180849	-0.336035
HUMAN	Q01130	-0.0363838	0.0830432	0.141942		HUMAN	Q00839	0.115898	0.0357757	0.0403358		HUMAN	Q02978	0.240898	0.563124	0.145583		HUMAN	Q09161	-0.106907	0.492344	-0.739552
HUMAN	Q01469	-0.0315271	0.0224949	0.180709		HUMAN	Q01081	0.242704	0.421837	-0.040569		HUMAN	Q03252	-0.0552405	0.0294932	0.0476323		HUMAN	Q09666	0.00170904	-0.0875497	-0.166144
HUMAN	Q01518	0.203685	0.0474508	0.178407		HUMAN	Q01082	0.0214194	0.0935248	0.236822		HUMAN	Q04446	-0.27249	-0.201911	-0.275845		HUMAN	Q10471	-0.497437	-0.348762	-0.177011
HUMAN	Q01650	0.439432	-0.170263	0.20345		HUMAN	Q01085	-0.0862316	-0.152367	-0.209793		HUMAN	Q04637	-0.00933424	0.0585023	0.0362135		HUMAN	Q10589	-0.0116609	0.31917	0.016351
HUMAN	Q01780	-0.170437	0.287834	-0.187494		HUMAN	Q01105	0.0697408	0.0228925	0.00813476		HUMAN	Q04695	0.00416936	0.000218928	-0.0583874		HUMAN	Q10713	-0.261851	-0.0824992	-0.0866329
HUMAN	Q01813	0.0575649	0.316853	0.277087		HUMAN	Q01130	0.0234652	0.170253	0.103818		HUMAN	Q04760	-0.175925	-0.226061	-0.469093		HUMAN	Q12788	-0.259219	-0.240352	-0.0326508
HUMAN	Q01844	-0.10003	-0.109703	-0.0111374		HUMAN	Q01469	0.0817255	0.29445	0.245873		HUMAN	Q04837	0.0157987	-0.149978	0.0467329		HUMAN	Q12792	-0.36631	-0.0292002	0.113935
HUMAN	Q02218	0.432646	0.0304816	0.361364		HUMAN	Q01518	-0.0015748	0.150919	0.231461		HUMAN	Q04917	-0.0477505	-0.223412	0.103532		HUMAN	Q12849	-0.269478	0.248294	0.0318237
HUMAN	Q02543	0.155809	0.0490095	0.249168		HUMAN	Q01650	0.196443	-0.0802584	-0.111032		HUMAN	Q04941	0.0137299	0.0689836	0.211533		HUMAN	Q12874	-0.0593949	-0.367341	-0.581099
HUMAN	Q02750	0.672069	-0.0654413	0.902606		HUMAN	Q01813	0.0426079	-0.0188589	0.135923		HUMAN	Q05639	0.145241	0.266151	0.00594296		HUMAN	Q12904	-0.0232053	0.0188465	-0.205672
HUMAN	Q02790	0.0542208	0.117062	-0.00705984		HUMAN	Q01844	-0.0336126	0.0797109	0.0572244		HUMAN	Q05682	0.0835566	-0.170441	-0.793219		HUMAN	Q12905	0.13039	-0.0322208	0.0873125
HUMAN	Q02809	-0.0588193	-0.443732	0.0951571		HUMAN	Q02218	0.0118843	0.245664	0.302176		HUMAN	Q06033	-0.244226	-0.00958593	-0.288668		HUMAN	Q12906	-0.0953236	-0.121895	0.0651081
HUMAN	Q02878	0.0790372	0.137751	0.147341		HUMAN	Q02543	0.102334	0.158338	0.156921		HUMAN	Q06124	0.287698	0.781501	-0.347614		HUMAN	Q12907	-0.185681	-0.0711213	0.00838182
HUMAN	Q02978	0.0739129	0.330905	0.465217		HUMAN	Q02750	-0.0583687	-0.0907199	-0.468379		HUMAN	Q06210	-0.0125016	-0.114587	0.23088		HUMAN	Q12931	0.114325	0.0532967	-0.0287233
HUMAN	Q03252	0.237424	-0.0686108	0.284415		HUMAN	Q02790	-0.0244646	-0.0226279	-0.125825		HUMAN	Q06323	-0.0885318	-0.0746675	-0.0891905		HUMAN	Q12965	-0.112161	-0.159748	-0.489027
HUMAN	Q04446	0.318034	0.216458	0.359234		HUMAN	Q02809	0.0584993	-0.410518	0.0754331		HUMAN	Q06830	-0.0438274	-0.0993942	-0.0672814		HUMAN	Q12972	0.0233879	0.210452	0.23936
HUMAN	Q04637	0.0949415	0.0616602	-0.143949		HUMAN	Q02878	0.0282489	0.224951	0.0927302		HUMAN	Q07020	0.0213794	0.0222112	-0.0785139		HUMAN	Q13011	-0.0752885	-0.0515419	-0.097683
HUMAN	Q04695	0.0824226	0.0917976	0.150956		HUMAN	Q02978	0.605979	0.150059	0.328176		HUMAN	Q07021	0.035006	-0.100613	0.016902		HUMAN	Q13057	0.00752285	-0.0640542	-0.215037
HUMAN	Q04760	0.045115	0.0321213	-0.151264		HUMAN	Q03252	0.175231	0.0785836	0.225719		HUMAN	Q07065	0.00904365	-0.0908769	0.0847406		HUMAN	Q13098	0.120646	-0.379024	0.0994463
HUMAN	Q04837	0.214212	0.0211504	0.265422		HUMAN	Q04446	0.335452	-0.123421	0.0344942		HUMAN	Q07666	-0.265047	-0.20954	0.117136		HUMAN	Q13148	0.180474	-0.0160525	-0.0109011
HUMAN	Q04917	0.259761	-0.253039	0.191976		HUMAN	Q04637	0.131727	0.0789381	0.0999319		HUMAN	Q07955	-0.114389	-0.0959021	-0.105106		HUMAN	Q13151	0.0492849	0.0482626	-0.15822
HUMAN	Q04941	0.155088	0.368208	0.567926		HUMAN	Q04695	0.118351	0.0899978	0.123256		HUMAN	Q07960	-0.200917	-0.516041	-0.117836		HUMAN	Q13155	0.117293	0.202111	-0.0291005
HUMAN	Q05639	0.269568	0.71379	-0.267131		HUMAN	Q04760	0.000551231	-0.0915108	-0.260163		HUMAN	Q08211	-0.10607	-0.0253632	-0.140679		HUMAN	Q13162	-0.278693	0.0267438	-0.336739
HUMAN	Q05682	0.461049	-0.216135	-0.281426		HUMAN	Q04837	0.0946089	-0.0269396	0.130658		HUMAN	Q08623	0.0318548	-0.072314	-0.276022		HUMAN	Q13177	-0.529387	-0.160192	-0.366422
HUMAN	Q06124	0.628758	0.24263	0.291215		HUMAN	Q04917	0.223253	-0.293039	0.205836		HUMAN	Q08945	-0.141868	-0.0775544	-0.256936		HUMAN	Q13185	-0.100248	-0.100478	-0.70972
HUMAN	Q06210	-0.503136	-0.167901	0.467616		HUMAN	Q04941	0.112229	0.139232	0.0664272		HUMAN	Q08J23	-0.0896941	-0.0554777	-0.114864		HUMAN	Q13200	0.0104243	-0.201044	-0.294455
HUMAN	Q06323	0.249921	0.198293	0.320483		HUMAN	Q05639	0.134012	0.191716	-0.117128		HUMAN	Q09028	-0.0214594	-0.0875736	-0.207303		HUMAN	Q13242	-0.0814971	0.146453	0.0182994
HUMAN	Q06830	0.151463	0.0583584	0.130823		HUMAN	Q05682	0.0854202	0.0885614	-0.386075		HUMAN	Q09161	-0.128924	0.459233	-0.350344		HUMAN	Q13243	0.0341165	-0.103543	-0.663706
HUMAN	Q07020	0.183104	0.134153	0.23533		HUMAN	Q06033	-0.374205	-0.266956	-0.069446		HUMAN	Q09666	-0.0737057	-0.0611202	-0.039466		HUMAN	Q13247	-0.0752857	0.0127281	-0.234721
HUMAN	Q07021	-0.119116	-0.186787	-0.137693		HUMAN	Q06124	0.666556	0.521621	0.182229		HUMAN	Q10471	-0.27003	-0.382112	-0.247578		HUMAN	Q13263	-0.0962266	-0.00819125	-0.101987
HUMAN	Q07065	-0.109898	-0.0637538	0.169127		HUMAN	Q06210	-0.868968	-0.287305	-0.271458		HUMAN	Q10589	-0.222822	0.300236	0.490869		HUMAN	Q13283	0.0273096	0.0346227	0.218036
HUMAN	Q07666	0.0377058	0.13919	0.381281		HUMAN	Q06323	0.197403	0.0322089	-0.0239359		HUMAN	Q10713	-0.00435367	-0.0981621	-0.0487594		HUMAN	Q13310	-0.104562	0.0373113	-0.0233918
HUMAN	Q07866	0.198213	-0.318949	0.522206		HUMAN	Q06830	0.0160799	0.0213121	0.0548327		HUMAN	Q12769	0.440651	-0.186115	0.0391557		HUMAN	Q13347	-0.12967	-0.202033	-0.32582
HUMAN	Q07955	-0.00325534	0.0411167	0.0223283		HUMAN	Q07020	0.132564	0.121407	0.140382		HUMAN	Q12788	-0.213837	-0.18499	0.328677		HUMAN	Q13404	-0.113259	-0.0167896	-0.0800454
HUMAN	Q07960	-0.00754977	-0.500382	-0.0977218		HUMAN	Q07021	-0.194708	-0.0768697	-0.00501021		HUMAN	Q12792	0.0911028	-0.275379	-0.155948		HUMAN	Q13409	0.0939377	-0.501429	-0.137378
HUMAN	Q08211	0.0672083	-0.0313865	0.076122		HUMAN	Q07065	-0.10688	0.038589	0.00629308		HUMAN	Q12849	0.0476574	0.656425	0.402316		HUMAN	Q13423	-0.0373036	0.0788528	-0.296841
HUMAN	Q08623	0.112245	-0.170985	-0.404811		HUMAN	Q07666	-0.0322157	-0.0896161	0.276932		HUMAN	Q12874	0.0252435	-0.537006	-0.320122		HUMAN	Q13428	-0.035865	-0.326368	-0.519046
HUMAN	Q08945	0.0159418	0.153426	0.100257		HUMAN	Q07866	-0.519201	-0.536264	0.424528		HUMAN	Q12904	-0.106357	0.0465345	0.0603365		HUMAN	Q13435	0.0542703	-0.105574	0.00114756
HUMAN	Q08J23	-0.0260084	-0.0792986	0.0413244		HUMAN	Q07955	0.0943668	0.069112	0.0765856		HUMAN	Q12905	0.166109	-0.0244096	-0.00500722		HUMAN	Q13442	0.141476	0.171326	0.201869
HUMAN	Q09028	0.051908	0.0292737	-0.133194		HUMAN	Q07960	-0.510524	-0.362776	-0.352614		HUMAN	Q12906	-0.0405304	-0.0598901	0.0593203		HUMAN	Q13492	0.221234	0.106194	-0.0586514
HUMAN	Q09161	0.259364	0.151961	0.793629		HUMAN	Q08211	-0.015383	0.0476057	0.0578943		HUMAN	Q12907	-0.00514078	-0.0796414	-0.0185376		HUMAN	Q13547	0.386828	0.154322	-0.144236
HUMAN	Q09666	0.0898174	-0.0367131	0.0636998		HUMAN	Q08623	0.336088	-0.23374	-0.854316		HUMAN	Q12931	0.0105951	0.045497	0.162307		HUMAN	Q13561	0.642821	-0.0109609	0.0453472
HUMAN	Q10471	-0.560932	-0.183868	-0.0196206		HUMAN	Q08945	0.0409776	0.0580741	0.08023		HUMAN	Q12965	0.048828	-0.0557987	-0.0308357		HUMAN	Q13564	-0.229243	0.408482	-0.0196779
HUMAN	Q10589	0.0157941	0.0013022	0.020897		HUMAN	Q08J23	0.0338119	-0.0418859	0.0500628		HUMAN	Q13011	-0.0823239	0.0524887	0.412321		HUMAN	Q13573	-0.451154	-0.0405694	0.383641
HUMAN	Q10713	0.00169056	0.140325	0.399916		HUMAN	Q09028	0.112319	-0.100739	-0.00684503		HUMAN	Q13057	-0.087191	-0.396586	-0.491547		HUMAN	Q13596	-0.0467003	-0.10761	0.287134
HUMAN	Q12769	-1.60953	0.0649557	0.237145		HUMAN	Q09161	0.237705	0.234112	-0.0467337		HUMAN	Q13098	0.144502	-0.338465	-0.0307451		HUMAN	Q13619	0.205518	0.328046	-0.915231
HUMAN	Q12788	-0.172777	-0.200997	0.00715673		HUMAN	Q09666	0.0296714	0.059591	0.0476438		HUMAN	Q13148	0.220983	-0.141394	-0.00873388		HUMAN	Q13620	-0.146451	-0.00820189	-0.108677
HUMAN	Q12792	0.0736272	0.0583523	-0.0563512		HUMAN	Q10471	-0.164303	-0.156291	0.0357295		HUMAN	Q13151	-0.257428	0.0273908	-0.0383157		HUMAN	Q13630	-0.201792	0.139124	0.188427
HUMAN	Q12849	-0.00787484	0.778158	0.559484		HUMAN	Q10589	0.235067	0.346652	0.308239		HUMAN	Q13155	0.154118	0.170393	0.362084		HUMAN	Q13642	-0.153152	-0.215787	-0.517454
HUMAN	Q12874	-0.291383	-0.0132144	0.459463		HUMAN	Q10713	-0.189867	0.142866	-0.0327671		HUMAN	Q13162	-0.132823	-0.21895	-0.168504		HUMAN	Q13813	-0.0660215	0.0290019	-0.202981
HUMAN	Q12904	0.147801	0.184826	0.334155		HUMAN	Q12788	0.146608	-0.0491386	0.254987		HUMAN	Q13177	-0.226439	-0.337055	-0.11591		HUMAN	Q14008	0.933686	0.372739	1.51574
HUMAN	Q12905	0.314638	-0.0534487	0.0623914		HUMAN	Q12792	-0.0464234	-0.0962331	-0.261979		HUMAN	Q13185	-0.0368832	0.104289	-0.246515		HUMAN	Q14011	0.784491	0.331501	0.102882
HUMAN	Q12906	0.0766404	0.0805052	0.287413		HUMAN	Q12849	-0.636804	0.373418	0.0516796		HUMAN	Q13200	-0.213005	-0.109669	-0.048785		HUMAN	Q14019	0.158739	-0.327386	-0.13804
HUMAN	Q12907	-0.037369	0.0622878	0.165221		HUMAN	Q12874	-0.245331	-0.168338	0.213717		HUMAN	Q13242	-0.187251	0.0134415	0.0662767		HUMAN	Q14103	-0.167624	-0.0150272	-0.207371
HUMAN	Q12931	0.179832	0.0105097	0.219952		HUMAN	Q12904	0.157198	0.1592	0.362891		HUMAN	Q13243	-0.229134	0.0191283	-0.204192		HUMAN	Q14116	-0.282376	-0.240727	0.204532
HUMAN	Q12965	-0.0366688	-0.0197573	-0.083377		HUMAN	Q12905	0.288496	0.0787856	0.294687		HUMAN	Q13247	-0.0572856	-0.0467414	-0.0949055		HUMAN	Q14118	0.0374133	0.239704	-0.0562441
HUMAN	Q12972	0.481821	0.415014	0.326075		HUMAN	Q12906	0.0582956	0.0635114	0.186097		HUMAN	Q13263	-0.0423628	0.0450365	0.0432946		HUMAN	Q14151	-0.448675	0.236678	-0.403404
HUMAN	Q13011	-0.164626	-0.120847	0.446908		HUMAN	Q12907	0.00691312	-0.00110499	0.0762638		HUMAN	Q13283	0.00901579	0.14444	0.05035		HUMAN	Q14152	-0.0652753	0.00972813	-0.323042
HUMAN	Q13057	-0.106358	-0.163162	-0.412688		HUMAN	Q12931	0.148138	0.0670945	0.113874		HUMAN	Q13310	0.0229915	-0.0455961	-0.180498		HUMAN	Q14157	0.0916779	0.141653	0.0441253
HUMAN	Q13148	0.146198	-0.208778	-0.130696		HUMAN	Q12965	-0.141082	-0.124842	-0.216932		HUMAN	Q13347	0.00700308	-0.239031	-0.0805833		HUMAN	Q14165	-0.177677	-0.463114	0.0284164
HUMAN	Q13151	0.177363	0.0252101	-0.206545		HUMAN	Q12972	0.250037	0.135725	0.00483079		HUMAN	Q13404	-0.127865	0.0162794	0.244489		HUMAN	Q14197	-0.291285	-0.458353	-0.340065
HUMAN	Q13155	0.466374	0.696886	0.172727		HUMAN	Q13011	0.134646	0.267324	0.071579		HUMAN	Q13409	0.0452083	-0.308161	0.155135		HUMAN	Q14203	0.464327	-0.00812638	-0.290232
HUMAN	Q13162	0.0630366	0.0461385	0.143341		HUMAN	Q13057	-0.10153	-0.339453	-0.472276		HUMAN	Q13423	-0.102977	0.312896	0.00749862		HUMAN	Q14204	0.00605069	-0.0135352	-0.133769
HUMAN	Q13177	-0.218971	0.119468	-0.0514303		HUMAN	Q13123	1.09853	-0.394814	1.13		HUMAN	Q13428	0.0028152	-0.190992	-0.119615		HUMAN	Q14240	0.120643	-0.441914	-0.0290286
HUMAN	Q13185	0.00479648	0.157818	0.0473942		HUMAN	Q13148	0.184645	0.107788	-0.166464		HUMAN	Q13435	-0.023719	0.0126527	0.231888		HUMAN	Q14247	0.05036	-0.0501427	-0.0313889
HUMAN	Q13200	0.221151	0.063172	0.319523		HUMAN	Q13151	0.135528	-0.0812572	-0.0747365		HUMAN	Q13442	0.119046	-0.148306	-0.451628		HUMAN	Q14254	0.421888	-0.154323	-0.0727248
HUMAN	Q13242	-0.0109301	0.315212	0.31921		HUMAN	Q13155	0.443615	0.509654	0.733181		HUMAN	Q13492	0.360002	0.0528191	-0.124616		HUMAN	Q14258	-0.031272	-0.185647	0.548777
HUMAN	Q13243	0.0738905	0.255859	-0.0532512		HUMAN	Q13162	-0.0365907	-0.132612	-0.328668		HUMAN	Q13547	0.4068	0.0932786	-0.132658		HUMAN	Q14444	-0.345	-0.0748062	-0.215846
HUMAN	Q13247	0.140845	-0.24393	-0.0406312		HUMAN	Q13177	-0.0503585	0.128654	0.0139447		HUMAN	Q13561	0.540336	-0.136606	0.475272		HUMAN	Q14498	0.0234451	0.298701	-0.0759645
HUMAN	Q13263	0.0799921	0.0879488	0.0977021		HUMAN	Q13185	0.129748	0.161244	-0.232934		HUMAN	Q13564	-0.146648	0.346685	-0.253635		HUMAN	Q14566	-0.119147	0.00704256	-0.163105
HUMAN	Q13283	0.0371782	-0.0348953	0.416713		HUMAN	Q13200	0.010538	0.159165	0.122737		HUMAN	Q13573	-0.365547	0.121861	0.024602		HUMAN	Q14624	-0.179277	-0.290141	-0.729209
HUMAN	Q13310	0.230081	0.0447794	0.119799		HUMAN	Q13242	-0.00611359	0.115037	0.148488		HUMAN	Q13596	0.197031	0.0290766	0.181207		HUMAN	Q14677	0.396812	0.163408	-0.102114
HUMAN	Q13347	0.184844	-0.0398681	-0.0778435		HUMAN	Q13243	-0.176849	-0.242001	0.0418006		HUMAN	Q13619	0.289924	0.227534	-0.792552		HUMAN	Q14683	-0.00697519	-0.0112611	0.0192828
HUMAN	Q13404	0.153031	-0.373427	0.0863001		HUMAN	Q13247	-0.0189728	-0.159554	-0.0688292		HUMAN	Q13620	-0.0582347	0.0576093	-0.338946		HUMAN	Q14684	0.123541	0.25404	-0.439704
HUMAN	Q13409	0.207385	-0.221452	0.4538		HUMAN	Q13263	0.147415	0.210843	0.170043		HUMAN	Q13630	-0.261774	-0.0976913	0.517065		HUMAN	Q14696	-0.0173863	-0.00242343	0.0160929
HUMAN	Q13423	0.00548978	0.285846	0.156988		HUMAN	Q13283	0.0554022	-0.0878329	0.242241		HUMAN	Q13642	0.0525223	0.0345601	-0.527049		HUMAN	Q14697	-0.0944063	-0.0330492	0.158138
HUMAN	Q13428	0.194666	-0.0785502	0.0475369		HUMAN	Q13310	0.108012	-0.0788363	0.0247206		HUMAN	Q13724	-0.206091	0.0661331	-0.320478		HUMAN	Q14839	-0.0589907	-0.436621	-0.164699
HUMAN	Q13435	0.0208846	0.195926	0.388008		HUMAN	Q13347	0.0789252	0.0477256	0.0497193		HUMAN	Q13813	-0.0407377	-0.0165709	0.0236197		HUMAN	Q14847	0.127373	0.156058	0.0169452
HUMAN	Q13442	0.43929	0.339859	0.16515		HUMAN	Q13404	0.0359628	-0.571597	0.000271958		HUMAN	Q14008	0.549503	0.477225	1.02621		HUMAN	Q14914	0.178787	-0.00637954	0.159354
HUMAN	Q13451	0.0352537	0.603157	-0.0543905		HUMAN	Q13409	0.0592654	-0.0723689	0.317041		HUMAN	Q14011	0.736093	0.34677	-0.577881		HUMAN	Q14974	-0.0100706	-0.19902	-0.305359
HUMAN	Q13492	0.409776	-0.00541974	-0.0219618		HUMAN	Q13423	0.0884352	0.0965989	0.276393		HUMAN	Q14019	0.073967	-0.307964	-0.31589		HUMAN	Q14978	-0.132165	-0.185033	-0.205181
HUMAN	Q13547	0.0568612	0.109515	-0.558318		HUMAN	Q13428	0.00755136	-0.298325	-0.210933		HUMAN	Q14103	-0.0234794	0.0189403	0.0820497		HUMAN	Q14980	0.0760487	-0.126651	-0.334491
HUMAN	Q13561	0.781296	-0.107102	0.665839		HUMAN	Q13435	-0.0257035	0.153246	0.149523		HUMAN	Q14116	-0.00253495	-0.115861	0.183938		HUMAN	Q15003	-0.290669	-0.378178	-0.586735
HUMAN	Q13564	-0.026935	0.169563	0.18704		HUMAN	Q13442	0.291072	0.0315979	-0.253611		HUMAN	Q14118	-0.12932	-0.414791	-0.204062		HUMAN	Q15006	-0.129391	0.491327	-1.09082
HUMAN	Q13573	0.389268	0.340498	0.304989		HUMAN	Q13492	0.0570386	-0.399937	-0.206662		HUMAN	Q14141	0.202216	0.28936	0.925151		HUMAN	Q15008	0.0322671	-0.290495	-0.00145139
HUMAN	Q13596	0.0229164	-0.0403718	0.193201		HUMAN	Q13547	0.417493	0.277587	-0.0406561		HUMAN	Q14151	0.0324168	0.222438	-0.116901		HUMAN	Q15019	0.553032	-0.280251	-0.0266521
HUMAN	Q13619	0.16621	0.362859	-0.214945		HUMAN	Q13561	0.371519	-0.0147233	0.592823		HUMAN	Q14152	0.00873991	0.0736267	-0.0930752		HUMAN	Q15020	0.173776	0.10952	-0.209011
HUMAN	Q13620	0.143369	0.0175485	0.0257236		HUMAN	Q13564	-0.223566	0.472403	0.241619		HUMAN	Q14157	0.377405	-0.059095	0.0653464		HUMAN	Q15029	-0.224041	0.202107	-0.111153
HUMAN	Q13630	-0.0771527	0.324183	0.655388		HUMAN	Q13573	-0.869963	0.0516476	0.191703		HUMAN	Q14165	0.0901696	-0.1697	0.270447		HUMAN	Q15046	-0.0103129	0.0590347	-0.0234045
HUMAN	Q13642	-0.157044	0.230358	0.211514		HUMAN	Q13596	0.00988404	-0.0905583	-0.0128751		HUMAN	Q14197	-0.0612881	0.321703	0.251386		HUMAN	Q15050	-0.405345	-0.191951	-0.49263
HUMAN	Q13724	0.287148	-0.0374115	-0.341676		HUMAN	Q13619	0.227015	0.172026	-0.587861		HUMAN	Q14203	0.565889	0.204059	0.0736333		HUMAN	Q15056	-0.0403913	0.40832	-1.16848
HUMAN	Q13813	0.0997962	0.0751594	0.192695		HUMAN	Q13630	-0.0764932	0.145011	0.434617		HUMAN	Q14204	0.00757598	0.0634822	-0.00482031		HUMAN	Q15061	-0.2097	-0.0402189	-0.0187599
HUMAN	Q14008	-0.0433639	0.606684	1.16369		HUMAN	Q13642	-0.0840426	-0.127579	0.291953		HUMAN	Q14240	-0.100713	0.0274725	0.100238		HUMAN	Q15063	0.20987	0.453619	-0.0650574
HUMAN	Q14011	0.291291	0.0872775	-0.139773		HUMAN	Q13724	0.163188	0.0170114	0.434192		HUMAN	Q14247	0.0400952	-0.0397186	-0.197421		HUMAN	Q15084	-0.0802497	-0.0467391	-0.0962896
HUMAN	Q14019	0.00696736	-0.217633	-0.220082		HUMAN	Q13813	0.053712	0.0621031	0.104603		HUMAN	Q14254	0.406904	-0.337742	-0.443864		HUMAN	Q15126	0.0479543	-0.322927	-0.959022
HUMAN	Q14103	-0.102927	0.00193528	-0.0265992		HUMAN	Q14008	0.529324	0.598644	0.984342		HUMAN	Q14258	0.0192622	0.191349	0.46598		HUMAN	Q15149	-0.0592061	-0.0543767	-0.180089
HUMAN	Q14116	0.058686	-0.150911	0.693348		HUMAN	Q14011	0.442636	0.48903	-0.173971		HUMAN	Q14444	-0.142663	-0.0643046	0.099552		HUMAN	Q15181	0.0286843	-0.062158	-0.381066
HUMAN	Q14141	0.41283	0.447139	0.739911		HUMAN	Q14019	0.211863	-0.151516	-0.222074		HUMAN	Q14498	-0.065196	0.338021	0.0758342		HUMAN	Q15185	-0.0670709	-0.148924	-0.26752
HUMAN	Q14152	0.00671298	0.0866192	-0.00820882		HUMAN	Q14103	-0.0886976	0.157292	0.114037		HUMAN	Q14566	-0.066161	-0.201591	-0.186747		HUMAN	Q15233	-0.033231	-0.0518128	0.0442059
HUMAN	Q14157	0.2597	-0.0830795	-0.554587		HUMAN	Q14116	0.0343351	-0.322379	0.455958		HUMAN	Q14624	0.0869758	-0.0306293	-0.250403		HUMAN	Q15257	-0.26571	-0.422657	0.185604
HUMAN	Q14165	0.00940614	-0.383102	0.198028		HUMAN	Q14118	0.10624	-0.425656	-0.335632		HUMAN	Q14677	-0.146442	0.145678	-0.0545263		HUMAN	Q15286	-0.301135	-0.00684129	-0.305503
HUMAN	Q14197	0.173307	0.0829541	-0.123816		HUMAN	Q14141	-0.346839	-0.0724841	0.808527		HUMAN	Q14683	-0.0629148	-0.196007	-0.0915256		HUMAN	Q15287	-0.403203	-0.0258862	0.672071
HUMAN	Q14203	0.455111	0.440005	-0.0136656		HUMAN	Q14151	-0.291617	0.135967	0.12882		HUMAN	Q14696	-0.369708	-0.336518	-0.574122		HUMAN	Q15293	-0.0644932	-0.0937748	-0.0961498
HUMAN	Q14204	0.076507	0.042401	0.153107		HUMAN	Q14152	0.0581961	0.101236	0.0787447		HUMAN	Q14697	-0.0497721	-0.0445349	0.111542		HUMAN	Q15363	0.0343351	0.156612	-0.462208
HUMAN	Q14240	-0.265584	0.377162	0.140012		HUMAN	Q14157	0.498031	0.25929	0.389618		HUMAN	Q14839	0.19946	-0.0702179	0.160049		HUMAN	Q15365	-0.071416	0.0787362	-0.0929291
HUMAN	Q14247	0.0874372	0.100831	-0.0420164		HUMAN	Q14165	0.0531055	-0.277081	0.252417		HUMAN	Q14847	0.189831	0.191947	0.080154		HUMAN	Q15366	-0.0592839	0.00187608	-0.0138637
HUMAN	Q14254	0.479624	-0.111729	0.064473		HUMAN	Q14197	0.14932	0.146955	-0.168272		HUMAN	Q14914	0.122322	-0.0697276	0.182388		HUMAN	Q15369	0.038326	-0.156978	-0.163942
HUMAN	Q14258	-0.0225728	0.166249	0.564494		HUMAN	Q14203	0.400768	0.243669	0.06413		HUMAN	Q14974	-0.0901559	-0.220212	-0.300429		HUMAN	Q15388	0.25332	-0.551417	-0.225636
HUMAN	Q14444	-0.087347	-0.0520112	0.105849		HUMAN	Q14204	0.139035	0.118838	0.0996182		HUMAN	Q14978	-0.235067	-0.0968046	-0.137868		HUMAN	Q15393	0.0565573	0.0971393	-0.0443224
HUMAN	Q14498	0.118548	0.248911	0.126848		HUMAN	Q14240	0.139939	0.185185	0.319113		HUMAN	Q14980	-0.0455243	-0.0566864	-0.136242		HUMAN	Q15424	-0.173225	-0.183431	-0.565089
HUMAN	Q14566	-0.0588721	-0.118102	-0.00980764		HUMAN	Q14247	0.165034	0.0341497	0.2133		HUMAN	Q14C86	-0.246609	0.00740134	0.0151732		HUMAN	Q15428	-0.190387	0.0165031	-0.148256
HUMAN	Q14624	0.13449	0.0285628	-0.104936		HUMAN	Q14254	0.118482	-0.251076	-0.102992		HUMAN	Q15003	-0.559228	-0.386842	-0.313828		HUMAN	Q15436	-0.0220054	-0.472466	-0.570927
HUMAN	Q14677	-0.523982	-0.103947	0.385021		HUMAN	Q14258	0.384882	-0.0249952	0.256992		HUMAN	Q15006	-0.771218	0.129294	-0.497587		HUMAN	Q15459	0.145939	-0.228094	0.0929106
HUMAN	Q14683	0.071116	-0.0627166	-0.0228345		HUMAN	Q14444	-0.049129	0.0613663	-0.0476484		HUMAN	Q15008	-0.114191	-0.0847503	0.137503		HUMAN	Q15631	0.0574304	0.114869	0.128336
HUMAN	Q14696	0.366695	-0.0890256	0.505907		HUMAN	Q14498	0.0659466	0.0870972	0.00117207		HUMAN	Q15019	0.126177	-0.103277	1.08955		HUMAN	Q15637	-0.240296	-0.551147	-0.311374
HUMAN	Q14697	0.0779725	0.0769772	0.0685311		HUMAN	Q14566	-0.0343999	0.0512045	0.0592318		HUMAN	Q15020	0.158322	0.0439982	-0.433853		HUMAN	Q15645	-0.100515	0.186816	-0.518625
HUMAN	Q14839	-0.00652712	-0.0596363	-0.00830894		HUMAN	Q14624	-0.0210626	0.015365	-0.0589533		HUMAN	Q15021	-0.137998	0.100353	-0.0859272		HUMAN	Q15654	-0.497033	-0.0674564	-0.431049
HUMAN	Q14847	0.251511	0.188011	0.296244		HUMAN	Q14677	-0.368211	-0.101066	-0.101597		HUMAN	Q15029	0.0054764	0.0151939	0.0206936		HUMAN	Q15717	0.00703505	-0.17139	-0.245348
HUMAN	Q14914	-0.042325	0.0315853	0.297987		HUMAN	Q14683	0.169379	0.0737019	0.167403		HUMAN	Q15046	-0.0576431	0.0681737	0.220601		HUMAN	Q15758	0.00694899	0.0262402	-0.345652
HUMAN	Q14974	0.0982052	-0.0982412	-0.0715405		HUMAN	Q14696	-0.067398	0.204964	-0.095586		HUMAN	Q15050	0.033071	-0.846042	-0.928955		HUMAN	Q15785	-0.363197	-0.180241	-0.205307
HUMAN	Q14978	0.039437	-0.0963068	-0.403639		HUMAN	Q14697	0.0310423	-0.0168039	0.137034		HUMAN	Q15056	-0.0537489	0.0824207	-0.3963		HUMAN	Q15796	-0.185255	0.0127456	0.286806
HUMAN	Q14980	0.0551671	0.0865872	-5.74294e-05		HUMAN	Q14839	0.256789	-0.0306109	0.044118		HUMAN	Q15061	-0.236618	-0.0380226	0.162984		HUMAN	Q15819	-0.300397	-0.113171	-0.183656
HUMAN	Q15003	-0.675221	-0.20712	-0.450033		HUMAN	Q14847	0.251794	0.275323	0.196593		HUMAN	Q15063	0.113137	0.493363	0.430801		HUMAN	Q15843	-0.292292	0.207103	-0.091725
HUMAN	Q15006	-0.098056	0.891807	-0.990774		HUMAN	Q14914	0.232458	0.114365	0.26761		HUMAN	Q15084	-0.0488988	-0.0587248	0.00870211		HUMAN	Q15942	0.279355	0.056527	0.247613
HUMAN	Q15008	-0.309722	-0.257764	0.455281		HUMAN	Q14974	0.0827517	-0.150194	-0.132449		HUMAN	Q15126	0.115018	-0.103857	-0.112129		HUMAN	Q16181	-0.138635	-0.0163423	-0.143377
HUMAN	Q15019	-0.206362	0.0130533	0.482061		HUMAN	Q14978	0.0650778	-0.085067	-0.0680667		HUMAN	Q15149	-0.0571587	-0.11589	-0.12764		HUMAN	Q16186	0.0590396	-0.288024	-0.317192
HUMAN	Q15020	0.183692	0.375274	-0.667691		HUMAN	Q14980	-0.047195	-0.0421151	-0.167589		HUMAN	Q15181	-0.111825	0.118708	-0.202826		HUMAN	Q16401	0.0474333	-0.409654	-0.206326
HUMAN	Q15021	-0.297731	-0.0569955	-0.337225		HUMAN	Q15003	-0.630119	-0.0305814	-0.246029		HUMAN	Q15185	-0.11042	-0.0954007	0.126586		HUMAN	Q16531	-0.140455	-0.0780472	-0.263236
HUMAN	Q15029	-0.0842145	-0.0246848	0.192327		HUMAN	Q15006	-0.690479	0.266608	-0.264212		HUMAN	Q15233	0.0253033	-0.0049401	-0.0343421		HUMAN	Q16543	0.126151	0.233223	-0.0136531
HUMAN	Q15046	0.0970527	0.0403954	0.354203		HUMAN	Q15008	-0.555248	-0.294664	0.407649		HUMAN	Q15257	-0.367577	-0.483289	0.198593		HUMAN	Q16555	-0.103047	0.0865126	-0.700882
HUMAN	Q15050	0.0250762	-0.278421	0.246728		HUMAN	Q15019	-0.491183	-0.108315	0.381165		HUMAN	Q15286	0.204416	0.323206	-0.0864581		HUMAN	Q16576	-0.0920437	-0.155551	-0.325643
HUMAN	Q15056	-0.0973754	0.178756	-0.260193		HUMAN	Q15020	-0.00300411	0.131574	-0.495388		HUMAN	Q15287	-0.705568	0.0313321	0.592868		HUMAN	Q16629	-0.0906161	-0.225351	-0.382567
HUMAN	Q15061	-0.01471	-0.0456426	0.0523701		HUMAN	Q15021	0.143631	-0.176774	-0.495264		HUMAN	Q15293	0.0124602	-0.0875066	-0.0208479		HUMAN	Q16630	-0.198114	-0.126993	1.15543
HUMAN	Q15063	0.253134	0.341015	0.240307		HUMAN	Q15029	0.0162222	-0.0185389	-0.0542501		HUMAN	Q15363	-0.105554	0.248371	-0.599982		HUMAN	Q16643	-0.0366808	-0.58232	-0.0837512
HUMAN	Q15084	0.0948904	0.0555182	0.137767		HUMAN	Q15046	0.13249	0.0115747	0.321657		HUMAN	Q15365	-0.0539074	-0.00131932	-0.152389		HUMAN	Q16658	-0.150749	0.047288	-0.192795
HUMAN	Q15126	0.376941	0.10018	-0.0666358		HUMAN	Q15050	-0.946816	-0.178179	-0.335262		HUMAN	Q15366	-0.0992405	-0.094313	-0.184397		HUMAN	Q16666	0.0780841	-0.241791	-0.390174
HUMAN	Q15149	0.0530426	0.0112716	-0.0240914		HUMAN	Q15056	0.112561	0.213795	-0.273535		HUMAN	Q15369	-0.0382193	0.159793	0.0882012		HUMAN	Q16698	-0.171466	-0.15364	-0.159661
HUMAN	Q15181	0.00776711	-0.0745369	0.0709909		HUMAN	Q15061	0.18641	0.141912	-0.000506391		HUMAN	Q15388	0.0556665	-0.095636	-0.172476		HUMAN	Q16718	-0.0384408	0.0582835	-0.147939
HUMAN	Q15185	0.158687	0.0868939	0.41971		HUMAN	Q15063	0.00106788	0.298694	0.215901		HUMAN	Q15393	-0.131612	0.0239248	0.0725085		HUMAN	Q16719	0.0559702	0.227292	0.0600219
HUMAN	Q15233	0.195487	0.178296	0.185535		HUMAN	Q15084	-0.0199647	0.0282646	0.0558041		HUMAN	Q15424	-0.00492131	-0.111556	-0.456749		HUMAN	Q16795	-1.78055	-0.098645	-0.895992
HUMAN	Q15257	-0.210888	0.00706448	0.277191		HUMAN	Q15126	0.19229	0.0233272	-0.00479977		HUMAN	Q15428	0.0289924	0.194592	-0.239155		HUMAN	Q16822	-0.188041	-0.158362	-0.0675307
HUMAN	Q15286	0.0524736	0.0080542	0.0275642		HUMAN	Q15149	0.0329026	-0.0154634	-0.0597633		HUMAN	Q15436	0.177629	-0.353936	-0.286276		HUMAN	Q16836	-0.0605437	-0.361811	-0.129535
HUMAN	Q15287	-0.311571	0.381143	1.00727		HUMAN	Q15181	0.115699	0.035713	0.0347646		HUMAN	Q15459	-0.0845461	-0.0894217	0.0309016		HUMAN	Q16851	-0.284443	0.00225826	0.196546
HUMAN	Q15293	0.0459392	0.050706	0.0851189		HUMAN	Q15185	0.0349237	-0.0442977	0.139168		HUMAN	Q15631	0.128236	0.124178	0.326383		HUMAN	Q16881	0.154566	-0.0844641	-0.0137904
HUMAN	Q15363	-0.0284046	-0.169007	-0.350373		HUMAN	Q15233	0.154641	0.207009	0.233123		HUMAN	Q15637	-0.190713	-0.260234	0.0200285		HUMAN	Q16891	-0.0169509	-0.0164291	-0.0729662
HUMAN	Q15365	0.10257	0.0897916	-0.00613527		HUMAN	Q15257	-0.188611	-0.288802	-0.237039		HUMAN	Q15645	0.0210861	-0.0879103	-0.0265725		HUMAN	Q1KMD3	-0.0841534	-0.175941	0.170706
HUMAN	Q15366	0.143837	0.164326	0.0936681		HUMAN	Q15286	0.116898	-0.219317	-0.181615		HUMAN	Q15717	0.101225	-0.0865099	-0.00218429		HUMAN	Q29RF7	-0.536597	0.178019	-0.0825675
HUMAN	Q15369	0.117958	-0.00925988	0.138253		HUMAN	Q15287	-0.0214335	0.111339	0.465256		HUMAN	Q15758	-0.108334	0.00652773	-0.168988		HUMAN	Q32MZ4	-0.271708	0.224221	-0.573933
HUMAN	Q15388	-0.612872	-0.364509	-0.755826		HUMAN	Q15293	0.0111698	-0.0142816	-0.121659		HUMAN	Q15785	-0.0282903	0.0134249	-0.260929		HUMAN	Q32P28	0.0943787	0.152643	0.350823
HUMAN	Q15393	0.0917449	0.166303	0.304971		HUMAN	Q15363	-0.13267	0.0223529	-0.591312		HUMAN	Q15796	-0.32873	0.449102	0.605611		HUMAN	Q3LXA3	-0.106658	-0.0866255	-0.437573
HUMAN	Q15424	0.139026	-0.121559	-0.0887028		HUMAN	Q15365	0.0120071	0.081622	-0.0487627		HUMAN	Q15819	-0.163358	0.036825	0.109808		HUMAN	Q3MHD2	-0.233241	-0.0109718	0.0175991
HUMAN	Q15428	-0.100585	0.0894764	-0.214887		HUMAN	Q15366	0.0631946	0.0808487	0.0361798		HUMAN	Q15843	-0.507998	-0.192537	-0.507395		HUMAN	Q4G0N4	-0.12925	0.029369	-0.397326
HUMAN	Q15459	0.334226	0.0147677	0.409653		HUMAN	Q15369	0.268588	0.152584	0.344819		HUMAN	Q15942	0.0720855	0.0129418	0.243156		HUMAN	Q52LJ0	0.218362	0.255677	0.19655
HUMAN	Q15631	0.146647	0.0951123	0.216639		HUMAN	Q15388	-0.128917	-0.0511539	-0.445018		HUMAN	Q16181	-0.000258915	0.113989	-0.0298664		HUMAN	Q53EL6	0.475378	-0.0756158	0.0821598
HUMAN	Q15637	-0.010159	-0.0217891	0.245308		HUMAN	Q15393	-0.0082692	0.0338921	0.0429885		HUMAN	Q16186	-0.0371245	-0.166234	0.0283262		HUMAN	Q53FT3	0.420673	0.00929167	0.583207
HUMAN	Q15645	0.0164994	0.483624	-0.257085		HUMAN	Q15424	0.168341	0.131921	0.08303		HUMAN	Q16401	-0.191501	-0.384851	0.0121535		HUMAN	Q5BKZ1	-0.411881	0.19593	-0.37535
HUMAN	Q15654	-0.232692	0.731948	0.210234		HUMAN	Q15428	0.044966	0.224848	-0.212492		HUMAN	Q16531	-0.0393347	-0.0530326	-0.118339		HUMAN	Q5JTH9	-0.339451	0.121021	-0.485369
HUMAN	Q15717	0.309384	0.119206	0.281169		HUMAN	Q15459	0.230591	-0.18145	0.0406636		HUMAN	Q16543	0.121221	0.117175	0.193915		HUMAN	Q5JTJ3	-0.197426	0.0765007	-0.666968
HUMAN	Q15758	0.083721	-0.156869	-0.0445395		HUMAN	Q15631	0.249664	0.309389	0.323323		HUMAN	Q16555	-0.073025	-0.0927844	-0.463203		HUMAN	Q5JTV8	0.212599	0.202368	-0.662087
HUMAN	Q15785	0.0599534	0.127242	0.039593		HUMAN	Q15637	0.129949	-0.305002	0.00710571		HUMAN	Q16576	0.0652149	-0.162075	-0.0661896		HUMAN	Q5QJE6	-0.435275	-0.117447	-1.20699
HUMAN	Q15796	-0.618076	0.336488	0.712711		HUMAN	Q15645	0.0732056	0.210637	-0.182711		HUMAN	Q16629	-0.0087425	-0.167919	-0.0911384		HUMAN	Q5R3I4	0.290316	-0.48588	-1.07689
HUMAN	Q15819	0.134089	-0.0684673	0.0269899		HUMAN	Q15654	0.345049	-0.227791	-0.588978		HUMAN	Q16630	-0.0489928	0.0145261	1.15413		HUMAN	Q5SSJ5	-0.110637	-0.19966	-0.442678
HUMAN	Q15843	-0.14012	0.138111	-0.284172		HUMAN	Q15717	0.109355	0.196832	0.108266		HUMAN	Q16643	0.0499861	-0.439445	0.0229304		HUMAN	Q5T4S7	0.482022	0.0317252	-0.234313
HUMAN	Q15942	-0.159648	-0.073609	0.640986		HUMAN	Q15758	0.117117	0.0934779	-0.192188		HUMAN	Q16658	-0.120391	0.0924784	-0.222681		HUMAN	Q5TFE4	-0.76409	-0.402891	-0.441971
HUMAN	Q16181	0.0742932	0.100248	0.315595		HUMAN	Q15785	-0.124503	0.165363	-0.343787		HUMAN	Q16666	-0.307223	-0.0435721	-0.0928802		HUMAN	Q6DD88	-0.236525	-0.208884	-0.216711
HUMAN	Q16186	0.0360186	-0.272021	-0.146434		HUMAN	Q15796	-0.280642	-0.522864	-0.00991793		HUMAN	Q16698	0.0639346	-0.0648423	0.170846		HUMAN	Q6FI81	0.0891612	-0.0622108	-0.439946
HUMAN	Q16401	0.366368	-0.199166	0.0624118		HUMAN	Q15819	-0.0787681	-0.037201	-0.0618125		HUMAN	Q16718	-0.0877457	0.195295	-0.489444		HUMAN	Q6GMV3	0.0684957	0.0678705	-0.23611
HUMAN	Q16531	-0.0554482	0.0811957	0.0460014		HUMAN	Q15843	-0.193917	0.230645	-0.201842		HUMAN	Q16719	-0.00624924	-0.04412	-0.11072		HUMAN	Q6NUK1	-0.174152	-0.0439627	-0.162967
HUMAN	Q16543	0.124078	0.39357	0.403859		HUMAN	Q15942	0.114277	0.112137	0.0690994		HUMAN	Q16795	-0.592842	-0.0247257	-0.700152		HUMAN	Q6P2Q9	-0.195493	-0.000831287	-0.279654
HUMAN	Q16555	0.0877506	-0.197934	0.242285		HUMAN	Q16181	0.0594417	-0.0330436	-0.185997		HUMAN	Q16822	-0.04817	-0.0332049	0.295839		HUMAN	Q6PJT7	-0.48201	-0.478415	-0.179679
HUMAN	Q16576	0.0372045	-0.0301406	0.00704973		HUMAN	Q16186	0.128131	-0.194219	0.142091		HUMAN	Q16836	-0.189665	-0.627322	-0.417661		HUMAN	Q6PKG0	0.0266247	-0.0823848	-0.0267366
HUMAN	Q16629	0.034044	-0.0664282	-0.116688		HUMAN	Q16401	0.28766	-0.190981	0.504287		HUMAN	Q16851	-0.235873	0.0420573	-0.215118		HUMAN	Q6YN16	-0.00568237	-0.223866	0.288954
HUMAN	Q16630	0.0838982	0.192096	0.738598		HUMAN	Q16531	-0.0304818	0.0548665	-0.196399		HUMAN	Q16881	0.208654	0.0772003	0.0280471		HUMAN	Q70UQ0	0.217185	0.0143662	0.587988
HUMAN	Q16643	0.00520497	-0.467308	-0.063775		HUMAN	Q16543	0.0408399	0.0916516	0.152639		HUMAN	Q16891	-0.123361	-0.0790376	-0.0630313		HUMAN	Q71UM5	-0.12099	-0.0193833	-0.076766
HUMAN	Q16658	0.0593158	0.0622311	0.0575246		HUMAN	Q16555	-0.0154983	-0.110997	-0.0466372		HUMAN	Q1KMD3	0.023292	-0.18602	0.0721885		HUMAN	Q7KZF4	-0.129277	-0.0962422	-0.0813455
HUMAN	Q16666	0.191849	-0.0281461	-0.114497		HUMAN	Q16576	0.0327325	0.05804	-0.0266282		HUMAN	Q29RF7	-0.915695	-0.0154064	0.489952		HUMAN	Q7L014	-0.0327578	0.150255	-0.23949
HUMAN	Q16698	0.185869	0.274499	0.388446		HUMAN	Q16629	-0.0138885	-0.133045	0.0176294		HUMAN	Q32MZ4	0.168294	0.0355461	-0.34781		HUMAN	Q7L0Y3	-0.335381	-0.432684	-0.456565
HUMAN	Q16718	0.154784	0.399686	-0.0893313		HUMAN	Q16630	-0.059836	-0.0946384	0.504716		HUMAN	Q32P28	0.12494	-0.0947402	-0.367188		HUMAN	Q7L1Q6	0.00455467	-0.0595291	-0.0207148
HUMAN	Q16719	0.267905	0.198299	0.104061		HUMAN	Q16643	0.0234421	-0.25118	0.3073		HUMAN	Q3LXA3	-0.447443	0.0950294	-0.234039		HUMAN	Q7L2E3	-0.0611359	-0.186816	-0.0546487
HUMAN	Q16795	-0.593064	0.0185462	0.181903		HUMAN	Q16658	0.100648	0.299222	-0.114008		HUMAN	Q3MHD2	-0.0361557	0.106772	-0.241142		HUMAN	Q7L2H7	-0.232757	-0.410896	-0.519521
HUMAN	Q16822	-0.390259	-0.117434	0.145504		HUMAN	Q16666	0.060113	0.0622041	-0.278066		HUMAN	Q4G0N4	0.0879904	0.0380031	-0.264775		HUMAN	Q7LBR1	-0.240516	-0.675209	0.263078
HUMAN	Q16836	0.157843	-0.0673634	0.103917		HUMAN	Q16698	-0.0563105	0.120072	0.335277		HUMAN	Q4VC31	-0.125327	-0.34039	0.241183		HUMAN	Q7RTV0	-0.190815	0.199223	-0.57459
HUMAN	Q16851	-0.679751	0.0649134	0.628008		HUMAN	Q16718	-0.0656865	0.144668	0.0646879		HUMAN	Q52LJ0	-0.174851	0.115169	0.300505		HUMAN	Q7Z2K6	0.11547	-0.099486	0.391998
HUMAN	Q16881	0.347954	0.123489	0.170281		HUMAN	Q16719	0.0761159	0.181148	0.0168916		HUMAN	Q53FT3	0.607229	-0.0463473	1.01309		HUMAN	Q7Z2W4	0.235409	-0.259543	-0.739321
HUMAN	Q16891	0.13185	0.235835	0.434695		HUMAN	Q16795	-0.942192	-0.0215152	-0.87167		HUMAN	Q5BKZ1	0.166651	0.168509	0.115404		HUMAN	Q7Z4V5	-0.518378	0.250029	-0.0772993
HUMAN	Q1KMD3	0.101071	0.0151861	0.29713		HUMAN	Q16822	-0.0543927	0.0338413	-0.0975029		HUMAN	Q5JTH9	-0.401768	0.033679	0.168236		HUMAN	Q7Z6Z7	0.00252287	-0.0628146	-0.0871846
HUMAN	Q29RF7	-0.105625	0.129357	1.18601		HUMAN	Q16836	0.112256	0.102939	0.423623		HUMAN	Q5JTJ3	0.230326	-0.30242	-0.437817		HUMAN	Q7Z7H5	0.046479	-0.600867	0.403172
HUMAN	Q32MZ4	0.182276	0.357283	-0.0673741		HUMAN	Q16851	-0.0955688	-0.0195511	0.438064		HUMAN	Q5JTV8	0.47645	0.771082	-0.000619426		HUMAN	Q86U42	-0.127148	-0.298396	0.135983
HUMAN	Q32P28	0.554736	-0.16569	-0.790677		HUMAN	Q16881	0.195417	0.0881025	0.0678961		HUMAN	Q5QJE6	-0.351113	-0.164431	-0.774171		HUMAN	Q86UE4	0.0132934	-0.0692813	-0.0143792
HUMAN	Q4G0N4	-0.0668957	-0.00101973	0.151815		HUMAN	Q16891	0.131813	0.0802189	0.128264		HUMAN	Q5SSJ5	0.151813	-0.178035	-0.292181		HUMAN	Q86UP2	-0.122299	-0.0941908	-0.117131
HUMAN	Q52LJ0	0.534463	0.643418	1.13353		HUMAN	Q1KMD3	0.0832624	0.129872	0.350871		HUMAN	Q5T4S7	-0.276255	0.114955	0.146341		HUMAN	Q86V81	0.103472	0.217611	-0.118582
HUMAN	Q53EL6	0.450232	0.278405	0.351815		HUMAN	Q29RF7	-0.688035	-0.327887	-0.201571		HUMAN	Q5TFE4	-0.494007	0.0335114	-0.272758		HUMAN	Q86VP6	-0.222536	-0.10966	-0.0402164
HUMAN	Q53FT3	0.702992	0.0794191	0.66002		HUMAN	Q32MZ4	0.0390012	0.138052	-0.264618		HUMAN	Q6DD88	0.0616151	-0.218631	0.144892		HUMAN	Q86XP3	-0.312878	0.0505882	-0.344667
HUMAN	Q5BKZ1	0.243485	0.0645482	-0.153321		HUMAN	Q32P28	0.378955	-0.0191529	-0.321185		HUMAN	Q6FI81	0.0725103	0.0462666	-0.251932		HUMAN	Q8IVT2	-0.058898	0.04176	0.232206
HUMAN	Q5JTH9	-0.503785	0.19867	0.213679		HUMAN	Q3MHD2	0.113869	0.0202383	-0.038213		HUMAN	Q6GMV3	-0.203708	0.0343287	0.0708605		HUMAN	Q8IWS0	0.390325	-0.0898656	-0.610835
HUMAN	Q5JTJ3	-0.390626	-0.468607	-0.388507		HUMAN	Q4G0N4	-0.319654	0.0167052	-0.486507		HUMAN	Q6NUK1	0.0624273	0.116383	-0.035776		HUMAN	Q8IX12	0.356623	0.174294	0.940676
HUMAN	Q5JTV8	0.272092	0.416923	0.0638277		HUMAN	Q52LJ0	0.228078	0.259913	0.0186439		HUMAN	Q6P2Q9	-0.103162	-0.0419603	-0.188949		HUMAN	Q8IY67	0.210332	-0.370674	-0.148492
HUMAN	Q5QJE6	0.0102418	-0.013438	-0.514891		HUMAN	Q53EL6	0.895498	0.185734	0.314299		HUMAN	Q6PJT7	-1.9768	-0.559382	-0.703039		HUMAN	Q8IYB3	0.045732	-0.115144	-0.321874
HUMAN	Q5R3I4	0.215263	0.0879597	-0.236085		HUMAN	Q53FT3	0.128692	0.27967	0.537816		HUMAN	Q6PKG0	0.0697942	-0.0461667	-0.0911063		HUMAN	Q8N163	-0.0536461	-0.000819729	-0.308384
HUMAN	Q5SSJ5	0.1107	0.127276	0.0671029		HUMAN	Q5BKZ1	0.053886	0.426413	-0.26575		HUMAN	Q6YN16	0.154653	-0.0678002	0.0874527		HUMAN	Q8N1F7	-0.144503	-0.0625449	-0.0205359
HUMAN	Q5T4S7	0.37882	0.0841769	-0.0520233		HUMAN	Q5JTH9	0.0469462	0.194168	0.0707391		HUMAN	Q70UQ0	0.187462	0.355864	0.378714		HUMAN	Q8N1G4	-0.357421	-0.25467	-0.222631
HUMAN	Q6DD88	0.182065	-0.208325	-0.098492		HUMAN	Q5JTV8	-0.224212	0.468353	-0.35079		HUMAN	Q71UM5	-0.237921	-0.197966	0.174347		HUMAN	Q8N5M9	-0.111968	0.303804	0.262944
HUMAN	Q6FI81	0.15117	0.0848232	0.427578		HUMAN	Q5QJE6	-0.30543	-0.445341	-0.120588		HUMAN	Q7KZF4	-0.0298597	0.0131236	-0.101402		HUMAN	Q8N684	-0.0474384	0.309741	-0.144884
HUMAN	Q6GMV3	0.0394569	0.0875222	0.335721		HUMAN	Q5R3I4	-0.00806394	0.148347	-0.342322		HUMAN	Q7L014	0.0946105	0.144755	-0.307163		HUMAN	Q8NBJ5	-0.0182292	-0.103558	-0.135291
HUMAN	Q6NUK1	0.118041	0.238772	0.26439		HUMAN	Q5SSJ5	0.0913271	-0.0560861	-0.34237		HUMAN	Q7L0Y3	-0.209235	-0.762787	0.0166512		HUMAN	Q8NBJ7	0.242003	-0.0727002	-0.175976
HUMAN	Q6P2Q9	0.13254	0.111333	0.230675		HUMAN	Q5T4S7	0.260201	-0.101145	-0.157562		HUMAN	Q7L1Q6	0.0378589	0.0967596	-0.0896175		HUMAN	Q8NBS9	-0.210424	-0.0429829	-0.376849
HUMAN	Q6PJT7	-0.346867	-0.579221	0.263327		HUMAN	Q5TFE4	-0.419103	-0.478934	-0.356195		HUMAN	Q7L2E3	0.241249	-0.309656	-0.110449		HUMAN	Q8NC51	-0.0580583	-0.0147128	0.0977774
HUMAN	Q6PKG0	0.0716857	-0.275889	0.0853347		HUMAN	Q6DD88	0.0448942	-0.373807	0.165965		HUMAN	Q7L2H7	0.144714	-0.0485498	-0.0319624		HUMAN	Q8NCW5	-0.103364	-0.119163	0.166187
HUMAN	Q6YN16	0.195615	0.223208	0.572164		HUMAN	Q6FI81	0.0581849	0.259279	-0.0623684		HUMAN	Q7LBR1	0.247114	-0.408717	0.31223		HUMAN	Q8NE71	-0.0671075	-0.133937	-0.119071
HUMAN	Q70UQ0	0.325064	0.214184	0.18953		HUMAN	Q6GMV3	0.0100936	0.249771	0.0786618		HUMAN	Q7RTV0	-0.640681	0.524336	0.478624		HUMAN	Q8NFH5	0.629112	-0.0621095	-0.838698
HUMAN	Q71UM5	0.00156484	-0.060121	0.126462		HUMAN	Q6NUK1	-0.0588437	0.0347549	-0.0957231		HUMAN	Q7Z2K6	-0.357526	-0.0787875	-0.129249		HUMAN	Q8NI22	-0.203939	0.678759	-0.0319635
HUMAN	Q7KZF4	0.133147	0.0316094	0.11907		HUMAN	Q6P2Q9	-0.0427556	-0.0121598	-0.0419355		HUMAN	Q7Z2W4	0.152185	-0.294998	0.115633		HUMAN	Q8NI27	-0.123643	-0.311776	-0.253646
HUMAN	Q7L014	0.0420394	0.105896	-0.0800812		HUMAN	Q6PJT7	0.164189	-0.205504	0.0193798		HUMAN	Q7Z478	0.303421	0.53025	1.52145		HUMAN	Q8TC12	0.405764	-0.359581	-0.376942
HUMAN	Q7L0Y3	-0.0836118	-0.428037	-0.0697762		HUMAN	Q6PKG0	0.132814	-0.191815	-0.0577157		HUMAN	Q7Z6Z7	0.146494	0.0761843	0.216941		HUMAN	Q8TCS8	0.0734496	-0.0724992	-0.226393
HUMAN	Q7L1Q6	0.304544	0.218173	0.164855		HUMAN	Q6YN16	0.159428	0.0901986	0.355581		HUMAN	Q7Z7H5	0.143068	0.245948	1.02573		HUMAN	Q8TCT9	-0.110113	-0.149336	0.319893
HUMAN	Q7L2E3	0.354326	-0.0751914	0.511648		HUMAN	Q70UQ0	0.0973111	0.544785	0.911967		HUMAN	Q86U42	-0.292011	-0.30425	0.0972618		HUMAN	Q8TDD1	0.306392	-0.257795	0.0703278
HUMAN	Q7L2H7	-0.181456	-0.0548363	-0.0222721		HUMAN	Q71UM5	-0.102173	0.138492	0.422329		HUMAN	Q86UE4	0.0422517	-0.0442879	0.337321		HUMAN	Q8TDX7	-0.180521	-0.171506	-0.228736
HUMAN	Q7LBR1	-0.529181	0.0649066	0.626032		HUMAN	Q7KZF4	0.119894	0.122072	-0.0255318		HUMAN	Q86UP2	-0.0638343	-0.007655	-0.0367033		HUMAN	Q8TEM1	0.35386	0.0478221	-0.365119
HUMAN	Q7RTV0	-0.257722	0.454485	-0.0800337		HUMAN	Q7L014	0.1171	-0.0309242	-0.075446		HUMAN	Q86V81	0.283467	0.0713963	0.0455639		HUMAN	Q8TEQ6	0.318898	0.107316	-0.416802
HUMAN	Q7Z2K6	0.168744	-0.233471	0.327167		HUMAN	Q7L0Y3	0.218773	-0.169917	0.12655		HUMAN	Q86VP6	-0.277962	-0.228313	-0.297289		HUMAN	Q8TEX9	-0.214993	-0.0203767	0.122458
HUMAN	Q7Z2W4	0.528327	-0.128645	0.101937		HUMAN	Q7L1Q6	-0.0378943	-0.0113765	-0.106385		HUMAN	Q86XP3	-0.00620165	0.23909	-0.440388		HUMAN	Q8WU90	0.273879	0.08769	0.0738441
HUMAN	Q7Z4V5	0.194911	0.487982	-0.0534475		HUMAN	Q7L2E3	-0.176499	-0.445374	-0.015705		HUMAN	Q8IVT2	0.0832153	0.137841	0.37251		HUMAN	Q8WUM0	-0.45983	-0.0512982	-0.329486
HUMAN	Q7Z6Z7	0.105839	-0.10299	0.251231		HUMAN	Q7L2H7	0.156762	-0.034233	-0.0717911		HUMAN	Q8IWS0	-0.205665	-0.389436	-0.530628		HUMAN	Q8WUM4	-0.0502218	-0.212099	-0.150813
HUMAN	Q7Z7H5	0.0206179	0.622608	0.37869		HUMAN	Q7LBR1	0.207142	-0.425252	-0.745714		HUMAN	Q8IX12	0.836181	0.0129102	0.910713		HUMAN	Q8WUX1	-0.242303	0.190925	-0.367476
HUMAN	Q86U42	-0.0899416	0.330913	0.392491		HUMAN	Q7Z2K6	0.00234061	-0.107101	0.161479		HUMAN	Q8IY67	0.364411	0.16004	0.19393		HUMAN	Q8WVJ2	0.125547	0.259124	0.850175
HUMAN	Q86UE4	0.590472	0.181061	0.125104		HUMAN	Q7Z2W4	0.372937	-0.289952	-0.127834		HUMAN	Q8IY81	-2.11474	0.386044	-0.202781		HUMAN	Q8WW12	-0.241706	-0.0592265	-0.247509
HUMAN	Q86UP2	-0.0783185	0.180945	-0.0137444		HUMAN	Q7Z478	0.392847	-0.314645	0.86142		HUMAN	Q8IYB3	0.0118289	-0.0363245	-0.177924		HUMAN	Q8WWI1	-0.150607	-0.199675	0.178944
HUMAN	Q86V81	0.0569098	0.0657004	-0.334107		HUMAN	Q7Z6Z7	0.0485199	-0.0190263	0.234484		HUMAN	Q8N163	-0.0193654	0.121398	0.385584		HUMAN	Q8WWM7	0.284465	-0.0998738	0.0267567
HUMAN	Q86VP6	0.00681985	0.194698	0.20176		HUMAN	Q7Z7H5	0.0236605	0.276822	0.601012		HUMAN	Q8N183	-0.026944	-0.49414	0.517231		HUMAN	Q8WX92	0.290554	-0.114925	-0.342296
HUMAN	Q86XP3	0.679993	0.316784	-0.28368		HUMAN	Q86U42	-0.151784	0.0656931	0.361161		HUMAN	Q8N1F7	-0.112138	-0.0358192	0.0531229		HUMAN	Q8WX93	-0.173582	-0.0290499	-0.0806529
HUMAN	Q8IVT2	0.214362	0.267733	0.0370862		HUMAN	Q86UE4	0.248929	0.0487337	0.412378		HUMAN	Q8N1G4	-0.349596	-0.447923	0.345557		HUMAN	Q8WXX5	-0.112756	0.0330679	-0.138225
HUMAN	Q8IWS0	0.587869	0.311514	0.345944		HUMAN	Q86UP2	-0.00360331	0.0934673	-0.0184587		HUMAN	Q8N5M9	0.0718466	-0.337441	0.120124		HUMAN	Q92466	0.057129	-0.0220265	0.0472026
HUMAN	Q8IX12	0.271695	0.103352	0.558158		HUMAN	Q86V81	0.288415	0.334511	0.22812		HUMAN	Q8N684	-0.0503464	0.21989	-0.0442766		HUMAN	Q92499	0.286585	-0.0240208	0.0477889
HUMAN	Q8IY67	0.184031	0.345727	0.298323		HUMAN	Q86VP6	-0.120166	0.132297	0.321187		HUMAN	Q8NBJ5	-0.0570598	0.0311671	-0.0601143		HUMAN	Q92522	-0.398803	-0.053069	-1.1147
HUMAN	Q8IYB3	0.200366	0.0134542	0.104482		HUMAN	Q86XP3	0.414427	0.221527	-0.0858526		HUMAN	Q8NBJ7	0.308055	0.352804	-0.150799		HUMAN	Q92541	0.956153	0.114217	0.226406
HUMAN	Q8N163	0.190488	0.0813505	0.234025		HUMAN	Q8IVT2	0.281166	0.0935692	0.33636		HUMAN	Q8NBS9	-0.243835	0.0456381	-0.418294		HUMAN	Q92598	0.0370922	-0.258375	-0.112177
HUMAN	Q8N1F7	-0.199498	0.0574284	0.167428		HUMAN	Q8IWS0	0.11639	0.594573	-0.126636		HUMAN	Q8NC51	-0.0292299	-0.0639523	0.0526193		HUMAN	Q92616	-0.116944	-0.13521	-0.242637
HUMAN	Q8N1G4	-0.190424	-0.239406	0.398951		HUMAN	Q8IX12	0.760838	0.0726656	1.20902		HUMAN	Q8NCW5	-0.408997	0.159968	0.369022		HUMAN	Q92621	-0.357802	0.027634	0.0889164
HUMAN	Q8N5M9	0.278985	0.346042	0.772866		HUMAN	Q8IY67	0.251833	-0.0444903	-0.570564		HUMAN	Q8NE71	-0.0446462	-0.193538	-0.155201		HUMAN	Q92688	-0.156153	-0.392545	-0.288092
HUMAN	Q8N684	0.218719	0.223028	-0.00897953		HUMAN	Q8IYB3	0.246813	-0.148246	-0.268869		HUMAN	Q8NFH5	0.422698	-0.291738	-0.771363		HUMAN	Q92734	-0.250124	0.0829234	-0.200426
HUMAN	Q8NBJ5	0.00638965	0.130496	0.160073		HUMAN	Q8N163	0.0331096	0.169659	0.0100185		HUMAN	Q8NI22	0.0304436	1.53147	0.113202		HUMAN	Q92769	0.177841	-0.283288	-0.0500821
HUMAN	Q8NBJ7	0.156242	0.534406	0.439475		HUMAN	Q8N1F7	-0.1107	-0.0467743	-0.03164		HUMAN	Q8TC12	0.561503	0.27207	0.704733		HUMAN	Q92804	0.182627	0.377253	-0.0500224
HUMAN	Q8NBS9	-0.0692664	-0.0649536	-0.205159		HUMAN	Q8N1G4	0.0586569	-0.0668027	0.325244		HUMAN	Q8TCS8	0.067281	0.024343	-0.172158		HUMAN	Q92820	-0.635352	-0.339087	-0.450871
HUMAN	Q8NC51	0.107255	0.187751	0.28962		HUMAN	Q8N5M9	0.0505695	0.203349	0.148898		HUMAN	Q8TCT9	0.0865012	-0.0845797	-0.0487908		HUMAN	Q92841	0.0600274	-0.108041	0.137178
HUMAN	Q8NCW5	-0.0264411	-0.198062	0.591746		HUMAN	Q8N684	-0.0749974	0.249715	0.0966375		HUMAN	Q8TDD1	0.517129	-0.150484	-0.172886		HUMAN	Q92878	0.225699	-0.0512613	-0.190599
HUMAN	Q8NE71	-0.00853369	0.00900088	-0.0441592		HUMAN	Q8NBJ5	-0.0483403	-0.00607592	-0.0221877		HUMAN	Q8TEM1	0.49538	-0.435619	-0.237542		HUMAN	Q92879	-0.510387	-0.41271	0.188756
HUMAN	Q8NFH5	0.495562	-0.0108314	-0.368499		HUMAN	Q8NBJ7	-0.113689	0.452288	0.727834		HUMAN	Q8TEQ6	0.202303	-0.0372323	-0.530169		HUMAN	Q92900	-0.0241391	-0.0689525	0.167396
HUMAN	Q8NI22	-0.19416	0.588727	-0.50529		HUMAN	Q8NBS9	-0.129551	0.0819428	-0.054339		HUMAN	Q8TEX9	0.111113	-0.0750283	0.0562375		HUMAN	Q92905	0.130789	0.148595	-0.0897761
HUMAN	Q8NI27	-0.90878	0.158444	-0.281231		HUMAN	Q8NC51	0.104223	0.190916	0.221395		HUMAN	Q8WU90	-0.115764	0.150238	-0.0896898		HUMAN	Q92945	-0.0132698	-0.138447	-0.079231
HUMAN	Q8TC12	0.819427	0.630517	0.763942		HUMAN	Q8NCW5	-0.0207297	0.33074	0.748434		HUMAN	Q8WUM0	-0.392547	0.170321	-0.139323		HUMAN	Q92973	-0.149598	-0.25818	-0.213387
HUMAN	Q8TCS8	0.34848	0.0325615	-0.393007		HUMAN	Q8NE71	-0.169172	-0.100071	-0.314804		HUMAN	Q8WUM4	-0.2166	-0.108086	-0.0637992		HUMAN	Q93009	-0.131963	-0.0763744	-0.157537
HUMAN	Q8TCT9	0.0406095	0.221732	0.543418		HUMAN	Q8NFH5	0.21359	0.0977407	-0.84947		HUMAN	Q8WUX1	-0.196411	0.431142	0.416636		HUMAN	Q93096	-0.253416	-0.110278	-0.046965
HUMAN	Q8TDD1	-0.531624	-0.110976	0.0353416		HUMAN	Q8NI22	-0.168825	1.09682	0.405631		HUMAN	Q8WVJ2	0.0214826	-0.150754	0.565928		HUMAN	Q969H8	-0.248493	-0.383617	-0.330879
HUMAN	Q8TDX7	-0.0794435	-0.385972	-0.194858		HUMAN	Q8TC12	0.697672	0.00269628	0.714324		HUMAN	Q8WVY7	-0.395224	-0.660565	-0.0738179		HUMAN	Q96AC1	0.201493	-0.135401	-0.449236
HUMAN	Q8TEM1	0.418622	0.0836637	0.0698878		HUMAN	Q8TCS8	0.543011	0.120365	-0.00643639		HUMAN	Q8WW12	-0.412566	-0.310261	-0.244697		HUMAN	Q96AE4	-0.10098	-0.108475	0.0642942
HUMAN	Q8TEQ6	1.37204	0.0684449	-0.198744		HUMAN	Q8TCT9	0.204824	0.0659038	0.347141		HUMAN	Q8WWI1	-0.0225405	-0.000544872	0.133342		HUMAN	Q96AG4	-0.00377185	-0.0174186	-0.128404
HUMAN	Q8TEX9	0.242725	-0.0450557	0.354464		HUMAN	Q8TDD1	0.455763	-0.133927	0.298852		HUMAN	Q8WWM7	0.0957366	-0.113317	0.0974024		HUMAN	Q96AY3	-0.224015	-0.275307	-0.120271
HUMAN	Q8WU90	0.178234	0.364289	-0.52071		HUMAN	Q8TDX7	-0.325983	-0.869345	-0.233964		HUMAN	Q8WX92	0.069082	-0.434667	0.0324627		HUMAN	Q96BN8	0.509335	0.354839	-0.405915
HUMAN	Q8WUM0	-0.0708057	0.299032	-0.459168		HUMAN	Q8TEM1	0.277964	0.183334	-0.102915		HUMAN	Q8WX93	-0.135161	0.381951	-0.287156		HUMAN	Q96C01	-0.425638	-0.344807	-0.660683
HUMAN	Q8WUM4	0.108585	0.144485	0.257574		HUMAN	Q8TEQ6	1.05585	0.274911	-0.198445		HUMAN	Q8WXX5	0.0576157	-0.0578152	-0.374222		HUMAN	Q96C19	-0.0144451	-0.0452307	-0.0779905
HUMAN	Q8WUX1	0.425222	-0.340127	0.503922		HUMAN	Q8TEX9	0.234472	0.174441	0.0668346		HUMAN	Q92466	-0.162244	0.279471	-0.117195		HUMAN	Q96C86	0.0697881	0.177169	-0.042899
HUMAN	Q8WVJ2	0.195469	-0.0397188	0.641224		HUMAN	Q8WU90	-0.059711	0.296731	-0.110824		HUMAN	Q92499	0.18975	-0.118053	-0.203736		HUMAN	Q96CP2	-0.410362	-0.267776	-0.121718
HUMAN	Q8WVY7	-0.279362	-0.714609	0.227196		HUMAN	Q8WUM0	0.0427187	0.211441	0.126294		HUMAN	Q92522	-0.190436	0.183496	-0.260742		HUMAN	Q96CT7	-0.00235256	-0.039065	-0.104863
HUMAN	Q8WW12	0.211404	0.0045886	0.0550876		HUMAN	Q8WUM4	0.0180722	-0.0143143	0.198597		HUMAN	Q92541	1.52606	0.00503629	0.104474		HUMAN	Q96CW1	-0.0672634	0.029848	0.108053
HUMAN	Q8WWI1	0.444328	0.0863459	0.147414		HUMAN	Q8WUX1	0.346664	0.229543	0.18129		HUMAN	Q92598	0.176428	0.030707	-0.0120393		HUMAN	Q96DG6	0.0513401	-0.0324626	-0.0123692
HUMAN	Q8WWM7	-0.0607958	-0.00355698	0.218488		HUMAN	Q8WVJ2	0.18283	-0.0407742	0.588222		HUMAN	Q92616	-0.031341	-0.107548	-0.0221125		HUMAN	Q96DI7	-0.0566779	0.206035	0.76007
HUMAN	Q8WX92	0.177669	0.678718	0.773545		HUMAN	Q8WVY7	0.57177	-0.610633	-0.236106		HUMAN	Q92621	0.135983	0.167014	0.273639		HUMAN	Q96EK6	0.215291	0.257259	0.344591
HUMAN	Q8WX93	-0.494937	0.016547	0.51564		HUMAN	Q8WW12	0.188751	-0.0817811	0.461202		HUMAN	Q92688	-0.106721	-0.249525	0.0510438		HUMAN	Q96EP5	0.133911	-0.369639	0.539695
HUMAN	Q8WXX5	0.290759	0.338605	-0.263415		HUMAN	Q8WWI1	-0.30143	0.0109208	0.224688		HUMAN	Q92734	-0.10139	-0.0230622	-0.528127		HUMAN	Q96FQ6	0.200793	0.218133	0.181053
HUMAN	Q92466	0.380881	0.36272	0.189876		HUMAN	Q8WWM7	0.177614	-0.0695582	0.314866		HUMAN	Q92769	0.150875	0.285565	0.249927		HUMAN	Q96FW1	-0.140683	0.231862	0.14778
HUMAN	Q92499	0.144556	0.0154005	-0.0872811		HUMAN	Q8WX92	0.221395	0.629184	0.253479		HUMAN	Q92804	0.0324173	0.278669	-0.179187		HUMAN	Q96GG9	0.00718569	0.588664	0.162046
HUMAN	Q92522	-0.0164441	0.246539	-0.171745		HUMAN	Q8WX93	-0.219689	0.0980971	0.474155		HUMAN	Q92820	-0.34252	-0.399956	-0.813815		HUMAN	Q96GQ7	0.540467	-0.114776	-0.220072
HUMAN	Q92598	0.264235	-0.032394	0.0470913		HUMAN	Q8WXX5	0.0379098	0.0323536	-0.281699		HUMAN	Q92841	0.0620189	0.279063	0.170853		HUMAN	Q96HE7	0.221131	0.177892	-0.21856
HUMAN	Q92616	0.0510943	-0.000248085	0.0501384		HUMAN	Q92499	0.255053	0.016723	0.0629963		HUMAN	Q92878	0.195052	-0.218266	0.216897		HUMAN	Q96HS1	-0.142279	-0.227657	-0.436508
HUMAN	Q92621	0.20404	-0.1303	0.279195		HUMAN	Q92522	0.0610999	0.319652	-0.372924		HUMAN	Q92879	-0.289564	-0.130076	0.177492		HUMAN	Q96I24	0.023258	-0.0482654	0.0330611
HUMAN	Q92688	0.0570628	-0.0953491	0.150005		HUMAN	Q92541	1.50311	-0.0498858	0.749128		HUMAN	Q92900	-0.0800489	-0.103282	0.0512779		HUMAN	Q96I25	-0.444	-0.224008	-0.208113
HUMAN	Q92734	-0.0858749	-0.0761821	-0.449121		HUMAN	Q92598	0.230042	-0.0412813	-0.0127405		HUMAN	Q92905	-0.168693	0.03559	-1.26271		HUMAN	Q96I99	0.0382258	0.0300047	-0.0793745
HUMAN	Q92769	0.294558	-0.108744	-0.323837		HUMAN	Q92616	0.178563	-0.0699782	-0.0375896		HUMAN	Q92945	0.0474052	0.00377762	0.138217		HUMAN	Q96IU4	-0.175228	-0.432168	-0.63648
HUMAN	Q92804	0.118186	0.317968	0.230106		HUMAN	Q92621	0.183818	-0.109458	0.222673		HUMAN	Q92973	0.00904081	0.0122858	-0.0260051		HUMAN	Q96IX5	0.116994	-0.0474484	0.0482041
HUMAN	Q92820	0.127006	-0.0770714	0.014896		HUMAN	Q92688	0.093214	0.0583451	0.226333		HUMAN	Q93096	-0.216727	-0.232838	-0.783502		HUMAN	Q96K17	-0.618554	-0.475653	-0.0813935
HUMAN	Q92841	0.127651	0.114015	-0.0774149		HUMAN	Q92734	-0.0843403	0.0641512	0.0683085		HUMAN	Q969H8	-0.195738	-0.314052	0.0225132		HUMAN	Q96KB5	0.179883	0.161981	-0.307029
HUMAN	Q92878	0.495635	-0.0880043	0.0861043		HUMAN	Q92769	0.22355	0.0100748	-0.182579		HUMAN	Q96A33	0.291668	0.186038	-0.277137		HUMAN	Q96KP4	0.223496	0.152963	-0.434271
HUMAN	Q92879	0.0345037	-0.0758316	0.742178		HUMAN	Q92804	0.248258	0.151952	-0.214169		HUMAN	Q96AC1	0.183548	-0.108678	-0.438438		HUMAN	Q96KR1	-0.177	0.0315195	-0.00749321
HUMAN	Q92900	-0.028754	-0.0370517	0.139778		HUMAN	Q92820	-0.0834357	0.0531175	-0.401848		HUMAN	Q96AE4	-0.00599732	0.0472272	0.0974983		HUMAN	Q96N66	-0.330785	1.1725	0.447134
HUMAN	Q92945	0.185176	0.164509	0.234474		HUMAN	Q92841	0.138073	0.11126	0.147797		HUMAN	Q96AG4	0.0328048	0.0233365	0.314259		HUMAN	Q96P70	0.19431	-0.51367	0.0141697
HUMAN	Q92973	0.200361	0.0415514	0.227021		HUMAN	Q92878	0.489551	-0.169555	-0.175561		HUMAN	Q96AY3	-0.0747285	0.0260609	-0.0299322		HUMAN	Q96PK6	0.013744	-0.0100909	-0.279347
HUMAN	Q93009	-0.0128701	0.350392	0.344977		HUMAN	Q92879	-0.0445448	0.0819001	0.690189		HUMAN	Q96BN8	0.769928	-0.413548	0.00806775		HUMAN	Q96QK1	0.153774	-0.0343614	-0.0167003
HUMAN	Q93096	-0.226269	-0.311718	-0.396943		HUMAN	Q92900	-0.033904	0.10631	0.113948		HUMAN	Q96C19	0.0704424	0.0524817	0.0508634		HUMAN	Q96RP9	-0.0813124	0.0730929	-0.100224
HUMAN	Q969H8	0.0851471	-0.0378292	-0.187949		HUMAN	Q92905	0.455013	0.471177	0.19607		HUMAN	Q96C86	0.21063	0.275343	0.357267		HUMAN	Q96SB4	0.220739	0.0238556	-0.876042
HUMAN	Q96A33	0.227343	0.384343	0.0351597		HUMAN	Q92945	0.121873	0.107459	0.0660211		HUMAN	Q96CP2	-0.226594	-0.0903625	0.409844		HUMAN	Q96T88	0.140101	-0.165753	-0.497557
HUMAN	Q96AC1	0.222896	0.0170131	-0.520538		HUMAN	Q92973	0.0644977	-0.0379924	-0.155069		HUMAN	Q96CT7	-0.179746	0.0993072	0.203875		HUMAN	Q96TA1	-0.252509	-0.0594038	0.254035
HUMAN	Q96AE4	0.159247	0.166012	0.494861		HUMAN	Q93009	-0.280445	0.1189	0.29858		HUMAN	Q96CW1	0.0275217	-0.174633	-0.036591		HUMAN	Q99426	0.300735	-0.183816	-0.0992268
HUMAN	Q96AG4	0.175464	0.190685	0.518952		HUMAN	Q93096	-0.143218	-0.119484	-0.824914		HUMAN	Q96DG6	0.251775	0.0642393	0.181155		HUMAN	Q99436	0.039046	0.269629	-0.192571
HUMAN	Q96AY3	0.10684	-0.0799665	-0.0363512		HUMAN	Q969H8	0.015425	-0.131136	-0.286335		HUMAN	Q96DI7	0.10187	0.192524	0.363033		HUMAN	Q99439	0.77118	-0.240929	0.179468
HUMAN	Q96BN8	1.1557	-0.036133	0.629945		HUMAN	Q96A33	0.452887	0.525224	-0.0626218		HUMAN	Q96EK6	0.396812	0.244964	0.289533		HUMAN	Q99460	0.135257	0.0663977	-0.330857
HUMAN	Q96C01	0.150583	0.333728	-0.259418		HUMAN	Q96AC1	0.105712	-0.115156	-0.423266		HUMAN	Q96EP5	0.126762	-0.240572	0.177076		HUMAN	Q99471	0.0984874	-0.125756	-0.204054
HUMAN	Q96C19	0.192911	-0.147351	0.00502269		HUMAN	Q96AE4	0.128853	0.00924963	0.265722		HUMAN	Q96EY1	1.74588	-0.0776438	0.208255		HUMAN	Q99497	-0.1142	0.0245191	-0.0163283
HUMAN	Q96C86	0.295973	0.575653	0.565124		HUMAN	Q96AG4	0.028978	0.056062	0.296808		HUMAN	Q96FQ6	-0.031059	-0.134253	-0.212947		HUMAN	Q99536	-0.100723	-0.0771425	-0.23286
HUMAN	Q96CP2	-0.266894	0.122756	-0.197025		HUMAN	Q96AY3	0.00507752	-0.181803	-0.207935		HUMAN	Q96FW1	0.206554	0.145526	0.101864		HUMAN	Q99567	0.177315	-0.305113	0.163295
HUMAN	Q96CT7	0.30622	0.394991	0.30714		HUMAN	Q96BN8	1.01273	-0.222827	0.00561503		HUMAN	Q96GG9	-0.155656	0.726603	-0.15662		HUMAN	Q99584	-0.1641	-0.378219	-0.180593
HUMAN	Q96CW1	-0.026358	0.122961	0.464793		HUMAN	Q96C01	0.366395	0.265167	0.222894		HUMAN	Q96GQ7	0.603109	0.0998493	0.393806		HUMAN	Q99615	-0.0472607	-0.168494	0.469801
HUMAN	Q96DG6	0.624025	0.51258	0.61243		HUMAN	Q96C19	0.220607	-0.128786	-0.0970201		HUMAN	Q96HE7	0.00536509	0.0492131	0.0733105		HUMAN	Q99623	-0.0436377	-0.0473754	-0.119596
HUMAN	Q96DI7	0.0298771	-0.193714	0.942622		HUMAN	Q96C86	0.328788	0.413818	-0.0431113		HUMAN	Q96HS1	0.271785	-0.15938	-0.275424		HUMAN	Q99714	0.0134866	0.0231054	-0.343594
HUMAN	Q96EK6	0.40109	0.27121	0.177296		HUMAN	Q96CP2	-0.0731196	0.0855816	-0.384902		HUMAN	Q96I24	0.257895	0.175411	0.250785		HUMAN	Q99729	-0.145655	0.0270565	-0.318432
HUMAN	Q96EP5	0.202916	-0.11688	0.363526		HUMAN	Q96CT7	0.101977	0.491876	0.637562		HUMAN	Q96I25	0.64448	-0.353953	0.309364		HUMAN	Q99733	0.102429	0.0555998	0.259528
HUMAN	Q96FQ6	0.276954	0.595868	0.544475		HUMAN	Q96CW1	0.0880559	-0.0152063	-0.00608137		HUMAN	Q96I99	0.23187	0.147204	-0.0216368		HUMAN	Q99798	0.331858	0.025408	-0.29361
HUMAN	Q96FW1	0.21914	0.198025	0.317629		HUMAN	Q96DG6	0.195306	0.148246	0.767583		HUMAN	Q96IU4	-0.223921	-0.446321	-0.392767		HUMAN	Q99829	-0.15044	-0.168072	-0.303803
HUMAN	Q96GG9	-0.0531097	1.12701	0.764673		HUMAN	Q96DI7	-0.121591	0.141647	0.657376		HUMAN	Q96IX5	0.219519	-0.264936	0.00763551		HUMAN	Q99832	-0.051944	-0.0637076	-0.148719
HUMAN	Q96GQ7	0.879341	0.153525	0.589535		HUMAN	Q96EK6	0.206768	0.480278	0.167848		HUMAN	Q96K17	0.0977076	-0.213238	0.208607		HUMAN	Q99848	-0.103656	-0.195438	-0.254024
HUMAN	Q96HE7	0.363994	-0.123725	0.167297		HUMAN	Q96EP5	0.0382834	0.0872212	0.508022		HUMAN	Q96KB5	0.413454	-0.315733	-0.115797		HUMAN	Q99873	-0.15438	0.123138	0.380226
HUMAN	Q96HS1	0.418756	-0.0593078	-0.166675		HUMAN	Q96EY1	1.35065	0.118428	0.795182		HUMAN	Q96KP4	0.0607725	0.057922	0.26549		HUMAN	Q9BPX5	-0.407104	-0.540967	-0.27509
HUMAN	Q96I24	-0.0345711	0.147527	0.00431184		HUMAN	Q96FQ6	0.197034	0.345623	0.0741962		HUMAN	Q96N66	-0.0910621	0.776174	0.425569		HUMAN	Q9BQ69	0.0601258	-0.290293	-0.121166
HUMAN	Q96I25	0.571321	-0.199707	0.532809		HUMAN	Q96FW1	-0.0516183	0.444106	0.218884		HUMAN	Q96P70	-0.17194	-0.632335	0.0106433		HUMAN	Q9BQA1	-0.0852483	-0.252542	-0.346139
HUMAN	Q96I99	0.37957	0.313799	0.326413		HUMAN	Q96GG9	-0.148425	0.311673	0.388715		HUMAN	Q96PK6	0.0928855	0.0122512	0.15214		HUMAN	Q9BQB6	0.13897	-0.11235	0.153187
HUMAN	Q96IU4	0.020007	0.0134003	-0.288581		HUMAN	Q96GQ7	0.931073	0.125181	0.261899		HUMAN	Q96QK1	0.110796	-0.194852	0.11808		HUMAN	Q9BQE3	0.0824665	0.082212	0.141543
HUMAN	Q96IX5	0.459048	0.666246	0.835623		HUMAN	Q96HE7	0.173075	-0.145942	0.0631873		HUMAN	Q96SB4	0.0773399	-0.82505	-0.437363		HUMAN	Q9BQG0	-0.125471	-0.0586999	0.0701564
HUMAN	Q96K17	0.111142	0.583996	0.18415		HUMAN	Q96HS1	0.314517	-0.250341	0.0780724		HUMAN	Q96T37	-0.219716	-0.0938877	-0.535662		HUMAN	Q9BR76	-0.252713	0.0643049	-0.280707
HUMAN	Q96KB5	0.146318	0.0454965	0.591847		HUMAN	Q96I24	0.0898728	0.0290753	-0.0744935		HUMAN	Q96T88	-0.37424	0.14018	-0.328764		HUMAN	Q9BRA2	-0.174228	0.115425	0.405295
HUMAN	Q96KP4	0.355967	0.558102	0.64728		HUMAN	Q96I25	0.767093	-0.396842	0.524458		HUMAN	Q96TA1	-0.204457	-0.00225106	0.210379		HUMAN	Q9BRP8	0.170919	-0.154098	0.319677
HUMAN	Q96KR1	0.353797	0.227732	0.608285		HUMAN	Q96I99	0.160022	0.106543	-0.0511684		HUMAN	Q99426	0.0463622	-0.422566	0.24761		HUMAN	Q9BS26	0.129146	-0.378409	-0.201345
HUMAN	Q96N66	-0.267921	0.49559	0.0385614		HUMAN	Q96IU4	0.0574394	-0.319632	-0.377042		HUMAN	Q99436	-0.002779	-0.348461	-0.156065		HUMAN	Q9BSJ8	-0.273918	-0.138334	-0.564796
HUMAN	Q96P70	0.226636	-0.843456	-0.109882		HUMAN	Q96IX5	0.300365	0.313433	0.603831		HUMAN	Q99439	0.259994	-0.0603288	-0.0615238		HUMAN	Q9BT78	-0.22705	-0.149283	-0.416871
HUMAN	Q96PK6	0.023294	0.0637609	0.0729037		HUMAN	Q96K17	-0.0453207	-0.111752	-0.0231781		HUMAN	Q99460	-0.0617304	-0.111937	-0.498238		HUMAN	Q9BUF5	-0.129439	-0.0814621	-0.100201
HUMAN	Q96QK1	0.269413	0.0937058	0.416293		HUMAN	Q96KB5	-0.0270568	0.00149846	0.0897609		HUMAN	Q99471	-0.340991	-0.316458	-0.247669		HUMAN	Q9BUJ2	-0.256461	0.17353	-0.0479715
HUMAN	Q96RP9	0.348544	0.140629	-0.219024		HUMAN	Q96KP4	-0.234055	0.0520821	-0.155949		HUMAN	Q99497	-0.0875272	0.075676	0.0693004		HUMAN	Q9BUL8	-0.0734988	-0.195829	-0.593544
HUMAN	Q96SB4	0.173228	-0.218911	-0.670289		HUMAN	Q96KR1	0.0296245	-0.162126	0.432008		HUMAN	Q99536	0.317676	0.00155929	-0.0761477		HUMAN	Q9BUR5	-0.0956952	-0.086924	0.416363
HUMAN	Q96T37	-0.833374	-0.0823294	0.417549		HUMAN	Q96N66	-0.182693	0.884079	0.00249271		HUMAN	Q99567	-0.214145	-0.106668	0.146563		HUMAN	Q9BV20	0.0112837	-0.529248	-1.10757
HUMAN	Q96T88	-0.0517664	0.318628	-0.556789		HUMAN	Q96P70	0.55917	-0.592473	0.239512		HUMAN	Q99584	-0.0737529	-0.173351	0.100507		HUMAN	Q9BV38	-0.0180468	0.470121	-0.279297
HUMAN	Q96TA1	-0.0188803	0.158077	0.48358		HUMAN	Q96PK6	0.14612	0.091895	0.111479		HUMAN	Q99615	0.0337573	-0.0778344	0.504699		HUMAN	Q9BVK6	-0.117479	0.0679394	-0.525513
HUMAN	Q99426	0.22489	-0.0969413	0.612142		HUMAN	Q96QK1	0.180962	0.071353	0.159561		HUMAN	Q99623	-0.0651982	0.109756	-0.0847621		HUMAN	Q9BVP2	-0.186546	0.00513994	0.127474
HUMAN	Q99436	0.187677	0.173873	-0.462599		HUMAN	Q96RP9	0.385805	0.417208	0.304652		HUMAN	Q99714	-0.0187618	-0.216335	0.061818		HUMAN	Q9BWD1	-0.434707	-0.0225545	-0.196239
HUMAN	Q99439	0.811233	-0.00328055	0.409807		HUMAN	Q96SB4	-0.576975	-0.443252	-0.893313		HUMAN	Q99729	-0.00277335	-0.0212315	0.151634		HUMAN	Q9BWJ5	-0.279745	-0.263654	0.254099
HUMAN	Q99460	0.120488	0.224766	0.0769607		HUMAN	Q96T88	-0.205189	-0.340924	-0.55291		HUMAN	Q99733	0.18783	0.181326	0.272209		HUMAN	Q9BWM7	0.201965	0.523108	0.106641
HUMAN	Q99471	-0.704633	-0.100994	-0.567313		HUMAN	Q96TA1	0.00239367	0.0535563	0.480826		HUMAN	Q99798	0.473237	0.0299892	-0.113883		HUMAN	Q9BXJ9	-0.294047	-0.0460063	-0.13679
HUMAN	Q99497	7.8019e-05	-0.0122762	0.0864606		HUMAN	Q99426	0.119627	-0.104847	-0.510555		HUMAN	Q99829	-0.120496	-0.214291	-0.0546214		HUMAN	Q9BXP5	0.110138	0.0390793	-0.0494511
HUMAN	Q99536	0.358018	0.0524411	-0.0246329		HUMAN	Q99436	0.146233	0.349697	0.175927		HUMAN	Q99832	-0.00263357	0.0421847	-0.0208905		HUMAN	Q9BXS5	-0.00275134	-0.28764	0.233055
HUMAN	Q99567	0.155789	-0.113659	0.0662445		HUMAN	Q99439	0.582464	0.0787047	-0.0901396		HUMAN	Q99848	-0.255008	-0.270059	-0.102288		HUMAN	Q9BXY0	0.0435748	0.349741	0.0142719
HUMAN	Q99584	0.0620039	-0.117407	-0.030251		HUMAN	Q99460	0.187132	-0.0151354	0.0571334		HUMAN	Q99873	-0.0219648	-0.144116	0.181836		HUMAN	Q9BY43	0.498995	0.034383	-0.272866
HUMAN	Q99615	-0.0735336	-0.0769826	1.01572		HUMAN	Q99471	-0.00806716	-0.0470778	0.393292		HUMAN	Q9BQ69	-0.0433048	-0.0340135	0.117197		HUMAN	Q9BY44	-0.0974585	0.156311	0.0266738
HUMAN	Q99623	0.134167	0.134067	0.184816		HUMAN	Q99497	0.00150796	0.12543	0.229045		HUMAN	Q9BQA1	-0.121371	-0.169449	-0.124858		HUMAN	Q9BZE4	0.405472	0.0736546	-0.0613978
HUMAN	Q99714	0.179481	0.214955	0.161198		HUMAN	Q99536	0.315898	0.20174	0.0886286		HUMAN	Q9BQB6	0.153733	-0.0624031	0.24055		HUMAN	Q9BZL1	0.223036	-0.479521	-0.126549
HUMAN	Q99729	0.0824956	-0.0738535	0.111926		HUMAN	Q99567	0.0123331	0.0230139	0.285664		HUMAN	Q9BQE3	-0.170207	-0.0832469	-0.103605		HUMAN	Q9BZZ5	0.00149778	0.142479	0.0799103
HUMAN	Q99733	0.0343375	-0.0365248	0.140286		HUMAN	Q99584	0.0427519	-0.0753533	0.197151		HUMAN	Q9BQG0	0.135684	-0.149293	0.00355301		HUMAN	Q9GZR7	0.265261	0.142454	-0.00509497
HUMAN	Q99798	0.108747	-0.332736	-0.838012		HUMAN	Q99615	-0.0431223	-0.0720093	0.223886		HUMAN	Q9BR76	-0.262484	-0.124104	-0.375025		HUMAN	Q9GZT3	-0.164358	-0.280421	-0.43266
HUMAN	Q99829	0.00547036	0.0796804	0.117024		HUMAN	Q99623	0.0739471	0.101814	-0.0941429		HUMAN	Q9BRA2	-0.256389	-0.0238945	0.214026		HUMAN	Q9H061	0.169746	0.0098966	0.282594
HUMAN	Q99832	0.0700487	-0.00319603	-0.0172991		HUMAN	Q99714	0.099284	0.022872	-0.108703		HUMAN	Q9BRP8	-0.230987	-0.285076	-0.243541		HUMAN	Q9H074	0.118943	-0.0565807	-0.0266488
HUMAN	Q99848	-0.217904	-0.15291	-0.459732		HUMAN	Q99729	0.202963	-0.117083	0.190291		HUMAN	Q9BS26	-0.450265	-0.624365	-0.747568		HUMAN	Q9H0A0	0.0760438	-0.130933	-0.00621231
HUMAN	Q99873	0.0452933	0.261201	0.389254		HUMAN	Q99733	0.0949895	0.0975017	0.0643558		HUMAN	Q9BSJ8	-0.109225	-0.111659	-0.202859		HUMAN	Q9H0S4	0.369229	-0.276077	-0.53746
HUMAN	Q9BPX5	-0.202565	1.03029	0.637616		HUMAN	Q99798	0.269691	-0.24748	-0.370976		HUMAN	Q9BT78	-0.552688	-0.107079	-0.361484		HUMAN	Q9H0U3	0.357339	0.0940024	0.165698
HUMAN	Q9BQ69	-0.0243567	0.0564922	0.145308		HUMAN	Q99829	-0.125794	-0.111116	-0.113143		HUMAN	Q9BUF5	-0.045179	0.0660556	-0.125776		HUMAN	Q9H1E3	-0.319035	0.169659	-0.426142
HUMAN	Q9BQA1	0.0519314	0.36482	-0.324909		HUMAN	Q99832	0.0715766	-0.0880208	-0.0336986		HUMAN	Q9BUJ2	0.0252835	0.21895	0.36793		HUMAN	Q9H299	-0.113914	-0.206617	-0.385076
HUMAN	Q9BQB6	0.0740132	0.142066	-0.128002		HUMAN	Q99848	-0.150698	-0.0304113	0.117718		HUMAN	Q9BUL8	-0.0469216	0.137579	-0.381358		HUMAN	Q9H2H9	-0.267166	0.224087	-0.506698
HUMAN	Q9BQE3	0.172641	0.148258	0.0816788		HUMAN	Q99873	0.204225	0.0614112	0.331012		HUMAN	Q9BUQ8	0.513505	0.086199	-0.0881506		HUMAN	Q9H2U2	-0.21012	-0.213615	-0.239531
HUMAN	Q9BQG0	0.112052	0.0335472	0.114137		HUMAN	Q9BPX5	-0.143823	-0.261485	-0.0458351		HUMAN	Q9BUR5	-0.462211	0.0912085	0.477393		HUMAN	Q9H2W6	0.0950934	0.136772	0.395055
HUMAN	Q9BR76	0.0573159	0.263943	0.162238		HUMAN	Q9BQ69	0.126772	0.0992944	-0.153802		HUMAN	Q9BV20	-0.0180862	-0.15879	-0.142427		HUMAN	Q9H307	-0.26572	-0.140738	-0.603185
HUMAN	Q9BRA2	0.0294636	0.0937165	0.541228		HUMAN	Q9BQA1	0.00956716	0.022322	-0.1365		HUMAN	Q9BV38	-0.175305	0.174269	-0.852848		HUMAN	Q9H3K2	0.0120273	0.104435	-0.361601
HUMAN	Q9BRP8	0.2859	-0.091279	-0.0339073		HUMAN	Q9BQB6	0.35552	-0.0482112	0.0440499		HUMAN	Q9BVK6	-0.175725	0.590921	0.143344		HUMAN	Q9H3K6	-0.182433	-0.53016	-0.335508
HUMAN	Q9BS26	0.228806	-0.209675	-0.293137		HUMAN	Q9BQE3	0.166411	0.118435	0.118315		HUMAN	Q9BVP2	0.126734	0.12582	0.247966		HUMAN	Q9H3N1	-0.268002	-0.323775	-0.676978
HUMAN	Q9BSJ8	0.0825294	0.00943526	-0.221329		HUMAN	Q9BQG0	0.0258798	-0.137722	0.0582697		HUMAN	Q9BWD1	0.0986365	-0.543205	-0.304164		HUMAN	Q9H444	0.413134	0.122006	0.362945
HUMAN	Q9BT78	-0.299863	0.179017	0.0789618		HUMAN	Q9BR76	0.231399	0.436053	0.056263		HUMAN	Q9BWJ5	-0.541752	-0.4267	-0.137283		HUMAN	Q9H4A4	0.204877	0.0396589	0.0211736
HUMAN	Q9BUF5	0.130457	0.240873	0.195973		HUMAN	Q9BRA2	-0.175155	0.205129	0.397173		HUMAN	Q9BWM7	0.202491	0.300723	-0.00480283		HUMAN	Q9H4M9	0.316435	0.228863	-0.553825
HUMAN	Q9BUJ2	-0.132058	0.27484	0.409504		HUMAN	Q9BRP8	0.220041	0.130988	0.258691		HUMAN	Q9BXJ9	-0.26933	0.232443	0.618405		HUMAN	Q9H6F5	0.449404	0.67498	-0.411788
HUMAN	Q9BUL8	-0.0864618	-0.221003	-0.436006		HUMAN	Q9BS26	0.226264	-0.283612	0.0511185		HUMAN	Q9BXP5	0.105928	-0.0966566	-0.00502034		HUMAN	Q9H832	-0.3004	-0.199777	-0.285648
HUMAN	Q9BUQ8	0.492544	0.187497	-0.206597		HUMAN	Q9BSJ8	-0.144918	0.171958	-0.113496		HUMAN	Q9BXS5	0.0483656	0.387506	0.523732		HUMAN	Q9H845	0.429234	-0.00609229	0.0993108
HUMAN	Q9BUR5	0.0955572	0.430699	0.299321		HUMAN	Q9BT78	0.0658427	-0.318184	-0.282243		HUMAN	Q9BXY0	-0.226626	0.124117	-0.0563186		HUMAN	Q9H8Y8	0.283362	0.332936	-0.390162
HUMAN	Q9BV20	-0.128872	0.240735	0.196181		HUMAN	Q9BUF5	0.0268536	-0.220121	0.312403		HUMAN	Q9BY43	0.105533	0.263629	0.0529768		HUMAN	Q9H910	-0.0709002	-0.0280312	-0.10464
HUMAN	Q9BV38	0.239962	0.277847	-0.406176		HUMAN	Q9BUJ2	-0.141019	0.120528	0.552886		HUMAN	Q9BY44	-0.0439438	0.246718	-0.236554		HUMAN	Q9H9B4	0.183113	-0.0693959	-0.391751
HUMAN	Q9BVK6	0.267521	0.251528	0.0419579		HUMAN	Q9BUL8	-0.0414617	-0.347005	-0.720086		HUMAN	Q9BZE4	0.100506	0.131803	-0.0573266		HUMAN	Q9HAV0	-0.278013	-0.244601	-0.0395172
HUMAN	Q9BVP2	0.0633201	0.0993807	0.0474415		HUMAN	Q9BUQ8	0.370128	0.142619	-0.0933215		HUMAN	Q9BZL1	0.784772	0.254281	0.502291		HUMAN	Q9HAV4	0.120377	-0.0218947	-0.794737
HUMAN	Q9BWD1	0.314232	0.0696939	-0.249728		HUMAN	Q9BUR5	-0.199683	-0.189313	-0.095178		HUMAN	Q9BZZ5	-0.0431111	0.0328089	0.435591		HUMAN	Q9HB07	-0.0825404	-0.00397517	0.0153494
HUMAN	Q9BWJ5	-0.481914	-0.341639	-0.570947		HUMAN	Q9BV20	0.125134	0.000839761	0.0357439		HUMAN	Q9GZR7	0.0274151	0.145468	-0.271312		HUMAN	Q9HB71	-0.0461436	0.279219	-0.366204
HUMAN	Q9BWM7	0.370525	-0.094713	0.384286		HUMAN	Q9BV38	-0.0152013	0.290778	-0.186225		HUMAN	Q9GZT3	-0.229949	-0.587621	-0.0872655		HUMAN	Q9HC38	-0.187547	0.158184	-0.0428041
HUMAN	Q9BXJ9	-0.216057	0.25528	0.238567		HUMAN	Q9BVK6	0.17965	0.733551	0.285341		HUMAN	Q9H061	0.192508	-0.0287934	0.379726		HUMAN	Q9HCD5	-0.129424	0.237382	0.0571968
HUMAN	Q9BXP5	0.131772	0.215829	0.315459		HUMAN	Q9BVP2	0.0164439	0.349646	-0.0182379		HUMAN	Q9H074	-0.172281	0.00778039	-0.0646265		HUMAN	Q9HCY8	-0.283531	-0.368035	-0.490821
HUMAN	Q9BXS5	-0.1438	0.113725	0.641003		HUMAN	Q9BWD1	0.0807791	-0.339647	-0.603329		HUMAN	Q9H0A0	-0.189489	0.149226	-0.0413503		HUMAN	Q9HDC9	0.0348467	-0.0344388	-0.148526
HUMAN	Q9BXY0	0.0702116	0.305327	-0.242151		HUMAN	Q9BWJ5	0.123782	0.21381	0.0588399		HUMAN	Q9H0U3	0.059833	-0.307087	0.751021		HUMAN	Q9NP79	-0.456325	-0.00274743	-0.308303
HUMAN	Q9BY43	-0.00374421	0.0464872	0.00670419		HUMAN	Q9BWM7	0.387801	-0.0998264	0.0415992		HUMAN	Q9H1E3	-0.179094	0.0925123	-0.113941		HUMAN	Q9NPD3	0.102766	0.0990118	0.541393
HUMAN	Q9BY44	-0.0737759	0.233532	-0.116289		HUMAN	Q9BXJ9	0.131329	0.0701413	-0.188455		HUMAN	Q9H299	0.0109943	0.252349	-0.0199116		HUMAN	Q9NPF4	1.43534	0.149509	-0.0722257
HUMAN	Q9BZE4	0.133408	0.103372	0.132947		HUMAN	Q9BXP5	0.0150377	-0.0348795	-0.0830907		HUMAN	Q9H2H9	0.0628744	0.353812	0.248774		HUMAN	Q9NQC3	0.0877458	0.0980065	0.0734637
HUMAN	Q9BZL1	0.445347	0.06643	0.100079		HUMAN	Q9BXS5	-0.435658	-0.0394918	0.204306		HUMAN	Q9H2U2	-0.320893	-0.266603	-0.0603321		HUMAN	Q9NQG5	0.383534	-0.318424	-0.510732
HUMAN	Q9BZZ5	0.131929	0.22185	0.425437		HUMAN	Q9BXY0	-0.275636	-0.154719	-0.106829		HUMAN	Q9H2W6	0.307777	0.653195	0.393356		HUMAN	Q9NQR4	-0.386189	0.0964398	0.302747
HUMAN	Q9GZR7	0.318008	0.0507029	0.157603		HUMAN	Q9BY43	0.310656	0.0299397	-0.289578		HUMAN	Q9H307	-0.131829	-0.00697615	-0.238825		HUMAN	Q9NR30	-0.00839103	-0.0751893	-0.317571
HUMAN	Q9GZT3	0.244474	-0.324855	0.00832786		HUMAN	Q9BY44	0.043351	0.246497	0.352188		HUMAN	Q9H3K2	-0.231204	-0.000527684	0.173272		HUMAN	Q9NR31	-0.0204129	-0.308301	-0.413765
HUMAN	Q9H061	0.6395	0.222974	1.16334		HUMAN	Q9BZE4	0.264668	-0.0483581	0.0375144		HUMAN	Q9H3K6	-0.034623	-0.075918	0.0120958		HUMAN	Q9NR45	-0.0459458	-0.512428	-0.0117459
HUMAN	Q9H074	0.119877	0.210547	0.329794		HUMAN	Q9BZL1	0.142474	0.292666	-0.208081		HUMAN	Q9H3N1	-0.0973491	-0.232233	-0.659333		HUMAN	Q9NRV9	0.440114	0.00719371	0.0266758
HUMAN	Q9H0A0	0.100313	0.0317112	0.0677263		HUMAN	Q9BZZ5	0.0432247	-0.110567	0.34906		HUMAN	Q9H4A4	0.0986301	0.00505737	0.0384477		HUMAN	Q9NRX4	-0.300198	-0.141486	-0.135305
HUMAN	Q9H0S4	-0.415358	-0.0827004	0.26785		HUMAN	Q9GZR7	0.284685	-0.00620573	0.202454		HUMAN	Q9H4M9	0.289798	0.261754	-0.241779		HUMAN	Q9NS69	-0.312959	0.249217	-0.227384
HUMAN	Q9H0U3	-0.0103197	0.0218979	-0.51065		HUMAN	Q9GZT3	-0.08758	0.171447	-0.0179509		HUMAN	Q9H6F5	-0.066007	1.07911	0.401128		HUMAN	Q9NSD9	-0.232472	-0.21344	-0.858767
HUMAN	Q9H1E3	0.216549	0.167103	0.290758		HUMAN	Q9H061	0.156495	-0.231932	0.547053		HUMAN	Q9H832	0.000735456	-0.127679	-0.479685		HUMAN	Q9NSE4	0.320809	0.00884482	0.321612
HUMAN	Q9H299	0.329754	0.286264	0.120056		HUMAN	Q9H074	-0.0493989	0.176013	0.507494		HUMAN	Q9H845	0.736164	-0.168364	-0.129009		HUMAN	Q9NTJ3	0.126155	0.0716188	-0.185193
HUMAN	Q9H2H9	-0.386272	0.404542	-0.00690382		HUMAN	Q9H0A0	-0.0336479	0.0296375	0.121928		HUMAN	Q9H8Y8	-0.13416	0.0264568	-0.188563		HUMAN	Q9NTJ5	-0.172078	-0.0573987	-0.21338
HUMAN	Q9H2U2	0.00450611	-0.186399	0.291648		HUMAN	Q9H0S4	-0.148015	-0.23886	-0.348602		HUMAN	Q9H910	0.212928	0.115791	0.371626		HUMAN	Q9NTK5	0.207814	-0.183347	-0.320777
HUMAN	Q9H2W6	0.172583	-0.289019	0.175236		HUMAN	Q9H0U3	0.448599	-0.0240842	-0.0611886		HUMAN	Q9H9B4	0.205272	0.029072	-0.418464		HUMAN	Q9NTZ6	0.134781	-0.0154439	-0.127154
HUMAN	Q9H307	-0.0310426	-0.0970902	0.247141		HUMAN	Q9H1E3	0.307052	-0.345356	-0.307245		HUMAN	Q9HAV4	0.290158	0.33793	-0.50236		HUMAN	Q9NUQ8	0.0774125	-0.0127633	-0.0664497
HUMAN	Q9H3K2	-0.0718545	0.100363	-0.242308		HUMAN	Q9H299	0.29083	0.401815	0.202327		HUMAN	Q9HB07	-0.235036	-0.104665	0.0115941		HUMAN	Q9NVI7	0.112205	-0.136219	-0.176693
HUMAN	Q9H3K6	0.23555	0.158154	0.159263		HUMAN	Q9H2H9	0.229355	0.253787	-0.320766		HUMAN	Q9HB71	0.00829821	0.141293	-0.101461		HUMAN	Q9NVP1	-0.126336	0.0999981	0.164247
HUMAN	Q9H3N1	0.142656	-0.0510842	-0.206073		HUMAN	Q9H2U2	-0.116967	-0.314138	-0.123266		HUMAN	Q9HC38	-0.0162395	0.26312	0.0332716		HUMAN	Q9NW13	0.271872	0.0945567	-0.0136519
HUMAN	Q9H444	0.565323	-0.0561673	0.164038		HUMAN	Q9H2W6	0.0352071	0.120797	0.0664336		HUMAN	Q9HCD5	0.0292478	0.231694	-0.271668		HUMAN	Q9NWH9	0.111812	-0.123937	-0.315247
HUMAN	Q9H4A4	0.444798	0.247755	0.178978		HUMAN	Q9H307	0.110542	0.113551	-0.443433		HUMAN	Q9HCY8	0.0606125	-0.438263	-0.38129		HUMAN	Q9NWU5	0.119073	-0.554226	-0.231985
HUMAN	Q9H4M9	-0.0897251	0.295204	-0.281809		HUMAN	Q9H3K2	0.362627	-0.112108	-0.0911843		HUMAN	Q9HDC9	-0.340517	-0.235775	-0.560558		HUMAN	Q9NX14	0.0389143	0.254443	0.130906
HUMAN	Q9H6F5	-0.132575	0.804663	0.786329		HUMAN	Q9H3K6	0.0877017	-0.183958	-0.617921		HUMAN	Q9NP79	-0.261791	-0.112595	-0.12974		HUMAN	Q9NX24	-0.236569	-0.135023	-0.191149
HUMAN	Q9H832	-0.0811646	0.0847823	-0.23355		HUMAN	Q9H3N1	-0.317973	-0.173176	-0.218014		HUMAN	Q9NPD3	0.186177	-0.203832	0.811306		HUMAN	Q9NX58	-0.0986112	-0.255928	-0.213824
HUMAN	Q9H845	0.327992	-0.0503649	0.350299		HUMAN	Q9H444	-0.0776587	-0.0347895	0.731621		HUMAN	Q9NPF4	1.01375	-0.23181	-0.258077		HUMAN	Q9NX63	0.0985828	0.114511	-0.244807
HUMAN	Q9H8Y8	0.514393	-0.113136	0.318987		HUMAN	Q9H4A4	0.278624	0.0888873	-0.234006		HUMAN	Q9NQC3	-0.0277085	-0.166864	-0.086022		HUMAN	Q9NXH9	0.633651	-0.184536	0.42202
HUMAN	Q9H910	0.0700943	-0.0151875	0.0595581		HUMAN	Q9H4M9	0.0836334	0.259985	-0.0956288		HUMAN	Q9NQG5	0.225941	-0.381169	0.173955		HUMAN	Q9NY12	-0.671277	-0.328932	-0.504255
HUMAN	Q9H9B4	0.196477	0.141524	-0.000606001		HUMAN	Q9H6F5	0.351774	0.752612	0.366844		HUMAN	Q9NQR4	-0.215265	0.0906971	0.41361		HUMAN	Q9NY33	1.58474	-0.261964	-0.263243
HUMAN	Q9HAV0	0.0779483	-0.0804691	0.126246		HUMAN	Q9H832	0.636729	0.348012	0.120567		HUMAN	Q9NR30	0.0100779	-0.0362936	-0.155198		HUMAN	Q9NYF8	0.0852405	0.0743467	-0.254872
HUMAN	Q9HAV4	0.546566	0.310333	-0.128398		HUMAN	Q9H845	0.465705	-0.127318	0.0476996		HUMAN	Q9NR31	-0.0933144	-0.155072	-0.496721		HUMAN	Q9NYL4	0.490777	0.225435	-0.131266
HUMAN	Q9HB07	-0.112001	0.127872	0.683673		HUMAN	Q9H8Y8	0.503826	-0.547427	-0.0880982		HUMAN	Q9NR45	0.0420059	-0.604144	0.208938		HUMAN	Q9NYU2	0.145219	-0.0229655	-0.419201
HUMAN	Q9HB71	0.0832361	-0.032892	0.250892		HUMAN	Q9H910	0.290707	0.237044	0.205327		HUMAN	Q9NRV9	0.109709	-0.140856	-0.217053		HUMAN	Q9NZ01	-0.399791	-0.0988603	-0.683307
HUMAN	Q9HC38	0.154115	0.159734	0.306886		HUMAN	Q9H9B4	0.485102	0.308824	-0.144035		HUMAN	Q9NRX4	0.0161044	-0.559856	0.299787		HUMAN	Q9NZB2	-0.126524	0.370057	0.253725
HUMAN	Q9HCD5	0.00315954	0.366592	0.0645953		HUMAN	Q9HAV0	-0.010182	0.2653	-0.0144542		HUMAN	Q9NS69	-0.153601	0.243836	-0.361125		HUMAN	Q9NZL4	0.0683	0.0721019	0.119467
HUMAN	Q9HCY8	0.0227368	-0.115657	0.579342		HUMAN	Q9HAV4	0.476467	0.489823	-0.303686		HUMAN	Q9NSD9	0.26431	0.52091	0.101641		HUMAN	Q9NZL9	0.0111074	0.204823	-0.273151
HUMAN	Q9HDC9	-0.0202791	-0.240445	-0.548091		HUMAN	Q9HB07	-0.0559028	0.521219	-0.22996		HUMAN	Q9NSE4	0.287181	-0.0804522	-0.256656		HUMAN	Q9NZM1	-0.08139	0.0629532	0.0519727
HUMAN	Q9NP79	-0.126405	-0.0861986	-0.107631		HUMAN	Q9HB71	-0.03346	0.268864	0.0348196		HUMAN	Q9NTJ3	-0.335131	0.0887103	0.0395535		HUMAN	Q9P035	-0.0279626	0.353126	0.472209
HUMAN	Q9NPD3	0.0176037	0.423284	1.0016		HUMAN	Q9HC38	-0.133252	0.386235	0.10546		HUMAN	Q9NTK5	0.199439	-0.124145	-0.152812		HUMAN	Q9P0J0	-0.233787	-0.257537	0.0805439
HUMAN	Q9NQC3	0.434444	0.229867	0.46115		HUMAN	Q9HCD5	0.0985206	0.239768	-0.0248121		HUMAN	Q9NTZ6	0.0634499	0.180397	0.156247		HUMAN	Q9P0L0	0.164492	-0.0320373	-0.243453
HUMAN	Q9NQG5	0.392326	0.112286	0.76067		HUMAN	Q9HCY8	-0.72206	-0.227826	-0.253544		HUMAN	Q9NUQ8	-0.0674678	0.0664909	0.425795		HUMAN	Q9P258	-0.102486	-0.0252136	-0.434079
HUMAN	Q9NQR4	-0.0384659	0.157983	0.632402		HUMAN	Q9HDC9	0.116905	-0.0779314	-0.134241		HUMAN	Q9NVI7	-0.0372752	-0.0320376	-0.395478		HUMAN	Q9P289	0.103158	0.0438971	-0.341431
HUMAN	Q9NR30	0.154013	0.0741406	0.0700955		HUMAN	Q9NP79	-0.368308	-0.392302	-0.696497		HUMAN	Q9NVP1	0.606852	0.180677	0.0779405		HUMAN	Q9P2J5	-0.171893	-0.0492426	-0.167877
HUMAN	Q9NR31	0.039193	0.0733604	-0.190257		HUMAN	Q9NPD3	-0.00513416	-0.0110544	0.856713		HUMAN	Q9NW13	0.259468	0.119695	0.184771		HUMAN	Q9P2R7	0.354263	-0.0343434	-0.842852
HUMAN	Q9NR45	0.239908	-0.200354	0.561715		HUMAN	Q9NPF4	0.493267	0.122855	0.0610812		HUMAN	Q9NWH9	-0.211505	-0.339105	-0.245011		HUMAN	Q9P2X0	-0.408393	-0.0934488	-0.317986
HUMAN	Q9NRV9	0.69057	0.0953544	-0.372553		HUMAN	Q9NQC3	0.188023	0.420172	0.238492		HUMAN	Q9NWU5	-0.179543	-0.7237	-0.347383		HUMAN	Q9UBE0	0.134495	0.0938287	0.325484
HUMAN	Q9NRX4	-0.0461693	-0.62908	0.0863333		HUMAN	Q9NQG5	0.144546	-0.290874	0.147852		HUMAN	Q9NX14	-0.00145062	0.0363123	0.0835286		HUMAN	Q9UBI6	0.0967311	-0.374178	-0.420481
HUMAN	Q9NS69	-0.0113193	0.507976	-0.707288		HUMAN	Q9NQR4	-0.27567	0.3597	0.334803		HUMAN	Q9NX24	-0.929347	-0.362309	-0.318976		HUMAN	Q9UBM7	-0.454964	-0.0700345	-0.433191
HUMAN	Q9NSD9	0.229263	0.343369	0.488761		HUMAN	Q9NR30	0.136356	-0.10141	-0.172277		HUMAN	Q9NX46	-0.396009	-0.244514	-0.0763194		HUMAN	Q9UBQ0	0.375349	0.250664	0.31045
HUMAN	Q9NTJ3	-0.327989	0.294832	0.219873		HUMAN	Q9NR31	0.180765	0.0999368	0.0704223		HUMAN	Q9NX58	0.0107934	-0.262802	-0.46792		HUMAN	Q9UBQ5	-0.197526	-0.486648	0.291131
HUMAN	Q9NTK5	0.233453	0.0844103	-0.0943376		HUMAN	Q9NR45	0.217128	-0.188908	0.272926		HUMAN	Q9NX63	-0.0299944	-0.106876	-0.273783		HUMAN	Q9UBS4	-0.151804	0.0843021	-0.0123327
HUMAN	Q9NTZ6	0.312308	0.12049	0.221815		HUMAN	Q9NRV9	0.320325	0.268624	0.0460351		HUMAN	Q9NY12	-0.398545	-0.0512425	-0.287399		HUMAN	Q9UBT2	0.017901	0.157623	-0.39104
HUMAN	Q9NUQ8	0.263112	-0.109537	0.160158		HUMAN	Q9NRX4	-0.382886	-0.629178	-0.288423		HUMAN	Q9NY33	1.17716	-0.157268	-0.396233		HUMAN	Q9UG63	-0.0353863	0.0699735	0.120115
HUMAN	Q9NVI7	-0.0299628	0.0980011	0.0027444		HUMAN	Q9NS69	-0.0649415	0.0218416	-0.941506		HUMAN	Q9NYF8	0.0619628	0.144666	-0.602224		HUMAN	Q9UGI8	-0.156417	-0.0820853	-0.533182
HUMAN	Q9NVP1	0.38624	0.2191	0.478349		HUMAN	Q9NSD9	0.0547962	0.169456	-0.0856371		HUMAN	Q9NYL4	0.832812	0.576278	0.135413		HUMAN	Q9UGP8	-0.416288	0.0208726	-0.442554
HUMAN	Q9NW13	-0.190147	0.226385	0.358225		HUMAN	Q9NSE4	0.148353	-0.0291104	-0.118681		HUMAN	Q9NYU2	-0.0945103	0.0999288	0.0345587		HUMAN	Q9UHB9	-0.250187	0.0604147	0.30432
HUMAN	Q9NWH9	-0.627121	0.0519119	-0.629541		HUMAN	Q9NTJ3	0.00385795	0.0987345	0.0817957		HUMAN	Q9NZ01	0.0517788	0.0237456	-0.124612		HUMAN	Q9UHD8	0.189861	0.0392145	-0.110232
HUMAN	Q9NWU5	0.202572	-0.890933	0.235245		HUMAN	Q9NTJ5	-0.563072	0.0999951	0.0274611		HUMAN	Q9NZB2	0.184718	0.135997	0.270344		HUMAN	Q9UHD9	-0.170011	-0.0972426	-0.160119
HUMAN	Q9NX14	-0.00655237	0.357896	0.486992		HUMAN	Q9NTK5	0.141171	0.0639403	-0.136513		HUMAN	Q9NZL4	0.235898	-0.0809574	-0.0451568		HUMAN	Q9UHG3	-0.044769	-0.119942	0.0408739
HUMAN	Q9NX24	-0.121964	-0.0457985	0.222526		HUMAN	Q9NTZ6	0.326946	0.0547917	-0.100594		HUMAN	Q9NZL9	-0.19371	0.090291	-0.138827		HUMAN	Q9UHV9	-0.129294	0.159023	0.00661893
HUMAN	Q9NX58	-0.299589	0.385238	0.224969		HUMAN	Q9NUQ8	0.182271	0.195057	0.275251		HUMAN	Q9NZM1	-0.157179	-0.0208536	0.0128369		HUMAN	Q9UHX1	0.196904	0.148231	-0.362062
HUMAN	Q9NX63	0.361145	0.0840971	-0.0427926		HUMAN	Q9NVI7	-0.0245875	0.0223471	-0.166721		HUMAN	Q9P035	0.326319	0.367302	0.439328		HUMAN	Q9UI26	-0.768871	-0.214913	-0.324452
HUMAN	Q9NY12	0.116298	-0.0960394	-0.135686		HUMAN	Q9NVP1	0.401178	0.442363	0.420766		HUMAN	Q9P0J0	-0.581548	-0.378002	0.206274		HUMAN	Q9UI30	0.026813	-0.181606	-1.02249
HUMAN	Q9NY33	1.18683	0.00998989	0.126545		HUMAN	Q9NW13	-0.0468531	0.0787004	0.230686		HUMAN	Q9P0L0	0.00683412	-0.0535417	-0.0909088		HUMAN	Q9UIA9	0.173005	0.048516	0.225195
HUMAN	Q9NYF8	0.102753	0.095732	-0.305225		HUMAN	Q9NWH9	-0.0709907	0.0564769	-0.0456022		HUMAN	Q9P258	0.0789332	0.247307	0.0288843		HUMAN	Q9UIG0	0.362795	0.169082	0.12904
HUMAN	Q9NYL4	0.447855	0.370202	0.439971		HUMAN	Q9NWU5	-0.281411	-0.61164	-0.49198		HUMAN	Q9P289	-0.279892	-0.0928868	-0.184387		HUMAN	Q9UJU6	-0.166693	0.00367793	-0.16175
HUMAN	Q9NYU2	0.310611	0.133751	-0.0474119		HUMAN	Q9NX14	0.20755	0.0940162	0.428165		HUMAN	Q9P2J5	-0.301885	0.0297521	-0.21877		HUMAN	Q9UJX3	-0.464559	-0.188053	0.0506675
HUMAN	Q9NZ01	0.00767544	0.13339	0.111249		HUMAN	Q9NX24	-0.184337	0.245984	0.362818		HUMAN	Q9P2R7	0.280006	-0.18826	-0.586917		HUMAN	Q9UJZ1	-0.535216	-0.0956377	-0.224872
HUMAN	Q9NZB2	0.178748	0.326103	0.422348		HUMAN	Q9NX58	-0.260501	0.235311	0.25743		HUMAN	Q9P2X0	-0.424445	-0.808262	-0.396163		HUMAN	Q9UK45	-0.0565663	-0.350623	-0.618198
HUMAN	Q9NZL4	0.256143	0.471418	1.0209		HUMAN	Q9NX63	0.18272	0.251566	0.129868		HUMAN	Q9UBE0	-0.257325	0.0327265	0.226028		HUMAN	Q9UK76	-0.0929489	-0.0355816	0.271253
HUMAN	Q9NZL9	0.394406	0.31439	-0.086598		HUMAN	Q9NY12	-0.432024	-0.412992	-0.413774		HUMAN	Q9UBI6	-0.169537	-0.125474	-0.212516		HUMAN	Q9UKD2	0.0582524	-0.166565	0.289309
HUMAN	Q9NZM1	0.0117591	0.162293	0.0315178		HUMAN	Q9NY33	0.925671	-0.145769	-0.157859		HUMAN	Q9UBM7	-0.234601	-0.0787858	-0.0348932		HUMAN	Q9UKK9	-0.169005	-0.218893	-0.435449
HUMAN	Q9P035	0.272819	-0.012818	0.417678		HUMAN	Q9NYF8	0.237583	0.29949	0.0160508		HUMAN	Q9UBQ0	-0.0706723	-0.174968	-0.284829		HUMAN	Q9UKM9	0.0045657	-0.027223	-0.014311
HUMAN	Q9P0J0	-0.121667	-0.173367	0.138298		HUMAN	Q9NYL4	0.88197	0.543343	0.226832		HUMAN	Q9UBQ5	-0.14711	-0.188336	0.0393372		HUMAN	Q9UKS6	-0.0372235	-0.108939	-0.330732
HUMAN	Q9P0L0	0.19617	0.260111	0.127713		HUMAN	Q9NYU2	0.109204	-0.0956484	-0.130342		HUMAN	Q9UBS4	-0.305252	0.250664	0.194373		HUMAN	Q9UKV3	0.0919356	0.0828796	-0.0472185
HUMAN	Q9P258	0.234082	0.428657	0.295329		HUMAN	Q9NZ01	-0.0982979	-0.200923	0.589301		HUMAN	Q9UBT2	0.159845	0.264576	-0.0265995		HUMAN	Q9UKY7	0.297856	-0.0927047	0.120623
HUMAN	Q9P289	0.109294	-0.183828	-0.23997		HUMAN	Q9NZB2	0.178164	-0.111849	0.238983		HUMAN	Q9UG63	-0.167153	0.000638098	0.28468		HUMAN	Q9UL25	-0.330584	0.125219	-0.283809
HUMAN	Q9P2J5	-0.0560161	0.14053	-0.073208		HUMAN	Q9NZL4	0.070851	-0.0737062	0.270323		HUMAN	Q9UGI8	-0.184748	-0.0981905	-0.268555		HUMAN	Q9UL46	0.00971528	-0.060668	-0.137305
HUMAN	Q9P2R7	0.204029	-0.0433482	-0.114878		HUMAN	Q9NZL9	0.202017	0.222377	-0.0354256		HUMAN	Q9UGP8	-0.167363	-0.151685	-0.219858		HUMAN	Q9ULV4	-0.1517	0.129836	-0.34809
HUMAN	Q9P2X0	-0.216353	-0.344975	0.28761		HUMAN	Q9NZM1	-0.23964	0.0620784	0.0826377		HUMAN	Q9UHD8	-0.0677544	0.214692	-0.461905		HUMAN	Q9UMS4	-0.0906558	0.28115	-0.385095
HUMAN	Q9UBE0	0.189622	0.147458	0.579262		HUMAN	Q9P035	0.339445	0.297176	0.348712		HUMAN	Q9UHD9	0.303628	0.00344485	0.172939		HUMAN	Q9UNH7	0.329552	-0.152604	0.671235
HUMAN	Q9UBI6	-0.434732	-0.428887	-0.327192		HUMAN	Q9P0J0	0.0150927	-0.796024	-0.211295		HUMAN	Q9UHG3	0.140391	-0.0291866	-0.0876811		HUMAN	Q9UNM6	-0.0939745	0.130729	-0.175881
HUMAN	Q9UBM7	-0.331313	0.343767	0.508636		HUMAN	Q9P0L0	-0.0833873	0.117976	-0.018137		HUMAN	Q9UHV9	0.0330653	0.370071	0.110665		HUMAN	Q9UNS2	0.434542	-0.274255	0.0769026
HUMAN	Q9UBQ0	0.167945	0.414604	0.438193		HUMAN	Q9P258	0.20378	0.225784	0.22347		HUMAN	Q9UHX1	0.21345	0.00589185	-0.0594593		HUMAN	Q9UNZ2	-0.0298515	0.120569	0.0889765
HUMAN	Q9UBQ5	-0.130477	-0.155009	-0.187934		HUMAN	Q9P289	-0.0467479	0.0536401	0.227843		HUMAN	Q9UIA9	0.0869323	-0.184934	0.144763		HUMAN	Q9UPQ0	-0.160076	0.872589	0.907896
HUMAN	Q9UBS4	-0.185902	-0.0667324	0.124781		HUMAN	Q9P2J5	0.121609	0.168546	-0.143787		HUMAN	Q9UIG0	0.381268	0.198652	-0.0543133		HUMAN	Q9UQ35	0.129279	-0.267222	0.0487766
HUMAN	Q9UBT2	0.206262	0.167714	-0.0921287		HUMAN	Q9P2R7	-0.222955	0.0208063	-0.501522		HUMAN	Q9UJU6	0.11321	-0.246852	-0.167324		HUMAN	Q9UQ80	0.0109472	-0.0405443	-0.156314
HUMAN	Q9UG63	0.0693871	0.10941	0.422616		HUMAN	Q9P2X0	-0.88731	-0.358572	0.0958566		HUMAN	Q9UJZ1	0.0533833	0.0961013	-0.176877		HUMAN	Q9UQE7	-0.0778894	0.00792473	-0.196536
HUMAN	Q9UGI8	0.239735	0.252761	0.11165		HUMAN	Q9UBE0	-0.106449	0.229255	0.165732		HUMAN	Q9UK45	-0.0732088	0.17097	0.170374		HUMAN	Q9Y221	-0.392896	0.196436	0.317094
HUMAN	Q9UGP8	-0.308949	-0.00296009	-0.404457		HUMAN	Q9UBI6	-0.253844	-0.658374	-0.185071		HUMAN	Q9UK76	-0.422961	-0.166228	0.0987302		HUMAN	Q9Y224	-0.14623	-0.0369926	-0.586815
HUMAN	Q9UHD8	0.50363	0.401857	0.222131		HUMAN	Q9UBM7	-0.129084	-0.0189446	0.509393		HUMAN	Q9UKD2	0.231875	-0.129693	0.330394		HUMAN	Q9Y230	-0.131523	-0.0976461	-0.0502985
HUMAN	Q9UHD9	-0.101141	-0.241384	-0.120823		HUMAN	Q9UBQ0	0.47794	0.217217	-0.194126		HUMAN	Q9UKK9	-0.0988935	-0.159938	-0.465434		HUMAN	Q9Y237	-0.05693	-0.109493	0.238342
HUMAN	Q9UHG3	-0.109027	0.112136	-0.217023		HUMAN	Q9UBQ5	-0.0165876	-0.1879	0.418702		HUMAN	Q9UKM9	0.00374021	0.0366714	0.041426		HUMAN	Q9Y262	-0.0384975	0.0650113	-0.176707
HUMAN	Q9UHV9	-0.102369	0.199695	0.423423		HUMAN	Q9UBS4	-0.0286512	0.136039	0.378094		HUMAN	Q9UKS6	0.048605	0.142061	-0.179478		HUMAN	Q9Y263	-0.119797	0.0785751	-0.516788
HUMAN	Q9UHX1	0.272578	0.403811	0.320265		HUMAN	Q9UBT2	0.0467667	0.0484009	0.021944		HUMAN	Q9UKV3	0.058902	-0.0725854	-0.152172		HUMAN	Q9Y265	-0.182396	-0.230681	-0.342021
HUMAN	Q9UI26	-0.442956	-0.715698	0.0735371		HUMAN	Q9UG63	0.0785071	0.0419099	0.177601		HUMAN	Q9UKY7	0.115141	-0.0187823	-0.330306		HUMAN	Q9Y266	0.0084377	-0.134551	-0.0507788
HUMAN	Q9UIA9	0.372936	-0.0573622	0.409323		HUMAN	Q9UGI8	-0.0029788	0.0962041	-0.0545017		HUMAN	Q9UL25	-0.0411192	-0.177604	-0.333888		HUMAN	Q9Y277	0.192824	0.0707254	0.432023
HUMAN	Q9UIG0	0.096877	0.152476	-0.0477915		HUMAN	Q9UGP8	0.149903	0.00537014	-0.213558		HUMAN	Q9UL46	0.0254972	-0.249585	0.0355699		HUMAN	Q9Y281	-0.864647	0.0486494	-0.592512
HUMAN	Q9UJU6	0.149448	0.381474	0.150103		HUMAN	Q9UHB9	0.0783455	0.113805	0.34162		HUMAN	Q9ULV4	0.0156719	0.0246775	-0.123045		HUMAN	Q9Y282	-0.0152646	-0.194351	-0.0461418
HUMAN	Q9UJZ1	0.102742	-0.0933539	-0.271506		HUMAN	Q9UHD8	0.300571	0.0183857	-0.242943		HUMAN	Q9UMS4	0.120054	0.175978	-0.0062646		HUMAN	Q9Y295	0.0754495	-1.00963	0.192478
HUMAN	Q9UK45	-0.398952	0.097905	0.083053		HUMAN	Q9UHD9	0.189095	-0.101878	-0.241871		HUMAN	Q9UNH7	0.277763	0.00335209	0.402416		HUMAN	Q9Y2B0	-0.0172419	-0.0430088	-0.192891
HUMAN	Q9UK76	0.0313874	-0.275327	-0.0692022		HUMAN	Q9UHG3	-0.110357	0.110568	0.177466		HUMAN	Q9UNM6	0.098841	0.14639	0.18366		HUMAN	Q9Y2L1	0.446044	0.156807	-0.0193901
HUMAN	Q9UKD2	0.385737	-0.204203	0.574017		HUMAN	Q9UHV9	-0.0911621	0.140023	0.0651043		HUMAN	Q9UNS2	0.391227	0.432775	0.451451		HUMAN	Q9Y2Q3	0.398473	0.25133	-0.568004
HUMAN	Q9UKK9	-0.0416118	-0.0704965	-0.276969		HUMAN	Q9UHX1	0.0496455	0.278243	0.140889		HUMAN	Q9UNZ2	-0.111501	0.357681	0.790335		HUMAN	Q9Y2T3	0.135658	-0.0612368	-0.0706429
HUMAN	Q9UKM9	0.103582	0.0608946	0.231588		HUMAN	Q9UI26	0.224427	-0.425214	0.23543		HUMAN	Q9UQ35	0.149073	-0.238945	0.380063		HUMAN	Q9Y2W1	-0.0278534	0.0265735	0.171359
HUMAN	Q9UKS6	-0.214859	0.228436	-0.263277		HUMAN	Q9UI30	0.0696378	0.175482	-0.105967		HUMAN	Q9UQ80	0.040584	0.00451854	0.10891		HUMAN	Q9Y2W2	0.284595	-0.199965	-0.109762
HUMAN	Q9UKV3	0.268911	0.361282	0.192325		HUMAN	Q9UIG0	0.541116	0.336674	0.430099		HUMAN	Q9UQE7	-0.0324092	0.0634932	-0.230147		HUMAN	Q9Y2X3	-0.0350965	-0.277042	-0.103885
HUMAN	Q9UKY7	-0.226456	0.344471	0.304291		HUMAN	Q9UJU6	0.15904	0.00272491	-0.497808		HUMAN	Q9Y221	-0.139063	-0.372767	0.277697		HUMAN	Q9Y2Z0	0.123855	-0.0360419	-0.0218774
HUMAN	Q9UL25	0.295004	0.155181	0.0475331		HUMAN	Q9UJX3	-0.521425	-0.0282557	0.0644653		HUMAN	Q9Y224	-0.15007	0.15054	-0.230746		HUMAN	Q9Y305	-0.253969	-0.0638205	0.222805
HUMAN	Q9UL46	0.176862	0.261169	0.443774		HUMAN	Q9UJZ1	0.188506	-0.0293341	-0.211157		HUMAN	Q9Y230	-0.0317527	-0.152684	0.00586221		HUMAN	Q9Y333	0.282144	0.292274	0.918768
HUMAN	Q9ULV4	0.108318	0.0441333	-0.0951624		HUMAN	Q9UK45	0.153638	-0.126871	-0.101328		HUMAN	Q9Y237	-0.159888	0.029311	-0.108395		HUMAN	Q9Y383	0.0153508	-0.0515186	-0.19719
HUMAN	Q9UMS4	-0.0623336	0.339669	0.142943		HUMAN	Q9UK76	-0.0532521	-0.662456	0.126743		HUMAN	Q9Y262	-0.0421412	0.00541672	0.0826673		HUMAN	Q9Y3B3	0.0105663	0.447065	-0.151822
HUMAN	Q9UNH7	0.316765	0.192531	0.692672		HUMAN	Q9UKD2	0.00671568	-0.48886	0.426327		HUMAN	Q9Y265	-0.0535093	-0.0372123	-0.0983488		HUMAN	Q9Y3C6	-0.108446	-0.612684	-0.219931
HUMAN	Q9UNM6	0.108409	0.15252	0.200287		HUMAN	Q9UKK9	0.03362	0.0023761	-0.287522		HUMAN	Q9Y266	0.0695911	-0.113958	-0.00862028		HUMAN	Q9Y3F4	-0.0530261	-0.0615303	-0.181865
HUMAN	Q9UNS2	0.565612	0.315601	0.753692		HUMAN	Q9UKM9	0.193142	0.232117	0.348492		HUMAN	Q9Y277	0.215761	-0.108975	0.0222246		HUMAN	Q9Y3I0	-0.219608	-0.176228	-0.150277
HUMAN	Q9UNZ2	-0.00592104	0.0577677	0.450554		HUMAN	Q9UKS6	-0.0887913	-0.133745	-0.410818		HUMAN	Q9Y281	0.00326409	0.227979	-0.0447785		HUMAN	Q9Y3T9	0.101869	0.0242058	0.0374425
HUMAN	Q9UQ35	0.0141439	0.00101506	-0.0163559		HUMAN	Q9UKV3	0.0747363	0.201541	0.188896		HUMAN	Q9Y282	-0.0463885	-0.031223	0.514957		HUMAN	Q9Y3U8	-0.133869	-0.0987324	-0.202732
HUMAN	Q9UQ80	0.167301	0.16716	0.313016		HUMAN	Q9UKY7	-0.0343184	0.15123	-0.0842868		HUMAN	Q9Y295	0.806669	-0.637983	0.422347		HUMAN	Q9Y3Y2	-0.0176806	-0.159347	-0.402438
HUMAN	Q9UQE7	0.110521	0.221625	0.0959388		HUMAN	Q9UL25	-0.0386634	-0.0625236	-0.110626		HUMAN	Q9Y2B0	0.0905478	0.200516	-0.102881		HUMAN	Q9Y3Z3	-0.0864231	0.0598547	-0.162039
HUMAN	Q9Y221	-0.263039	0.320382	-0.0929608		HUMAN	Q9UL46	0.13955	0.211961	0.395643		HUMAN	Q9Y2L1	0.159089	0.275186	0.0778673		HUMAN	Q9Y490	-0.0325084	-0.0666232	-0.150171
HUMAN	Q9Y224	-0.120938	0.083287	-0.382193		HUMAN	Q9ULV4	0.0701637	0.239383	-0.0778133		HUMAN	Q9Y2Q3	0.2073	-0.299573	0.620823		HUMAN	Q9Y4L1	-0.0919242	0.0604667	-0.152904
HUMAN	Q9Y230	0.101046	0.0951617	0.0168633		HUMAN	Q9UMS4	0.0433133	0.27241	0.103609		HUMAN	Q9Y2T3	0.181217	0.220125	0.406845		HUMAN	Q9Y4P3	0.250189	0.2269	-0.593262
HUMAN	Q9Y237	-0.06599	-0.107373	-0.0507587		HUMAN	Q9UNH7	0.252407	0.175924	0.612304		HUMAN	Q9Y2W1	-0.0413911	0.0711178	0.114507		HUMAN	Q9Y4W6	-0.0711638	-0.111184	0.057703
HUMAN	Q9Y262	0.120945	0.130593	0.291362		HUMAN	Q9UNM6	0.143012	0.0588867	0.0442736		HUMAN	Q9Y2W2	0.220579	-0.388094	-0.0652172		HUMAN	Q9Y520	-0.453802	-0.0098078	-0.356766
HUMAN	Q9Y263	0.295527	0.465078	0.248665		HUMAN	Q9UNS2	0.688145	0.316445	0.592604		HUMAN	Q9Y2X3	-0.137016	-0.15457	-0.0145954		HUMAN	Q9Y570	-0.21278	0.0497457	-0.380787
HUMAN	Q9Y265	0.106924	-0.144939	-0.0184893		HUMAN	Q9UNZ2	-0.00475831	-0.130031	0.287427		HUMAN	Q9Y2Z0	-0.189148	-0.275129	-0.353562		HUMAN	Q9Y5A9	1.01115	-0.116159	0.25727
HUMAN	Q9Y266	0.096279	-0.0108518	0.0552152		HUMAN	Q9UPQ0	0.202222	0.560224	-0.0260077		HUMAN	Q9Y305	-0.454345	-0.247331	0.436676		HUMAN	Q9Y5B9	-0.282047	-0.0708033	-0.111755
HUMAN	Q9Y277	0.286801	-0.120744	0.211656		HUMAN	Q9UQ35	0.151564	-0.0590017	0.259508		HUMAN	Q9Y333	-0.246136	-0.190074	0.107		HUMAN	Q9Y5K5	0.0701876	0.229546	-0.111631
HUMAN	Q9Y281	-0.85078	-0.189909	-0.0664905		HUMAN	Q9UQ80	0.0971816	0.0869084	0.0664728		HUMAN	Q9Y383	-0.0119088	-0.00759648	-0.366219		HUMAN	Q9Y5L4	-0.306851	-0.158688	-0.290991
HUMAN	Q9Y282	-0.0700945	0.0399497	-0.149828		HUMAN	Q9UQE7	0.0465647	0.122794	-0.0990362		HUMAN	Q9Y3B3	0.243101	0.280015	0.0994643		HUMAN	Q9Y5M8	0.0217463	-0.316499	-0.109904
HUMAN	Q9Y295	0.624291	-0.478142	0.456115		HUMAN	Q9Y221	-0.319552	-0.284781	0.0296315		HUMAN	Q9Y3C6	0.298452	-0.373164	-0.305079		HUMAN	Q9Y5S9	-0.163937	-0.1569	-0.616444
HUMAN	Q9Y2B0	0.224508	-0.15047	0.213396		HUMAN	Q9Y224	-0.0327497	0.309204	-0.124752		HUMAN	Q9Y3F4	-0.198318	-0.39084	-0.266841		HUMAN	Q9Y617	-0.0156318	-0.0448543	-0.144735
HUMAN	Q9Y2L1	0.270831	-0.00502438	0.0762598		HUMAN	Q9Y230	0.116813	0.100428	0.239615		HUMAN	Q9Y3I0	-0.0517386	0.000277409	-0.077804		HUMAN	Q9Y639	-0.732141	-0.0377897	0.741408
HUMAN	Q9Y2Q3	0.549478	-0.271099	0.466476		HUMAN	Q9Y237	0.0277115	0.108687	0.138702		HUMAN	Q9Y3T9	0.100908	0.161788	0.455177		HUMAN	Q9Y678	-0.110668	0.0346069	0.30988
HUMAN	Q9Y2T3	0.197978	-0.0282537	-0.0543802		HUMAN	Q9Y262	0.051017	0.169823	0.0756115		HUMAN	Q9Y3U8	-0.155987	-0.0624807	0.00760275		HUMAN	Q9Y696	0.00129021	-0.0158428	-0.305805
HUMAN	Q9Y2W1	0.293947	0.0864789	0.253729		HUMAN	Q9Y263	-0.0739262	0.284928	0.104974		HUMAN	Q9Y3Y2	0.313496	-0.275019	-0.134398		HUMAN	Q9Y6A9	-0.194893	-0.417772	-0.575778
HUMAN	Q9Y2W2	0.647145	-0.184569	0.156934		HUMAN	Q9Y265	-0.00435307	-0.162182	-0.0113017		HUMAN	Q9Y3Z3	0.310279	0.384324	-0.124875		HUMAN	Q9Y6B6	0.365617	-0.370768	-0.441649
HUMAN	Q9Y2X3	0.0564809	-0.168374	0.0482899		HUMAN	Q9Y266	0.161257	-0.0722557	0.195729		HUMAN	Q9Y490	0.085805	0.133863	0.122425		HUMAN	Q9Y6C9	0.109701	0.211107	0.125485
HUMAN	Q9Y2Z0	0.109042	-0.113799	0.232951		HUMAN	Q9Y277	0.221834	0.0693335	0.189231		HUMAN	Q9Y4L1	0.0650208	-0.0789455	-0.145078		HUMAN	Q9Y6E2	-0.0734265	-0.122089	-0.314882
HUMAN	Q9Y305	-0.199993	-0.0485086	0.144819		HUMAN	Q9Y281	0.261077	0.32204	-0.133652		HUMAN	Q9Y4P3	0.13992	0.370353	0.281178		HUMAN	Q9Y6G9	0.365774	-0.0275423	-0.179185
HUMAN	Q9Y333	0.081427	0.419664	-0.172025		HUMAN	Q9Y282	-0.429395	-0.243966	-0.939401		HUMAN	Q9Y4W6	-0.0858693	-0.133126	0.160764		HUMAN	Q9Y6M0	0.0084707	-0.034831	-0.0206802
HUMAN	Q9Y383	0.16108	0.127937	-0.128465		HUMAN	Q9Y2B0	0.0900483	-0.0975918	0.0363543		HUMAN	Q9Y512	0.12638	-0.958785	0.00461794		HUMAN	Q9Y6N5	-0.0516205	0.20767	0.376745
HUMAN	Q9Y3B3	0.340539	0.299945	0.693833		HUMAN	Q9Y2L1	-0.106195	0.0896408	0.0544524		HUMAN	Q9Y520	-0.193374	0.0781614	0.12265		YEAST	O14455	0.697432	0.764388	0.812139
HUMAN	Q9Y3C6	0.467124	0.15809	0.306816		HUMAN	Q9Y2Q3	0.666569	-0.0493906	-0.100223		HUMAN	Q9Y570	0.300313	0.183765	-0.141988		YEAST	O14467	0.501073	0.504133	0.674085
HUMAN	Q9Y3F4	-0.0063109	-0.0502592	-0.0306946		HUMAN	Q9Y2T3	0.117995	0.145324	0.174602		HUMAN	Q9Y5A9	1.0609	0.435414	0.82932		YEAST	O43137	0.48957	1.08635	0.916973
HUMAN	Q9Y3I0	-0.0904046	-0.28827	-0.232968		HUMAN	Q9Y2W1	0.107638	0.0574425	0.301041		HUMAN	Q9Y5B9	-0.131824	-0.0921908	-0.197432		YEAST	O74700	0.660136	0.888869	0.792987
HUMAN	Q9Y3T9	0.204163	0.397905	0.783049		HUMAN	Q9Y2W2	0.256017	-0.355912	-0.157766		HUMAN	Q9Y5K5	0.0147823	-0.401431	-0.328583		YEAST	P00330	0.638938	0.693659	0.600734
HUMAN	Q9Y3U8	0.044086	0.239658	0.351741		HUMAN	Q9Y2X3	0.0781009	-0.1381	0.18275		HUMAN	Q9Y5L4	-0.197077	-0.0457941	0.0761239		YEAST	P00358	0.726482	0.337474	0.566175
HUMAN	Q9Y3Y2	0.509876	-0.0694224	0.243612		HUMAN	Q9Y2Z0	-0.0328481	-0.0385489	-0.143619		HUMAN	Q9Y5M8	0.0568653	-0.563348	-0.73466		YEAST	P00360	0.651253	0.73758	0.550406
HUMAN	Q9Y3Z3	0.167517	0.356004	0.164597		HUMAN	Q9Y305	-0.0286195	-0.173619	0.0365332		HUMAN	Q9Y5S9	-0.105628	-0.243752	-0.396861		YEAST	P00445	0.60974	0.675405	0.5562
HUMAN	Q9Y490	0.105946	0.16942	0.181445		HUMAN	Q9Y333	0.132465	0.513004	0.54262		HUMAN	Q9Y617	0.00845951	0.0214498	-0.0330557		YEAST	P00447	0.69153	0.76668	1.02681
HUMAN	Q9Y4L1	0.0389401	-0.0533192	0.00346091		HUMAN	Q9Y383	0.0752979	0.209718	-0.126099		HUMAN	Q9Y639	-0.131136	0.220631	0.567573		YEAST	P00498	0.646402	1.13119	0.76236
HUMAN	Q9Y4P3	0.294175	0.510632	0.407816		HUMAN	Q9Y3B3	0.348815	0.53963	0.316786		HUMAN	Q9Y678	0.140603	0.20923	0.270661		YEAST	P00549	0.645987	0.713552	0.517973
HUMAN	Q9Y4W6	-0.184746	0.189901	0.556773		HUMAN	Q9Y3C6	0.1916	0.0989337	0.381633		HUMAN	Q9Y696	0.049378	0.0457757	-0.323138		YEAST	P00560	0.694794	0.79521	0.60756
HUMAN	Q9Y512	-0.23472	-0.405422	-0.0067414		HUMAN	Q9Y3F4	-0.0873057	0.00354433	-0.167057		HUMAN	Q9Y6A9	-0.102059	-0.227529	0.0248756		YEAST	P00729	0.468386	0.925727	0.670995
HUMAN	Q9Y520	-0.194148	0.102125	-0.151619		HUMAN	Q9Y3I0	0.029791	-0.285378	-0.120187		HUMAN	Q9Y6C9	-0.0832777	0.297989	0.555378		YEAST	P00812	0.00980597	-0.576972	0.537121
HUMAN	Q9Y570	0.208652	0.112901	-0.212124		HUMAN	Q9Y3T9	0.068107	0.0860958	0.115732		HUMAN	Q9Y6E2	-0.277898	-0.290264	0.405822		YEAST	P00815	0.811558	0.754847	0.745809
HUMAN	Q9Y5A9	0.837475	-0.273087	0.702064		HUMAN	Q9Y3U8	0.0853718	0.0685125	0.281739		HUMAN	Q9Y6G9	-0.0486818	-0.341507	-0.0149979		YEAST	P00817	0.73063	0.667351	1.08524
HUMAN	Q9Y5B9	0.020298	0.0769278	0.00524265		HUMAN	Q9Y3Y2	0.121217	-0.101856	-0.407694		HUMAN	Q9Y6M0	-0.168122	-0.261503	-0.323276		YEAST	P00830	0.751097	0.750408	0.418574
HUMAN	Q9Y5K5	0.0324517	0.000352264	-0.140676		HUMAN	Q9Y3Z3	0.184561	0.0758997	0.0137983		HUMAN	Q9Y6N5	-0.0939978	0.123298	0.241255		YEAST	P00890	0.732459	0.429216	0.761432
HUMAN	Q9Y5L4	-0.120965	0.12394	-0.0912356		HUMAN	Q9Y490	0.0266811	0.054672	0.0803319		YEAST	O14455	0.210026	0.199065	0.117745		YEAST	P00899	0.587212	0.0546357	0.196964
HUMAN	Q9Y5M8	0.301845	0.146967	-0.0913833		HUMAN	Q9Y4L1	0.258732	0.0163875	-0.247193		YEAST	O14467	0.205916	0.0888517	0.0726365		YEAST	P00924	0.470686	0.665152	0.418995
HUMAN	Q9Y5S9	0.0715519	-0.132996	-0.00640021		HUMAN	Q9Y4P3	0.227558	0.0843264	-0.444357		YEAST	O43137	0.156739	0.597876	0.479532		YEAST	P00925	0.883194	1.10471	0.449171
HUMAN	Q9Y5X3	-0.118305	-0.0968443	0.277909		HUMAN	Q9Y4W6	0.1949	0.0427864	0.260768		YEAST	O74700	0.772562	0.371136	0.434802		YEAST	P00931	0.800657	0.535499	0.907444
HUMAN	Q9Y617	0.086931	-0.00675998	0.0567981		HUMAN	Q9Y512	0.0192113	-0.315588	0.180804		YEAST	P00330	0.210276	0.210593	0.236826		YEAST	P00942	0.773026	0.844892	0.939438
HUMAN	Q9Y678	0.0353422	0.00769428	0.939807		HUMAN	Q9Y520	-0.0754862	-0.0646843	-0.244181		YEAST	P00358	0.292425	0.746617	0.221222		YEAST	P00950	0.708806	0.710125	0.599376
HUMAN	Q9Y696	0.0104255	0.297959	-0.0656296		HUMAN	Q9Y570	0.293958	0.179158	0.00183947		YEAST	P00360	0.222798	0.288538	0.190954		YEAST	P00958	0.249364	0.55626	0.569254
HUMAN	Q9Y6A9	0.169143	-0.152207	0.469389		HUMAN	Q9Y5A9	1.01439	0.150458	0.550065		YEAST	P00445	0.242545	0.232137	0.189581		YEAST	P01120	0.51758	0.631291	0.489948
HUMAN	Q9Y6B6	0.440917	-0.158571	-0.181034		HUMAN	Q9Y5B9	-0.0111245	-0.00727485	-0.00133003		YEAST	P00447	0.106783	0.0676666	0.510428		YEAST	P01123	0.661894	0.364015	0.165074
HUMAN	Q9Y6C9	0.14296	0.512209	0.654083		HUMAN	Q9Y5K5	0.260889	0.0168665	-0.253259		YEAST	P00498	0.305251	-0.000769649	0.511068		YEAST	P02309	0.673151	0.751906	0.22804
HUMAN	Q9Y6E2	0.03585	0.165426	0.706323		HUMAN	Q9Y5L4	-0.132345	-0.347976	-0.238001		YEAST	P00549	0.188662	0.140122	0.190513		YEAST	P02400	0.534096	0.794946	0.656249
HUMAN	Q9Y6G9	-0.0838632	-0.216363	-0.1468		HUMAN	Q9Y5M8	0.374659	0.068354	0.192593		YEAST	P00560	0.193072	0.192853	0.213445		YEAST	P02406	0.430808	0.551864	0.437697
HUMAN	Q9Y6M0	0.402479	0.153482	0.182342		HUMAN	Q9Y5S9	0.0769394	-0.146182	-0.0110115		YEAST	P00729	0.17022	0.573581	0.460363		YEAST	P02557	1.05954	1.02076	0.693999
HUMAN	Q9Y6N5	0.0470666	0.0175017	0.191903		HUMAN	Q9Y5X3	-0.498254	0.164417	0.268149		YEAST	P00815	0.363422	0.236636	0.524584		YEAST	P02829	0.698043	0.719184	0.666535
YEAST	O14455	-1.19735	-1.03936	-1.41848		HUMAN	Q9Y617	0.13449	0.00559201	0.0598722		YEAST	P00817	0.150912	-0.00844638	0.303998		YEAST	P02992	0.800129	0.977683	0.394245
YEAST	O14467	-1.65273	-1.24282	-1.41541		HUMAN	Q9Y639	-0.272346	0.404464	0.254075		YEAST	P00830	0.29383	0.148556	0.153147		YEAST	P02994	0.382947	1.21045	0.260078
YEAST	O43137	-0.670192	-0.564508	-0.0423633		HUMAN	Q9Y678	-0.114814	0.276211	0.437078		YEAST	P00890	0.199935	-0.0662829	0.375606		YEAST	P04046	0.732817	0.562576	0.561185
YEAST	P00330	-1.16449	-1.19802	-1.10225		HUMAN	Q9Y696	0.174071	0.273293	0.0289876		YEAST	P00899	0.427566	-0.159023	0.16252		YEAST	P04147	0.671129	0.723447	0.73111
YEAST	P00358	-1.17658	-1.06835	-1.02427		HUMAN	Q9Y6A9	-0.034932	-0.0877752	0.431287		YEAST	P00924	0.196247	0.268105	0.176822		YEAST	P04449	0.640384	0.596954	0.528471
YEAST	P00360	-1.14524	-1.3924	-1.10544		HUMAN	Q9Y6B6	0.34101	0.0376417	-0.0568755		YEAST	P00925	0.333864	0.272663	0.221385		YEAST	P04456	0.747871	0.803827	0.426744
YEAST	P00445	-1.31126	-1.24076	-1.61923		HUMAN	Q9Y6C9	-0.048133	0.429113	0.708262		YEAST	P00931	0.37412	-0.0588535	0.143709		YEAST	P04801	0.639591	0.747531	0.858838
YEAST	P00498	-1.29309	-0.0388678	0.917076		HUMAN	Q9Y6E2	-0.181273	-0.0739006	0.210927		YEAST	P00942	0.259604	0.336153	0.305913		YEAST	P04802	0.561518	0.575364	0.678427
YEAST	P00549	-1.19519	-1.24144	-1.12841		HUMAN	Q9Y6G9	0.287695	-0.427265	-0.0904155		YEAST	P00950	0.206205	0.218418	0.185504		YEAST	P04806	0.617172	0.649003	0.693984
YEAST	P00560	-1.1923	-1.28615	-1.14019		HUMAN	Q9Y6M0	0.18284	0.213438	0.462656		YEAST	P00958	0.0721173	0.105262	0.105924		YEAST	P04807	0.773215	1.11706	0.7904
YEAST	P00729	-1.20995	-0.807118	-1.32347		HUMAN	Q9Y6N5	0.00424036	0.328974	0.638647		YEAST	P01120	0.0450774	0.32013	-0.0351459		YEAST	P04840	0.635636	0.702011	0.672186
YEAST	P00815	-1.31718	-0.888989	-1.31941		YEAST	O14455	-0.296209	-0.219457	-0.3444		YEAST	P01123	-0.0351076	0.0279502	0.0586149		YEAST	P05030	0.704389	0.743865	0.446454
YEAST	P00817	-1.20553	-1.2296	-1.0972		YEAST	O14467	-0.446754	-0.467071	-0.522608		YEAST	P02309	0.233785	0.20739	0.0305642		YEAST	P05317	0.591002	0.775831	0.487939
YEAST	P00830	-1.12262	-0.949027	-0.732759		YEAST	O43137	-0.295296	0.253537	-0.564591		YEAST	P02400	0.230671	0.111794	0.216035		YEAST	P05318	0.719951	0.887845	1.12109
YEAST	P00890	-1.21641	-0.561316	-0.785401		YEAST	O74700	-0.175109	-0.252736	-0.721379		YEAST	P02406	0.174423	0.194378	0.339939		YEAST	P05319	0.644061	0.729781	0.560768
YEAST	P00899	-0.810062	-0.417538	-0.0758244		YEAST	P00330	-0.242323	-0.263111	-0.236208		YEAST	P02557	0.365193	0.518097	0.162031		YEAST	P05453	0.874062	0.714719	1.20125
YEAST	P00924	-1.12407	-1.16093	-0.948494		YEAST	P00358	-0.186356	-0.166331	-0.184154		YEAST	P02829	0.305394	0.189005	0.303469		YEAST	P05694	0.677907	0.506844	0.538126
YEAST	P00925	-1.11507	-1.07048	-0.943617		YEAST	P00360	-0.265943	-0.300154	-0.242553		YEAST	P02992	0.262535	0.134746	0.194102		YEAST	P05737	0.63018	0.655246	0.737698
YEAST	P00931	-0.882549	-0.733651	-0.610956		YEAST	P00445	-0.375047	-0.307359	-0.304053		YEAST	P02994	0.12708	0.275828	0.030299		YEAST	P05738	0.659278	0.718979	0.677869
YEAST	P00942	-1.12244	-1.23031	-1.55428		YEAST	P00447	-0.389885	-0.489628	-0.0919698		YEAST	P04046	0.0354451	0.187732	0.128864		YEAST	P05739	0.580841	0.393009	0.602126
YEAST	P00950	-1.23848	-1.31197	-1.26056		YEAST	P00498	-0.300684	-0.395107	0.258462		YEAST	P04147	0.24344	0.186974	0.202848		YEAST	P05740	0.908935	0.953255	0.764884
YEAST	P00958	-1.4281	-0.546397	-0.365005		YEAST	P00549	-0.251703	-0.296373	-0.276466		YEAST	P04449	0.212039	0.142067	0.299817		YEAST	P05743	0.5805	0.666054	0.465066
YEAST	P01120	-0.96657	-0.611287	-0.866414		YEAST	P00560	-0.285919	-0.316897	-0.319623		YEAST	P04456	0.211735	0.210112	0.243591		YEAST	P05748	0.743769	0.744929	0.824092
YEAST	P01123	-1.45268	-0.788807	-0.446588		YEAST	P00729	-0.21338	0.174768	-0.17687		YEAST	P04801	0.272932	0.223475	0.40247		YEAST	P05750	0.616155	0.662614	0.508416
YEAST	P02309	-1.23689	-1.16639	-1.21626		YEAST	P00815	-0.182647	-0.200944	-0.487309		YEAST	P04802	0.133687	0.130362	0.333885		YEAST	P05756	0.776583	0.723127	0.606634
YEAST	P02400	-1.20134	-1.33349	-1.4109		YEAST	P00817	-0.515642	-0.477434	-0.321981		YEAST	P04806	0.249847	0.246813	0.27035		YEAST	P05759	0.292711	0.202683	0.419753
YEAST	P02406	-0.888313	-0.902567	-0.816874		YEAST	P00830	-0.201656	-0.404886	-0.140071		YEAST	P04807	0.276333	0.402548	0.343308		YEAST	P06103	0.647388	0.45858	0.430661
YEAST	P02557	-1.02375	-0.619311	-0.905421		YEAST	P00890	-0.331705	-0.454359	-0.137911		YEAST	P04840	0.210692	0.292017	0.239288		YEAST	P06105	0.708207	0.663836	0.794442
YEAST	P02829	-1.37091	-1.33523	-1.17033		YEAST	P00899	-0.385501	-0.274893	-0.0662419		YEAST	P05030	0.231754	0.255582	0.11999		YEAST	P06168	0.788712	0.605652	0.613231
YEAST	P02992	-1.21977	-0.124836	0.0402877		YEAST	P00924	-0.292125	-0.236405	-0.14833		YEAST	P05317	0.205714	0.103939	0.293367		YEAST	P06169	0.592464	0.622569	0.475513
YEAST	P02994	-0.438033	-1.06633	-0.50954		YEAST	P00925	-0.174006	-0.126751	-0.18298		YEAST	P05318	0.291906	0.403595	0.578829		YEAST	P06197	0.525172	0.318835	0.732907
YEAST	P04046	-0.915815	-0.908638	-0.584476		YEAST	P00931	-0.211502	-0.254065	-0.0694243		YEAST	P05319	0.171473	0.063872	0.0822448		YEAST	P06367	0.61993	0.73733	0.563896
YEAST	P04147	-1.19335	-1.11204	-1.36347		YEAST	P00942	-0.281252	-0.261675	-0.298116		YEAST	P05453	0.0912318	0.284392	0.648782		YEAST	P06634	0.384217	0.391526	0.380425
YEAST	P04449	-1.28141	-1.12373	-0.957934		YEAST	P00950	-0.312869	-0.338543	-0.320969		YEAST	P05694	0.180435	0.173104	0.199792		YEAST	P06738	0.619793	0.41306	0.584794
YEAST	P04456	-1.30329	-1.21417	-1.25974		YEAST	P00958	-0.514095	-0.083291	-0.0863527		YEAST	P05737	0.266877	0.155783	0.186289		YEAST	P06780	0.440766	1.1551	0.553794
YEAST	P04801	-1.34201	-1.10324	-0.965651		YEAST	P01120	-0.133247	-0.00085317	-0.116424		YEAST	P05738	0.309899	0.177739	0.129809		YEAST	P06787	0.756314	0.527395	0.830507
YEAST	P04802	-0.89178	-0.819415	-0.57586		YEAST	P01123	-0.40103	-0.0326795	0.198069		YEAST	P05739	0.238122	0.308363	0.403934		YEAST	P07149	0.598217	0.506926	0.513138
YEAST	P04806	-1.15035	-1.1727	-1.17311		YEAST	P02309	-0.281444	-0.171048	-0.384261		YEAST	P05740	0.320964	0.313883	0.53118		YEAST	P07170	0.642989	0.788409	0.468608
YEAST	P04807	-1.17793	-0.933526	-1.08912		YEAST	P02400	-0.39368	-0.307934	-0.346477		YEAST	P05743	0.25189	0.447249	0.267097		YEAST	P07213	0.52471	0.168929	0.319424
YEAST	P04840	-1.20521	-1.05361	-1.20887		YEAST	P02406	-0.230823	-0.319025	-0.101325		YEAST	P05748	0.312816	0.321207	0.340906		YEAST	P07244	0.932194	0.779754	0.635589
YEAST	P05030	-1.25629	-1.23429	-1.27602		YEAST	P02557	-0.0615795	0.0311508	-0.0583784		YEAST	P05750	0.246179	0.200006	0.184427		YEAST	P07245	0.702849	0.753806	0.618663
YEAST	P05317	-1.13453	-1.3321	-0.595814		YEAST	P02829	-0.294064	-0.25308	-0.238571		YEAST	P05756	0.308802	0.150688	0.208813		YEAST	P07246	0.799058	0.351608	0.908255
YEAST	P05318	-0.831429	-1.05608	-0.76962		YEAST	P02992	-0.489198	0.198117	0.124211		YEAST	P05759	0.159087	0.0947502	0.169857		YEAST	P07251	0.73958	0.556609	0.878175
YEAST	P05319	-1.16359	-1.33792	-1.39513		YEAST	P02994	-0.137449	0.0639217	-0.125361		YEAST	P06103	0.25323	0.025973	0.0455605		YEAST	P07257	0.57047	0.605709	0.762416
YEAST	P05453	-0.187507	0.101116	0.175553		YEAST	P04046	-0.406648	-0.317516	-0.383992		YEAST	P06105	0.200726	0.284894	0.137053		YEAST	P07259	0.659343	0.75024	0.771065
YEAST	P05694	-1.42514	-0.989202	-1.40246		YEAST	P04147	-0.342342	-0.177652	-0.269669		YEAST	P06168	0.204862	-0.148365	-0.0257796		YEAST	P07260	0.735208	0.793423	1.22025
YEAST	P05737	-1.17965	-1.16062	-1.17069		YEAST	P04449	-0.125684	-0.400743	-0.0252632		YEAST	P06169	0.248531	0.281165	0.242602		YEAST	P07262	0.540534	0.760435	1.01225
YEAST	P05738	-1.18215	-1.28885	-1.39842		YEAST	P04456	-0.332659	-0.370577	-0.473586		YEAST	P06197	0.178884	0.418269	0.234821		YEAST	P07267	0.513847	0.515716	0.778611
YEAST	P05739	-0.994852	-1.09453	-1.16371		YEAST	P04801	-0.338161	-0.120072	-0.072449		YEAST	P06367	0.187422	0.312431	0.196069		YEAST	P07274	0.55416	0.44415	0.634417
YEAST	P05740	-1.13052	-1.04808	-1.53728		YEAST	P04802	-0.289671	-0.416142	-0.0722128		YEAST	P06634	0.0320483	0.168618	0.221592		YEAST	P07283	0.749688	0.852803	0.729756
YEAST	P05743	-1.18989	-1.06877	-1.39541		YEAST	P04806	-0.327606	-0.357746	-0.391761		YEAST	P06738	-0.00871865	0.270186	0.378859		YEAST	P07284	0.849082	0.754307	0.693351
YEAST	P05748	-1.36514	-1.2261	-1.88909		YEAST	P04807	-0.238917	-0.0264905	-0.184247		YEAST	P06780	0.161758	0.485431	0.101917		YEAST	P07560	1.04872	0.671858	-0.180344
YEAST	P05750	-1.24466	-1.3267	-1.36486		YEAST	P04840	-0.291861	-0.244127	-0.242548		YEAST	P06787	0.292114	0.0781757	0.252272		YEAST	P07806	0.624361	0.584639	0.743567
YEAST	P05756	-1.10457	-1.24006	-1.58915		YEAST	P05030	-0.277895	-0.258421	-0.304484		YEAST	P07149	0.133338	0.0431466	0.0157769		YEAST	P07991	0.9892	0.120604	-0.270395
YEAST	P05759	-0.159595	-0.262634	-0.19146		YEAST	P05317	-0.316115	-0.264901	-0.0747621		YEAST	P07170	0.24546	0.346736	0.297569		YEAST	P08417	0.171677	0.235063	0.405981
YEAST	P06103	-0.731001	-0.0954067	-0.800543		YEAST	P05318	-0.0742311	-0.0662537	0.170537		YEAST	P07213	0.105156	0.0435115	0.234123		YEAST	P08524	0.624042	0.702975	0.85815
YEAST	P06105	-1.1674	-0.596346	-0.815773		YEAST	P05319	-0.231096	-0.283589	-0.309581		YEAST	P07244	0.381295	0.346714	0.343373		YEAST	P08566	0.856342	0.123629	0.159341
YEAST	P06168	-1.14257	-1.1312	-1.36868		YEAST	P05453	0.0152137	0.125819	1.02372		YEAST	P07245	0.218837	0.177394	0.204749		YEAST	P09064	0.412048	0.891396	0.59329
YEAST	P06169	-1.17917	-1.19966	-1.1402		YEAST	P05694	-0.346012	-0.238649	-0.402548		YEAST	P07246	0.349513	-0.0919919	-0.0163088		YEAST	P09232	0.582274	0.497365	0.540459
YEAST	P06197	-1.76701	-0.7832	-0.936582		YEAST	P05737	-0.277375	-0.281076	-0.293174		YEAST	P07251	0.311741	0.221788	0.342342		YEAST	P09436	0.797187	0.508064	0.564751
YEAST	P06367	-1.30635	-1.13877	-1.70365		YEAST	P05738	-0.306028	-0.251754	-0.332006		YEAST	P07257	0.225125	0.276312	0.435801		YEAST	P09624	0.722367	0.435608	0.472299
YEAST	P06634	-0.569273	-0.332869	-0.415414		YEAST	P05739	-0.247836	-0.624478	-0.256755		YEAST	P07259	0.162985	0.237182	0.243068		YEAST	P09733	0.169877	0.668819	0.349639
YEAST	P06738	-1.32705	-0.73334	0.119653		YEAST	P05740	-0.2351	-0.259692	-0.318295		YEAST	P07260	0.316222	0.138613	0.473528		YEAST	P09938	0.722641	0.768534	0.84052
YEAST	P06787	-1.3155	-1.36333	-0.918509		YEAST	P05743	-0.284749	-0.0393773	-0.341985		YEAST	P07262	0.155156	0.416493	0.800654		YEAST	P0C2H8	0.77081	0.740101	-0.210259
YEAST	P07149	-1.15465	-1.1687	-1.10051		YEAST	P05748	-0.252792	-0.259807	-0.681704		YEAST	P07267	0.185627	0.131439	0.25104		YEAST	P0C2H9	0.86218	0.517014	-0.995569
YEAST	P07170	-1.34663	-1.11564	-1.21403		YEAST	P05750	-0.296429	-0.35166	-0.401157		YEAST	P07274	0.0792269	-0.233876	-0.120224		YEAST	P0CS90	0.687991	0.744617	0.645762
YEAST	P07213	-1.17534	-0.481857	-0.667832		YEAST	P05756	-0.290318	-0.265958	-0.387679		YEAST	P07283	0.275788	-0.0523446	0.252694		YEAST	P10080	0.595738	0.550362	0.250005
YEAST	P07244	-1.17771	-0.807145	-0.771251		YEAST	P05759	-0.00292451	-0.0320301	0.10572		YEAST	P07284	0.228846	0.306154	0.349748		YEAST	P10081	0.622833	0.979184	0.81666
YEAST	P07245	-1.26553	-1.016	-0.889785		YEAST	P06103	-0.200819	0.208759	-0.316869		YEAST	P07560	0.494927	0.181948	-0.0668266		YEAST	P10591	0.637067	0.602083	0.557373
YEAST	P07246	-1.41645	-0.883639	-1.0437		YEAST	P06105	-0.318871	0.0754416	-0.173423		YEAST	P07806	0.207246	0.24852	0.299227		YEAST	P10592	0.674195	0.729101	0.703995
YEAST	P07251	-1.42657	-1.07548	-1.1425		YEAST	P06168	-0.337119	-0.382839	-0.633172		YEAST	P08417	0.0376399	0.0185334	0.254317		YEAST	P10622	1.15217	1.92229	1.40915
YEAST	P07257	-0.667135	-0.359958	-0.244686		YEAST	P06169	-0.257034	-0.284095	-0.308696		YEAST	P08524	0.228521	0.439156	0.447309		YEAST	P10659	0.80988	0.749448	0.79652
YEAST	P07259	-1.2536	-0.852792	-0.988818		YEAST	P06197	-0.43762	-0.214683	0.36678		YEAST	P08566	0.438895	-0.0370359	-0.345361		YEAST	P10664	0.552182	0.672576	0.805117
YEAST	P07260	-1.06253	-0.970138	-0.375904		YEAST	P06367	-0.345238	-0.264711	-0.573753		YEAST	P09064	0.0912632	0.389193	0.142799		YEAST	P11076	0.60887	0.752716	0.89429
YEAST	P07262	-1.15206	-0.829185	0.264586		YEAST	P06634	-0.271909	-0.103764	-0.246912		YEAST	P09232	0.210692	0.217283	0.263878		YEAST	P11412	0.650789	0.341268	1.02697
YEAST	P07267	-1.3225	-1.4948	-1.32591		YEAST	P06738	-0.839197	-0.164036	-0.330134		YEAST	P09436	0.255103	0.104906	0.400844		YEAST	P11484	0.698352	0.686947	0.585156
YEAST	P07274	-1.8406	-1.63618	-2.1214		YEAST	P06780	-0.216394	-0.32303	-0.335296		YEAST	P09624	0.195467	0.00667275	0.324122		YEAST	P11632	0.701493	0.864983	1.10745
YEAST	P07283	-1.34349	-0.446219	-1.47423		YEAST	P06787	-0.386923	-0.566224	-0.479117		YEAST	P09733	0.00371416	0.28755	-0.0559112		YEAST	P11633	0.189542	0.924689	1.63262
YEAST	P07284	-1.19938	-0.129239	-0.160312		YEAST	P07149	-0.281002	-0.252169	-0.18943		YEAST	P09938	0.393695	0.40052	0.641998		YEAST	P11745	0.299843	0.407005	0.382162
YEAST	P07560	-1.43871	-0.900059	-0.28879		YEAST	P07170	-0.302469	-0.165436	-0.422161		YEAST	P0C2H8	0.272967	0.230679	0.118344		YEAST	P12385	1.0938	0.900047	0.621723
YEAST	P07806	-0.979468	-0.438202	-0.507639		YEAST	P07213	-0.406137	-0.147938	-0.106376		YEAST	P0C2H9	0.352365	-0.0311443	0.0528668		YEAST	P12612	0.782388	0.336778	0.13326
YEAST	P08524	-1.04118	-0.833944	-0.736873		YEAST	P07244	-0.100815	-0.446909	-0.387242		YEAST	P0CS90	0.22024	0.193416	0.261645		YEAST	P12695	0.340573	0.393083	0.834811
YEAST	P09232	-1.36019	-1.14372	-1.39321		YEAST	P07245	-0.228575	-0.172667	-0.168502		YEAST	P10080	0.246634	0.309731	-0.00715712		YEAST	P12709	0.640461	0.650978	0.734306
YEAST	P09436	-1.16835	-0.86939	-0.472945		YEAST	P07246	-0.328888	-0.543142	-0.0138857		YEAST	P10081	0.21187	0.481059	0.303186		YEAST	P12962	0.559975	-0.38287	0.337414
YEAST	P09624	-1.18278	-0.695255	-0.460354		YEAST	P07251	-0.257827	-0.269802	-0.163471		YEAST	P10591	0.235072	0.156304	0.188511		YEAST	P13188	0.463982	0.192202	-0.198723
YEAST	P09733	0.294291	-0.821761	0.224807		YEAST	P07257	-0.240587	-0.286119	-0.0439872		YEAST	P10592	0.227023	0.188303	0.280278		YEAST	P13298	1.08009	0.616812	1.16342
YEAST	P09938	-1.26259	-0.872116	-1.10571		YEAST	P07259	-0.314612	-0.121103	-0.109812		YEAST	P10622	0.452703	0.785699	0.834229		YEAST	P13517	0.571656	0.42189	0.175854
YEAST	P0C2H8	-1.21704	-1.26679	-1.18186		YEAST	P07260	-0.315368	0.041105	-0.21281		YEAST	P10659	0.311625	0.384158	0.426772		YEAST	P13663	0.631627	0.598149	-0.155747
YEAST	P0C2H9	-0.953122	-0.687211	-1.13853		YEAST	P07262	-0.303614	-0.111228	0.484846		YEAST	P10664	0.251756	0.267254	0.242993		YEAST	P14020	0.872046	0.565638	0.435946
YEAST	P0CS90	-1.18712	-1.07156	-0.99544		YEAST	P07267	-0.28809	-0.401482	-0.121407		YEAST	P11076	0.12775	0.207137	0.301984		YEAST	P14120	0.776228	1.33506	1.37257
YEAST	P10080	-1.28291	-1.44807	-1.88952		YEAST	P07274	-0.716187	-0.693915	-0.768183		YEAST	P11412	0.293887	0.400899	0.781649		YEAST	P14126	0.63293	0.728084	0.650011
YEAST	P10081	-1.19403	-0.91261	-1.05752		YEAST	P07283	-0.239714	-0.263632	-0.097368		YEAST	P11484	0.269817	0.169942	0.291712		YEAST	P14540	0.66975	0.746667	0.755391
YEAST	P10591	-1.20663	-1.40089	-1.10479		YEAST	P07284	-0.362035	-0.0603164	0.11022		YEAST	P11632	0.36142	0.18016	0.501871		YEAST	P14742	0.336028	0.240973	0.642632
YEAST	P10592	-1.26037	-1.28719	-0.986624		YEAST	P07560	-0.0819206	0.0724048	-0.300711		YEAST	P11633	0.130085	-0.121491	0.798176		YEAST	P14832	0.633999	0.858289	0.767296
YEAST	P10622	-1.46072	-0.678374	-1.4129		YEAST	P07806	-0.306373	-0.0690532	-0.16488		YEAST	P11745	-0.254328	0.555008	0.342168		YEAST	P14904	0.537205	0.251017	-0.634914
YEAST	P10659	-1.50331	-0.511838	-0.803135		YEAST	P08417	-0.248639	-0.513389	-0.936089		YEAST	P12385	0.318523	0.425663	0.70262		YEAST	P15019	0.63042	0.66054	0.6475
YEAST	P10664	-1.16831	-1.14973	-0.787243		YEAST	P08524	-0.290588	-0.163831	-0.062298		YEAST	P12612	0.422797	-0.0149718	-0.143156		YEAST	P15108	0.687123	0.76915	0.61882
YEAST	P11076	-1.27023	-1.14557	-1.21176		YEAST	P08566	-0.211991	-0.445902	-0.35564		YEAST	P12695	0.132144	-0.000595823	0.141944		YEAST	P15180	0.86281	0.508374	0.876708
YEAST	P11412	-0.283668	-0.697484	-0.746185		YEAST	P09064	-0.242503	0.0058278	-0.324818		YEAST	P12709	0.246787	0.263694	0.323621		YEAST	P15303	0.434948	0.500268	0.116223
YEAST	P11484	-1.19478	-1.21668	-1.17861		YEAST	P09232	-0.37636	-0.252972	-0.434084		YEAST	P12962	0.0533066	-0.149107	0.610932		YEAST	P15454	0.593781	0.52419	0.40605
YEAST	P11632	-0.471258	-0.876945	-0.78068		YEAST	P09436	-0.319497	-0.327545	0.0611578		YEAST	P13188	-0.0231754	0.0591314	-0.257701		YEAST	P15624	1.00496	0.233211	0.651633
YEAST	P11633	-1.72378	-1.09834	-0.374415		YEAST	P09624	-0.131956	-0.0478154	-0.0515686		YEAST	P13298	0.658877	0.417048	0.744569		YEAST	P15625	0.404944	0.858071	0.587188
YEAST	P12385	-0.128118	-0.0194654	0.301052		YEAST	P09733	0.323549	-0.394694	0.141826		YEAST	P13517	0.0747864	-0.5159	-0.337506		YEAST	P15646	0.649835	0.87198	0.423299
YEAST	P12612	-0.854886	-0.456098	-0.0743823		YEAST	P09938	-0.128492	-0.196019	-0.134674		YEAST	P13663	0.144919	0.0767099	-0.251395		YEAST	P15700	1.01498	0.665837	0.126501
YEAST	P12709	-1.24043	-1.40175	-1.35402		YEAST	P0C2H8	-0.219995	-0.286282	-0.619335		YEAST	P14020	0.165944	0.125157	0.216268		YEAST	P15703	0.517743	0.57482	0.866219
YEAST	P13298	-0.868132	-0.527953	-0.822199		YEAST	P0C2H9	-0.466437	-0.434396	-0.898465		YEAST	P14120	0.242948	0.182297	-0.0169558		YEAST	P15705	0.691518	0.563259	0.709148
YEAST	P13517	-1.66966	-1.10504	-1.3579		YEAST	P0CS90	-0.26991	-0.162037	-0.227354		YEAST	P14126	0.267169	0.35032	0.352339		YEAST	P15873	0.570704	0.808756	1.22228
YEAST	P13663	-1.85919	-1.14406	-1.6548		YEAST	P10080	-0.349046	-0.487532	-0.689787		YEAST	P14540	0.222866	0.195716	-0.0484197		YEAST	P15891	0.573681	0.578199	0.552041
YEAST	P14020	-1.17246	-0.855772	-0.951012		YEAST	P10081	-0.316962	0.0149605	-0.115224		YEAST	P14742	-0.499784	-0.202237	0.502404		YEAST	P15992	0.7547	0.749634	0.806978
YEAST	P14120	-1.45935	-0.909593	-0.755587		YEAST	P10591	-0.318811	-0.325873	-0.290161		YEAST	P14832	0.242205	0.201085	0.171531		YEAST	P16120	0.757016	0.718252	0.817432
YEAST	P14126	-1.20525	-1.01983	-1.19076		YEAST	P10592	-0.296624	-0.251769	-0.182518		YEAST	P14904	0.465372	-0.142147	-0.570175		YEAST	P16140	0.759332	0.763744	0.780399
YEAST	P14540	-1.12536	-1.20105	-1.54019		YEAST	P10622	-0.25034	0.126567	-0.0911118		YEAST	P15019	0.206995	0.241934	0.132874		YEAST	P16387	0.738231	0.52847	0.864069
YEAST	P14742	-1.25868	-0.477535	-0.569028		YEAST	P10659	-0.267917	-0.217181	-0.397747		YEAST	P15108	0.213338	0.366429	0.2576		YEAST	P16474	0.44705	0.679157	0.453196
YEAST	P14832	-1.15715	-1.34961	-1.34029		YEAST	P10664	-0.380164	-0.225361	-0.191704		YEAST	P15180	0.370984	0.0921932	0.616205		YEAST	P16521	0.669081	0.649229	0.53111
YEAST	P15019	-1.24811	-1.32823	-1.3453		YEAST	P11076	-0.189011	0.0616325	-0.0669475		YEAST	P15303	0.0902081	0.127988	-0.105396		YEAST	P16550	0.501081	0.570934	0.496139
YEAST	P15108	-1.23579	-1.16776	-1.14431		YEAST	P11412	-0.24409	-0.462204	-0.323402		YEAST	P15454	0.144639	0.00523898	0.223777		YEAST	P16603	0.497676	0.498942	0.62429
YEAST	P15180	-0.88812	-0.478675	-0.718052		YEAST	P11484	-0.267497	-0.331749	-0.223612		YEAST	P15624	0.732929	-0.154081	0.226669		YEAST	P16861	0.682459	0.764077	0.618399
YEAST	P15303	-1.25368	-0.854741	-0.763274		YEAST	P11632	0.176655	0.030936	0.312053		YEAST	P15625	-0.162626	0.205897	0.147042		YEAST	P16862	0.690403	0.742311	0.844206
YEAST	P15454	-1.45004	-1.22993	-1.46353		YEAST	P11633	-0.287527	0.249814	1.27748		YEAST	P15646	0.255291	0.506563	0.191583		YEAST	P17255	0.686044	0.776071	0.75883
YEAST	P15624	-0.870352	-1.09817	-0.690613		YEAST	P12385	-0.379568	0.30963	0.487		YEAST	P15700	0.545953	0.243421	0.0816762		YEAST	P17423	0.0296716	0.32702	0.214693
YEAST	P15625	-1.28065	-0.451493	-0.772903		YEAST	P12612	-0.076111	-0.216387	-0.171593		YEAST	P15703	-0.0493673	-0.0704159	0.260511		YEAST	P17505	0.735424	0.615985	0.45073
YEAST	P15646	-1.37222	-0.873414	-0.917433		YEAST	P12695	-0.1027	-0.303592	-0.190174		YEAST	P15705	0.149283	0.178383	0.123936		YEAST	P17536	0.733061	0.527753	0.748705
YEAST	P15703	-1.27225	-0.781267	-1.07717		YEAST	P12709	-0.272364	-0.264971	-0.230303		YEAST	P15873	0.329544	0.530569	0.629456		YEAST	P17555	0.641424	0.503185	0.341726
YEAST	P15705	-1.04697	-0.885922	-0.510724		YEAST	P12962	-0.465348	-1.11818	0.733315		YEAST	P15891	0.185204	0.298334	0.193295		YEAST	P17709	0.770837	0.593487	0.824267
YEAST	P15873	-0.830414	-0.506566	-0.206504		YEAST	P13188	-0.564589	-0.15018	-0.375224		YEAST	P15992	0.296558	0.213854	-0.0947744		YEAST	P17891	0.663972	0.324667	0.248154
YEAST	P15891	-1.39143	-1.12325	-1.13214		YEAST	P13298	0.309522	-0.475251	-0.38022		YEAST	P16120	0.245183	0.333647	0.260884		YEAST	P17967	0.557869	0.734763	0.626242
YEAST	P15992	-1.21266	-1.49793	-1.39499		YEAST	P13517	-0.881993	-0.837318	-0.804869		YEAST	P16140	0.287824	0.224696	0.437387		YEAST	P18239	0.618554	0.546022	0.740348
YEAST	P16120	-1.01393	-0.730059	-0.936805		YEAST	P13663	-0.424504	-0.552589	-0.912952		YEAST	P16387	0.279725	0.141598	0.358836		YEAST	P18562	0.467476	0.468396	0.203034
YEAST	P16140	-1.10099	-1.11509	-1.09623		YEAST	P14020	-0.275745	-0.22365	-1.09962		YEAST	P16474	0.186041	0.291449	0.139796		YEAST	P18899	0.377101	0.0928327	0.176657
YEAST	P16387	-1.39365	-1.10056	-1.44718		YEAST	P14120	-0.422371	-0.0416289	-0.466515		YEAST	P16521	0.20483	0.204803	0.157588		YEAST	P19097	0.705532	0.628176	0.812798
YEAST	P16474	-0.497799	-1.00695	-1.00731		YEAST	P14126	-0.328069	-0.143235	-0.247871		YEAST	P16550	0.200778	0.292927	0.292151		YEAST	P19146	0.245473	0.177942	0.676944
YEAST	P16521	-1.29323	-1.35931	-1.35929		YEAST	P14540	-0.315736	-0.356406	-0.457174		YEAST	P16603	-0.106823	0.140573	0.0791758		YEAST	P19358	1.0162	0.571313	0.838247
YEAST	P16550	-0.985867	-0.665204	-0.242518		YEAST	P14742	-0.834719	-0.119884	-0.266121		YEAST	P16861	0.238043	0.288445	0.239013		YEAST	P19414	0.722703	0.656157	0.760645
YEAST	P16603	-1.13761	-0.819593	-1.18989		YEAST	P14832	-0.208334	-0.245331	-0.358908		YEAST	P16862	0.259081	0.302136	0.374129		YEAST	P19882	0.728073	0.635599	0.529446
YEAST	P16861	-1.11169	-1.02266	-1.32231		YEAST	P15019	-0.254064	-0.359819	-0.253586		YEAST	P17255	0.270567	0.255674	0.327564		YEAST	P20081	0.609881	0.648458	0.608809
YEAST	P16862	-1.20486	-1.00675	-1.18909		YEAST	P15108	-0.281851	-0.356258	-0.297411		YEAST	P17423	-0.567279	0.521906	0.0418532		YEAST	P20449	0.281509	-0.190943	0.563611
YEAST	P17255	-1.20586	-1.00079	-1.20019		YEAST	P15180	-0.258508	-0.168991	-0.311861		YEAST	P17505	0.318601	-0.0943726	0.134529		YEAST	P20459	0.575747	0.651315	0.79767
YEAST	P17505	-1.41754	-0.730997	-0.605643		YEAST	P15303	-0.380104	-0.28268	-0.270655		YEAST	P17536	0.39598	0.129932	0.411996		YEAST	P20606	0.666544	0.651461	0.578791
YEAST	P17536	-1.01891	-1.29707	-1.30638		YEAST	P15454	-0.331282	-0.273151	0.0914766		YEAST	P17555	0.133655	0.0813524	0.264885		YEAST	P21242	0.684236	0.111563	0.648793
YEAST	P17555	-1.06989	-0.0414295	-0.271376		YEAST	P15624	-0.0241292	-0.288785	-0.0909394		YEAST	P17709	0.485157	0.214647	0.403442		YEAST	P21243	0.555151	0.363744	0.0255473
YEAST	P17709	-1.02975	-0.974751	-0.818181		YEAST	P15625	-0.580244	0.0426049	-0.506932		YEAST	P17891	0.369697	-0.219476	0.00275344		YEAST	P21264	0.758492	0.544527	0.448146
YEAST	P17891	-1.83567	-0.663231	-0.242854		YEAST	P15646	-0.16747	-0.333087	-0.635376		YEAST	P17967	0.201833	0.287586	0.298026		YEAST	P21306	0.453202	0.822175	1.07556
YEAST	P17967	-1.3377	-1.22871	-1.13892		YEAST	P15700	0.242143	0.379926	-0.208928		YEAST	P18239	0.199625	0.0480283	0.411485		YEAST	P21576	0.876421	0.408119	0.349197
YEAST	P18239	-1.09041	-1.05795	-0.997272		YEAST	P15703	-0.436705	-0.257708	-0.0642396		YEAST	P18562	-0.183935	-0.0701747	-0.51681		YEAST	P21734	0.407493	0.932146	0.928017
YEAST	P18562	-0.239807	-0.535505	-0.0936475		YEAST	P15705	-0.345983	-0.291128	-0.412559		YEAST	P18899	0.248213	0.102675	0.435889		YEAST	P21954	0.71092	0.343498	0.210101
YEAST	P19097	-1.17047	-0.976553	-0.850554		YEAST	P15873	-0.086718	0.427138	0.0585724		YEAST	P19097	0.274349	0.260443	0.402162		YEAST	P21965	0.585414	0.315364	-0.188912
YEAST	P19358	-0.9613	-0.990983	-0.912997		YEAST	P15891	-0.319711	-0.29041	-0.558502		YEAST	P19146	0.231248	0.08175	0.113435		YEAST	P22137	0.647696	0.662577	0.965761
YEAST	P19414	-1.20034	-1.25823	-1.07098		YEAST	P15992	-0.233518	-0.359181	-0.408337		YEAST	P19358	0.422467	0.179379	0.409578		YEAST	P22146	0.694068	0.234456	0.45998
YEAST	P19882	-1.3131	-1.2001	-1.27659		YEAST	P16120	-0.489019	-0.377785	-0.605191		YEAST	P19414	0.246915	0.207152	0.29053		YEAST	P22147	0.900806	0.410545	0.495434
YEAST	P20081	-1.36244	-1.2653	-0.780008		YEAST	P16140	-0.156691	-0.273799	-0.308915		YEAST	P19882	0.217056	0.098311	0.0527176		YEAST	P22203	0.684714	0.652579	0.709829
YEAST	P20459	-0.817858	-1.11745	-0.784649		YEAST	P16387	-0.0908543	-0.185955	0.00975162		YEAST	P20081	0.207651	0.187987	0.143557		YEAST	P22217	0.661573	0.727615	0.67155
YEAST	P20606	-0.905911	-0.756869	-1.11308		YEAST	P16474	-0.255747	-0.198136	-0.356548		YEAST	P20449	-0.078263	-0.420783	0.547762		YEAST	P22515	0.412921	0.651867	0.780216
YEAST	P21243	-0.938667	-0.94919	-0.497103		YEAST	P16521	-0.30353	-0.344097	-0.410473		YEAST	P20459	-0.299468	0.124415	0.119349		YEAST	P22517	0.807742	0.444083	0.323203
YEAST	P21264	-1.20011	-1.02048	-0.951843		YEAST	P16550	-0.0369233	0.173984	0.195346		YEAST	P20606	0.351919	0.154477	0.153222		YEAST	P22768	0.480097	0.5472	-1.44243
YEAST	P21576	-0.844509	-0.765186	-0.573527		YEAST	P16603	-0.448202	-0.404654	-0.485059		YEAST	P21242	0.500356	-0.298531	0.465151		YEAST	P22803	0.649626	0.724933	0.723857
YEAST	P21954	-0.801798	-0.457183	-0.934563		YEAST	P16861	-0.182995	-0.196334	-0.237647		YEAST	P21243	0.170959	0.175935	-0.0954354		YEAST	P22943	0.590003	0.645238	0.488393
YEAST	P22137	-0.788439	-0.791892	-0.418569		YEAST	P16862	-0.296034	-0.217491	-0.107781		YEAST	P21264	-0.0320365	0.21416	-0.135008		YEAST	P23180	0.45455	0.720492	0.330415
YEAST	P22146	-1.56807	-1.99074	-0.809939		YEAST	P17255	-0.226458	-0.300537	-0.41346		YEAST	P21306	-0.153008	-0.0599723	0.544127		YEAST	P23248	0.588442	0.500673	0.636677
YEAST	P22147	-1.0239	0.0916934	-0.212104		YEAST	P17423	-1.19998	0.00745428	-0.844117		YEAST	P21576	0.5856	0.074348	0.077972		YEAST	P23254	0.7168	0.628173	0.629642
YEAST	P22203	-1.19536	-1.05308	-1.29864		YEAST	P17505	0.011357	0.0561554	0.0209269		YEAST	P21734	0.177293	0.617992	0.518646		YEAST	P23542	0.772194	0.455535	0.874763
YEAST	P22217	-1.15323	-0.946942	-1.26212		YEAST	P17536	-0.227573	-0.388994	-0.272569		YEAST	P21954	0.189574	0.0765144	-0.206483		YEAST	P23585	0.682216	0.501163	1.12421
YEAST	P22515	-0.657185	-1.07049	-1.28496		YEAST	P17555	0.00696533	0.131491	0.125904		YEAST	P21965	0.157037	0.00327946	-0.518831		YEAST	P23638	0.628418	0.556767	0.364461
YEAST	P22517	-1.34844	-0.923985	-1.2389		YEAST	P17709	-0.162192	-0.38254	0.0798635		YEAST	P22137	0.238587	0.234853	0.45877		YEAST	P23641	0.247467	0.617973	0.537671
YEAST	P22803	-1.19643	-1.15581	-1.29826		YEAST	P17891	-0.244078	-0.389257	-0.0803754		YEAST	P22146	0.0702119	-0.576934	0.202407		YEAST	P23644	0.892112	0.879298	0.633131
YEAST	P22943	-1.36504	-1.30146	-1.28928		YEAST	P17967	-0.391087	-0.249561	-0.245231		YEAST	P22147	0.561172	0.407823	0.219725		YEAST	P23724	1.07071	0.687482	0.586343
YEAST	P23180	-1.34298	-0.70102	-0.642047		YEAST	P18239	-0.147347	-0.203981	-0.178243		YEAST	P22203	0.299333	0.234778	0.323992		YEAST	P24000	0.702055	0.736886	0.504428
YEAST	P23248	-1.49553	-1.8045	-1.4386		YEAST	P18562	-0.790061	-0.458487	-0.228264		YEAST	P22217	0.225165	0.099983	0.176023		YEAST	P24280	0.479463	0.297251	0.324829
YEAST	P23254	-1.23172	-1.18545	-1.28248		YEAST	P18899	-0.090417	0.208471	0.160868		YEAST	P22515	0.209711	0.333596	0.280858		YEAST	P24783	0.637143	0.555833	0.330507
YEAST	P23542	-1.49899	-0.803426	-1.3597		YEAST	P19097	-0.327979	-0.276029	-0.0278049		YEAST	P22517	0.148213	0.0190159	-0.0336174		YEAST	P25043	0.474518	0.547217	0.89307
YEAST	P23585	-1.11222	-0.695197	-0.398272		YEAST	P19146	-0.554738	-0.407705	-0.0969661		YEAST	P22768	0.562217	0.390026	-0.253055		YEAST	P25087	0.534885	0.754953	0.631031
YEAST	P23638	-0.773906	-0.657213	-0.673404		YEAST	P19358	-0.0881092	-0.0287746	-0.419282		YEAST	P22803	0.257466	0.239489	0.35429		YEAST	P25294	0.946963	0.623588	0.645603
YEAST	P24000	-0.847461	-1.05063	-0.752536		YEAST	P19414	-0.21723	-0.231653	-0.264457		YEAST	P22943	0.216953	0.303874	0.184194		YEAST	P25296	0.275878	-0.166837	-0.107606
YEAST	P24280	-0.784894	-1.06385	-1.28145		YEAST	P19882	-0.240372	-0.272047	-0.370642		YEAST	P23180	-0.071616	0.188731	0.462305		YEAST	P25343	0.463153	0.294441	0.454076
YEAST	P25043	-1.64975	-1.07248	-0.245948		YEAST	P20081	-0.32702	-0.432474	-0.549896		YEAST	P23248	0.227839	-0.0324772	0.376784		YEAST	P25367	0.659787	1.13196	1.29377
YEAST	P25087	-1.86394	-0.963683	-1.0659		YEAST	P20459	-0.249862	-0.359552	-0.320541		YEAST	P23254	0.304924	0.208155	0.130877		YEAST	P25373	1.63287	1.21118	0.727714
YEAST	P25294	-0.922361	-0.667504	-0.48613		YEAST	P20606	-0.181021	-0.341949	-0.271747		YEAST	P23542	0.32407	0.0971849	0.307837		YEAST	P25443	0.623987	0.65201	0.595434
YEAST	P25443	-1.16774	-1.15059	-1.2896		YEAST	P21242	-0.117659	-0.230522	0.0538471		YEAST	P23585	0.436959	0.143825	0.255278		YEAST	P25451	0.765055	0.397514	0.800087
YEAST	P25491	-1.05503	-1.02355	-0.811851		YEAST	P21243	-0.360797	-0.14792	-0.366874		YEAST	P23638	0.144268	0.0851353	0.0853999		YEAST	P25491	0.746953	0.576621	0.565734
YEAST	P25694	-1.09462	-0.954715	-0.915154		YEAST	P21264	-0.274254	-0.20617	-0.546317		YEAST	P23641	0.488844	0.275813	0.729714		YEAST	P25567	0.83532	0.373102	0.538991
YEAST	P25719	-1.63558	-1.13759	-1.01039		YEAST	P21576	-0.109367	-0.282566	-0.19368		YEAST	P23644	0.280941	0.401473	0.412893		YEAST	P25694	0.683805	0.764613	0.630592
YEAST	P26321	-1.24298	-1.27173	-1.48301		YEAST	P21734	-0.105244	0.179972	0.568638		YEAST	P23724	0.476556	0.229247	-0.277714		YEAST	P25719	0.529354	0.3009	0.964939
YEAST	P26637	-1.11642	-0.701899	-0.804869		YEAST	P21954	-0.292815	-0.0894936	-0.236768		YEAST	P24000	0.312766	0.272779	0.33718		YEAST	P26321	0.610706	0.66273	0.363368
YEAST	P26783	-0.89174	-1.18521	-1.28016		YEAST	P21965	-0.282169	-0.315753	-0.408789		YEAST	P24280	-0.0401085	-0.184869	-0.126232		YEAST	P26637	0.59648	0.725967	0.635415
YEAST	P26784	-1.04453	-1.1565	-1.29107		YEAST	P22137	-0.285851	-0.199657	-0.0945156		YEAST	P24783	0.441309	0.544286	0.348979		YEAST	P26783	0.541186	0.641434	0.367375
YEAST	P26785	-1.22303	-1.19772	-1.22201		YEAST	P22146	-0.409668	-0.696034	-0.0299667		YEAST	P25043	-0.0628099	0.212741	0.522403		YEAST	P26784	0.601946	0.68466	0.348675
YEAST	P26786	-1.16706	-1.06183	-1.28479		YEAST	P22147	-0.384393	0.0569063	-0.0284592		YEAST	P25087	-0.0226691	0.280778	0.274557		YEAST	P26785	0.688036	0.57594	0.397418
YEAST	P27614	-1.14986	-0.808631	-0.448739		YEAST	P22203	-0.345209	-0.240997	-0.344414		YEAST	P25294	0.447477	0.573025	0.313472		YEAST	P26786	0.559286	0.619772	0.619959
YEAST	P27616	-1.46425	-1.08856	-1.03928		YEAST	P22217	-0.284126	-0.219548	-0.236518		YEAST	P25296	0.297852	0.0349061	-0.128424		YEAST	P27476	0.676303	0.000466203	0.582873
YEAST	P28241	-1.33393	-1.23397	-1.58521		YEAST	P22515	-0.224476	-0.22808	-0.11868		YEAST	P25343	-0.0359656	-0.00883385	0.186412		YEAST	P27614	0.421471	0.493675	0.564413
YEAST	P28272	-1.61993	-1.04077	-1.40915		YEAST	P22517	-0.445915	-0.215295	-0.448593		YEAST	P25367	0.325225	0.767575	0.805699		YEAST	P27616	0.545927	0.298314	0.671654
YEAST	P28707	-1.48426	-1.21245	-1.79192		YEAST	P22768	-0.680116	0.144836	0.459689		YEAST	P25373	0.981873	0.523945	0.701282		YEAST	P27692	0.589403	0.222256	0.713819
YEAST	P28777	-1.1045	-0.801009	-1.37995		YEAST	P22803	-0.168729	-0.184936	-0.322406		YEAST	P25443	0.156209	0.212405	0.152354		YEAST	P28000	1.05468	0.466636	0.492578
YEAST	P28834	-1.43267	-1.07383	-1.03144		YEAST	P22943	-0.434305	-0.424824	-0.553453		YEAST	P25451	0.335563	-0.0388088	0.153405		YEAST	P28241	0.778115	0.673651	0.273107
YEAST	P29311	-1.10143	-1.20343	-0.566023		YEAST	P23180	-0.645764	-0.377436	-0.391327		YEAST	P25491	0.36176	0.246611	0.381225		YEAST	P28272	0.453317	0.594648	0.504338
YEAST	P29453	-1.22369	-0.839358	-1.46567		YEAST	P23248	-0.384767	-0.664642	-0.393132		YEAST	P25567	0.206515	-0.200308	0.542277		YEAST	P28274	1.16876	0.0904404	0.415382
YEAST	P29509	-1.03677	-0.875245	-0.947063		YEAST	P23254	-0.265559	-0.316887	-0.166111		YEAST	P25694	0.277097	0.213588	0.227702		YEAST	P28495	0.999913	0.969282	0.687537
YEAST	P29547	-1.44977	-0.893525	-1.34754		YEAST	P23542	-0.489056	-0.166723	-0.26775		YEAST	P25719	-0.0153119	-0.0658061	0.293362		YEAST	P28707	0.621494	0.591722	-0.0414276
YEAST	P29704	-0.565898	-0.108743	0.155381		YEAST	P23585	-0.402305	-0.425849	0.393476		YEAST	P26321	0.27491	0.319233	-0.284375		YEAST	P28777	0.672531	0.0724571	0.234082
YEAST	P29952	-0.920883	-0.763874	-0.892062		YEAST	P23638	-0.261405	-0.132862	-0.109857		YEAST	P26637	0.278976	0.379587	0.165831		YEAST	P28834	0.758175	0.789123	0.810954
YEAST	P31116	-1.24917	-1.24356	-1.2731		YEAST	P23641	-0.186463	-0.157155	0.201252		YEAST	P26783	0.166476	0.290024	0.142613		YEAST	P29311	0.694153	0.65316	0.325408
YEAST	P31373	-1.16713	-0.889654	-0.904763		YEAST	P23644	-0.456905	-0.167723	-0.187214		YEAST	P26784	0.256876	0.319565	0.136578		YEAST	P29453	0.671409	0.277203	0.290656
YEAST	P31382	-1.26877	-1.65172	-0.809381		YEAST	P23724	0.259738	-0.434266	-0.496982		YEAST	P26785	0.216109	0.0923042	0.158726		YEAST	P29509	0.580233	0.493698	0.744574
YEAST	P31412	-1.39364	-1.5841	-1.47281		YEAST	P24000	-0.198814	-0.519957	-0.253674		YEAST	P26786	0.208811	0.252709	0.254865		YEAST	P29547	0.476548	0.695978	0.501987
YEAST	P31539	-1.09441	-1.11838	-1.16887		YEAST	P24280	-0.243969	-0.117115	-0.707742		YEAST	P27476	0.191342	-0.109145	0.30629		YEAST	P29704	0.756819	0.947781	0.518769
YEAST	P31688	-1.84611	-0.717492	-0.505833		YEAST	P24783	-0.0971081	0.442592	0.0574539		YEAST	P27614	0.11668	0.176724	0.312371		YEAST	P29952	0.576366	0.530829	0.465397
YEAST	P31787	-1.27407	-1.16638	-1.16593		YEAST	P25043	-0.539011	-0.506073	0.0146176		YEAST	P27616	0.229772	-0.0665689	0.315843		YEAST	P30624	0.408194	0.336451	0.418437
YEAST	P32074	-0.87452	-0.00272509	-0.91311		YEAST	P25087	-0.441421	-0.267638	-0.389062		YEAST	P27692	0.374262	-0.138953	0.351312		YEAST	P31116	0.582884	0.617671	0.553419
YEAST	P32263	-1.28568	-1.24476	-0.845373		YEAST	P25294	-0.277927	-0.408724	-0.271329		YEAST	P28241	0.070439	-0.0894506	0.0159752		YEAST	P31373	0.608027	0.832615	0.655142
YEAST	P32288	-1.35807	-1.15739	-1.11902		YEAST	P25296	-0.273705	-0.606339	-0.552481		YEAST	P28272	-0.0379621	0.181118	0.0582948		YEAST	P31382	0.638544	1.12882	0.469473
YEAST	P32324	-1.27253	-1.25658	-1.4381		YEAST	P25343	-0.767307	-0.479818	-0.542182		YEAST	P28274	0.674532	0.340474	-0.263764		YEAST	P31412	0.630396	0.325175	0.425027
YEAST	P32352	-0.52614	-0.444297	0.0969229		YEAST	P25367	-0.925964	0.210685	-0.498334		YEAST	P28707	0.147025	0.319629	0.00704134		YEAST	P31539	0.647042	0.575043	0.686344
YEAST	P32379	-0.890691	-0.801057	-0.974611		YEAST	P25373	0.847344	-0.294341	-0.150396		YEAST	P28777	0.287459	0.297874	0.629691		YEAST	P31688	0.53725	0.539726	0.591562
YEAST	P32381	-0.601423	-0.579446	-0.370471		YEAST	P25443	-0.437031	-0.347812	-0.589613		YEAST	P28834	0.162333	0.179657	0.0289356		YEAST	P31787	0.530516	0.3397	0.900432
YEAST	P32449	-0.70547	-1.03129	-1.16104		YEAST	P25451	-0.0142186	0.0129194	-0.295005		YEAST	P29311	0.405381	0.187366	0.159023		YEAST	P32074	0.695983	0.15804	0.360553
YEAST	P32454	-0.711011	-0.632137	-1.08126		YEAST	P25491	-0.285539	-0.134305	-0.132083		YEAST	P29453	0.25896	-0.145186	0.089464		YEAST	P32263	0.559551	0.501171	0.79199
YEAST	P32463	-1.1213	-0.668597	-0.815831		YEAST	P25567	-0.689072	-0.463314	-0.334125		YEAST	P29509	0.110574	0.399099	0.122673		YEAST	P32288	0.661405	0.644347	0.464023
YEAST	P32466	-1.10399	-1.03808	-1.17406		YEAST	P25694	-0.327478	-0.205059	-0.172644		YEAST	P29547	0.151011	0.267105	0.198784		YEAST	P32324	0.679546	0.694508	0.564375
YEAST	P32471	-1.18374	-1.1475	-1.66045		YEAST	P25719	-0.257504	-0.395646	0.0635266		YEAST	P29704	0.384361	0.422374	0.742062		YEAST	P32352	0.49029	0.377065	0.798042
YEAST	P32473	-1.73141	-0.645248	-0.777709		YEAST	P26321	-0.231585	-0.350614	-0.544783		YEAST	P29952	0.0727041	-0.0396654	0.406803		YEAST	P32356	0.58112	0.27386	0.366751
YEAST	P32476	-0.624113	-0.576557	-0.291356		YEAST	P26637	-0.298664	-0.0287923	-0.290156		YEAST	P30624	-0.131721	0.931321	-0.133931		YEAST	P32377	0.972244	0.86829	1.06258
YEAST	P32481	-1.12466	-0.696984	-0.962881		YEAST	P26783	-0.191725	-0.307582	-0.343411		YEAST	P31116	0.172553	0.131444	0.211462		YEAST	P32379	0.73263	0.774373	0.594591
YEAST	P32527	-1.44346	-1.07529	-0.940779		YEAST	P26784	-0.365862	-0.231024	-0.269385		YEAST	P31373	0.0723014	0.418312	-0.0408326		YEAST	P32381	0.407828	0.507628	0.540121
YEAST	P32563	-0.960976	-0.448827	-0.105563		YEAST	P26785	-0.430496	-0.464761	-0.628751		YEAST	P31382	0.403937	0.1421	0.167417		YEAST	P32445	1.69849	0.440453	0.565294
YEAST	P32582	-1.56538	-0.943144	-1.21721		YEAST	P26786	-0.290246	-0.378095	-0.390551		YEAST	P31412	0.218386	0.112857	-0.0657592		YEAST	P32449	0.985515	0.86182	0.717609
YEAST	P32589	-1.17598	-1.30325	-1.47427		YEAST	P27476	-0.444375	-1.16422	-0.59176		YEAST	P31539	0.265228	0.242302	0.270141		YEAST	P32454	0.763066	0.551267	0.694574
YEAST	P32599	-1.30844	-0.488309	-1.40196		YEAST	P27614	-0.299245	-0.169837	-0.158254		YEAST	P31688	0.107107	0.143782	0.500669		YEAST	P32463	1.0109	1.02272	1.31629
YEAST	P32614	-1.14967	-0.568346	-1.12448		YEAST	P27616	-0.35568	-0.421004	-0.482833		YEAST	P31787	0.252643	-0.0062866	0.360048		YEAST	P32466	0.785134	0.549657	0.765931
YEAST	P32835	-0.0350771	-0.14559	-0.00702693		YEAST	P27692	-0.24216	0.0212782	0.250086		YEAST	P32074	0.19827	0.149104	-0.485211		YEAST	P32471	0.751816	0.877305	0.720344
YEAST	P32861	-1.15272	-1.02113	-1.05349		YEAST	P28000	-0.334709	-1.2604	0.29598		YEAST	P32263	0.0159696	0.466434	0.561255		YEAST	P32473	1.09375	0.975853	0.477793
YEAST	P33302	-1.11303	-0.603648	-0.605727		YEAST	P28241	-0.272504	-0.464327	-0.517571		YEAST	P32288	0.27832	0.327409	0.109952		YEAST	P32476	0.888651	0.405204	1.0536
YEAST	P33330	-1.37517	-0.150404	-0.923127		YEAST	P28272	-0.713195	-0.156471	-0.502704		YEAST	P32324	0.201919	0.118658	0.0891466		YEAST	P32481	0.653329	0.626687	0.611752
YEAST	P33331	-1.26824	-0.708266	-0.0825128		YEAST	P28274	0.160335	-0.665599	0.04389		YEAST	P32356	-0.0154568	0.105102	0.479079		YEAST	P32497	0.73518	-0.00440748	-0.0365583
YEAST	P33442	-1.21059	-1.40974	-1.38666		YEAST	P28495	-0.210589	0.339034	0.419275		YEAST	P32377	0.448252	0.0785971	0.711322		YEAST	P32527	0.591576	0.480656	0.658622
YEAST	P33775	-1.04646	-0.77176	-0.568587		YEAST	P28707	-0.363801	-0.493229	-0.345394		YEAST	P32379	0.531268	0.558367	0.310381		YEAST	P32558	0.646546	0.437685	0.515101
YEAST	P34167	-1.59687	-1.20989	-1.393		YEAST	P28777	-0.285242	-0.598684	-0.684613		YEAST	P32381	0.0514412	-0.108081	-0.219699		YEAST	P32563	0.954424	0.580955	0.940798
YEAST	P34216	-1.36099	-0.82729	0.398471		YEAST	P28834	-0.254989	-0.231505	-0.198314		YEAST	P32445	1.03749	-0.461467	-0.109004		YEAST	P32565	0.30151	0.172244	0.317829
YEAST	P34227	-1.12435	-1.27061	-1.13752		YEAST	P29311	-0.215354	-0.242953	-0.256038		YEAST	P32449	0.447356	0.343872	0.212718		YEAST	P32582	0.608173	0.455352	0.634999
YEAST	P34730	-1.29344	-1.33713	-0.768124		YEAST	P29453	-0.327586	0.068295	-0.377185		YEAST	P32454	0.243277	0.0158327	0.230897		YEAST	P32589	0.663355	0.57426	0.537787
YEAST	P34760	-1.31884	-1.37929	-1.51975		YEAST	P29509	-0.477632	-0.235047	-0.757948		YEAST	P32463	0.10667	0.187494	0.481325		YEAST	P32598	0.336268	1.11131	0.408317
YEAST	P35176	-0.931642	-0.389763	-0.19539		YEAST	P29547	-0.280005	-0.131035	-0.42833		YEAST	P32466	0.288083	0.238138	0.230771		YEAST	P32599	0.772505	0.643023	0.83906
YEAST	P35179	-1.40236	-1.04178	-1.29496		YEAST	P29704	-0.382638	0.120528	-0.141326		YEAST	P32471	0.330686	0.439787	0.224564		YEAST	P32602	0.14646	0.0193107	-0.273122
YEAST	P35691	-1.15054	-1.52006	-1.24386		YEAST	P29952	-0.338062	-0.218374	0.0470168		YEAST	P32473	0.126839	-0.0560963	-0.117047		YEAST	P32614	0.721197	0.680655	0.393918
YEAST	P35719	-1.40898	-0.900743	-1.22563		YEAST	P31116	-0.38632	-0.48482	-0.531571		YEAST	P32476	0.279617	0.00701079	0.65725		YEAST	P32628	0.650239	0.605138	0.304588
YEAST	P35723	-0.661231	-0.791733	-1.22676		YEAST	P31373	-0.236152	-0.0262018	-0.657792		YEAST	P32481	-0.104749	-0.0619413	-0.0574555		YEAST	P32835	0.101767	0.215418	-0.0393339
YEAST	P36008	-1.2321	-1.52947	-1.48614		YEAST	P31382	-0.404076	-0.0999519	-0.300483		YEAST	P32497	0.421511	0.136115	-0.0576644		YEAST	P32861	0.791394	0.596819	0.838506
YEAST	P36010	-0.787749	-1.41831	-0.90503		YEAST	P31412	-0.322953	-0.508525	-0.845051		YEAST	P32527	0.184241	0.159248	0.513653		YEAST	P32915	0.377593	0.219354	-0.656363
YEAST	P36015	-1.21026	-0.228493	-0.39741		YEAST	P31539	-0.273975	-0.378767	-0.290087		YEAST	P32558	0.392614	0.0724214	0.136409		YEAST	P33297	0.323808	0.103819	0.516788
YEAST	P36105	-1.36074	-1.1254	-1.07597		YEAST	P31688	-0.371289	-0.153045	0.0606553		YEAST	P32563	0.43855	0.543664	0.407753		YEAST	P33302	0.51322	0.448174	0.574204
YEAST	P36421	-0.199136	-0.409579	0.350082		YEAST	P31787	-0.22943	-0.274943	0.113705		YEAST	P32565	0.0881683	-0.103783	0.120426		YEAST	P33330	0.877245	0.7353	0.732488
YEAST	P37012	-1.2353	-0.917813	-1.07439		YEAST	P32074	-0.0890153	0.128804	-1.00918		YEAST	P32582	0.0853376	0.193108	0.214861		YEAST	P33331	0.582451	0.538028	1.08118
YEAST	P37291	-1.21078	-1.17197	-1.37278		YEAST	P32263	-0.575811	-0.229146	-0.326111		YEAST	P32589	0.245158	0.177871	0.203085		YEAST	P33401	0.653027	0.0820487	1.04488
YEAST	P37302	-1.1946	-1.24927	-1.15449		YEAST	P32288	-0.393145	-0.281741	-0.266299		YEAST	P32598	-0.0418003	0.884136	0.18906		YEAST	P33416	0.942778	-0.0351221	0.0480041
YEAST	P38009	-1.14005	-1.19464	-1.22858		YEAST	P32324	-0.301031	-0.306036	-0.344325		YEAST	P32599	0.282006	0.137958	0.0701145		YEAST	P33442	0.636137	0.629497	0.606572
YEAST	P38011	-1.27401	-1.30654	-1.17987		YEAST	P32352	-0.25013	-0.222201	0.150589		YEAST	P32614	0.0873811	0.360469	0.20357		YEAST	P33734	1.26702	0.326184	0.574674
YEAST	P38013	-1.21322	-1.27598	-1.29505		YEAST	P32356	0.41616	-0.319227	-0.00747244		YEAST	P32628	0.245339	0.317932	0.585465		YEAST	P33775	0.776392	0.643696	0.0626852
YEAST	P38061	-1.31734	-1.3248	-1.50534		YEAST	P32377	-0.713419	-0.256397	0.218734		YEAST	P32835	0.0594883	0.12216	0.0745596		YEAST	P34167	0.643044	0.565358	0.529552
YEAST	P38077	-1.49717	-0.676534	-1.48229		YEAST	P32379	0.245318	-0.0662717	-0.381283		YEAST	P32861	0.214414	0.176278	0.453632		YEAST	P34216	0.943811	0.508604	0.376625
YEAST	P38088	-1.07935	-1.15505	-1.08609		YEAST	P32381	-0.338801	-0.142129	0.137072		YEAST	P32915	-0.417609	-0.032775	-0.769665		YEAST	P34227	0.851154	0.189066	0.352722
YEAST	P38115	-0.809311	-1.26496	-1.35629		YEAST	P32449	0.128285	0.145701	-0.102706		YEAST	P33297	0.0690843	-0.285617	-0.0463354		YEAST	P34730	0.678636	0.727301	0.416771
YEAST	P38143	-1.35145	-0.797161	-1.65344		YEAST	P32454	-0.264084	-0.160834	-0.223213		YEAST	P33302	0.120415	-0.0179123	0.0208717		YEAST	P34760	0.700185	0.784658	0.822008
YEAST	P38197	-1.82349	-1.01484	-0.886935		YEAST	P32463	-0.700407	-0.0824078	-0.42843		YEAST	P33330	0.188046	0.390966	0.530437		YEAST	P35176	0.816308	1.13576	0.852545
YEAST	P38216	-0.881203	-1.04744	-0.449199		YEAST	P32466	-0.32783	0.0830276	-0.0296442		YEAST	P33331	0.5106	-0.0568361	0.881393		YEAST	P35179	0.320407	0.597846	0.607706
YEAST	P38219	-1.07828	-1.01491	-1.11251		YEAST	P32471	-0.262029	-0.298304	-0.262142		YEAST	P33401	0.250046	0.582254	0.372153		YEAST	P35691	0.59004	0.579582	0.844679
YEAST	P38248	-0.782889	-1.27876	-0.289765		YEAST	P32473	-0.473934	-0.223433	-0.461365		YEAST	P33416	-0.550114	-0.331126	-0.413747		YEAST	P35719	0.83604	0.781179	0.55011
YEAST	P38249	-0.543299	-0.0774781	0.365581		YEAST	P32476	0.0117733	-0.127765	0.218218		YEAST	P33442	0.30651	0.267264	0.407784		YEAST	P35723	0.805573	0.591899	0.47872
YEAST	P38264	-1.19778	-1.2441	-1.15472		YEAST	P32481	-0.297446	0.160813	-0.135936		YEAST	P33734	0.575882	0.0779886	0.11018		YEAST	P35732	0.816541	-0.63894	0.169841
YEAST	P38286	-0.714702	-1.28277	-0.134011		YEAST	P32497	-0.425477	-0.191627	-0.588648		YEAST	P33775	0.293336	0.159107	-0.348621		YEAST	P36008	0.583819	0.583471	0.553778
YEAST	P38427	-1.66776	-0.638116	-0.0990641		YEAST	P32527	-0.207126	-0.263835	-0.130672		YEAST	P34167	0.376247	0.229723	0.160081		YEAST	P36010	0.557742	0.501439	0.844752
YEAST	P38431	-0.914689	-0.932736	-0.585699		YEAST	P32558	-0.438521	-0.0704392	0.140428		YEAST	P34216	0.524061	0.0718111	-0.0378232		YEAST	P36013	0.722281	-0.0946689	0.459024
YEAST	P38555	-0.0753325	-0.27366	-0.485905		YEAST	P32563	-0.538029	-0.00914684	0.234926		YEAST	P34227	-0.0805676	-0.480377	-0.0434294		YEAST	P36015	0.671354	1.15453	1.00162
YEAST	P38616	-0.901871	-1.00621	-1.11492		YEAST	P32565	-0.0929189	-0.358941	-0.0946166		YEAST	P34730	0.20187	0.408714	0.127916		YEAST	P36105	0.492883	0.591728	0.416711
YEAST	P38625	-1.03127	-1.01686	-0.961556		YEAST	P32582	-0.371649	-0.32406	-0.328261		YEAST	P34760	0.357057	0.269935	0.213574		YEAST	P36139	0.562645	0.520225	0.846117
YEAST	P38626	-0.495656	-0.710305	-0.422179		YEAST	P32589	-0.422728	-0.357002	-0.582816		YEAST	P35176	0.372603	0.708341	0.371359		YEAST	P36421	1.05782	0.40435	0.8105
YEAST	P38701	-1.23143	-1.58948	-1.58572		YEAST	P32598	-0.0514895	0.300905	0.0902489		YEAST	P35179	0.0384962	0.0970606	0.365773		YEAST	P37012	0.655877	0.699098	0.951379
YEAST	P38707	-1.11543	-0.731594	-0.564532		YEAST	P32599	-0.222325	-0.153508	-0.227577		YEAST	P35691	0.247042	0.14253	0.532703		YEAST	P37291	0.719274	0.667143	0.489676
YEAST	P38708	-1.1087	-1.17107	-1.07715		YEAST	P32614	-0.282519	-0.0267695	-0.554473		YEAST	P35719	0.156906	-0.0775846	-0.0627015		YEAST	P37292	0.595904	0.613108	0.713163
YEAST	P38715	-1.02508	-0.8382	-0.764228		YEAST	P32628	-0.91779	-0.187631	0.135166		YEAST	P35723	0.604249	0.0117229	0.114254		YEAST	P37302	0.741031	1.11941	0.75249
YEAST	P38720	-1.10727	-0.959709	-1.02496		YEAST	P32835	0.0666273	0.00554967	-0.186329		YEAST	P36008	0.328396	0.327366	0.180938		YEAST	P37898	1.01476	0.563271	0.598875
YEAST	P38754	-1.68168	-1.28684	-1.34776		YEAST	P32861	-0.247559	-0.309465	-0.195472		YEAST	P36010	0.492469	0.136418	0.440527		YEAST	P38009	0.668781	0.454308	0.451087
YEAST	P38764	-1.19701	-0.949884	-0.159475		YEAST	P33297	-0.151672	-0.065826	0.106044		YEAST	P36013	0.432966	0.133842	0.138826		YEAST	P38011	0.569188	0.685422	0.647011
YEAST	P38788	-1.14139	-0.916931	-1.25		YEAST	P33302	-0.378092	-0.311069	-0.202315		YEAST	P36015	0.300133	0.482373	0.556285		YEAST	P38013	0.642273	0.629674	0.624163
YEAST	P38791	-1.39109	-0.289364	-0.854774		YEAST	P33330	-0.120942	0.13561	-0.0675325		YEAST	P36105	0.152953	0.0527955	0.130998		YEAST	P38061	0.592606	0.678872	0.698537
YEAST	P38804	-1.57595	-0.947486	-1.84871		YEAST	P33331	-0.266639	-0.158667	0.488998		YEAST	P36139	0.193452	0.316512	0.599358		YEAST	P38077	0.316367	0.147806	0.353302
YEAST	P38841	-1.49521	-0.51452	-1.14783		YEAST	P33416	-0.053284	-0.112585	-0.0157273		YEAST	P36421	0.655956	-0.0492965	0.435813		YEAST	P38081	0.609632	0.258663	0.0654943
YEAST	P38845	-1.4003	-0.244141	0.597154		YEAST	P33442	-0.261015	-0.324341	-0.388936		YEAST	P37012	0.288171	0.270466	0.405315		YEAST	P38088	0.76222	0.673979	0.721753
YEAST	P38879	-1.32206	-0.535823	-0.59401		YEAST	P33775	-0.446599	0.163323	-0.747825		YEAST	P37291	0.25388	0.200366	0.130338		YEAST	P38115	0.591605	0.721549	0.324507
YEAST	P38910	-1.37102	-1.14131	-1.19018		YEAST	P34167	-0.362038	-0.0768594	-0.618419		YEAST	P37292	0.299521	0.366614	0.145925		YEAST	P38143	0.6796	0.325233	0.484967
YEAST	P38911	-0.662424	-1.67313	-1.30533		YEAST	P34216	-0.0513214	-0.116436	-0.401353		YEAST	P37302	0.380071	0.639366	0.428869		YEAST	P38197	0.287637	0.452665	0.684395
YEAST	P38912	-1.57629	-1.11953	-0.830167		YEAST	P34227	-0.36159	-0.846437	-0.198107		YEAST	P37898	0.269903	0.0551084	0.208094		YEAST	P38203	0.574218	0.11106	-0.170731
YEAST	P38934	-1.07023	-0.566032	-0.980558		YEAST	P34730	-0.344978	-0.098437	-0.229407		YEAST	P38009	0.226946	0.152341	0.0793553		YEAST	P38216	0.526286	0.198955	0.015989
YEAST	P38968	-1.75258	-0.790439	0.709623		YEAST	P34760	-0.278349	-0.130467	-0.105249		YEAST	P38011	0.243717	0.212981	0.296375		YEAST	P38219	0.677064	0.408866	0.462231
YEAST	P38972	-1.28789	-0.959086	-1.00829		YEAST	P35176	0.0375977	0.310383	-0.315937		YEAST	P38013	0.245909	0.227903	0.350109		YEAST	P38221	0.281378	-0.0109562	0.0303382
YEAST	P39015	-1.23857	-1.23076	-1.24653		YEAST	P35179	-0.433826	-0.154941	-0.154633		YEAST	P38061	0.22203	0.158257	0.153036		YEAST	P38248	0.742335	0.588064	0.146521
YEAST	P39076	-0.886816	-0.660929	-0.311117		YEAST	P35691	-0.322431	-0.246848	-0.144671		YEAST	P38077	-0.0475698	-0.361854	0.29837		YEAST	P38249	0.490143	0.5135	0.683486
YEAST	P39077	-1.2547	-0.285286	-0.137863		YEAST	P35719	-0.295986	-0.126842	-0.205178		YEAST	P38081	0.223907	0.3332	-0.339365		YEAST	P38264	0.599603	0.668257	0.607586
YEAST	P39079	-1.1916	-0.791098	-0.201334		YEAST	P35723	0.186945	-0.066476	0.0893804		YEAST	P38088	0.186445	0.144815	0.17849		YEAST	P38286	1.04525	0.413952	1.27585
YEAST	P39101	-0.637288	-0.370533	-0.0338261		YEAST	P36008	-0.222098	-0.239345	-0.276516		YEAST	P38115	-0.00375797	-0.000141606	0.10507		YEAST	P38314	0.468503	0.247108	0.92634
YEAST	P39105	-1.0627	-0.211853	-1.11804		YEAST	P36010	-0.113234	-0.12978	-0.136626		YEAST	P38143	0.224619	0.160875	0.0218175		YEAST	P38328	0.522392	0.416652	0.0444686
YEAST	P39111	-1.93404	-0.391433	-1.65772		YEAST	P36013	-0.567994	-0.343887	0.209728		YEAST	P38197	-0.045383	0.045507	0.424965		YEAST	P38426	-0.129973	0.396357	0.605173
YEAST	P39676	-1.33778	-0.976287	-0.283528		YEAST	P36015	-0.731456	0.172499	0.212485		YEAST	P38203	-0.265557	0.818589	0.497588		YEAST	P38427	0.462461	0.680123	0.417018
YEAST	P39730	-1.00071	-0.617711	-0.649901		YEAST	P36105	-0.307506	-0.432062	-0.227439		YEAST	P38216	0.0366924	0.112617	0.0823845		YEAST	P38431	0.550304	0.388442	0.841134
YEAST	P39954	-1.52162	-0.699772	-0.441717		YEAST	P36139	-0.311998	-0.563853	0.294789		YEAST	P38219	0.167998	-0.0362178	0.0738898		YEAST	P38555	0.178322	0.28882	0.0237897
YEAST	P39976	-0.922606	-0.815525	-1.05472		YEAST	P36421	-0.00674078	-0.0599789	0.168758		YEAST	P38221	0.151931	-0.086653	-0.196491		YEAST	P38616	0.80527	0.532381	-0.33396
YEAST	P39990	-1.96974	-1.35089	-1.28048		YEAST	P37012	-0.295166	-0.32431	-0.141238		YEAST	P38248	0.183589	-0.0833567	-0.269551		YEAST	P38624	0.7182	0.62975	0.635287
YEAST	P40024	-1.05972	-0.308619	-0.456522		YEAST	P37291	-0.258139	-0.31459	-0.370371		YEAST	P38249	0.283466	0.494841	0.715307		YEAST	P38625	0.768695	0.712392	0.649613
YEAST	P40037	-1.40308	-0.998493	-0.771885		YEAST	P37292	-0.43845	0.0464986	-0.161822		YEAST	P38264	0.256359	0.476772	0.437212		YEAST	P38626	0.761408	0.646646	0.523233
YEAST	P40043	-1.16337	-0.69906	-1.40481		YEAST	P37302	-0.180982	0.0718546	-0.216864		YEAST	P38286	0.400501	0.251692	1.45016		YEAST	P38701	0.634297	0.688062	0.443593
YEAST	P40069	-0.525017	-0.803733	-0.810872		YEAST	P37898	0.244877	0.0718689	0.0159866		YEAST	P38314	0.0647769	0.106872	0.128815		YEAST	P38707	0.731011	0.468668	0.853175
YEAST	P40075	-1.52854	-0.902913	-0.191823		YEAST	P38009	-0.226463	-0.348379	-0.372419		YEAST	P38328	0.248444	0.567811	0.117616		YEAST	P38708	0.514642	0.264029	0.509679
YEAST	P40150	-1.34038	-1.18525	-1.17002		YEAST	P38011	-0.374667	-0.343834	-0.336318		YEAST	P38426	0.00202401	-0.357831	0.111381		YEAST	P38715	0.466893	0.526423	0.600079
YEAST	P40185	-1.27959	-1.18741	-1.49644		YEAST	P38013	-0.278693	-0.265163	-0.220876		YEAST	P38427	-0.0765423	0.337576	0.277771		YEAST	P38720	0.479622	0.684226	0.492761
YEAST	P40217	-0.7969	-0.0977252	-0.595298		YEAST	P38061	-0.241972	-0.40507	-0.383159		YEAST	P38431	0.320897	-0.0197684	0.508453		YEAST	P38754	0.570131	0.703744	0.433042
YEAST	P40302	-1.39695	-1.0646	-0.978985		YEAST	P38077	-0.545758	-0.277082	-0.474414		YEAST	P38555	0.127307	0.0472156	-0.271127		YEAST	P38764	0.618619	0.20988	0.470881
YEAST	P40303	-0.728944	-0.973669	-1.55293		YEAST	P38088	-0.32021	-0.210496	-0.224161		YEAST	P38616	0.373575	0.232162	-0.117548		YEAST	P38787	0.122187	0.130092	0.0680294
YEAST	P40327	-0.752482	-0.522866	-0.189082		YEAST	P38115	-0.528965	-0.172359	-0.548103		YEAST	P38624	0.253146	0.203168	-0.247924		YEAST	P38788	0.644244	0.731923	0.50784
YEAST	P40414	-0.964683	-0.805949	-0.74821		YEAST	P38143	-0.186842	-0.500892	-0.969716		YEAST	P38625	0.206894	0.199311	0.421023		YEAST	P38791	0.715355	0.76959	0.588434
YEAST	P40495	-0.717276	-0.45601	-0.544683		YEAST	P38197	-0.881435	-0.633553	-0.24239		YEAST	P38626	0.269037	0.100009	0.158577		YEAST	P38804	0.722787	0.820979	0.970142
YEAST	P40518	-0.856741	-0.396578	-0.43362		YEAST	P38203	0.183011	0.139453	-0.212979		YEAST	P38701	0.232324	-0.0276637	0.00596884		YEAST	P38810	1.24088	-0.0813191	0.634079
YEAST	P40531	-1.00285	-1.04223	-1.16476		YEAST	P38216	-0.17439	-0.0912424	0.162601		YEAST	P38707	0.411031	0.351387	0.673406		YEAST	P38841	0.475076	0.499972	0.3779
YEAST	P40581	-1.31662	-0.934935	-1.69293		YEAST	P38219	-0.367921	-0.624617	-0.44034		YEAST	P38708	-0.174144	-0.110561	0.0398446		YEAST	P38845	0.369574	0.419856	0.29917
YEAST	P40582	-0.834162	-0.445881	-0.87987		YEAST	P38248	-0.130253	-0.236676	-0.348312		YEAST	P38715	0.189922	0.0999419	0.348003		YEAST	P38879	0.482494	1.01147	1.09863
YEAST	P40825	-0.944653	-0.935458	-0.936903		YEAST	P38249	-0.16865	0.230764	0.026531		YEAST	P38720	0.1583	0.21266	0.143015		YEAST	P38886	0.682815	0.322899	0.483351
YEAST	P40961	-0.859139	-0.330638	-0.460829		YEAST	P38264	-0.503803	-0.165238	-0.270958		YEAST	P38754	0.154556	0.0621026	0.179978		YEAST	P38910	0.543037	0.600244	0.580293
YEAST	P41057	-1.50241	-1.27613	-0.908154		YEAST	P38314	0.0461196	-0.0648066	0.504539		YEAST	P38764	0.40226	-0.0288877	0.248999		YEAST	P38911	0.357341	0.745247	0.980471
YEAST	P41058	-1.52833	-1.14678	-1.63543		YEAST	P38427	-0.607016	-0.335138	-0.0543868		YEAST	P38788	0.248158	0.264334	0.319103		YEAST	P38912	0.48628	0.51922	0.681935
YEAST	P41277	-1.40216	-1.19476	-1.11225		YEAST	P38431	-0.363237	-0.339574	-0.22596		YEAST	P38791	-0.124996	0.24682	-0.18125		YEAST	P38934	0.659745	0.546585	0.50956
YEAST	P41338	-1.16069	-0.740421	-1.10527		YEAST	P38555	0.0953469	-0.117172	-0.482809		YEAST	P38804	0.179539	0.177117	-0.00996643		YEAST	P38968	0.461034	0.643139	0.416001
YEAST	P41805	-0.423744	-0.76427	-0.671839		YEAST	P38616	0.0231098	-0.335137	-0.45298		YEAST	P38810	0.81134	-0.29237	-0.276968		YEAST	P38972	0.665731	0.536585	0.464927
YEAST	P41807	-0.980747	-1.02237	-1.03034		YEAST	P38624	-0.174751	-0.347343	-0.393917		YEAST	P38841	0.392412	0.37942	0.0535215		YEAST	P39015	0.554371	0.511454	0.533819
YEAST	P41810	-0.865777	-0.295603	-0.0848732		YEAST	P38625	-0.0824197	-0.314014	-0.273732		YEAST	P38845	-0.0932504	0.332545	0.843692		YEAST	P39076	0.762913	0.446124	0.786054
YEAST	P41811	-1.11142	-1.04836	-0.200426		YEAST	P38626	-0.312943	-0.271357	-0.319662		YEAST	P38879	0.129351	0.597591	-0.183091		YEAST	P39077	0.307917	0.143704	0.377768
YEAST	P41921	-1.01984	-0.628207	-0.662097		YEAST	P38701	-0.327193	-0.40367	-0.602037		YEAST	P38886	-0.175394	0.252034	0.027923		YEAST	P39079	0.792096	0.548073	0.660423
YEAST	P41940	-1.14068	-1.18142	-1.07025		YEAST	P38707	-0.237226	-0.239782	-0.161682		YEAST	P38910	0.104714	0.127861	0.0142327		YEAST	P39101	0.564773	0.0604047	0.161281
YEAST	P43582	-1.18506	-1.17185	-0.351845		YEAST	P38708	-0.39466	-0.46127	-0.260693		YEAST	P38911	-0.0415746	0.251608	0.409972		YEAST	P39105	0.704634	0.853396	0.581354
YEAST	P43593	-1.05427	-0.525824	-0.51271		YEAST	P38715	-0.219124	-0.0630565	-0.0722153		YEAST	P38912	0.0731653	0.138225	0.120423		YEAST	P39111	0.552927	0.0235436	0.638481
YEAST	P43616	-1.35562	-1.19748	-1.08851		YEAST	P38720	-0.321659	-0.204775	-0.290319		YEAST	P38934	0.190385	0.0748669	-0.0542902		YEAST	P39517	0.324068	0.488432	0.0614081
YEAST	P46367	-1.47581	-1.01714	-1.02989		YEAST	P38754	-0.203431	-0.0810479	-0.155748		YEAST	P38968	-0.0944894	0.171097	0.18847		YEAST	P39676	0.77345	0.753069	1.01878
YEAST	P46655	-1.38258	-1.23609	-1.35355		YEAST	P38764	-0.352722	-0.304472	-0.126923		YEAST	P38972	0.334065	0.186394	-0.0290446		YEAST	P39683	0.548747	0.595332	0.658512
YEAST	P46672	-1.01984	-0.927388	-0.91859		YEAST	P38787	0.233019	0.27718	1.15891		YEAST	P39015	0.198966	0.256194	0.23209		YEAST	P39714	0.537556	0.172618	0.0482696
YEAST	P46680	-1.17122	-0.995815	-0.677211		YEAST	P38788	-0.402236	-0.146331	-0.118513		YEAST	P39076	-0.0110851	0.0260688	-0.139134		YEAST	P39727	1.03295	0.320633	1.15715
YEAST	P47068	0.0470865	-0.945976	-0.475807		YEAST	P38791	-0.184549	-0.0646905	-0.503507		YEAST	P39077	-0.194467	-0.195621	0.242322		YEAST	P39730	0.653356	0.851707	0.696527
YEAST	P47075	-1.72815	-0.950605	-1.17776		YEAST	P38804	-0.245104	-0.178712	-0.290871		YEAST	P39079	0.463421	0.388127	0.25883		YEAST	P39929	0.581461	0.474272	-0.183202
YEAST	P47079	-0.819434	-0.575381	0.0821461		YEAST	P38810	0.818669	-0.328913	-0.994536		YEAST	P39101	0.297511	0.11659	0.49879		YEAST	P39940	0.66086	0.320796	-0.247928
YEAST	P47117	-1.38204	0.0473117	0.570136		YEAST	P38841	-0.298636	0.138383	-0.150446		YEAST	P39105	0.183929	0.636446	-0.170757		YEAST	P39954	0.797497	1.0856	0.529518
YEAST	P47143	-1.23961	-1.17866	-1.3124		YEAST	P38845	-0.476447	0.119739	0.661904		YEAST	P39111	-0.00736933	-0.287518	0.012882		YEAST	P39966	0.773131	0.507862	0.828814
YEAST	P47176	-1.05318	-1.34023	-1.94075		YEAST	P38879	-0.474845	0.0599361	-0.104496		YEAST	P39517	0.374513	0.363197	0.372448		YEAST	P39968	-0.307181	0.295369	-0.137504
YEAST	P48164	-1.27343	-1.42685	-1.29152		YEAST	P38886	-0.700572	-0.276796	-1.07758		YEAST	P39676	0.36569	0.279216	-0.111281		YEAST	P39976	0.754664	0.812267	0.907183
YEAST	P48589	-1.31707	-1.35696	-0.915556		YEAST	P38910	-0.343757	-0.306102	-0.467206		YEAST	P39683	0.22145	0.335578	0.250101		YEAST	P39986	0.863513	0.147012	0.456003
YEAST	P48606	-1.6864	-0.172414	-0.568711		YEAST	P38911	-0.363592	-0.397061	-0.832316		YEAST	P39714	-0.150252	0.380344	-0.100574		YEAST	P39990	0.311258	0.140326	0.993555
YEAST	P48836	-1.44938	-1.12339	-1.28802		YEAST	P38912	-0.464542	-0.0561208	-0.45832		YEAST	P39727	0.0903523	0.369433	0.50254		YEAST	P40024	0.742158	0.467852	0.443883
YEAST	P49089	-1.12925	-0.991989	-1.06968		YEAST	P38934	-0.323986	-0.146268	-0.409102		YEAST	P39730	0.133061	0.599482	0.176237		YEAST	P40037	0.669973	0.519483	0.841453
YEAST	P49090	-1.4545	-0.923554	-0.998107		YEAST	P38968	-0.737584	-0.0449213	0.173356		YEAST	P39929	0.587421	0.0199074	-0.342203		YEAST	P40043	0.426426	0.480031	0.525837
YEAST	P49166	-1.76854	-1.23446	-1.42993		YEAST	P38972	-0.252143	-0.21516	-0.308303		YEAST	P39940	0.624413	0.237533	-0.191365		YEAST	P40054	0.277538	0.520202	0.1708
YEAST	P49167	-1.13546	-1.09869	-1.3412		YEAST	P39015	-0.208459	-0.251064	-0.197916		YEAST	P39954	0.141333	0.329201	0.145014		YEAST	P40069	0.696512	0.405725	0.258695
YEAST	P49723	-1.22981	-1.20122	-1.31249		YEAST	P39076	-0.516313	-0.0840075	-1.16344		YEAST	P39966	0.0279235	0.144916	0.612572		YEAST	P40075	0.475689	0.404301	0.354089
YEAST	P50095	-1.07302	-0.874749	-0.832436		YEAST	P39077	-0.491405	-0.229411	-0.21242		YEAST	P39968	0.0668684	0.320703	-0.148285		YEAST	P40150	0.607283	0.560552	0.57474
YEAST	P51402	-1.44707	-1.38237	-1.19555		YEAST	P39079	-0.0822719	-0.0846154	-0.511366		YEAST	P39976	0.175291	0.0969233	0.0807275		YEAST	P40185	0.663746	0.743702	0.516182
YEAST	P52871	-0.966312	-0.751697	-0.14642		YEAST	P39101	-0.110733	-0.284012	0.106211		YEAST	P39986	0.00824815	-0.126023	0.129234		YEAST	P40217	0.636921	0.533965	0.527737
YEAST	P52910	-1.13947	-0.562811	-0.917296		YEAST	P39105	-0.268675	0.582576	-0.537891		YEAST	P39990	-0.149948	-0.31351	0.304161		YEAST	P40302	0.50755	0.3404	0.264551
YEAST	P53090	-1.05052	-0.791379	-0.318428		YEAST	P39111	0.115119	-0.278327	-0.170177		YEAST	P40024	0.407863	0.337602	0.30521		YEAST	P40303	0.75689	0.972839	0.839142
YEAST	P53184	-1.03548	-1.27862	-1.29235		YEAST	P39517	-0.78661	0.198408	-0.0503405		YEAST	P40037	0.296581	0.37278	0.585854		YEAST	P40327	0.812877	0.138355	0.417885
YEAST	P53221	-1.25752	-1.12763	-1.58481		YEAST	P39676	-0.24409	-0.165871	0.0674412		YEAST	P40043	0.454431	0.237621	0.342799		YEAST	P40413	0.122879	0.336192	0.428667
YEAST	P53252	-1.28213	-1.27119	-1.3584		YEAST	P39683	-0.734479	0.179321	-0.283438		YEAST	P40054	0.222165	0.109575	-0.300844		YEAST	P40414	0.468818	0.482197	0.711206
YEAST	P53301	-1.00659	-0.557376	-0.808131		YEAST	P39714	0.206344	0.0551804	-0.449204		YEAST	P40069	0.259314	0.073178	0.147289		YEAST	P40495	0.543008	0.70073	0.558194
YEAST	P53622	-1.15083	-0.731821	-0.519772		YEAST	P39727	-0.596647	0.675481	0.524348		YEAST	P40075	0.157806	0.020752	0.572177		YEAST	P40510	0.255089	0.165178	0.60765
YEAST	P53691	-0.972147	-0.998398	-1.7183		YEAST	P39730	-0.621531	-0.120505	-0.2828		YEAST	P40150	0.0814061	0.121272	0.243168		YEAST	P40513	0.656432	0.73307	0.697563
YEAST	P53981	-1.29134	-1.26576	-1.24319		YEAST	P39929	-0.697472	-0.258284	-0.448266		YEAST	P40185	0.195954	0.310703	0.189173		YEAST	P40518	0.791485	0.393267	0.329331
YEAST	P54113	-1.12401	-0.579488	-0.578168		YEAST	P39954	-0.307951	-0.315502	-0.105777		YEAST	P40217	0.325928	0.295519	0.33002		YEAST	P40531	0.757796	0.547423	0.529557
YEAST	P54115	-1.33319	-1.27243	-1.34883		YEAST	P39966	-0.179664	-0.333954	0.0930387		YEAST	P40302	0.202157	-0.208054	-0.302176		YEAST	P40581	0.545609	0.516184	0.367539
YEAST	P54838	-1.12978	-0.84894	-0.892708		YEAST	P39976	-0.299752	-0.307037	-0.372289		YEAST	P40303	0.192073	0.197357	0.290451		YEAST	P40582	0.96917	0.906991	0.553705
YEAST	P54839	-1.27852	-1.34747	-1.17039		YEAST	P39986	0.0809987	-0.0902837	0.0517776		YEAST	P40327	0.189205	0.188782	-0.0202308		YEAST	P40825	0.523723	0.399326	0.645843
YEAST	P54885	-1.52435	-0.474887	-1.16058		YEAST	P39990	-0.167949	-0.188833	0.233629		YEAST	P40413	-0.026815	-0.299747	0.0469537		YEAST	P40961	0.785475	0.695632	0.245759
YEAST	P60010	-0.162156	-1.17723	-0.0732037		YEAST	P40024	-0.0715527	-0.0642572	-0.322867		YEAST	P40414	0.115392	0.247868	0.266597		YEAST	P41057	0.619422	0.792124	1.03623
YEAST	P80210	-1.39379	-1.20015	-1.17481		YEAST	P40037	-0.376441	-0.426867	-0.316845		YEAST	P40495	0.243389	0.350126	0.0538132		YEAST	P41058	0.703034	0.564862	0.54556
YEAST	Q00055	-0.998096	-1.36797	-0.983128		YEAST	P40043	-0.516226	-0.718258	-0.694464		YEAST	P40510	-0.201339	0.243252	1.07811		YEAST	P41277	0.657621	0.576711	0.798751
YEAST	Q00764	-1.19778	-1.48616	-1.52798		YEAST	P40054	-0.33013	0.464827	-0.194244		YEAST	P40513	-0.148739	0.32769	0.0976707		YEAST	P41338	0.764776	0.954047	0.778078
YEAST	Q00955	-1.16111	-0.690444	-0.63688		YEAST	P40069	-0.33717	-0.287897	-0.358787		YEAST	P40518	0.499744	-0.097987	0.407508		YEAST	P41805	0.393238	0.893984	0.775037
YEAST	Q01560	-1.10492	-0.952359	-0.858816		YEAST	P40075	-0.380041	-0.144338	0.14461		YEAST	P40531	0.340265	0.338616	0.291652		YEAST	P41807	0.72668	0.285942	0.585414
YEAST	Q01855	-0.976976	-0.458054	-0.450974		YEAST	P40150	-0.209175	-0.134747	-0.213087		YEAST	P40581	-0.0894464	0.246029	-0.356794		YEAST	P41810	0.977388	0.311936	0.373723
YEAST	Q02326	-1.39488	-1.29265	-1.29713		YEAST	P40185	-0.394211	-0.358354	-0.373972		YEAST	P40582	0.32996	0.3036	0.421276		YEAST	P41811	0.647457	0.279584	0.56443
YEAST	Q03048	-1.0469	-1.13549	-1.41728		YEAST	P40217	-0.197936	0.193859	-0.323641		YEAST	P40825	0.181211	0.0174919	0.0657751		YEAST	P41921	0.767325	0.52895	0.511343
YEAST	Q03161	-1.50925	-1.51159	-1.53679		YEAST	P40302	-0.202024	-0.25807	-0.30694		YEAST	P40961	0.354784	0.0328303	0.0418208		YEAST	P41940	0.761494	0.85068	0.847995
YEAST	Q03280	0.248896	0.20494	0.286078		YEAST	P40303	-0.255267	-0.204347	-0.368299		YEAST	P41057	0.280711	0.279905	0.503839		YEAST	P42941	-0.106373	0.351812	0.344593
YEAST	Q03558	-1.11136	-1.00335	-1.16903		YEAST	P40327	-0.35798	-0.0639629	-0.0621292		YEAST	P41058	0.253484	0.268816	0.122052		YEAST	P42943	0.720028	0.384865	0.232656
YEAST	Q03690	-1.12112	-0.777477	-1.00454		YEAST	P40413	-0.0166682	-0.496035	0.249455		YEAST	P41277	0.200971	0.172709	0.348071		YEAST	P43582	0.757097	0.556895	0.872675
YEAST	Q04062	-0.84076	-0.774906	-0.0563324		YEAST	P40414	-0.665739	-0.294011	-0.239887		YEAST	P41338	0.29034	0.448318	0.270927		YEAST	P43588	0.320649	0.492747	0.558201
YEAST	Q04178	-0.632533	-0.710384	-0.258724		YEAST	P40495	-0.577136	-0.0809518	-0.425219		YEAST	P41805	0.183112	0.405761	0.318806		YEAST	P43593	0.510467	0.337235	0.995469
YEAST	Q04409	-0.74495	-0.416185	-0.584297		YEAST	P40510	-0.287637	-0.0305595	-0.00417052		YEAST	P41807	0.15433	0.0292104	0.321331		YEAST	P43603	0.875433	0.641355	0.86111
YEAST	Q04491	-1.39927	-1.0064	-1.20331		YEAST	P40513	-0.770712	-0.22901	-0.725856		YEAST	P41810	0.349322	0.434376	0.36796		YEAST	P43616	0.620078	0.814673	0.968039
YEAST	Q04947	-1.16177	-1.13819	-1.43979		YEAST	P40518	-0.0717975	-0.213057	0.182883		YEAST	P41811	0.0367797	0.241046	0.333099		YEAST	P46367	0.56344	0.667008	0.730449
YEAST	Q05016	-1.39452	-0.900462	-0.462022		YEAST	P40531	-0.256856	-0.143383	-0.42627		YEAST	P41921	0.302123	0.0353762	0.278661		YEAST	P46655	0.669754	0.506473	0.763573
YEAST	Q05050	-1.32333	-0.0849729	-0.936402		YEAST	P40581	-0.437033	-0.0149307	-0.813772		YEAST	P41940	0.2809	0.344349	0.312844		YEAST	P46672	0.573427	0.620359	0.667079
YEAST	Q05506	-1.1269	-0.378004	-0.790683		YEAST	P40582	-0.22215	-0.185622	-0.0741381		YEAST	P42941	-0.838087	-0.7612	0.342751		YEAST	P46680	0.551452	0.433921	0.670912
YEAST	Q05905	-1.31958	-0.529199	-0.708299		YEAST	P40825	-0.337634	-0.270871	-0.27074		YEAST	P42943	-8.64201e-05	0.29362	0.180015		YEAST	P46992	0.794273	0.238396	0.315398
YEAST	Q05911	-1.21472	-0.913321	-1.36239		YEAST	P40961	-0.0312694	-0.662746	-0.217031		YEAST	P43582	-0.273676	0.419643	0.169764		YEAST	P47044	0.844098	0.392636	0.420895
[truncated: 139 more rows]

## Sheet: SFig1a
Group	Run	DDALib	PublicLib	AlphaPeptDeep	LibraryFree
S1	1	2586	2774	2394	Present in Fig1b
S1	2	2655	2892	2468
S1	3	2576	2818	2437
S1	4	2614	2820	2429
S1	5	2634	2743	2439
S1	6	2561	2649	2347
S2	1	2759	2943	2571
S2	2	2737	2928	2532
S2	3	2812	2986	2591
S2	4	2797	3021	2605
S2	5	2768	2948	2494
S2	6	2750	2990	2560
S3	1	2806	2987	2555
S3	2	2744	2982	2566
S3	3	2836	2983	2612
S3	4	2744	2951	2491
S3	5	2847	2989	2607
S3	6	2787	3019	2627
S4	1	2741	2940	2532
S4	2	2750	2959	2558
S4	3	2753	2913	2496
S4	4	2803	3020	2534
S4	5	2733	2944	2498
S4	6	2821	2985	2584
S5	1	2754	2977	2556
S5	2	2802	2964	2567
S5	3	2806	3099	2578
S5	4	2842	3066	2548
S5	5	2869	3028	2582
S5	6	2857	2997	2599

## Sheet: SFig2a
Group	Run	LibraryFree	DDALib	PublicLib	AlphaPeptDeep
S1	1	10275	11382	11849	10259
S1	2	10815	12018	12688	10821
S1	3	10301	11576	12192	10502
S1	4	10365	11488	12287	10356
S1	5	10218	11671	11663	10491
S1	6	9541	11256	11097	9915
S2	1	11086	12662	12984	11346
S2	2	11072	12729	13040	11102
S2	3	11492	13309	13503	11448
S2	4	11909	13285	13972	11688
S2	5	10881	12675	13040	10973
S2	6	11621	12667	13441	11278
S3	1	11541	12627	13350	11398
S3	2	11687	12344	13326	11382
S3	3	11693	13156	13407	11589
S3	4	11012	12167	12942	10855
S3	5	11549	13100	13581	11540
S3	6	11732	13153	13948	11781
S4	1	10980	12697	13293	11177
S4	2	11460	12912	13331	11598
S4	3	11090	12448	12976	10626
S4	4	11805	13288	14045	11467
S4	5	10916	12318	12927	10831
S4	6	11651	13129	13627	11711
S5	1	12022	13243	14114	11842
S5	2	12258	13557	13984	11897
S5	3	12396	13625	15126	12183
S5	4	12473	13952	14839	11907
S5	5	12303	13979	14455	12046
S5	6	12250	13712	14205	11964

## Sheet: SFig1b
Data Completeness (%)	DDALib	PublicLib	AlphaPeptDeep	LibraryFree
100	1611	1714	1522	Present in Fig1c
96	1823	1932	1712
93	1968	2068	1819
90	2094	2194	1923
86	2186	2297	2003
83	2256	2365	2065
80	2320	2438	2128
76	2375	2516	2194
73	2440	2582	2253
70	2504	2655	2321
66	2572	2724	2370
63	2624	2780	2412
60	2666	2847	2473
56	2711	2902	2524
53	2771	2961	2577
50	2820	3019	2624
46	2881	3076	2679
43	2938	3137	2729
40	2983	3203	2780
36	3033	3256	2835
33	3082	3323	2872
30	3135	3387	2906
26	3185	3450	2950
23	3231	3506	2977
20	3298	3557	3007
16	3337	3606	3026
13	3381	3653	3049
10	3412	3698	3069
6	3444	3721	3075
3	3463	3748	3083

## Sheet: SFig2b
Data Completeness (%)	LibraryFree	DDALib	PublicLib	AlphaPeptDeep
100	3359	3711	3927	3657
96	4451	4841	5042	4767
93	5314	5649	5869	5535
90	6027	6369	6571	6223
86	6652	7047	7213	6829
83	7301	7662	7807	7454
80	7866	8242	8456	8016
76	8428	8762	9073	8573
73	8965	9307	9641	9105
70	9475	9855	10202	9639
66	10003	10377	10759	10144
63	10533	10940	11317	10607
60	11040	11447	11909	11060
56	11511	11940	12460	11509
53	11934	12489	13032	11971
50	12350	13075	13694	12377
46	12790	13651	14325	12725
43	13186	14256	14927	13104
40	13548	14809	15590	13424
36	13897	15385	16210	13725
33	14209	15940	16850	13996
30	14506	16505	17477	14223
26	14781	17090	18096	14442
23	15021	17629	18646	14622
20	15226	18179	19142	14802
16	15396	18663	19620	14918
13	15511	19082	19979	15031
10	15614	19469	20284	15119
6	15709	19760	20489	15166
3	15791	19994	20625	15210

## Sheet: SFig1d
LibraryFree							DDALib							PublicLib							AlphaPeptDeep
Protein	S1 CV	S2 CV	S3 CV	S4 CV	S5 CV		Protein	S1 CV	S2 CV	S3 CV	S4 CV	S5 CV		Protein	S1 CV	S2 CV	S3 CV	S4 CV	S5 CV		Protein	S1 CV	S2 CV	S3 CV	S4 CV	S5 CV
P00350	0.0696343	0.090695	0.0478257	0.101325	0.111304		P00350	0.0665069	0.0996383	0.0553981	0.0546627	0.0848841		P00350	0.0709078	0.0954023	0.0529296	0.0610378	0.131183		P00350	0.0334691	0.0859372	0.0528801	0.0628704	0.0668257
P00448	0.0890764	0.060709	0.0361992	0.106309	0.175322		P00363	0.26643	0.435961	0.865358	0.17857			P00448	0.0613688	0.0592201	0.0717456	0.0560495	0.142298		P00363	0.256971	0.264095	0.60199
P00509	0.0592463	0.0947682	0.0705547	0.0958927	0.186965		P00448	0.0703394	0.0317155	0.0877048	0.0888165	0.177199		P00509	0.0371585	0.0911582	0.0671738	0.0619904	0.058681		P00448	0.0653486	0.0656805	0.0902768	0.0606863	0.15111
P00579	0.257322						P00509	0.0509632	0.0687129	0.0976805	0.10091	0.137955		P00579	0.133583		0.293815				P00509	0.0709077	0.111288	0.0994153	0.0841239	0.132117
P00864	0.222996	0.618886	0.0588639				P00722	0.169145	0.184037	0.285996	0.760349			P00722	0.146259	0.131226	0.225784	0.466016	0.278215		P00722	0.191736	0.180228	0.263766	0.491466	0.236747
P00956	0.424775	0.345425		0.661609			P00954	0.590314	0.58606	0.341252	0.22342			P00864	0.526566	0.440077	0.196502	0.0147773			P00864	0.283622	0.58891	0.0602549
P00957	0.215066	0.336064	0.103493	0.413123	0.315949		P00956	0.482618						P00946	0.421171	0.869468	0.248702				P00954	0.603405	0.484669	0.222932
P02358	0.0885063	0.079473	0.0959563	0.0503812	0.266526		P00957	0.340794	0.269513	0.106291	0.400917	0.180994		P00954	0.464488	0.362047	0.476889	0.222491	0.231162		P00956	0.441348	0.23255	0.400157
P02359	0.0649648	0.0551268	0.158775	0.0853414	0.155285		P02358	0.104755	0.101852	0.0654588	0.104693	0.186303		P00956	0.588546	0.259259	0.421069	0.273148			P00957	0.211748	0.300325	0.242313	0.470438
P02413	0.0920106	0.153622	0.161717	0.144852	0.144574		P02359	0.0572469	0.116149	0.145429	0.0830377	0.142843		P00957	0.128931	0.199994	0.100215	0.154332	0.291051		P00959	0.366596	0.359312	0.346333
P02924	0.163669	0.344858	0.0708128				P02413	0.11496	0.168811	0.18661	0.153264	0.156087		P00961	0.14329	0.205415	0.363521	0.234013	0.135043		P00961	0.129776	0.401381	0.464294
P02925	0.0381584	0.0485725	0.0247008	0.0480764	0.0790943		P02924	0.265076	0.445672	0.18587				P00968	0.262237	0.189895	0.140954	0.217544	0.182935		P02358	0.076334	0.0765804	0.102786	0.066318	0.170755
P03841	0.214489	0.297313	0.34314				P02925	0.0374528	0.0272262	0.0177424	0.0495605	0.0618349		P02358	0.0862013	0.100097	0.0603913	0.117545	0.180918		P02359	0.0616899	0.0564104	0.147576	0.0742003	0.113731
P04079	0.507063	0.436209	0.279825	0.313448			P03841	0.189367	0.269176	0.354976				P02359	0.0561111	0.0635097	0.10854	0.047385	0.105737		P02413	0.145734	0.0665335	0.0949844	0.15211	0.115843
P04825	0.18153	0.154299	0.250805	0.482073	0.271529		P04079	0.351102	0.399103	0.231341	0.234299			P02413	0.238204	0.158998	0.152624	0.325731	0.0647996		P02924	0.24519	0.46316	0.375401
P05042	0.128455	0.27212	0.236972	0.187558	0.236735		P04693	0.308069		0.106037				P02925	0.0325121	0.0415147	0.020217	0.0422391	0.0824086		P02925	0.0491575	0.0317163	0.01954	0.0433211	0.0588112
P05055	0.272248	0.0970689	0.425594	0.43605	0.652575		P04825	0.0811749	0.150072	0.278218	0.371794	0.242118		P03841	0.194812	0.261156	0.360838	0.375268			P03841	0.205096	0.213257	0.375524	0.0739206
P06610	0.354831	0.291763	0.288544				P05042	0.121871	0.221121	0.283162	0.216552	0.200703		P04079	0.309458	0.423666	0.209888	0.194087			P04693	0.258394		0.2295
P06959	0.271956	0.140231	0.183691	0.210693	0.423565		P05055	0.362854	0.100666	0.450169	0.510933	0.422865		P04693	0.270166	0.470514	0.233124				P04825	0.123312	0.181925	0.151324	0.11219	0.259314
P07014	0.321458	0.409571					P06959	0.11565	0.159378	0.140767	0.18671	0.42206		P04825	0.112167	0.123675	0.207428	0.185882	0.134345		P05020	0.256787		0.241842
P07118	0.454066						P07014	0.265195			0.434757			P05020	0.379758	0.456249	0.225925				P05042	0.183323	0.112945	0.223758	0.188915	0.228102
P07395	0.145158	0.138426	0.184182	0.214094	0.447627		P07395	0.115853	0.0932906	0.121355	0.126301	0.160257		P05042	0.0863441	0.103856	0.227024	0.35808	0.0317354		P05055	0.0943097	0.137493	0.205722	0.336254	0.639869
P07813	0.528769	0.132192	0.596234	0.763063			P07813	0.384499	0.145118	0.401437				P05055	0.140972	0.173694	0.219189	0.17934	0.515464		P06959	0.244285	0.120428	0.254181	0.297228	0.283347
P07913	0.0788621	0.163758	0.246188	0.273088	0.220047		P07913	0.140769	0.260687	0.244617	0.26348	0.326912		P05459	0.631132						P07003	0.392475	0.472561
P08200	0.0478803	0.0405338	0.0568627	0.0852956	0.0950092		P08200	0.0427078	0.0825518	0.0503326	0.0644173	0.0438276		P06610	0.372278	0.396496	0.275753				P07014	0.184328	0.402037		0.300556
P08312	0.281226	0.265942	0.368988	0.181949	0.517336		P08312	0.329858	0.171077	0.401575	0.247342	0.582548		P06720	0.264004	0.146097	0.490708	0.299272			P07118	0.273233	0.225001	0.267173
P08839	0.106801	0.242291	0.309144	0.220133			P08839	0.227278	0.341369	0.2946	0.13322			P06959	0.134665	0.117988	0.131008	0.14538	0.599552		P07395	0.110764	0.0936323	0.169447	0.0807436	0.147029
P08997	0.331325	0.19279	0.223623	0.356849	0.479439		P08997	0.459651	0.187988	0.270456	0.321427	0.570274		P06968	0.337017	0.292293	0.215185		0.440934		P07813	0.216555	0.427204		0.0598065
P09372	0.206986	0.247225	0.174064	0.534115	0.423005		P09372	0.162628	0.288838	0.279884	0.268715	0.259345		P07001	0.486197	0.184159	0.337866	0.40936	0.354983		P07913	0.0750474	0.104368	0.193835	0.300484	0.263733
P09373	0.0297794	0.0612679	0.109366	0.0910613	0.106611		P09373	0.0240038	0.070983	0.0913286	0.0938458	0.10147		P07014	0.387562	0.418537		0.355285			P08200	0.0526009	0.0697244	0.0521759	0.0841187	0.0730098
P09394	0.165675	0.162886	0.279505	0.21049	0.280417		P09394	0.22611	0.16074	0.247074	0.195156	0.240027		P07118	0.415603	0.0655712	0.417728	0.379473			P08312	0.155928	0.233457	0.201271	0.133311	0.141708
P09551	0.135759	0.12238	0.113171	0.263677			P09551	0.177019	0.104447	0.164895	0.210191	0.259004		P07395	0.1125	0.0796396	0.174864	0.22023	0.257266		P08839	0.234511	0.389506	0.421875
P0A6A3	0.228056	0.275505	0.0580335	0.363688			P0A6A3	0.113575	0.278766	0.0873377	0.379574			P07813	0.129931	0.1609	0.191281	0.578416	0.227254		P08997	0.452604	0.392737	0.278108	0.445727
P0A6A8	0.109514	0.0805428	0.109234	0.168344	0.145547		P0A6A8	0.132172	0.0951684	0.0677113	0.161489	0.142453		P07913	0.0616366	0.104799	0.197915	0.328701	0.286787		P09372	0.16873	0.274944	0.350236	0.356065	0.329747
P0A6B7	0.164926	0.107869	0.133655	0.157471	0.0813752		P0A6B7	0.129615	0.164884	0.090511	0.159763	0.0957336		P08200	0.0619307	0.0793915	0.0475096	0.101708	0.0723732		P09373	0.0205798	0.0462641	0.053809	0.131479	0.0683392
P0A6F3	0.0269956	0.029869	0.0261883	0.0214858	0.0514474		P0A6E6	0.319887						P08312	0.15933	0.130236	0.22253	0.0896171	0.241725		P09394	0.232941	0.167355	0.2719	0.170612	0.181992
P0A6F5	0.0840671	0.0568046	0.0538594	0.0561157	0.0534754		P0A6F3	0.0269624	0.0286208	0.0326414	0.0375533	0.0402252		P08839	0.0541164	0.322989	0.162008	0.214395			P09551	0.145807	0.0963265	0.142959	0.187915	0.200512
P0A6F9	0.096858	0.0816365	0.063614	0.169672	0.176303		P0A6F5	0.0483304	0.0270222	0.04433	0.0622214	0.0575469		P08997	0.270352	0.133895	0.201072	0.219713	0.447967		P0A6A3	0.135009	0.323892	0.131674	0.131285
P0A6K6	0.16958	0.151002	0.159886	0.368418	0.208418		P0A6F9	0.101347	0.0401207	0.0887319	0.094402	0.123606		P09372	0.207736	0.250933	0.275055	0.359335	0.285982		P0A6A8	0.109597	0.09638	0.0870366	0.119723	0.111907
P0A6L0	0.281121	0.257263	0.258528				P0A6G7	0.333419	0.300563	0.474043				P09373	0.0454796	0.0810403	0.0820838	0.0739525	0.0423913		P0A6B7	0.226464	0.0896852	0.132759	0.310361	0.148618
P0A6L2	0.271103	0.229843	0.495888	0.299591			P0A6K6	0.220669	0.254292	0.1913	0.384559			P09394	0.0722164	0.161733	0.229374	0.146979	0.292503		P0A6F3	0.0284734	0.0395235	0.0267783	0.0353587	0.0318236
P0A6M8	0.115775	0.084065	0.110416	0.19352	0.133639		P0A6L0	0.308575	0.392342		0.275737			P09551	0.107125	0.120118	0.128732	0.237001	0.127216		P0A6F5	0.0562351	0.0371747	0.0307332	0.0420292	0.0351155
P0A6N4	0.286034	0.215344	0.108444	0.265982	0.506338		P0A6L2	0.270231	0.137267	0.21863	0.168582			P0A6A3	0.099562	0.447468	0.263949	0.295541	0.150264		P0A6F9	0.0830045	0.0766216	0.0751198	0.169702	0.143003
P0A6P1	0.088498	0.069757	0.0873211	0.0880054	0.0468043		P0A6M8	0.0679579	0.0764591	0.148768	0.105317	0.189983		P0A6A8	0.166266	0.113104	0.0629318	0.0957287	0.0900731		P0A6G7	0.35371	0.297262	0.412646
P0A6P9	0.0372073	0.0379693	0.105271	0.132776	0.240312		P0A6N4	0.141153	0.251143	0.0910609	0.215387	0.414673		P0A6B7	0.152775	0.169553	0.183244	0.165329	0.267265		P0A6K6	0.229152	0.229591	0.207114	0.271304	0.336609
P0A6Q3	0.164649	0.203432	0.0783656	0.227604	0.150769		P0A6P1	0.102689	0.0616125	0.0719028	0.0755949	0.0372191		P0A6F3	0.0210177	0.0347363	0.0328861	0.0332637	0.0423187		P0A6L0	0.239388	0.207168	0.431803
P0A6V1	0.238372		0.437953				P0A6P9	0.132815	0.122653	0.101984	0.0990002	0.221961		P0A6F5	0.0386857	0.0193758	0.0299856	0.051375	0.0540848		P0A6L2	0.24602	0.425687	0.413806	0.254387
P0A6W5	0.502841		0.277175		0.211222		P0A6Q3	0.225282	0.163273	0.124112	0.151774	0.140858		P0A6F9	0.100157	0.0791242	0.0975004	0.213243	0.118455		P0A6M8	0.0507305	0.0656206	0.142232	0.16124	0.123724
P0A6X7	0.0974608	0.104722	0.118406	0.0833305	0.148569		P0A6T9	0.400378	0.19769	0.438671				P0A6G7	0.364214	0.469639	0.716661	0.629864			P0A6N4	0.182964	0.22072	0.10301	0.185328	0.359916
P0A6Y8	0.0557098	0.0888084	0.087019	0.0713075	0.140684		P0A6V1	0.20245	0.124595	0.208106	0.667127			P0A6K6	0.196839	0.153292	0.153855	0.341143	0.205431		P0A6P1	0.102434	0.0455131	0.0461609	0.0810577	0.0692011
P0A6Z3	0.28474	0.23643	0.173317	0.443432			P0A6W5	0.236619		0.310244		0.115601		P0A6L0	0.301499	0.353135	0.256493				P0A6P9	0.0524684	0.03351	0.0835921	0.0911003	0.139795
P0A705	0.401829						P0A6X7	0.088407	0.112547	0.0765809	0.147841	0.144681		P0A6L2	0.254713	0.225666	0.31939	0.346293	0.184786		P0A6Q3	0.150544	0.175722	0.139186	0.19114	0.260741
P0A763	0.133322	0.206086	0.293642	0.119779	0.225449		P0A6Y5	0.145498	0.268781		0.432312			P0A6M8	0.0749413	0.0630892	0.132988	0.133611	0.085786		P0A6T1	0.371281
P0A786	0.320753	0.304553	0.138275	0.392277			P0A6Y8	0.0616984	0.0666698	0.089487	0.0732052	0.066944		P0A6N4	0.156518	0.277351	0.0947844	0.202507	0.260015		P0A6V1	0.295002	0.299744	0.372111
P0A796	0.135735	0.544237	0.0124521				P0A6Z3	0.311049	0.16172	0.289965	0.259834			P0A6P1	0.10291	0.0411607	0.076107	0.0796929	0.0583367		P0A6W5	0.300257		0.293484
P0A799	0.0696152	0.0710628	0.069735	0.101768	0.225553		P0A705	0.153632	0.378626	0.373088	0.32201			P0A6P9	0.0929847	0.0601614	0.11376	0.0937561	0.264563		P0A6X7	0.178402	0.13712	0.175198	0.101987	0.11806
P0A7A9	0.0758918	0.216104	0.183401	0.214208	0.291312		P0A763	0.148776	0.110892	0.349651	0.316584	0.322336		P0A6Q3	0.213956	0.149908	0.180428	0.0792288	0.307247		P0A6Y5	0.19366	0.368975	0.212172	0.448079
P0A7B8	0.202602	0.401987		0.14128			P0A786	0.417597	0.345399					P0A6T1	0.175284	0.166062	0.160318	0.216844	0.127522		P0A6Y8	0.116417	0.0718511	0.109006	0.047108	0.0691398
P0A7D4	0.0754243	0.0878588	0.201381	0.169679	0.292149		P0A796	0.283113	0.394325	0.0750837				P0A6T9	0.269083	0.311239	0.207381				P0A6Z3	0.233739	0.254579	0.143372	0.177748
P0A7J3	0.206469	0.0882572	0.211414	0.189436	0.0850545		P0A799	0.07958	0.0484651	0.106018	0.18139	0.137532		P0A6W5	0.224247		0.252335		0.14143		P0A705	0.222877
P0A7J7	0.112711	0.0700146	0.0825858	0.151585	0.296436		P0A7A9	0.0651673	0.138285	0.165657	0.131126	0.180706		P0A6X7	0.0671223	0.0815205	0.0775639	0.113689	0.161634		P0A763	0.168441	0.142343	0.238868	0.112145	0.240927
P0A7K2	0.0824576	0.0560021	0.106932	0.200209	0.0793681		P0A7B8	0.253159	0.0335148	0.782445	0.0946005			P0A6Y8	0.0757919	0.073287	0.104761	0.0593751	0.0767656		P0A786	0.377841	0.230827	0.231537	0.416166
P0A7K6	0.239957	0.333311	0.216512	0.245239	0.21967		P0A7D4	0.153234	0.0738384	0.207113	0.122449	0.346887		P0A6Z3	0.146603	0.221545	0.0814498	0.0927007	0.231358		P0A799	0.0415224	0.0637562	0.0925826	0.187009	0.197887
P0A7L0	0.0489203	0.0620799	0.133908	0.0556396	0.0900815		P0A7D7	0.120897	0.162878	0.308876	0.160852	0.291748		P0A705	0.538457						P0A7A9	0.072527	0.159687	0.154783	0.150644	0.332167
P0A7R1	0.0479784	0.057249	0.0978883	0.0514919	0.100462		P0A7J3	0.180613	0.141441	0.145044	0.155644	0.167358		P0A763	0.1404	0.157523	0.360756	0.169238	0.154557		P0A7B8	0.170335	0.412077		0.127183
P0A7R5	0.167043	0.127554	0.19733	0.175203	0.468975		P0A7J7	0.0759989	0.0729923	0.0825166	0.175657	0.258493		P0A784	0.259873						P0A7D4	0.11075	0.104031	0.185118	0.196034	0.330594
P0A7R9	0.155255	0.257489	0.133761	0.170327			P0A7K2	0.0721275	0.0489781	0.108699	0.0951252	0.080169		P0A794	0.271819	0.742373					P0A7D7	0.0937134	0.24999	0.298663	0.222988	0.246194
P0A7S3	0.0951111	0.251013	0.208155	0.331394	0.129034		P0A7K6	0.194679	0.317255	0.23082	0.190453	0.269247		P0A796	0.251984	0.54989	0.458489				P0A7J3	0.126587	0.0814591	0.122329	0.13025	0.107691
P0A7S9	0.203785	0.174114	0.15279	0.150515	0.207384		P0A7L0	0.0394202	0.0608744	0.0996535	0.0737902	0.0741385		P0A799	0.0456999	0.0713896	0.0977862	0.166367	0.155164		P0A7J7	0.0826944	0.0578902	0.091401	0.120245	0.262761
P0A7T3	0.202286	0.262075	0.202058	0.429978	0.433073		P0A7R1	0.044713	0.040791	0.0870653	0.0578594	0.10932		P0A7A9	0.140444	0.191474	0.119692	0.160572	0.224934		P0A7K2	0.0735839	0.0353744	0.0797354	0.0738664	0.0833831
P0A7T7	0.0731226	0.160156	0.127204	0.146794	0.361271		P0A7R5	0.127298	0.170156	0.162477	0.191885	0.366389		P0A7B8	0.21896	0.0576641	0.229816	0.256433			P0A7K6	0.234379	0.315622	0.120033	0.136434	0.162994
P0A7U3;P53733	0.154213	0.279815	0.156316	0.205435	0.244494		P0A7R9	0.193064	0.140481	0.226932	0.22605	0.325929		P0A7D4	0.0956839	0.111304	0.202721	0.13328	0.279622		P0A7L0	0.0417146	0.0519542	0.0971592	0.0580249	0.0802919
P0A7U7	0.0895196	0.0796837	0.128257	0.099807	0.191787		P0A7S3	0.156547	0.287751	0.222492	0.350672	0.206195		P0A7D7	0.1225	0.104556	0.256647	0.104203	0.208483		P0A7R1	0.060496	0.0633014	0.0952895	0.0808996	0.108148
P0A7V0	0.0937814	0.130705	0.123091	0.133212	0.117517		P0A7S9	0.202429	0.158783	0.259545	0.290432	0.27397		P0A7F3	0.260153						P0A7R5	0.185692	0.123969	0.151062	0.158093	0.298279
P0A7V3	0.120427	0.100554	0.200082	0.292181	0.133085		P0A7T3	0.159179	0.17215	0.187654	0.252334	0.301556		P0A7J3	0.148448	0.0639022	0.169463	0.126373	0.12139		P0A7R9	0.0924432	0.186164	0.214054	0.147908	0.191484
P0A7V8	0.0970147	0.0525948	0.0919888	0.061869	0.196843		P0A7T7	0.0995953	0.124706	0.205572	0.104145	0.212361		P0A7J7	0.0830189	0.0627592	0.0519155	0.180652	0.169743		P0A7S3	0.155064	0.272966	0.299497	0.276158	0.0826402
P0A7W1	0.163395	0.234706	0.142405	0.21361	0.374244		P0A7U3	0.126083	0.0710771	0.0765832	0.17468	0.263493		P0A7K2	0.0793318	0.144759	0.0823439	0.179527	0.089871		P0A7S9	0.154841	0.123857	0.163329	0.101377	0.129617
P0A7W7	0.375435	0.204781	0.344378	0.318153	0.302606		P0A7U7	0.0892793	0.0898358	0.136339	0.123608	0.264772		P0A7K6	0.171257	0.185115	0.124817	0.120629	0.363419		P0A7T3	0.183408	0.134218	0.185448	0.190605	0.304116
P0A7X3	0.0282019	0.0824543	0.0851387	0.128881	0.223244		P0A7V0	0.0782306	0.121194	0.166681	0.169641	0.22962		P0A7L0	0.0245009	0.0565514	0.151481	0.0705196	0.0525126		P0A7T7	0.0508763	0.147933	0.1168	0.128391	0.185359
P0A7Z0	0.165071	0.251568	0.248494	0.38787	0.385671		P0A7V3	0.110718	0.100564	0.203025	0.18889	0.195784		P0A7M9	0.469454	0.678465					P0A7U3;P53733	0.158557	0.122946	0.0810341	0.149924	0.270279
P0A7Z4	0.0910117	0.12046	0.149309	0.1315	0.248586		P0A7V8	0.102758	0.0534421	0.096941	0.0736549	0.150512		P0A7R1	0.0486865	0.058168	0.0841674	0.0749804	0.131402		P0A7U7	0.126174	0.109	0.123438	0.111833	0.202408
P0A805	0.359514	0.453249	0.463102	0.159465			P0A7W1	0.182387	0.0424035	0.153624	0.262846	0.446459		P0A7R5	0.0989345	0.131731	0.157556	0.117605	0.357809		P0A7V0	0.0493508	0.104322	0.192014	0.107622	0.216309
P0A825	0.0644285	0.0324013	0.113213	0.0974564	0.236198		P0A7W7	0.315619	0.32281	0.38797	0.45538	0.253992		P0A7R9	0.14506	0.310363	0.136138	0.226936	0.321641		P0A7V3	0.111882	0.104131	0.183139	0.204416	0.120926
P0A836	0.0723868	0.0312251	0.0700873	0.112349	0.152434		P0A7X3	0.0542406	0.106255	0.0772768	0.144576	0.242343		P0A7S3	0.145936	0.336555	0.247724	0.369886	0.276903		P0A7V8	0.0816241	0.0426421	0.118267	0.0849506	0.157904
P0A850	0.0529853	0.041548	0.0948311	0.104389	0.0656625		P0A7Z0	0.168266	0.19199	0.294028	0.50657	0.475132		P0A7S9	0.156995	0.0887293	0.118896	0.141297	0.109835		P0A7W1	0.276474	0.108334	0.165326	0.245736	0.298648
P0A853	0.0360464	0.0696513	0.0572801	0.0710776	0.0532132		P0A7Z4	0.0767899	0.119725	0.170187	0.102654	0.26981		P0A7T3	0.0790662	0.189419	0.216365	0.0906093	0.195634		P0A7W7	0.352212	0.215536	0.381674	0.405876	0.28835
P0A858	0.339803	0.15449	0.206888	0.206591	0.518111		P0A805	0.251291	0.32907		0.123226			P0A7T7	0.111499	0.119731	0.0992885	0.170422	0.255425		P0A7X3	0.0540825	0.0750954	0.106555	0.113784	0.182951
P0A862	0.099223	0.131673	0.0616096	0.14464	0.21765		P0A825	0.0550598	0.0564854	0.0631997	0.106003	0.227911		P0A7U3	0.109971	0.20304	0.0897429	0.135505	0.25042		P0A7Z0	0.288802	0.255558	0.193866	0.318478	0.273345
P0A867	0.164692	0.379266	0.311097	0.313372	0.510442		P0A836	0.056662	0.0671349	0.0592456	0.0834557	0.136155		P0A7U7	0.0834253	0.11521	0.112492	0.109466	0.102638		P0A7Z4	0.0601167	0.131441	0.114977	0.135034	0.281768
P0A870	0.111776	0.0729599	0.0448465	0.0461368	0.123119		P0A850	0.050262	0.0393627	0.0830642	0.0941551	0.0670022		P0A7V0	0.086102	0.0900136	0.074196	0.184948	0.271009		P0A805	0.354182	0.428302	0.433659	0.138915
P0A8A0	0.213705	0.245402	0.362996	0.129815			P0A853	0.0331421	0.0462727	0.033205	0.051641	0.036215		P0A7V3	0.128872	0.0707769	0.230904	0.129793	0.196665		P0A825	0.0666366	0.0632898	0.0862559	0.0628358	0.27314
P0A8E7	0.317454	0.171414	0.614022	0.383735			P0A858	0.354229	0.276488	0.367448	0.246713	0.426475		P0A7V8	0.110361	0.0369032	0.106739	0.0804681	0.143604		P0A836	0.0601036	0.0592471	0.0732536	0.121748	0.184807
P0A8F0	0.474789	0.389506	0.366715	0.285332			P0A862	0.11708	0.164677	0.0687095	0.184252	0.140644		P0A7W1	0.1955	0.177707	0.16036	0.300198	0.293682		P0A850	0.0603589	0.09566	0.076021	0.123968	0.0514536
P0A8G6	0.138685	0.217354	0.242287	0.377891	0.592728		P0A867	0.176763	0.2796	0.374346	0.403286			P0A7W7	0.310658	0.309056	0.392451	0.414077	0.286445		P0A853	0.0226895	0.0681223	0.0660944	0.0287093	0.0468347
P0A8M0	0.108863	0.207818	0.518499	0.267582	0.636089		P0A870	0.0599702	0.0964933	0.0520239	0.038013	0.125368		P0A7X3	0.0510069	0.0941659	0.0798553	0.154839	0.173677		P0A855	0.658062
P0A8N5	0.253497	0.0828738	0.219451	0.16117	0.131528		P0A8A0	0.285225	0.256647	0.335051	0.120903			P0A7Z0	0.165854	0.20584	0.135495	0.3493	0.26757		P0A858	0.292909	0.0952083	0.259595	0.199789	0.422802
P0A8R0	0.351365	0.532096	0.409108				P0A8A2	0.178233	0.397377		0.651567			P0A7Z4	0.0689017	0.0705038	0.0896196	0.135881	0.185751		P0A862	0.079957	0.136106	0.10745	0.184634	0.170035
P0A8T7	0.341809	0.342877	0.512573	0.44075	0.244336		P0A8E7	0.283575	0.17484	0.245318	0.405875			P0A805	0.233392	0.214428	0.413753	0.289544	0.499543		P0A867	0.184327	0.200844	0.216717	0.543326	0.220341
P0A8V2	0.104526	0.101861	0.150399	0.12134	0.341858		P0A8F0	0.447727	0.289297	0.300764	0.277479	0.150152		P0A825	0.0543526	0.0538232	0.0574524	0.103796	0.240344		P0A870	0.0588259	0.0848112	0.0332476	0.0474056	0.115981
P0A953	0.101842	0.0853016	0.171105	0.106113	0.301738		P0A8G6	0.132021	0.102687	0.148143	0.198658	0.236857		P0A836	0.0496575	0.0549527	0.065837	0.111456	0.135921		P0A8A0	0.223571	0.213746	0.427455	0.125522
P0A955	0.172715	0.0986554	0.175735	0.176231	0.222283		P0A8L1	0.180681	0.186102	0.241044	0.183667	0.215683		P0A850	0.0460634	0.0446724	0.0898031	0.0596968	0.0913804		P0A8A2	0.267356	0.296898	0.0588441	0.690265
P0A972	0.114899	0.0809856	0.136584	0.110967	0.0833708		P0A8M0	0.219867	0.0935375	0.198495	0.216499	0.568154		P0A853	0.0239355	0.0548775	0.0372781	0.0405032	0.0540675		P0A8E7	0.373192	0.145783	0.270992	0.416147
P0A9A9	0.237852	0.238172	0.133114	0.14531	0.299414		P0A8N3	0.166865	0.109978	0.282478	0.173795	0.0676761		P0A858	0.256355	0.231626	0.252521	0.178623	0.393571		P0A8F0	0.379887	0.394346	0.436403	0.225195	0.455759
P0A9B2	0.0291846	0.0431229	0.0512712	0.0679345	0.0723902		P0A8T7	0.382564	0.345437	0.693564				P0A862	0.115366	0.148342	0.0785127	0.132016	0.135615		P0A8G6	0.11465	0.145016	0.15601	0.224083	0.231065
P0A9C5	0.192601	0.282507	0.282337	0.29555	0.591746		P0A8V2	0.0924808	0.101819	0.183346	0.0649736	0.181051		P0A867	0.224654	0.120134	0.344274	0.312914	0.279148		P0A8L1	0.320602	0.161419	0.47224
P0A9D8	0.118579	0.21904	0.132758	0.220696	0.131236		P0A953	0.148377	0.0932663	0.108794	0.123243	0.262003		P0A870	0.0642561	0.101788	0.0556617	0.0420849	0.122022		P0A8M0	0.18822	0.110161	0.321222	0.142407	0.418192
P0A9G6	0.0493877	0.0927494	0.103236	0.0935864	0.128631		P0A955	0.0755772	0.179658	0.122745	0.081433	0.196176		P0A8A0	0.280263	0.225286	0.312291	0.0539592			P0A8M3	0.340223	0.199755	0.214405	0.432811	0.507462
P0A9J6	0.20284	0.189008	0.233622	0.261451	0.387763		P0A972	0.0875288	0.142997	0.0375406	0.093535	0.0578639		P0A8A2	0.25869	0.352964					P0A8N3	0.305626	0.0948075	0.28986	0.156057	0.241751
P0A9J8	0.171524	0.434174	0.472056	0.291016	0.734036		P0A9A9	0.230193	0.238142	0.220067	0.198578	0.282166		P0A8E7	0.105455	0.13737	0.309333	0.424436			P0A8R0	0.353265	0.450155	0.450667	0.510498
P0A9K3	0.392204	0.17914					P0A9B2	0.0410962	0.0750713	0.0324548	0.0405712	0.113947		P0A8F0	0.414665	0.254936	0.393867	0.402722			P0A8T7	0.266654	0.255864	0.42179	0.241271	0.391521
P0A9L3	0.199382	0.143873	0.23656	0.374105	0.430209		P0A9C5	0.290919	0.225617	0.409379	0.393025			P0A8G6	0.132734	0.14914	0.125723	0.175965	0.196402		P0A8V2	0.101783	0.101945	0.129231	0.0672949	0.0403998
P0A9M0	0.568391	0.407614					P0A9D8	0.237947	0.352652	0.361429	0.278452			P0A8J8	0.404442		0.473966				P0A8X0	0.350498
P0A9P0	0.123618	0.153193	0.154944	0.227823	0.38995		P0A9G6	0.0558308	0.0837988	0.0676716	0.0940621	0.128006		P0A8L1	0.339803	0.207227					P0A953	0.0952136	0.0995087	0.0919864	0.122922	0.284341
P0A9Q1	0.167883	0.164669	0.397051	0.388686	0.328893		P0A9J6	0.267598	0.297545	0.224709	0.268532	0.258674		P0A8M0	0.217091	0.171049	0.362617	0.370571	0.357547		P0A955	0.132479	0.153234	0.188106	0.0725465	0.176512
P0A9Q7	0.139821	0.130569	0.168904	0.203678	0.167344		P0A9J8	0.188835	0.73131	0.319618	0.202401			P0A8M3	0.243243	0.17816	0.396138	0.176863	0.43494		P0A972	0.0553655	0.142113	0.0604368	0.087036	0.0868114
P0A9W3	0.269008	0.277369	0.366317				P0A9L3	0.172719	0.117299	0.323342	0.347058	0.425906		P0A8N3	0.134589	0.101297	0.237882	0.161546	0.219637		P0A9A9	0.213558	0.175573	0.183504	0.13333	0.257809
P0A9X9	0.216974	0.67782	0.516177	0.891248			P0A9M0	0.337946	0.384185					P0A8R0	0.298123	0.459389	0.385051	0.490496			P0A9B2	0.0689843	0.08188	0.0705476	0.0322789	0.115146
P0A9Y6	0.0650621	0.0332485	0.0474243	0.117364	0.105599		P0A9M8	0.29168	0.361344	0.285019	0.456323			P0A8T7	0.287573	0.31533	0.249623	0.190673	0.313133		P0A9C5	0.186588	0.177444	0.646647
P0AA04	0.238205	0.174014	0.254691	0.258555	0.204317		P0A9P0	0.0776114	0.142907	0.169922	0.150107	0.291887		P0A8V2	0.0601409	0.127165	0.161776	0.0271203	0.111355		P0A9D8	0.103657	0.364987	0.20151	0.246934
P0AA25	0.17707	0.134858	0.208347	0.255936	0.271146		P0A9Q1	0.185214	0.197124	0.26837	0.17211	0.205736		P0A8X0	0.236322						P0A9G6	0.0354383	0.0908428	0.0358925	0.134895	0.152442
P0AAC0	0.257058	0.282605			0.146577		P0A9Q7	0.106801	0.0883709	0.143721	0.150524	0.258642		P0A953	0.107531	0.0780509	0.125041	0.193808	0.664342		P0A9J6	0.244121	0.368949	0.287016	0.347419
P0AAI5	0.291636	0.210751	0.273025	0.336199			P0A9T0	0.316178	0.398929	0.246274				P0A955	0.0977227	0.102754	0.115841	0.115842	0.110254		P0A9J8	0.197039	0.192821	0.297653	0.210975	0.45791
P0AAT9	0.273645	0.427817	0.463559	0.277909	0.324969		P0A9W3	0.245334	0.228296	0.1043	0.417849			P0A972	0.0883764	0.132765	0.05162	0.105516	0.111952		P0A9K3	0.894952
P0AB52	0.419394	0.800105	0.179609	0.201455			P0A9X9	0.207591	0.422292	0.237445				P0A991	0.289981	0.417199	0.41446	0.241909			P0A9L3	0.123178	0.165573	0.454308	0.33525	0.352353
P0AB71	0.323059	0.400208	0.227357	0.285888	0.286399		P0A9Y6	0.0531999	0.0550602	0.0714295	0.119562	0.110813		P0A9A9	0.241573	0.177672	0.166544	0.179603	0.356308		P0A9M8	0.159356	0.114258	0.0712188	0.344277
P0AB77	0.190835	0.204268	0.172689	0.233974	0.466499		P0AA04	0.239204	0.174467	0.233503	0.234555	0.196752		P0A9B2	0.0709382	0.0667287	0.0225209	0.0324896	0.0786973		P0A9P0	0.141538	0.202144	0.173287	0.163569	0.354552
P0ABB0	0.133586	0.0887671	0.0792091	0.171093	0.210556		P0AA25	0.122264	0.0595039	0.198223	0.20517	0.233717		P0A9B6	0.0649644	0.106222	0.0521914	0.0486373	0.052966		P0A9Q1	0.178709	0.269713	0.212409	0.254394	0.403201
P0ABB4	0.164973	0.289886	0.355005	0.448691	0.29525		P0AAC0	0.153906	0.267171					P0A9C5	0.148381	0.372464	0.251377	0.100851	0.501011		P0A9Q7	0.093986	0.0838256	0.121848	0.169922	0.134106
P0ABD8	0.30965	0.303393	0.274664				P0AAT9	0.29564	0.373694	0.46798	0.119163	0.373362		P0A9D8	0.194126	0.184432	0.338922	0.298563	0.472613		P0A9W3	0.213562	0.319351	0.27791	0.254771
P0ABH7	0.117392	0.0917351	0.167511	0.0935855	0.296661		P0AAV6	0.279821	0.110398		0.472469			P0A9G6	0.0483232	0.0777107	0.0734787	0.103631	0.150014		P0A9X9	0.219269	0.462093	0.543466	0.346241
P0ABK5	0.10031	0.0648726	0.147031	0.0776007	0.156816		P0AB71	0.130534	0.228797	0.232619	0.229948	0.117158		P0A9J6	0.231128	0.194951	0.127908	0.231063	0.349469		P0A9Y6	0.125697	0.0517404	0.112885	0.153652	0.102406
P0ABP8	0.121185	0.180344	0.192604	0.1862	0.208112		P0AB77	0.219097	0.20896	0.211185	0.13593	0.266947		P0A9J8	0.17233	0.475363	0.260937	0.277422	0.309243		P0AA04	0.365596	0.211136	0.217146	0.267935	0.226719
P0ABS1	0.21044	0.20884	0.663871				P0ABB0	0.110392	0.135374	0.150923	0.0919186	0.242732		P0A9K3	0.362413	0.176941	0.424898	0.939398			P0AA25	0.125707	0.191647	0.211597	0.23606	0.299529
P0ABT2	0.0455277	0.0660245	0.0683936	0.0928745	0.0907628		P0ABB4	0.273334	0.249807	0.23308	0.528464	0.30492		P0A9L3	0.153395	0.0916805	0.154538	0.290623	0.398661		P0AAC0	0.226483	0.354092	0.257883	0.362204
P0ABU2	0.29751						P0ABH7	0.174311	0.0784879	0.245859	0.0608108	0.180348		P0A9M8	0.351005	0.186888	0.348274	0.549721			P0AAT9	0.228007	0.266456	0.495975	0.16651	0.576544
P0AC33	0.139937	0.15686	0.142019	0.254749	0.130716		P0ABK5	0.0685768	0.0767748	0.0878626	0.0598788	0.176504		P0A9P0	0.0820632	0.127727	0.175683	0.0966898	0.186418		P0AAV6	0.309677			0.345807
P0AC38	0.0582503	0.0638978	0.0989284	0.141328	0.152031		P0ABP8	0.120162	0.199647	0.168066	0.207847	0.27396		P0A9Q1	0.140791	0.236142	0.160398	0.190975	0.2417		P0AB71	0.109535	0.302566	0.303994	0.195593	0.233019
P0AC41	0.085034	0.163407	0.233537	0.123755	0.317624		P0ABS1	0.183708	0.181821	0.640336				P0A9Q5	0.180879						P0AB77	0.178552	0.210356	0.220659	0.12879	0.163008
P0AC62	0.353261	0.169561	0.272374	0.205156	0.250181		P0ABT2	0.0153596	0.0787027	0.0558788	0.0767359	0.0787861		P0A9Q7	0.0846825	0.0552745	0.11237	0.149185	0.180911		P0ABB0	0.109426	0.102027	0.151816	0.0515224	0.220364
P0ACA7	0.247819	0.668638	0.48508	0.553509			P0ABU5	0.373273	0.189815					P0A9W3	0.227625	0.245093	0.167286	0.322408			P0ABB4	0.088329	0.252562	0.10961	0.202596	0.479568
P0ACC3	0.403419	0.202365	0.504824	0.31275			P0AC33	0.150251	0.0922031	0.106932	0.144515	0.134721		P0A9X9	0.454988	0.496372	0.317913				P0ABD8	0.357056	0.24644	0.267071
P0ACD4	0.36315	0.305201	0.275358	0.366372	0.164939		P0AC38	0.0583496	0.0574115	0.11127	0.111203	0.134429		P0A9Y6	0.272828	0.158884	0.213517	0.339269	0.250714		P0ABH7	0.151725	0.117117	0.17556	0.109909	0.182608
P0ACE7	0.200242	0.21454	0.273551	0.600499			P0AC41	0.122597	0.090568	0.290188	0.181033	0.241183		P0AA04	0.21964	0.330666	0.297111	0.213193			P0ABK5	0.0776991	0.0528148	0.0784355	0.0779278	0.181664
P0ACF0	0.110803	0.0811525	0.151355	0.0946572	0.188841		P0AC53	0.267602	0.475593					P0AA25	0.171262	0.166106	0.242314	0.242819	0.244325		P0ABP8	0.0570879	0.317457	0.195501	0.196658	0.371346
P0ACF4	0.067238	0.0895254	0.127098	0.131612	0.132893		P0AC59	0.374623	0.108025					P0AAC0	0.207483	0.336977	0.332396		0.0803554		P0ABS1	0.144636	0.119802	0.21346
P0ACF8	0.0815176	0.0639451	0.107544	0.0591989	0.0769293		P0AC62	0.180848						P0AAI5	0.284627	0.130539	0.360468		0.393055		P0ABT2	0.0233695	0.0663501	0.074321	0.09443	0.108108
P0ACJ0	0.230837	0.299997	0.18044	0.363868			P0ACA7	0.177594	0.364506	0.303152				P0AAT9	0.231888	0.336072	0.395891	0.162632	0.380937		P0ABU5	0.139693	0.371939	0.378051	0.232495
P0ACJ8	0.268015	0.238471	0.299586	0.278358			P0ACC7	0.22086	0.285614	0.514465	0.386333			P0AAV6	0.13728	0.138977	0.336888	0.411528			P0AC33	0.101222	0.107992	0.130223	0.10689	0.09274
P0AD33	0.0907578	0.246658	0.238953	0.136608			P0ACD4	0.33298	0.316889	0.326042	0.453291	0.27527		P0AAZ7	0.627305	0.242978		0.213228	0.250368		P0AC38	0.0503813	0.0582313	0.0704414	0.107868	0.0873721
P0AD61	0.0709478	0.0969395	0.129805	0.113478	0.0950627		P0ACE7	0.204193	0.346858	0.355178	0.382893			P0AB52	0.517203	0.547811	0.562338	0.584204			P0AC41	0.139009	0.0711484	0.192768	0.282814	0.0888288
P0ADE8	0.406525	0.239008	0.278651				P0ACF0	0.0549435	0.0937894	0.0955004	0.0497322	0.108835		P0AB71	0.21586	0.318999	0.171883	0.290551	0.16209		P0AC62	0.121076	0.228158	0.336899	0.262668	0.407746
P0ADG4	0.304631						P0ACF4	0.0784912	0.0899413	0.115162	0.146528	0.128979		P0AB77	0.206567	0.179726	0.177299	0.144479	0.450522		P0ACA3	0.304416	0.350249	0.317551	0.460027	0.344143
P0ADG7	0.125912	0.244655	0.228097	0.224606	0.522008		P0ACF8	0.0534377	0.0834157	0.0473146	0.0334783	0.0920378		P0ABA0	0.429279	0.0837286	0.315601				P0ACC3	0.25159	0.095455	0.3859	0.20899
P0ADN2	0.226515	0.332326	0.17829	0.215546	0.120712		P0ACJ0	0.215158	0.434073	0.119405				P0ABA6	0.39674	0.238046	0.360027				P0ACC7	0.233173	0.33934	0.416417	0.367987	0.12981
P0ADS6	0.255674	0.210512					P0ACJ8	0.195482	0.122961	0.216603	0.182097	0.293435		P0ABB0	0.0864824	0.0516587	0.0964031	0.105423	0.169012		P0ACD4	0.314001	0.390872	0.21692	0.433719	0.178253
P0ADZ4	0.213054		0.430438	0.180591			P0ACY1	0.331747	0.391211	0.104847	0.480906			P0ABB4	0.110438	0.230864	0.156035	0.259086	0.183823		P0ACE7	0.223291	0.391669	0.388902	0.338633
P0AE08	0.109056	0.0618141	0.0996928	0.0494238	0.138869		P0AD33	0.243239	0.194472	0.177819	0.37787	0.359288		P0ABD5	0.665215						P0ACF0	0.0817622	0.111328	0.0638495	0.100332	0.167329
P0AEE5	0.09574	0.0866878	0.0299147	0.0400597	0.113002		P0AD61	0.0953664	0.0877537	0.103278	0.0820881	0.16405		P0ABD8	0.318541	0.340099	0.104311		0.282968		P0ACF4	0.0759327	0.0766211	0.108011	0.130605	0.0746479
P0AEH5	0.239627	0.165	0.350794	0.21873			P0ADE8	0.61326	0.50477		0.29204			P0ABF6	0.243687			0.178951			P0ACF8	0.0359523	0.060099	0.0337508	0.0576749	0.106883
P0AEK2	0.342035	0.318658	0.290567	0.232988			P0ADG7	0.248859						P0ABH7	0.128218	0.0928606	0.195138	0.0804694	0.161475		P0ACI6	0.358352	0.359522
P0AEK4	0.113032	0.168205	0.145091	0.305325	0.292192		P0ADN2	0.189307	0.32771	0.180123	0.18251	0.154289		P0ABK5	0.0560908	0.055792	0.0749233	0.110551	0.116084		P0ACJ0	0.192766	0.484484	0.109838	0.668787	0.886882
P0AEM9	0.272	0.165702	0.209592	0.138442	0.429617		P0ADQ7	0.487294	0.205903					P0ABP8	0.132617	0.147871	0.16149	0.164942	0.257055		P0ACJ8	0.23039	0.157268	0.160505	0.329708
P0AEP3	0.197632	0.17249	0.241879	0.14833	0.470141		P0ADV7	0.345127	0.375081					P0ABQ2	0.446955	0.0486719	0.178227				P0ACY1	0.428215	0.588269	0.357718
P0AEQ3	0.128356	0.102997	0.370643	0.393256	0.583778		P0ADZ4	0.239013	0.232154	0.353653		0.273164		P0ABS1	0.182553	0.198335	0.279712				P0AD33	0.361804		0.162148
P0AES4	0.436527	0.279846	0.298428				P0AE08	0.05324	0.101015	0.086186	0.074494	0.13872		P0ABT2	0.0145465	0.0709937	0.0776123	0.096047	0.0829		P0AD61	0.0711598	0.0813459	0.0843167	0.130308	0.204051
P0AEU7	0.0948549	0.118703	0.124999	0.110041	0.296456		P0AEE5	0.0757575	0.0704214	0.0715151	0.0500176	0.0791785		P0ABU2	0.0938228	0.242077	0.388694	0.350984	0.137283		P0ADE8	0.195263	0.532697
P0AEX9	0.074172	0.0834485	0.0527868	0.0653744	0.0427346		P0AEH5	0.138366	0.249858	0.494213	0.236984	0.368924		P0ABU5	0.434673	0.265541	0.376976	0.421873			P0ADG7	0.459141	0.296077	0.269451	0.22941	0.634538
P0AF12	0.247719	0.238245	0.535073	0.262514	0.437841		P0AEK2	0.213378	0.314491	0.170591	0.166152	0.0838394		P0AC33	0.0722733	0.098659	0.0673456	0.130266	0.26105		P0ADN2	0.157958	0.302841	0.193063	0.175214	0.198897
P0AF90	0.293683	0.408469					P0AEK4	0.152106	0.271813	0.183267	0.279701			P0AC38	0.0499605	0.0584695	0.0943471	0.125522	0.125237		P0ADS6	0.185466	0.257503	0.316824
P0AF93	0.148758	0.10974	0.0670584	0.0839035	0.23975		P0AEM9	0.0929061	0.135031	0.235339	0.143117	0.233317		P0AC41	0.103	0.05947	0.196802	0.136929	0.0623579		P0ADZ4	0.260741	0.25831	0.336015	0.0739461
P0AF96	0.147333	0.0576491	0.13902	0.28781	0.270322		P0AEP3	0.216655	0.244106	0.384015	0.0807909	0.497018		P0AC53	0.37451	0.19978	0.134593	0.315519	0.275324		P0AE08	0.0691894	0.0796532	0.0763842	0.0520077	0.080341
P0AFF6	0.31836	0.186879	0.180858		0.517952		P0AEQ3	0.10549	0.122093	0.33034	0.195618	0.323518		P0AC59	0.352818	0.0953617					P0AEE5	0.0946879	0.0766722	0.0796612	0.0631001	0.110886
P0AFG0	0.320209	0.288889	0.190172	0.0706757	0.452946		P0AEU7	0.115298	0.107016	0.141299	0.129693	0.266744		P0AC62	0.19874	0.196627	0.0148727	0.251746			P0AEH5	0.449481
P0AFG3	0.184618	0.204659	0.249383	0.410242	0.528827		P0AEX9	0.0704554	0.0693398	0.0701076	0.0509955	0.0521282		P0ACA3	0.294535	0.299932	0.255825	0.519673	0.33157		P0AEK2	0.173775	0.353122	0.210874	0.152888	0.265072
P0AFG6	0.0766414	0.0954411	0.153167	0.153708	0.234305		P0AF12	0.278795	0.347358	0.485548	0.224385	0.394687		P0ACA7	0.142788	0.364633	0.283134				P0AEK4	0.133129	0.188057	0.140437	0.180504	0.352223
P0AFG8	0.0852464	0.164567	0.313147	0.229355	0.329253		P0AF90	0.308539	0.173165					P0ACC3	0.366348	0.182903	0.319422	0.309295			P0AEM9	0.0511791	0.173014	0.239377	0.162216	0.357447
P0AFH8	0.0547509	0.0404374	0.0482288	0.0826723	0.162985		P0AF93	0.15153	0.185689	0.0733687	0.107041	0.196798		P0ACC7	0.228871	0.2698	0.509559	0.369466			P0AEP3	0.0652829	0.144212	0.246642	0.180396	0.357918
P0AG44	0.108773	0.0735107	0.0536246	0.157362	0.139518		P0AF96	0.162208	0.13341	0.215793	0.118244	0.287403		P0ACD4	0.287367	0.284329	0.333914	0.390637	0.256597		P0AEQ3	0.10978	0.130603	0.303338	0.171636	0.354636
P0AG48	0.114729	0.0852876	0.216536	0.248035	0.396029		P0AFF6	0.351848	0.30018	0.258475	0.421323			P0ACE0	0.0765321	0.152126	0.295097	0.210918	0.119392		P0AES4	0.328665	0.467456	0.407837	0.288567
P0AG55	0.08443	0.132088	0.0835759	0.136336	0.215929		P0AFG3	0.230878	0.160621	0.18642	0.405355			P0ACE7	0.214424	0.157192	0.393018	0.378026			P0AEU7	0.126198	0.219896	0.129747	0.108092	0.232032
P0AG59	0.255491	0.156425	0.318982	0.194292	0.254818		P0AFG6	0.163482	0.162696	0.196754	0.144419	0.297181		P0ACF0	0.0535688	0.104258	0.107128	0.0466958	0.134151		P0AEX9	0.0595595	0.0681949	0.0375812	0.0446662	0.0776763
P0AG67	0.102977	0.0987646	0.118411	0.103607	0.125048		P0AFG8	0.127412	0.182108	0.213701	0.336957	0.232396		P0ACF4	0.12397	0.182564	0.136557	0.0966735	0.111346		P0AF12	0.322499	0.336742	0.396509	0.294767	0.431665
P0AG86	0.164224	0.2552	0.244675	0.549636	0.552442		P0AFH8	0.0602715	0.0382556	0.0423994	0.108142	0.106468		P0ACF8	0.0513538	0.0779745	0.0499207	0.0520735	0.085713		P0AF90	0.191586	0.212806
P0AGE0	0.55574	0.463817	0.563264	0.803517	0.452237		P0AG30	0.799984	0.410578					P0ACJ0	0.235365	0.189851	0.252806	0.28333			P0AF93	0.136575	0.110065	0.0447222	0.163405	0.220165
P0AGE9	0.0895913	0.0856716	0.0993131	0.191734	0.303008		P0AG44	0.112135	0.0773894	0.0938318	0.149132	0.147195		P0ACJ8	0.174887	0.107199	0.175935	0.289778	0.230071		P0AF96	0.253108	0.097011	0.133224	0.202737	0.418108
P0AGJ9	0.189179	0.421725	0.360074	0.930592	0.461931		P0AG48	0.213157	0.173439	0.115192	0.231836	0.411459		P0ACY1	0.149092	0.366797	0.215635	0.299781			P0AFF6	0.331432	0.249315	0.283377	0.27464	0.433846
P0C018	0.131176	0.174079	0.208048	0.13652	0.205739		P0AG55	0.131119	0.123813	0.0939916	0.0811647	0.0910213		P0AD33	0.399338	0.326024	0.334491	0.338845	0.626633		P0AFG0	0.270321	0.310549
P0C037	0.430334	0.198689	0.214999	0.240985			P0AG59	0.242049	0.116055	0.214037	0.183218	0.212692		P0AD61	0.0776376	0.0751565	0.0665933	0.115122	0.195199		P0AFG3	0.15688	0.184264	0.191301	0.28347	0.387557
P0C0L2	0.312859	0.162505	0.191052	0.335883	0.479459		P0AG67	0.10198	0.060188	0.0899761	0.0453339	0.10297		P0ADE8	0.269424	0.304162	0.334847	0.159785	0.419082		P0AFG6	0.134174	0.110403	0.217694	0.215259	0.377863
P0CE47;P0CE48	0.0501504	0.0355584	0.0308981	0.060539	0.0528535		P0AG80	0.267803	0.133284	0.097276				P0ADG7	0.109231	0.160089	0.228695	0.107347	0.454549		P0AFG8	0.0919285	0.0897777	0.147807	0.236807	0.130705
P0DTT0	0.528535	0.145434	0.268803	0.579363	0.482528		P0AG86	0.162968	0.283943	0.246843	0.519445	0.45804		P0ADN2	0.188748	0.330079	0.29582	0.145685	0.266959		P0AFH8	0.0404224	0.0276673	0.0578065	0.0807217	0.0900134
P12758	0.235833	0.0748819	0.207098	0.301666			P0AGE0	0.495046	0.691854	0.403955	0.473529	0.791986		P0ADU5	0.316202	0.244754					P0AG44	0.117331	0.0946198	0.0669491	0.0977743	0.233171
P13029	0.275896	0.2894	0.502178	0.433679	0.341879		P0AGE9	0.100841	0.132442	0.0969877	0.187029	0.254475		P0ADV7	0.347936	0.338308					P0AG48	0.18039	0.164429	0.194425	0.328501	0.443153
P15288	0.175488	0.576883	0.311696	0.304895	0.122852		P0AGG2	0.481525		0.294417	0.25602	0.303289		P0ADZ4	0.245731	0.274226	0.227542	0.388548	0.51962		P0AG55	0.117839	0.0990843	0.0819141	0.0949863	0.114107
P15639	0.0837314	0.0875364	0.0859449	0.0956822	0.137735		P0AGJ9	0.266346	0.164585	0.286433	0.596494			P0AE08	0.0914992	0.0827958	0.0856593	0.0781773	0.0859488		P0AG59	0.263635	0.106076	0.264247	0.272197	0.361158
P15640	0.364158	0.0872135	0.411798				P0C018	0.154013	0.0856744	0.221211	0.134584	0.43073		P0AE37	0.0909714						P0AG67	0.0890292	0.0411173	0.0734469	0.0543418	0.0635512
P16659	0.267628	0.472676	0.459058				P0C037	0.470308	0.159406	0.166426				P0AE67	0.169416	0.159889	0.0807741	0.209448	0.122242		P0AG80	0.309085	0.142973	0.381289	0.578157
P17169	0.581958	0.234932	0.3673				P0C0L2	0.13814	0.0418819	0.0962133	0.234517	0.383327		P0AEE5	0.0851749	0.0547478	0.0643175	0.104241	0.0625432		P0AG86	0.157042	0.114744	0.217589	0.267287	0.373188
P19926	0.142078	0.24387	0.0901405	0.133926	0.322684		P0C8J6	0.290143	0.0740002	0.353624				P0AEG4	0.256861	0.298934	0.473097	0.223013	0.202249		P0AGD3	0.415586	0.773734	0.301284		0.0742746
P21165	0.409924	0.346672	0.203596	0.21619			P0CE47	0.0374365	0.0316752	0.0193995	0.0433801	0.024516		P0AEH5	0.177359	0.113057	0.282219	0.134243			P0AGE0	0.176449	0.352184	0.165384	0.520061	0.401415
P21367	0.114913	0.142661	0.121579	0.121951	0.150171		P0DTT0	0.320102	0.249362	0.215754	0.422055	0.207466		P0AEK2	0.189452	0.225893	0.161311	0.22021	0.0759973		P0AGE9	0.0833705	0.140205	0.0959151	0.175436	0.118281
P21599	0.108032	0.382272	0.393854	0.568223	0.876235		P12758	0.162471	0.0958614	0.309189	0.364971	0.208361		P0AEK4	0.113554	0.190774	0.162756	0.191901	0.261272		P0AGJ9	0.241817	0.463601	0.284927	0.637216	0.447414
P21888	0.359595	0.370113	0.233754				P13029	0.15264	0.325267	0.354345	0.359128	0.120446		P0AEM9	0.0482126	0.0602124	0.143881	0.117403	0.173928		P0C018	0.120825	0.158574	0.146358	0.0785778	0.212029
P22256	0.158814	0.140661	0.0564766	0.204597	0.337589		P15034	0.93549						P0AEP3	0.0894583	0.16717	0.344111	0.129383	0.386114		P0C037	0.497377	0.0775015	0.209879	0.379527
P22259	0.0888767	0.115971	0.0944553	0.106752	0.206956		P15254	0.150386	0.232843					P0AEQ3	0.110121	0.13649	0.34766	0.263876	0.317841		P0C0L2	0.142849	0.0658697	0.152757	0.200833	0.124118
P23847	0.0566447	0.0575092	0.174186	0.154395	0.140335		P15288	0.285313	0.208425	0.125674	0.129643	0.445518		P0AES4	0.327757	0.328734	0.384322	0.522814			P0C0V0	0.215205		0.234185
P23869	0.261051						P15639	0.0608365	0.126867	0.0665523	0.0914067	0.173072		P0AET8	0.161372			0.221046			P0CE47;P0CE48	0.0385073	0.0246121	0.0409605	0.0193612	0.0483695
P24182	0.185282	0.253907	0.250936		0.611412		P15640	0.321013	0.331964					P0AEU0	0.323849						P0DTT0	0.29401	0.124944	0.238708	0.392086	0.0808948
P25526	0.54867	0.304869	0.157389	0.36439			P16659	0.296005	0.240808					P0AEU7	0.0742323	0.116134	0.145097	0.136471	0.228769		P12758	0.365885	0.217288	0.126144	0.393928	0.210116
P25553	0.0390457	0.0309071	0.0603359	0.0613156	0.0771248		P19926	0.182802	0.169885	0.153606	0.181602	0.214424		P0AEX9	0.0574792	0.0914231	0.0442714	0.0732656	0.0586794		P13029	0.215779	0.34088	0.257769	0.336333	0.30816
P25738	0.110321	0.245407	0.199039	0.296039	0.17701		P21165	0.299727	0.262756	0.202691	0.337584			P0AF03	0.328963	0.264174	0.136728				P15288	0.252621	0.202462	0.486343	0.166671	0.394382
P27248	0.110833	0.111591	0.156708	0.09391	0.272944		P21367	0.173511	0.140609	0.118679	0.0934667	0.191047		P0AF12	0.31768	0.199627	0.462712	0.211808	0.611248		P15639	0.0802889	0.100058	0.0869038	0.0817391	0.194192
P27250	0.231939	0.238511	0.297226	0.152333	0.199658		P21599	0.12707	0.253329	0.192916	0.480676			P0AF90	0.364685	0.355836					P15640	0.326917		0.45938
P27298	0.255374	0.244394	0.539941	0.276611			P21889	0.146891	0.17907	0.102428				P0AF93	0.10234	0.131827	0.0836824	0.11312	0.253907		P16659	0.449331		0.261291
P27302	0.085703	0.08366	0.132243	0.107457	0.152717		P22106	0.464371	0.395298					P0AF96	0.476207	0.400583	0.252005	0.386064			P17169	0.408682	0.258459	0.539445	0.0702073
P27550	0.0535884	0.0792818	0.0775705	0.157398	0.068138		P22256	0.252988	0.243423	0.157654	0.315643	0.279495		P0AFF6	0.283589	0.364587	0.25425	0.411732			P18843	0.265118	0.161216		0.35821
P29012	0.0639468	0.18858	0.0981136	0.303765			P22259	0.0964087	0.0868952	0.08896	0.0970321	0.208211		P0AFG0	0.527362	0.265542	0.293343	0.255239			P19926	0.0827508	0.166305	0.122358	0.18383	0.190239
P30859	0.324416	0.141206	0.387888	0.20593			P23843	0.300052	0.524222					P0AFG3	0.182516	0.223733	0.207732	0.434101	0.377414		P21165	0.163476	0.191825	0.25507	0.284547
P33136	0.394703	0.119704	0.0641444				P23847	0.13043	0.213338	0.131165	0.135531	0.140142		P0AFG6	0.149448	0.109079	0.239979	0.0756219	0.251999		P21367	0.114698	0.140342	0.109733	0.100608	0.199043
P33195	0.0831757	0.0405065	0.159245	0.186689	0.291455		P23869	0.577247	0.442596					P0AFG8	0.0625018	0.123595	0.102101	0.205029	0.252585		P21599	0.098677	0.18836	0.222267	0.255667	0.176193
P36683	0.0866105	0.0614637	0.110162	0.0566658	0.141895		P24182	0.365393	0.378704	0.281216	0.290423			P0AFH8	0.058465	0.0404702	0.0559357	0.0833649	0.0741646		P21888	0.315367	0.29995	0.181798
P37095	0.295493	0.177383	0.318634	0.145557	0.318329		P24215	0.215389						P0AG44	0.162576	0.0975096	0.110832	0.177198	0.236716		P21889	0.0990243	0.329539	0.178915
P37330	0.223123	0.194316	0.250699	0.21376	0.317827		P25522	0.268734	0.292118	0.438562	0.146082			P0AG48	0.141346	0.0854016	0.205486	0.211833	0.328069		P22255	0.480109	0.306789
P37387	0.110525						P25526	0.231939	0.312777	0.110597	0.274418	0.1146		P0AG55	0.105208	0.105946	0.104543	0.0560673	0.070673		P22256	0.173366	0.160648	0.161163	0.211736	0.267135
P37647	0.0778285	0.0708385	0.0865086	0.0778018	0.0901687		P25553	0.0351509	0.0365112	0.0539054	0.0702783	0.0869178		P0AG59	0.232314	0.114952	0.212328	0.231298	0.232299		P22259	0.0861127	0.114823	0.0538687	0.0719521	0.206039
P37685	0.135877	0.142607	0.198602	0.131057	0.151574		P25738	0.0900149	0.160832	0.159046	0.361701	0.279373		P0AG67	0.0973285	0.0810343	0.0816616	0.0525478	0.0836593		P23847	0.123235	0.0911222	0.122792	0.100772	0.166643
P37759	0.520989	0.161317	0.272175				P27248	0.158802	0.0902925	0.243181	0.182034	0.251574		P0AG86	0.122621	0.23468	0.355039	0.411033	0.293211		P23869	0.341499	0.132926	0.158049
P37769	0.07321	0.0872755	0.0940639	0.094969	0.130884		P27250	0.170473	0.355379	0.537532	0.293763			P0AGD3	0.258481	0.303766	0.242273	0.0831384	0.384501		P24186	0.567284		0.254116
P37902	0.239729	0.292241	0.402045	0.251787			P27302	0.088164	0.0960855	0.0867903	0.0956894	0.172362		P0AGE0	0.226283	0.274135	0.371671	0.347435	0.163567		P24215	0.223958	0.512856	0.457295	0.454324
P37903	0.220089	0.133402	0.120492	0.418993	0.269923		P27306	0.226209	0.686874	0.297504				P0AGE9	0.0745512	0.053627	0.0868133	0.13521	0.130398		P25526	0.308589	0.124372	0.210736	0.303883
P39187	0.298146	0.300811		0.25171			P27550	0.0394141	0.0742637	0.0921416	0.203827	0.15114		P0AGJ9	0.24097	0.195757	0.251947	0.384106			P25553	0.0259673	0.0441188	0.0543254	0.0544447	0.0750636
P39265	0.171339	0.456706	0.324479	0.347517	0.398314		P30859	0.222475	0.254552	0.249629	0.259342			P0AGK4	0.117504						P25738	0.0719894	0.166014	0.208005	0.356324	0.215486
P39451	0.222848	0.31275					P31133	0.236874	0.314279					P0C018	0.100634	0.0712921	0.21415	0.0699041	0.144507		P26646	0.318869
P42588	0.460359	0.296475	0.315376	0.0686663	0.570509		P31663	0.256803	0.260336	0.326285				P0C037	0.474672	0.152132	0.216062	0.242843	0.348088		P27248	0.12089	0.0731251	0.187889	0.148981	0.211734
P45523	0.179829	0.217395	0.377065	0.325877			P33195	0.120037	0.0904583	0.0796382	0.153956	0.292496		P0C0L2	0.113598	0.159657	0.110169	0.253892	0.199862		P27302	0.0925599	0.0968213	0.102889	0.0782413	0.143199
P50457	0.25412	0.169267	0.28313	0.28063	0.188568		P33362	0.279173	0.366163	0.133566				P0C8J6	0.361987	0.225045	0.455233	0.22539			P27306	0.341448	0.315426	0.196093
P60422	0.0978735	0.157199	0.20531	0.180691	0.22803		P36683	0.062688	0.061968	0.124339	0.0739462	0.13795		P0CE47	0.0475213	0.029705	0.0254722	0.0359037	0.0202253		P27550	0.0717937	0.0817393	0.118446	0.112205	0.143691
P60438	0.221747	0.193177	0.175285	0.144944	0.17886		P36767	0.147495	0.184674	0.454365				P0DTT0	0.283058	0.162641	0.176376	0.403271	0.14341		P29012	0.166097	0.251907		0.186648
P60624	0.0811907	0.142561	0.14821	0.104016	0.284734		P37330	0.230059	0.166599	0.200818	0.258803	0.139242		P12758	0.218028	0.175154	0.217753	0.313309	0.316409		P30859	0.371484	0.123964	0.25351	0.0863288
P61175	0.201187	0.175624	0.162483	0.162566	0.346053		P37387	0.116252	0.188804	0.738644		0.63726		P13029	0.179898	0.242393	0.30445	0.293812	0.190249		P31057	0.137983	0.279545	0.175556	0.387507	0.350095
P61889	0.0910694	0.0624159	0.0489382	0.0961104	0.1033		P37647	0.0857987	0.095606	0.106554	0.102456	0.108625		P13482	0.608253		0.120163				P31133	0.372906	0.428417
P61949	0.187744	0.117318		0.0806291			P37685	0.111026	0.0678737	0.136221	0.115592	0.15187		P15254	0.199669	0.33253	0.257622	0.496175			P33136	0.374342	0.236905	0.240157
P62707	0.13691	0.0904205	0.0862901	0.0909889	0.260223		P37769	0.0657944	0.0761929	0.063277	0.126491	0.144659		P15288	0.0863601	0.101824	0.119974	0.120346	0.279709		P33195	0.0776785	0.0458492	0.144642	0.0801117	0.18228
P62768	0.0822371	0.270652	0.274345	0.378217			P37902	0.237319	0.200358		0.257858			P15639	0.0927073	0.0985884	0.0832064	0.0590304	0.133156		P33570	0.198706	0.319962		0.225911
P63020	0.136332	0.287107	0.392063	0.190816	0.186212		P37903	0.24394	0.169953	0.124398	0.288102			P15640	0.412792	0.655354					P36683	0.0814904	0.0590946	0.103279	0.0520147	0.152877
P63284	0.311569	0.291008	0.326872	0.215175			P39187	0.121587	0.143399					P16659	0.126325	0.286641	0.250798	0.401803	0.254946		P37095	0.229492	0.160548	0.316515	0.351012	0.230021
P64479	0.281944						P39265	0.332732	0.158293	0.379319	0.204603			P17169	0.30126	0.344881	0.14402	0.405342			P37330	0.303624	0.182729	0.375642	0.187886
P64581	0.138025	0.168909	0.0927863	0.176217	0.82618		P39831	0.310724		0.462362				P18843	0.295186	0.445346	0.490839				P37647	0.100142	0.0603778	0.0719544	0.0462678	0.580108
P67910	0.277576	0.223124					P42588	0.311606	0.174833	0.241218	0.243025	0.437659		P19926	0.125953	0.101898	0.17286	0.155376	0.199433		P37685	0.124362	0.141749	0.0772046	0.130465	0.189678
P68066	0.236654			0.212324			P45523	0.141256	0.185064	0.315354	0.386964			P21165	0.308754	0.258351	0.23585	0.209364			P37769	0.102245	0.102822	0.0333338	0.0720006	0.12653
P68191	0.13049	0.325761	0.248493	0.228422	0.151368		P50457	0.182722	0.237745	0.220476	0.333423			P21170	0.3778	0.321161					P37903	0.119219	0.0581487	0.139329	0.167593
P68206	0.114996	0.0552277	0.193133	0.135922	0.217175		P52697	0.300807	0.277165					P21179	0.286295	0.605399					P39265	0.131481	0.169114	0.306385	0.229729
P68919	0.320626	0.209466	0.306569	0.284444	0.284857		P60422	0.0723876	0.112072	0.188167	0.194792	0.327974		P21367	0.131263	0.150154	0.07662	0.101754	0.138155		P39451	0.20998	0.33113
P69222	0.651029	0.362313	0.101949	0.403614	0.241405		P60438	0.198006	0.133878	0.147145	0.114373	0.20988		P21599	0.0792291	0.114696	0.245718	0.349211	0.571771		P39831	0.216607		0.420528
P69441	0.109301	0.0783389	0.227407	0.165011	0.209029		P60624	0.0851505	0.12625	0.200246	0.119585	0.221721		P21888	0.375402	0.447546	0.369546	0.0460739			P42588	0.414362	0.305969	0.28101	0.218925	0.29271
P69783	0.102802	0.092387	0.114059	0.201938	0.165268		P61175	0.278288	0.322438	0.211459	0.229419	0.303469		P21889	0.244592	0.375666	0.20817				P45523	0.166378	0.261023	0.292392	0.291815
P75823	0.262867	0.0300695					P61714	0.204295	0.208411	0.366275	0.371941			P22106	0.450355	0.475229	0.427081		0.27614		P50457	0.201507	0.222753	0.202506	0.330532	0.263966
P76015	0.143198	0.445183					P61889	0.0742971	0.0411323	0.0638457	0.100582	0.0696879		P22256	0.165133	0.173261	0.142509	0.209309	0.316031		P52697	0.0888883	0.107361	0.334612
P76108	0.161507	0.270327	0.180287	0.32147	0.0737642		P61949	0.268023	0.200084	0.109315	0.163565			P22259	0.087624	0.0747416	0.0766772	0.106831	0.226042		P60422	0.142311	0.114651	0.186369	0.158904	0.0917596
P76558	0.105323	0.190241	0.159064	0.202659	0.234314		P62707	0.121298	0.0702078	0.106104	0.0912621	0.28243		P23538	0.482264	0.288012	0.357597				P60438	0.212622	0.283713	0.120871	0.189772	0.175895
[truncated: 3,288 more rows]

## Sheet: SFig2d
LibraryFree							DDALib							PublicLib							AlphaPeptDeep
[truncated: 19,012 more rows]

[truncated: 38 more sheets: SFig1e, SFig2e, SFig3a, SFig4a, SFig4b, SFig3b, SFig3d, SFig4d, SFig3e, SFig4e, SFig5a, SFig6a, SFig5b, SFig6b, SFig5d, SFig6d, SFig5e, SFig6e, SFig7a, SFig7b …]
